# Supplementary material for: Tuning of tetrathiafulvalene properties: versatile synthesis of N-arylated monopyrrolotetrathiafulvalenes via Ullmann-type coupling reactions
Source: Beilstein J Org Chem. 2015 May 21;11:860–8. doi: 10.3762/bjoc.11.96 (PMC4464400; doi:10.3762/bjoc.11.96)
Supplement: File 2 — Zip archive containing X-ray crystallographic data for 4a (CCDC 987551), 4b (CCDC 1049639), 4d (CCDC 1049638) and 4e (CCDC 1049637). [file Beilstein_J_Org_Chem-11-860-s002.zip]

Archive with 4 entries (4 files):
- 4a.cif
- 4b.cif
- 4d.cif
- 4e.cif
