# Supplementary material for: Tuning of tetrathiafulvalene properties: versatile synthesis of N-arylated monopyrrolotetrathiafulvalenes via Ullmann-type coupling reactions
Source: Beilstein J Org Chem. 2015 May 21;11:860–8. doi: 10.3762/bjoc.11.96 (PMC4464400; doi:10.3762/bjoc.11.96)
Supplement: File 2 — Zip archive containing X-ray crystallographic data for 4a (CCDC 987551), 4b (CCDC 1049639), 4d (CCDC 1049638) and 4e (CCDC 1049637). [file Beilstein_J_Org_Chem-11-860-s002.zip › 4a.cif]

 
data_12mz371_0m
 
_audit_creation_method            SHELXL-2012
_chemical_name_systematic
;
 ?
;
_chemical_name_common             ?
_chemical_melting_point           ?
_chemical_formula_moiety          ?
_chemical_formula_sum
 'C21 H23 N O S6' 
_chemical_formula_weight          497.76

loop_
 _atom_type_symbol
 _atom_type_description
 _atom_type_scat_dispersion_real
 _atom_type_scat_dispersion_imag
 _atom_type_scat_source
 'C'  'C'   0.0033   0.0016
 'International Tables Vol C Tables 4.2.6.8 and 6.1.1.4'
 'H'  'H'   0.0000   0.0000
 'International Tables Vol C Tables 4.2.6.8 and 6.1.1.4'
 'N'  'N'   0.0061   0.0033
 'International Tables Vol C Tables 4.2.6.8 and 6.1.1.4'
 'O'  'O'   0.0106   0.0060
 'International Tables Vol C Tables 4.2.6.8 and 6.1.1.4'
 'S'  'S'   0.1246   0.1234
 'International Tables Vol C Tables 4.2.6.8 and 6.1.1.4'
 
_space_group_crystal_system       triclinic
_space_group_IT_number            2
_space_group_name_H-M_alt         'P -1'
_space_group_name_Hall            '-P 1'
 
_shelx_space_group_comment
;
The symmetry employed for this shelxl refinement is uniquely defined
by the following loop, which should always be used as a source of
symmetry information in preference to the above space-group names.
They are only intended as comments.
;
 
loop_
 _space_group_symop_operation_xyz
 'x, y, z'
 '-x, -y, -z'
 
_cell_length_a                    10.8196(9)
_cell_length_b                    12.0793(10)
_cell_length_c                    19.0960(16)
_cell_angle_alpha                 72.5090(10)
_cell_angle_beta                  89.4700(10)
_cell_angle_gamma                 70.3820(10)
_cell_volume                      2230.5(3)
_cell_formula_units_Z             4
_cell_measurement_temperature     100(2)
_cell_measurement_reflns_used     9930 
_cell_measurement_theta_min       2.20 
_cell_measurement_theta_max       31.96 
  
_exptl_crystal_description        plate 
_exptl_crystal_colour             yellow 
_exptl_crystal_density_meas       ? 
_exptl_crystal_density_method     ? 
_exptl_crystal_density_diffrn     1.482 
_exptl_crystal_F_000              1040 
_exptl_transmission_factor_min    ? 
_exptl_transmission_factor_max    ? 
_exptl_crystal_size_max           0.55 
_exptl_crystal_size_mid           0.45 
_exptl_crystal_size_min           0.16 
_exptl_absorpt_coefficient_mu     0.628 
_shelx_estimated_absorpt_T_min    ? 
_shelx_estimated_absorpt_T_max    ? 
_exptl_absorpt_correction_type    'multi-scan'
_exptl_absorpt_correction_T_min   0.6750  
_exptl_absorpt_correction_T_max   0.7464 
_exptl_absorpt_process_details    'Apex2  v2012.4-3 (Bruker, 2012)'
 
_exptl_special_details
;
One of the propyl groups is disordered over two alternative positions with 
an occupancy ratio of 0.877(2) to 0.123(2). The minor moiety was restrained 
to have a similar geomrtry as the major one, and ADPs of equivalent atoms 
in both moieties were constrained to be identival. 
Reflection 0 0 1 was obstructed by the beam stop and was omitted from the 
refinement.
;
 
_diffrn_ambient_temperature       100(2)
_diffrn_radiation_wavelength      0.71073
_diffrn_radiation_type            MoK\a
_diffrn_radiation_source          'sealed tube' 
_diffrn_radiation_monochromator   graphite 
_diffrn_measurement_device_type   'Bruker AXS SMART APEX CCD diffractometer' 
_diffrn_measurement_method        '\f and \w scans' 
_diffrn_detector_area_resol_mean  ? 
_diffrn_reflns_number             51562
_diffrn_reflns_sigmaI/netI        0.0175
_diffrn_reflns_av_R_equivalents   0.0175
_diffrn_reflns_limit_h_min        -16
_diffrn_reflns_limit_h_max        16
_diffrn_reflns_limit_k_min        -17
_diffrn_reflns_limit_k_max        17
_diffrn_reflns_limit_l_min        -27
_diffrn_reflns_limit_l_max        27
_diffrn_reflns_theta_min          1.866
_diffrn_reflns_theta_max          32.101
_diffrn_reflns_theta_full         28.000
_diffrn_measured_fraction_theta_max   0.908
_diffrn_measured_fraction_theta_full  0.997
_diffrn_reflns_Laue_measured_fraction_max    0.908
_diffrn_reflns_Laue_measured_fraction_full   0.997
_diffrn_reflns_point_group_measured_fraction_max   0.908
_diffrn_reflns_point_group_measured_fraction_full  0.997
_reflns_number_total              14172
_reflns_number_gt                 12316
_reflns_threshold_expression      'I > 2\s(I)'
_reflns_Friedel_coverage          0.000
_reflns_Friedel_fraction_max      .
_reflns_Friedel_fraction_full     .
 
_reflns_special_details
;
 The reflections were merged according to the crystal class
 for structure refinement and the calculation of statistics.
 _reflns_Friedel_fraction is defined as the number of unique 
 Friedel pairs measured divided by the number that would be
 possible theoretically, ignoring centric projections and
 systematic absences.
;
 
_computing_data_collection        'Apex2  v2012.4-3 (Bruker, 2012)' 
_computing_cell_refinement        'SAINT V8.18C (Bruker, 2012)' 
_computing_data_reduction         'SAINT V8.18C (Bruker, 2012)'
_computing_structure_solution     'SHELXS-97 (Sheldrick, 2008)' 
_computing_structure_refinement   
;  
SHELXL-2012 (Sheldrick, 2012), 
SHELXLE Rev576, Shelxle (H\"ubschle et al., 2011)
; 
_computing_molecular_graphics     'Shelxtl (Bruker, 2003)' 
_computing_publication_material   'Shelxtl (Bruker, 2003)'
 
_refine_special_details
;
 ?
;
_refine_ls_structure_factor_coef  Fsqd
_refine_ls_matrix_type            full
_refine_ls_weighting_scheme       calc
_refine_ls_weighting_details
;
 w=1/[\s^2^(Fo^2^)+(0.0303P)^2^+1.1527P]
 where P=(Fo^2^+2Fc^2^)/3
;
_atom_sites_solution_primary      direct 
_atom_sites_solution_secondary    difmap 
_atom_sites_solution_hydrogens    geom
_refine_ls_hydrogen_treatment     constr
_refine_ls_extinction_method      none
_refine_ls_extinction_coef        .
_refine_ls_number_reflns          14172
_refine_ls_number_parameters      540
_refine_ls_number_restraints      3
_refine_ls_R_factor_all           0.0342
_refine_ls_R_factor_gt            0.0266
_refine_ls_wR_factor_ref          0.0703
_refine_ls_wR_factor_gt           0.0647
_refine_ls_goodness_of_fit_ref    1.033
_refine_ls_restrained_S_all       1.033
_refine_ls_shift/su_max           0.002
_refine_ls_shift/su_mean          0.000
 
loop_
 _atom_site_label
 _atom_site_type_symbol
 _atom_site_fract_x
 _atom_site_fract_y
 _atom_site_fract_z
 _atom_site_U_iso_or_equiv
 _atom_site_adp_type
 _atom_site_occupancy
 _atom_site_site_symmetry_order  
 _atom_site_calc_flag
 _atom_site_refinement_flags
 _atom_site_disorder_assembly
 _atom_site_disorder_group
C1A C 0.57657(11) -0.30412(10) 0.29027(6) 0.0164(2) Uani 1 1 d D . .
C2A C 0.55873(11) -0.22234(10) 0.32776(6) 0.0168(2) Uani 1 1 d D A .
C3A C 0.38766(11) -0.10744(10) 0.21188(6) 0.01483(19) Uani 1 1 d D A .
C4A C 0.28969(11) -0.02219(10) 0.16084(6) 0.01456(19) Uani 1 1 d D . .
C5A C 0.03654(11) 0.15631(10) -0.01745(6) 0.01575(19) Uani 1 1 d D . .
H5A H 0.0253 0.1227 -0.0550 0.019 Uiso 1 1 calc RD . .
C6A C 0.12462(11) 0.09673(10) 0.04474(6) 0.01464(19) Uani 1 1 d D . .
C7A C 0.10847(11) 0.17997(10) 0.08582(6) 0.01369(18) Uani 1 1 d D . .
C8A C 0.01133(11) 0.28937(10) 0.04802(6) 0.01466(19) Uani 1 1 d D . .
H8A H -0.0198 0.3618 0.0625 0.018 Uiso 1 1 calc RD . .
C9A C -0.13300(10) 0.36826(10) -0.07022(6) 0.01372(18) Uani 1 1 d D . .
C10A C -0.16579(11) 0.34719(11) -0.13454(6) 0.0172(2) Uani 1 1 d D . .
H10A H -0.1215 0.2698 -0.1420 0.021 Uiso 1 1 calc RD . .
C11A C -0.26300(12) 0.43938(11) -0.18735(6) 0.0176(2) Uani 1 1 d D . .
H11A H -0.2853 0.4243 -0.2307 0.021 Uiso 1 1 calc RD . .
C12A C -0.32859(11) 0.55414(10) -0.17771(6) 0.01519(19) Uani 1 1 d D . .
C13A C -0.29741(11) 0.57483(10) -0.11335(6) 0.0168(2) Uani 1 1 d D . .
H13A H -0.3425 0.6519 -0.1056 0.020 Uiso 1 1 calc RD . .
C14A C -0.19976(11) 0.48209(11) -0.06034(6) 0.0169(2) Uani 1 1 d D . .
H14A H -0.1784 0.4968 -0.0166 0.020 Uiso 1 1 calc RD . .
C15A C -0.48557(13) 0.75802(11) -0.22620(7) 0.0235(2) Uani 1 1 d D . .
H15A H -0.4209 0.7973 -0.2229 0.035 Uiso 1 1 calc RD . .
H15B H -0.5305 0.7485 -0.1811 0.035 Uiso 1 1 calc RD . .
H15C H -0.5505 0.8099 -0.2690 0.035 Uiso 1 1 calc RD . .
C16A C 0.60740(13) -0.55197(11) 0.32503(8) 0.0237(2) Uani 1 1 d D . .
H16A H 0.5465 -0.5223 0.2796 0.028 Uiso 1 1 calc RD . .
H16B H 0.6692 -0.6358 0.3288 0.028 Uiso 1 1 calc RD . .
C17A C 0.52813(13) -0.56171(12) 0.39066(8) 0.0287(3) Uani 1 1 d D . .
H17A H 0.4749 -0.6135 0.3887 0.034 Uiso 1 1 calc RD . .
H17B H 0.4663 -0.4780 0.3872 0.034 Uiso 1 1 calc RD . .
C18A C 0.61255(17) -0.61719(15) 0.46467(9) 0.0381(3) Uani 1 1 d D . .
H18A H 0.6781 -0.6977 0.4672 0.057 Uiso 1 1 calc RD . .
H18B H 0.5562 -0.6282 0.5048 0.057 Uiso 1 1 calc RD . .
H18C H 0.6576 -0.5614 0.4696 0.057 Uiso 1 1 calc RD . .
C19A C 0.60317(14) -0.11584(13) 0.43236(7) 0.0208(3) Uani 0.877(2) 1 d PD A 1
H19A H 0.5084 -0.0686 0.4161 0.025 Uiso 0.877(2) 1 calc PRD A 1
H19B H 0.6159 -0.1332 0.4864 0.025 Uiso 0.877(2) 1 calc PRD A 1
C20A C 0.68202(14) -0.03543(13) 0.39520(8) 0.0224(3) Uani 0.877(2) 1 d PD A 1
H20A H 0.6657 -0.0128 0.3409 0.027 Uiso 0.877(2) 1 calc PRD A 1
H20B H 0.7773 -0.0825 0.4096 0.027 Uiso 0.877(2) 1 calc PRD A 1
C21A C 0.6428(3) 0.0824(2) 0.41764(10) 0.0284(4) Uani 0.877(2) 1 d PD A 1
H21A H 0.6904 0.1357 0.3908 0.043 Uiso 0.877(2) 1 calc PRD A 1
H21B H 0.6654 0.0601 0.4708 0.043 Uiso 0.877(2) 1 calc PRD A 1
H21C H 0.5476 0.1268 0.4056 0.043 Uiso 0.877(2) 1 calc PRD A 1
C19C C 0.6884(10) -0.1066(10) 0.4002(5) 0.0208(3) Uani 0.123(2) 1 d PD A 2
H19E H 0.7761 -0.1293 0.4265 0.025 Uiso 0.123(2) 1 calc PRD A 2
H19F H 0.6932 -0.0681 0.3470 0.025 Uiso 0.123(2) 1 calc PRD A 2
C20C C 0.5889(10) -0.0138(9) 0.4281(6) 0.0224(3) Uani 0.123(2) 1 d PD A 2
H20E H 0.5650 -0.0567 0.4762 0.027 Uiso 0.123(2) 1 calc PRD A 2
H20F H 0.5080 0.0276 0.3930 0.027 Uiso 0.123(2) 1 calc PRD A 2
C21C C 0.643(2) 0.0830(18) 0.4370(11) 0.0284(4) Uani 0.123(2) 1 d PD A 2
H21H H 0.7254 0.0417 0.4702 0.043 Uiso 0.123(2) 1 calc PRD A 2
H21I H 0.5787 0.1401 0.4578 0.043 Uiso 0.123(2) 1 calc PRD A 2
H21J H 0.6612 0.1294 0.3887 0.043 Uiso 0.123(2) 1 calc PRD A 2
N1A N -0.03314(9) 0.27470(8) -0.01530(5) 0.01352(16) Uani 1 1 d D . .
O1A O -0.41967(8) 0.63900(8) -0.23429(5) 0.01924(16) Uani 1 1 d D . .
S1A S 0.70141(3) -0.44952(3) 0.315734(19) 0.02156(6) Uani 1 1 d D . .
S2A S 0.64623(4) -0.26102(3) 0.413599(18) 0.02593(7) Uani 1 1 d D . .
S3A S 0.47647(3) -0.25563(3) 0.206615(16) 0.01771(6) Uani 1 1 d D . .
S4A S 0.43956(3) -0.07436(3) 0.288118(16) 0.01825(6) Uani 1 1 d D . .
S5A S 0.24257(3) -0.05141(3) 0.081663(16) 0.01921(6) Uani 1 1 d D . .
S6A S 0.20646(3) 0.12588(3) 0.169456(15) 0.01670(5) Uani 1 1 d D . .
C1B C 0.99339(11) 0.18635(10) 0.32450(6) 0.01537(19) Uani 1 1 d D . .
C2B C 1.07447(11) 0.25278(10) 0.31224(6) 0.01545(19) Uani 1 1 d D . .
C3B C 0.88900(11) 0.36684(10) 0.20398(6) 0.01430(19) Uani 1 1 d D . .
C4B C 0.79809(11) 0.45868(10) 0.15193(6) 0.01446(19) Uani 1 1 d D . .
C5B C 0.46743(11) 0.66390(10) 0.02345(6) 0.01588(19) Uani 1 1 d D . .
H5B H 0.3938 0.6387 0.0207 0.019 Uiso 1 1 calc RD . .
C6B C 0.58436(11) 0.59454(10) 0.06647(6) 0.01474(19) Uani 1 1 d D . .
C7B C 0.66668(11) 0.66689(10) 0.05443(6) 0.01433(19) Uani 1 1 d D . .
C8B C 0.59891(11) 0.77975(10) 0.00383(6) 0.01509(19) Uani 1 1 d D . .
H8B H 0.6300 0.8468 -0.0147 0.018 Uiso 1 1 calc RD . .
C9B C 0.37498(10) 0.87657(10) -0.06697(6) 0.01385(18) Uani 1 1 d D . .
C10B C 0.25785(11) 0.86110(10) -0.08454(7) 0.0182(2) Uani 1 1 d D . .
H10B H 0.2461 0.7841 -0.0622 0.022 Uiso 1 1 calc RD . .
C11B C 0.15912(11) 0.95702(10) -0.13423(7) 0.0179(2) Uani 1 1 d D . .
H11B H 0.0801 0.9454 -0.1458 0.022 Uiso 1 1 calc RD . .
C12B C 0.17439(11) 1.07055(10) -0.16752(6) 0.01541(19) Uani 1 1 d D . .
C13B C 0.29046(12) 1.08683(11) -0.15046(7) 0.0208(2) Uani 1 1 d D . .
H13B H 0.3020 1.1638 -0.1731 0.025 Uiso 1 1 calc RD . .
C14B C 0.38996(12) 0.99027(11) -0.10020(7) 0.0202(2) Uani 1 1 d D . .
H14B H 0.4688 1.0022 -0.0885 0.024 Uiso 1 1 calc RD . .
C15B C 0.08740(13) 1.27228(12) -0.25604(7) 0.0248(2) Uani 1 1 d D . .
H15D H 0.1599 1.2531 -0.2866 0.037 Uiso 1 1 calc RD . .
H15E H 0.1088 1.3124 -0.2226 0.037 Uiso 1 1 calc RD . .
H15F H 0.0062 1.3281 -0.2878 0.037 Uiso 1 1 calc RD . .
C16B C 1.12304(12) -0.06791(11) 0.40063(6) 0.0193(2) Uani 1 1 d D . .
H16C H 1.2068 -0.0513 0.3954 0.023 Uiso 1 1 calc RD . .
H16D H 1.1345 -0.1357 0.4475 0.023 Uiso 1 1 calc RD . .
C17B C 1.09722(13) -0.11128(11) 0.33708(7) 0.0223(2) Uani 1 1 d D . .
H17C H 1.1022 -0.0509 0.2898 0.027 Uiso 1 1 calc RD . .
H17D H 1.0071 -0.1148 0.3370 0.027 Uiso 1 1 calc RD . .
C18B C 1.19707(14) -0.23882(12) 0.34320(8) 0.0263(3) Uani 1 1 d D . .
H18D H 1.1858 -0.2590 0.2982 0.039 Uiso 1 1 calc RD . .
H18E H 1.1829 -0.3011 0.3859 0.039 Uiso 1 1 calc RD . .
H18F H 1.2866 -0.2382 0.3494 0.039 Uiso 1 1 calc RD . .
C19B C 1.18707(13) 0.36954(12) 0.38307(7) 0.0228(2) Uani 1 1 d D . .
H19C H 1.2552 0.3593 0.4211 0.027 Uiso 1 1 calc RD . .
H19D H 1.1991 0.4265 0.3361 0.027 Uiso 1 1 calc RD . .
C20B C 1.05164(13) 0.42902(12) 0.40572(7) 0.0244(2) Uani 1 1 d D . .
H20C H 1.0473 0.5085 0.4122 0.029 Uiso 1 1 calc RD . .
H20D H 0.9842 0.4483 0.3649 0.029 Uiso 1 1 calc RD . .
C21B C 1.01630(14) 0.35104(14) 0.47602(8) 0.0293(3) Uani 1 1 d D . .
H21D H 0.9273 0.3957 0.4857 0.044 Uiso 1 1 calc RD . .
H21E H 1.0797 0.3347 0.5175 0.044 Uiso 1 1 calc RD . .
H21F H 1.0191 0.2723 0.4702 0.044 Uiso 1 1 calc RD . .
N1B N 0.47620(9) 0.77782(8) -0.01536(5) 0.01420(17) Uani 1 1 d D . .
O1B O 0.06889(8) 1.16043(8) -0.21390(5) 0.02003(17) Uani 1 1 d D . .
S1B S 0.99318(3) 0.07046(3) 0.406438(15) 0.01879(6) Uani 1 1 d D . .
S2B S 1.21378(3) 0.21917(3) 0.370993(17) 0.02049(6) Uani 1 1 d D . .
S3B S 0.86946(3) 0.22570(3) 0.252901(15) 0.01632(5) Uani 1 1 d D . .
S4B S 1.04336(3) 0.37289(3) 0.227197(15) 0.01565(5) Uani 1 1 d D . .
S5B S 0.64926(3) 0.44367(3) 0.126627(16) 0.02010(6) Uani 1 1 d D . .
S6B S 0.82471(3) 0.59691(3) 0.101992(15) 0.01635(5) Uani 1 1 d D . .
 
loop_
 _atom_site_aniso_label
 _atom_site_aniso_U_11
 _atom_site_aniso_U_22
 _atom_site_aniso_U_33
 _atom_site_aniso_U_23
 _atom_site_aniso_U_13
 _atom_site_aniso_U_12
C1A 0.0132(5) 0.0150(5) 0.0203(5) -0.0052(4) -0.0006(4) -0.0041(4)
C2A 0.0158(5) 0.0148(5) 0.0185(5) -0.0041(4) -0.0020(4) -0.0047(4)
C3A 0.0161(5) 0.0145(5) 0.0150(5) -0.0059(4) 0.0004(4) -0.0056(4)
C4A 0.0164(5) 0.0150(5) 0.0139(5) -0.0061(4) 0.0020(4) -0.0063(4)
C5A 0.0168(5) 0.0161(5) 0.0157(5) -0.0074(4) 0.0013(4) -0.0053(4)
C6A 0.0158(5) 0.0146(5) 0.0151(5) -0.0065(4) 0.0019(4) -0.0056(4)
C7A 0.0148(5) 0.0154(5) 0.0123(4) -0.0050(4) 0.0011(4) -0.0067(4)
C8A 0.0176(5) 0.0155(5) 0.0127(4) -0.0058(4) 0.0011(4) -0.0068(4)
C9A 0.0141(5) 0.0156(5) 0.0120(4) -0.0035(4) 0.0012(3) -0.0066(4)
C10A 0.0201(5) 0.0176(5) 0.0160(5) -0.0071(4) -0.0001(4) -0.0076(4)
C11A 0.0206(5) 0.0192(5) 0.0149(5) -0.0063(4) -0.0016(4) -0.0085(4)
C12A 0.0151(5) 0.0174(5) 0.0136(5) -0.0028(4) 0.0007(4) -0.0082(4)
C13A 0.0171(5) 0.0169(5) 0.0165(5) -0.0061(4) 0.0005(4) -0.0052(4)
C14A 0.0176(5) 0.0191(5) 0.0147(5) -0.0080(4) 0.0007(4) -0.0050(4)
C15A 0.0259(6) 0.0152(5) 0.0259(6) -0.0020(4) -0.0062(5) -0.0066(4)
C16A 0.0224(6) 0.0167(5) 0.0335(7) -0.0115(5) -0.0017(5) -0.0056(4)
C17A 0.0211(6) 0.0208(6) 0.0420(8) -0.0074(5) 0.0040(5) -0.0067(5)
C18A 0.0427(9) 0.0310(7) 0.0338(8) -0.0042(6) 0.0040(6) -0.0096(6)
C19A 0.0250(7) 0.0220(6) 0.0167(6) -0.0062(5) -0.0017(5) -0.0097(5)
C20A 0.0213(6) 0.0190(6) 0.0269(7) -0.0070(5) -0.0001(5) -0.0074(5)
C21A 0.0314(7) 0.0242(6) 0.0325(12) -0.0116(9) -0.0015(10) -0.0110(5)
C19C 0.0250(7) 0.0220(6) 0.0167(6) -0.0062(5) -0.0017(5) -0.0097(5)
C20C 0.0213(6) 0.0190(6) 0.0269(7) -0.0070(5) -0.0001(5) -0.0074(5)
C21C 0.0314(7) 0.0242(6) 0.0325(12) -0.0116(9) -0.0015(10) -0.0110(5)
N1A 0.0143(4) 0.0148(4) 0.0127(4) -0.0055(3) 0.0012(3) -0.0056(3)
O1A 0.0208(4) 0.0178(4) 0.0171(4) -0.0029(3) -0.0043(3) -0.0064(3)
S1A 0.01347(12) 0.01683(13) 0.03294(16) -0.00906(11) -0.00008(11) -0.00236(10)
S2A 0.03287(17) 0.01908(14) 0.02194(14) -0.00334(11) -0.01101(12) -0.00662(12)
S3A 0.01798(13) 0.01617(12) 0.02011(13) -0.00910(10) -0.00061(10) -0.00432(10)
S4A 0.02236(13) 0.01358(12) 0.01755(13) -0.00597(10) -0.00473(10) -0.00359(10)
S5A 0.02292(14) 0.01569(12) 0.01746(13) -0.00834(10) -0.00364(10) -0.00190(10)
S6A 0.02086(13) 0.01486(12) 0.01371(12) -0.00606(9) -0.00220(9) -0.00393(10)
C1B 0.0180(5) 0.0149(5) 0.0114(4) -0.0037(4) 0.0016(4) -0.0038(4)
C2B 0.0155(5) 0.0153(5) 0.0138(5) -0.0046(4) 0.0006(4) -0.0030(4)
C3B 0.0161(5) 0.0155(5) 0.0128(4) -0.0047(4) 0.0019(4) -0.0073(4)
C4B 0.0163(5) 0.0168(5) 0.0126(4) -0.0043(4) 0.0020(4) -0.0090(4)
C5B 0.0162(5) 0.0160(5) 0.0169(5) -0.0036(4) 0.0020(4) -0.0090(4)
C6B 0.0166(5) 0.0157(5) 0.0136(5) -0.0037(4) 0.0023(4) -0.0087(4)
C7B 0.0152(5) 0.0162(5) 0.0139(5) -0.0051(4) 0.0020(4) -0.0080(4)
C8B 0.0146(5) 0.0151(5) 0.0178(5) -0.0054(4) 0.0020(4) -0.0077(4)
C9B 0.0138(5) 0.0152(5) 0.0136(5) -0.0054(4) 0.0026(4) -0.0057(4)
C10B 0.0174(5) 0.0143(5) 0.0240(6) -0.0051(4) 0.0006(4) -0.0079(4)
C11B 0.0148(5) 0.0170(5) 0.0235(5) -0.0072(4) 0.0001(4) -0.0066(4)
C12B 0.0146(5) 0.0157(5) 0.0157(5) -0.0054(4) 0.0017(4) -0.0045(4)
C13B 0.0195(5) 0.0177(5) 0.0239(6) -0.0001(4) -0.0010(4) -0.0103(4)
C14B 0.0170(5) 0.0196(5) 0.0233(6) -0.0006(4) -0.0013(4) -0.0108(4)
C15B 0.0239(6) 0.0190(5) 0.0271(6) 0.0006(5) -0.0036(5) -0.0087(5)
C16B 0.0213(5) 0.0166(5) 0.0172(5) -0.0040(4) -0.0003(4) -0.0041(4)
C17B 0.0239(6) 0.0210(5) 0.0220(6) -0.0091(4) 0.0018(4) -0.0056(4)
C18B 0.0273(6) 0.0209(6) 0.0339(7) -0.0125(5) 0.0074(5) -0.0092(5)
C19B 0.0232(6) 0.0252(6) 0.0219(6) -0.0059(5) -0.0031(4) -0.0120(5)
C20B 0.0255(6) 0.0225(6) 0.0241(6) -0.0100(5) -0.0048(5) -0.0045(5)
C21B 0.0266(6) 0.0382(7) 0.0280(7) -0.0171(6) 0.0052(5) -0.0114(6)
N1B 0.0136(4) 0.0143(4) 0.0154(4) -0.0033(3) 0.0013(3) -0.0068(3)
O1B 0.0164(4) 0.0156(4) 0.0247(4) -0.0018(3) -0.0023(3) -0.0053(3)
S1B 0.02330(14) 0.01632(12) 0.01362(12) -0.00272(10) 0.00462(10) -0.00486(10)
S2B 0.01531(12) 0.02079(13) 0.02117(14) -0.00543(11) -0.00366(10) -0.00197(10)
S3B 0.01876(12) 0.01608(12) 0.01490(12) -0.00341(9) 0.00027(9) -0.00834(10)
S4B 0.01501(12) 0.01620(12) 0.01526(12) -0.00313(9) 0.00091(9) -0.00647(9)
S5B 0.02133(13) 0.01870(13) 0.01894(13) 0.00270(10) -0.00484(10) -0.01277(11)
S6B 0.01614(12) 0.01738(12) 0.01593(12) -0.00183(10) -0.00167(9) -0.00930(10)
 
_geom_special_details
;
 All esds (except the esd in the dihedral angle between two l.s. planes)
 are estimated using the full covariance matrix.  The cell esds are taken
 into account individually in the estimation of esds in distances, angles
 and torsion angles; correlations between esds in cell parameters are only
 used when they are defined by crystal symmetry.  An approximate (isotropic)
 treatment of cell esds is used for estimating esds involving l.s. planes.
;
 
loop_
 _geom_bond_atom_site_label_1
 _geom_bond_atom_site_label_2
 _geom_bond_distance
 _geom_bond_site_symmetry_2
 _geom_bond_publ_flag
C1A C2A 1.3493(16) . ?
C1A S1A 1.7468(11) . ?
C1A S3A 1.7638(12) . ?
C2A S2A 1.7528(12) . ?
C2A S4A 1.7572(11) . ?
C3A C4A 1.3479(15) . ?
C3A S3A 1.7575(11) . ?
C3A S4A 1.7636(11) . ?
C4A S5A 1.7683(11) . ?
C4A S6A 1.7689(11) . ?
C5A C6A 1.3723(15) . ?
C5A N1A 1.3878(14) . ?
C5A H5A 0.9500 . ?
C6A C7A 1.4179(15) . ?
C6A S5A 1.7472(11) . ?
C7A C8A 1.3711(15) . ?
C7A S6A 1.7437(11) . ?
C8A N1A 1.3863(13) . ?
C8A H8A 0.9500 . ?
C9A C14A 1.3908(15) . ?
C9A C10A 1.3985(15) . ?
C9A N1A 1.4259(14) . ?
C10A C11A 1.3861(16) . ?
C10A H10A 0.9500 . ?
C11A C12A 1.3962(16) . ?
C11A H11A 0.9500 . ?
C12A O1A 1.3656(13) . ?
C12A C13A 1.3912(15) . ?
C13A C14A 1.3926(16) . ?
C13A H13A 0.9500 . ?
C14A H14A 0.9500 . ?
C15A O1A 1.4290(15) . ?
C15A H15A 0.9800 . ?
C15A H15B 0.9800 . ?
C15A H15C 0.9800 . ?
C16A C17A 1.510(2) . ?
C16A S1A 1.8186(13) . ?
C16A H16A 0.9900 . ?
C16A H16B 0.9900 . ?
C17A C18A 1.524(2) . ?
C17A H17A 0.9900 . ?
C17A H17B 0.9900 . ?
C18A H18A 0.9800 . ?
C18A H18B 0.9800 . ?
C18A H18C 0.9800 . ?
C19A C20A 1.518(2) . ?
C19A S2A 1.8019(14) . ?
C19A H19A 0.9900 . ?
C19A H19B 0.9900 . ?
C20A C21A 1.532(3) . ?
C20A H20A 0.9900 . ?
C20A H20B 0.9900 . ?
C21A H21A 0.9800 . ?
C21A H21B 0.9800 . ?
C21A H21C 0.9800 . ?
C19C C20C 1.495(12) . ?
C19C S2A 2.009(10) . ?
C19C H19E 0.9900 . ?
C19C H19F 0.9900 . ?
C20C C21C 1.527(15) . ?
C20C H20E 0.9900 . ?
C20C H20F 0.9900 . ?
C21C H21H 0.9800 . ?
C21C H21I 0.9800 . ?
C21C H21J 0.9800 . ?
C1B C2B 1.3507(16) . ?
C1B S1B 1.7588(11) . ?
C1B S3B 1.7630(11) . ?
C2B S2B 1.7441(11) . ?
C2B S4B 1.7668(11) . ?
C3B C4B 1.3449(15) . ?
C3B S3B 1.7620(11) . ?
C3B S4B 1.7626(11) . ?
C4B S5B 1.7670(11) . ?
C4B S6B 1.7722(11) . ?
C5B C6B 1.3679(15) . ?
C5B N1B 1.3875(14) . ?
C5B H5B 0.9500 . ?
C6B C7B 1.4170(14) . ?
C6B S5B 1.7410(11) . ?
C7B C8B 1.3710(15) . ?
C7B S6B 1.7491(11) . ?
C8B N1B 1.3902(14) . ?
C8B H8B 0.9500 . ?
C9B C14B 1.3925(15) . ?
C9B C10B 1.3993(15) . ?
C9B N1B 1.4247(14) . ?
C10B C11B 1.3823(16) . ?
C10B H10B 0.9500 . ?
C11B C12B 1.3922(15) . ?
C11B H11B 0.9500 . ?
C12B O1B 1.3692(13) . ?
C12B C13B 1.3906(16) . ?
C13B C14B 1.3941(16) . ?
C13B H13B 0.9500 . ?
C14B H14B 0.9500 . ?
C15B O1B 1.4276(14) . ?
C15B H15D 0.9800 . ?
C15B H15E 0.9800 . ?
C15B H15F 0.9800 . ?
C16B C17B 1.5205(17) . ?
C16B S1B 1.8198(12) . ?
C16B H16C 0.9900 . ?
C16B H16D 0.9900 . ?
C17B C18B 1.5267(17) . ?
C17B H17C 0.9900 . ?
C17B H17D 0.9900 . ?
C18B H18D 0.9800 . ?
C18B H18E 0.9800 . ?
C18B H18F 0.9800 . ?
C19B C20B 1.5227(19) . ?
C19B S2B 1.8258(13) . ?
C19B H19C 0.9900 . ?
C19B H19D 0.9900 . ?
C20B C21B 1.519(2) . ?
C20B H20C 0.9900 . ?
C20B H20D 0.9900 . ?
C21B H21D 0.9800 . ?
C21B H21E 0.9800 . ?
C21B H21F 0.9800 . ?
 
loop_
 _geom_angle_atom_site_label_1
 _geom_angle_atom_site_label_2
 _geom_angle_atom_site_label_3
 _geom_angle
 _geom_angle_site_symmetry_1
 _geom_angle_site_symmetry_3
 _geom_angle_publ_flag
C2A C1A S1A 123.80(9) . . ?
C2A C1A S3A 117.69(9) . . ?
S1A C1A S3A 118.29(7) . . ?
C1A C2A S2A 122.28(9) . . ?
C1A C2A S4A 117.15(9) . . ?
S2A C2A S4A 120.55(7) . . ?
C4A C3A S3A 123.55(9) . . ?
C4A C3A S4A 121.34(8) . . ?
S3A C3A S4A 115.07(6) . . ?
C3A C4A S5A 121.76(8) . . ?
C3A C4A S6A 120.83(8) . . ?
S5A C4A S6A 117.39(6) . . ?
C6A C5A N1A 107.27(9) . . ?
C6A C5A H5A 126.4 . . ?
N1A C5A H5A 126.4 . . ?
C5A C6A C7A 107.95(10) . . ?
C5A C6A S5A 134.79(9) . . ?
C7A C6A S5A 117.25(8) . . ?
C8A C7A C6A 108.00(9) . . ?
C8A C7A S6A 134.51(8) . . ?
C6A C7A S6A 117.47(8) . . ?
C7A C8A N1A 107.34(9) . . ?
C7A C8A H8A 126.3 . . ?
N1A C8A H8A 126.3 . . ?
C14A C9A C10A 118.96(10) . . ?
C14A C9A N1A 120.26(10) . . ?
C10A C9A N1A 120.78(10) . . ?
C11A C10A C9A 119.91(10) . . ?
C11A C10A H10A 120.0 . . ?
C9A C10A H10A 120.0 . . ?
C10A C11A C12A 120.98(10) . . ?
C10A C11A H11A 119.5 . . ?
C12A C11A H11A 119.5 . . ?
O1A C12A C13A 124.93(10) . . ?
O1A C12A C11A 115.82(10) . . ?
C13A C12A C11A 119.25(10) . . ?
C12A C13A C14A 119.69(10) . . ?
C12A C13A H13A 120.2 . . ?
C14A C13A H13A 120.2 . . ?
C9A C14A C13A 121.20(10) . . ?
C9A C14A H14A 119.4 . . ?
C13A C14A H14A 119.4 . . ?
O1A C15A H15A 109.5 . . ?
O1A C15A H15B 109.5 . . ?
H15A C15A H15B 109.5 . . ?
O1A C15A H15C 109.5 . . ?
H15A C15A H15C 109.5 . . ?
H15B C15A H15C 109.5 . . ?
C17A C16A S1A 114.79(9) . . ?
C17A C16A H16A 108.6 . . ?
S1A C16A H16A 108.6 . . ?
C17A C16A H16B 108.6 . . ?
S1A C16A H16B 108.6 . . ?
H16A C16A H16B 107.5 . . ?
C16A C17A C18A 113.57(12) . . ?
C16A C17A H17A 108.9 . . ?
C18A C17A H17A 108.9 . . ?
C16A C17A H17B 108.9 . . ?
C18A C17A H17B 108.9 . . ?
H17A C17A H17B 107.7 . . ?
C17A C18A H18A 109.5 . . ?
C17A C18A H18B 109.5 . . ?
H18A C18A H18B 109.5 . . ?
C17A C18A H18C 109.5 . . ?
H18A C18A H18C 109.5 . . ?
H18B C18A H18C 109.5 . . ?
C20A C19A S2A 114.58(10) . . ?
C20A C19A H19A 108.6 . . ?
S2A C19A H19A 108.6 . . ?
C20A C19A H19B 108.6 . . ?
S2A C19A H19B 108.6 . . ?
H19A C19A H19B 107.6 . . ?
C19A C20A C21A 110.46(14) . . ?
C19A C20A H20A 109.6 . . ?
C21A C20A H20A 109.6 . . ?
C19A C20A H20B 109.6 . . ?
C21A C20A H20B 109.6 . . ?
H20A C20A H20B 108.1 . . ?
C20A C21A H21A 109.5 . . ?
C20A C21A H21B 109.5 . . ?
H21A C21A H21B 109.5 . . ?
C20A C21A H21C 109.5 . . ?
H21A C21A H21C 109.5 . . ?
H21B C21A H21C 109.5 . . ?
C20C C19C S2A 113.1(7) . . ?
C20C C19C H19E 109.0 . . ?
S2A C19C H19E 109.0 . . ?
C20C C19C H19F 109.0 . . ?
S2A C19C H19F 109.0 . . ?
H19E C19C H19F 107.8 . . ?
C19C C20C C21C 110.8(11) . . ?
C19C C20C H20E 109.5 . . ?
C21C C20C H20E 109.5 . . ?
C19C C20C H20F 109.5 . . ?
C21C C20C H20F 109.5 . . ?
H20E C20C H20F 108.1 . . ?
C20C C21C H21H 109.5 . . ?
C20C C21C H21I 109.5 . . ?
H21H C21C H21I 109.5 . . ?
C20C C21C H21J 109.5 . . ?
H21H C21C H21J 109.5 . . ?
H21I C21C H21J 109.5 . . ?
C8A N1A C5A 109.43(9) . . ?
C8A N1A C9A 124.92(9) . . ?
C5A N1A C9A 125.63(9) . . ?
C12A O1A C15A 116.64(9) . . ?
C1A S1A C16A 101.76(6) . . ?
C2A S2A C19A 104.06(6) . . ?
C2A S2A C19C 100.1(3) . . ?
C3A S3A C1A 94.82(5) . . ?
C2A S4A C3A 95.15(5) . . ?
C6A S5A C4A 93.94(5) . . ?
C7A S6A C4A 93.94(5) . . ?
C2B C1B S1B 126.59(9) . . ?
C2B C1B S3B 116.63(8) . . ?
S1B C1B S3B 116.68(6) . . ?
C1B C2B S2B 124.24(9) . . ?
C1B C2B S4B 116.90(8) . . ?
S2B C2B S4B 118.64(6) . . ?
C4B C3B S3B 123.66(8) . . ?
C4B C3B S4B 123.19(8) . . ?
S3B C3B S4B 113.09(6) . . ?
C3B C4B S5B 121.32(8) . . ?
C3B C4B S6B 121.97(8) . . ?
S5B C4B S6B 116.63(6) . . ?
C6B C5B N1B 107.33(9) . . ?
C6B C5B H5B 126.3 . . ?
N1B C5B H5B 126.3 . . ?
C5B C6B C7B 108.16(10) . . ?
C5B C6B S5B 134.42(9) . . ?
C7B C6B S5B 117.38(8) . . ?
C8B C7B C6B 107.94(10) . . ?
C8B C7B S6B 135.04(9) . . ?
C6B C7B S6B 116.99(8) . . ?
C7B C8B N1B 107.24(9) . . ?
C7B C8B H8B 126.4 . . ?
N1B C8B H8B 126.4 . . ?
C14B C9B C10B 118.83(10) . . ?
C14B C9B N1B 120.83(10) . . ?
C10B C9B N1B 120.33(10) . . ?
C11B C10B C9B 120.46(10) . . ?
C11B C10B H10B 119.8 . . ?
C9B C10B H10B 119.8 . . ?
C10B C11B C12B 120.62(10) . . ?
C10B C11B H11B 119.7 . . ?
C12B C11B H11B 119.7 . . ?
O1B C12B C13B 124.77(10) . . ?
O1B C12B C11B 115.84(10) . . ?
C13B C12B C11B 119.36(10) . . ?
C12B C13B C14B 120.07(10) . . ?
C12B C13B H13B 120.0 . . ?
C14B C13B H13B 120.0 . . ?
C9B C14B C13B 120.65(10) . . ?
C9B C14B H14B 119.7 . . ?
C13B C14B H14B 119.7 . . ?
O1B C15B H15D 109.5 . . ?
O1B C15B H15E 109.5 . . ?
H15D C15B H15E 109.5 . . ?
O1B C15B H15F 109.5 . . ?
H15D C15B H15F 109.5 . . ?
H15E C15B H15F 109.5 . . ?
C17B C16B S1B 114.31(8) . . ?
C17B C16B H16C 108.7 . . ?
S1B C16B H16C 108.7 . . ?
C17B C16B H16D 108.7 . . ?
S1B C16B H16D 108.7 . . ?
H16C C16B H16D 107.6 . . ?
C16B C17B C18B 111.46(11) . . ?
C16B C17B H17C 109.3 . . ?
C18B C17B H17C 109.3 . . ?
C16B C17B H17D 109.3 . . ?
C18B C17B H17D 109.3 . . ?
H17C C17B H17D 108.0 . . ?
C17B C18B H18D 109.5 . . ?
C17B C18B H18E 109.5 . . ?
H18D C18B H18E 109.5 . . ?
C17B C18B H18F 109.5 . . ?
H18D C18B H18F 109.5 . . ?
H18E C18B H18F 109.5 . . ?
C20B C19B S2B 114.36(9) . . ?
C20B C19B H19C 108.7 . . ?
S2B C19B H19C 108.7 . . ?
C20B C19B H19D 108.7 . . ?
S2B C19B H19D 108.7 . . ?
H19C C19B H19D 107.6 . . ?
C21B C20B C19B 115.15(11) . . ?
C21B C20B H20C 108.5 . . ?
C19B C20B H20C 108.5 . . ?
C21B C20B H20D 108.5 . . ?
C19B C20B H20D 108.5 . . ?
H20C C20B H20D 107.5 . . ?
C20B C21B H21D 109.5 . . ?
C20B C21B H21E 109.5 . . ?
H21D C21B H21E 109.5 . . ?
C20B C21B H21F 109.5 . . ?
H21D C21B H21F 109.5 . . ?
H21E C21B H21F 109.5 . . ?
C5B N1B C8B 109.32(9) . . ?
C5B N1B C9B 124.98(9) . . ?
C8B N1B C9B 125.69(9) . . ?
C12B O1B C15B 117.11(9) . . ?
C1B S1B C16B 104.19(5) . . ?
C2B S2B C19B 101.39(5) . . ?
C3B S3B C1B 94.53(5) . . ?
C3B S4B C2B 94.41(5) . . ?
C6B S5B C4B 94.30(5) . . ?
C7B S6B C4B 94.13(5) . . ?
 
loop_
 _geom_torsion_atom_site_label_1
 _geom_torsion_atom_site_label_2
 _geom_torsion_atom_site_label_3
 _geom_torsion_atom_site_label_4
 _geom_torsion
 _geom_torsion_site_symmetry_1
 _geom_torsion_site_symmetry_2
 _geom_torsion_site_symmetry_3
 _geom_torsion_site_symmetry_4
 _geom_torsion_publ_flag
S1A C1A C2A S2A -8.54(15) . . . . ?
S3A C1A C2A S2A 176.99(6) . . . . ?
S1A C1A C2A S4A 173.14(7) . . . . ?
S3A C1A C2A S4A -1.34(13) . . . . ?
S3A C3A C4A S5A -1.08(15) . . . . ?
S4A C3A C4A S5A 176.63(6) . . . . ?
S3A C3A C4A S6A -179.11(6) . . . . ?
S4A C3A C4A S6A -1.40(14) . . . . ?
N1A C5A C6A C7A 0.12(12) . . . . ?
N1A C5A C6A S5A 178.97(9) . . . . ?
C5A C6A C7A C8A -0.31(13) . . . . ?
S5A C6A C7A C8A -179.39(8) . . . . ?
C5A C6A C7A S6A 178.41(8) . . . . ?
S5A C6A C7A S6A -0.67(12) . . . . ?
C6A C7A C8A N1A 0.37(12) . . . . ?
S6A C7A C8A N1A -178.03(9) . . . . ?
C14A C9A C10A C11A 0.36(17) . . . . ?
N1A C9A C10A C11A -179.89(10) . . . . ?
C9A C10A C11A C12A 0.51(17) . . . . ?
C10A C11A C12A O1A 178.14(10) . . . . ?
C10A C11A C12A C13A -1.33(17) . . . . ?
O1A C12A C13A C14A -178.13(10) . . . . ?
C11A C12A C13A C14A 1.29(16) . . . . ?
C10A C9A C14A C13A -0.39(17) . . . . ?
N1A C9A C14A C13A 179.86(10) . . . . ?
C12A C13A C14A C9A -0.44(17) . . . . ?
S1A C16A C17A C18A -63.27(14) . . . . ?
S2A C19A C20A C21A -177.20(12) . . . . ?
S2A C19C C20C C21C 163.9(10) . . . . ?
C7A C8A N1A C5A -0.30(12) . . . . ?
C7A C8A N1A C9A -179.00(9) . . . . ?
C6A C5A N1A C8A 0.10(12) . . . . ?
C6A C5A N1A C9A 178.80(10) . . . . ?
C14A C9A N1A C8A -4.15(16) . . . . ?
C10A C9A N1A C8A 176.10(10) . . . . ?
C14A C9A N1A C5A 177.36(10) . . . . ?
C10A C9A N1A C5A -2.39(16) . . . . ?
C13A C12A O1A C15A 0.89(16) . . . . ?
C11A C12A O1A C15A -178.55(10) . . . . ?
C2A C1A S1A C16A 123.39(11) . . . . ?
S3A C1A S1A C16A -62.16(8) . . . . ?
C17A C16A S1A C1A -70.50(10) . . . . ?
C1A C2A S2A C19A 172.20(10) . . . . ?
S4A C2A S2A C19A -9.53(9) . . . . ?
C1A C2A S2A C19C 138.0(3) . . . . ?
S4A C2A S2A C19C -43.8(3) . . . . ?
C20A C19A S2A C2A -82.20(11) . . . . ?
C20A C19A S2A C19C 5.0(5) . . . . ?
C4A C3A S3A C1A -179.11(10) . . . . ?
S4A C3A S3A C1A 3.04(7) . . . . ?
C2A C1A S3A C3A -1.05(10) . . . . ?
S1A C1A S3A C3A -175.84(7) . . . . ?
C1A C2A S4A C3A 2.96(10) . . . . ?
S2A C2A S4A C3A -175.40(7) . . . . ?
C4A C3A S4A C2A 178.50(10) . . . . ?
S3A C3A S4A C2A -3.60(7) . . . . ?
C5A C6A S5A C4A -178.85(12) . . . . ?
C7A C6A S5A C4A -0.08(9) . . . . ?
C3A C4A S5A C6A -177.29(10) . . . . ?
S6A C4A S5A C6A 0.81(7) . . . . ?
C8A C7A S6A C4A 179.31(12) . . . . ?
C6A C7A S6A C4A 1.03(9) . . . . ?
C3A C4A S6A C7A 177.03(10) . . . . ?
S5A C4A S6A C7A -1.09(7) . . . . ?
S1B C1B C2B S2B 10.87(15) . . . . ?
S3B C1B C2B S2B -172.88(6) . . . . ?
S1B C1B C2B S4B -174.68(6) . . . . ?
S3B C1B C2B S4B 1.57(12) . . . . ?
S3B C3B C4B S5B -1.17(14) . . . . ?
S4B C3B C4B S5B 175.84(6) . . . . ?
S3B C3B C4B S6B -177.80(6) . . . . ?
S4B C3B C4B S6B -0.79(14) . . . . ?
N1B C5B C6B C7B 0.32(13) . . . . ?
N1B C5B C6B S5B -177.33(9) . . . . ?
C5B C6B C7B C8B -0.22(13) . . . . ?
S5B C6B C7B C8B 177.89(8) . . . . ?
C5B C6B C7B S6B -178.56(8) . . . . ?
S5B C6B C7B S6B -0.45(12) . . . . ?
C6B C7B C8B N1B 0.03(12) . . . . ?
S6B C7B C8B N1B 177.94(9) . . . . ?
C14B C9B C10B C11B 0.24(17) . . . . ?
N1B C9B C10B C11B 179.57(10) . . . . ?
C9B C10B C11B C12B -0.10(18) . . . . ?
C10B C11B C12B O1B -177.86(11) . . . . ?
C10B C11B C12B C13B 0.14(18) . . . . ?
O1B C12B C13B C14B 177.50(11) . . . . ?
C11B C12B C13B C14B -0.31(18) . . . . ?
C10B C9B C14B C13B -0.41(18) . . . . ?
N1B C9B C14B C13B -179.74(11) . . . . ?
C12B C13B C14B C9B 0.45(19) . . . . ?
S1B C16B C17B C18B -170.14(9) . . . . ?
S2B C19B C20B C21B 56.71(13) . . . . ?
C6B C5B N1B C8B -0.31(12) . . . . ?
C6B C5B N1B C9B 179.40(10) . . . . ?
C7B C8B N1B C5B 0.17(12) . . . . ?
C7B C8B N1B C9B -179.53(10) . . . . ?
C14B C9B N1B C5B 176.33(11) . . . . ?
C10B C9B N1B C5B -2.99(16) . . . . ?
C14B C9B N1B C8B -4.01(17) . . . . ?
C10B C9B N1B C8B 176.67(11) . . . . ?
C13B C12B O1B C15B 9.92(17) . . . . ?
C11B C12B O1B C15B -172.20(11) . . . . ?
C2B C1B S1B C16B -82.50(11) . . . . ?
S3B C1B S1B C16B 101.25(7) . . . . ?
C17B C16B S1B C1B -63.81(10) . . . . ?
C1B C2B S2B C19B -129.21(10) . . . . ?
S4B C2B S2B C19B 56.43(8) . . . . ?
C20B C19B S2B C2B 51.15(10) . . . . ?
C4B C3B S3B C1B -162.07(10) . . . . ?
S4B C3B S3B C1B 20.64(7) . . . . ?
C2B C1B S3B C3B -13.50(10) . . . . ?
S1B C1B S3B C3B 163.13(7) . . . . ?
C4B C3B S4B C2B 162.74(10) . . . . ?
S3B C3B S4B C2B -19.96(7) . . . . ?
C1B C2B S4B C3B 11.24(10) . . . . ?
S2B C2B S4B C3B -173.99(7) . . . . ?
C5B C6B S5B C4B -177.82(12) . . . . ?
C7B C6B S5B C4B 4.70(9) . . . . ?
C3B C4B S5B C6B 175.68(10) . . . . ?
S6B C4B S5B C6B -7.52(7) . . . . ?
C8B C7B S6B C4B 178.19(12) . . . . ?
C6B C7B S6B C4B -4.05(9) . . . . ?
C3B C4B S6B C7B -175.90(10) . . . . ?
S5B C4B S6B C7B 7.32(7) . . . . ?
 
loop_
 _geom_hbond_atom_site_label_D 
 _geom_hbond_atom_site_label_H 
 _geom_hbond_atom_site_label_A 
 _geom_hbond_distance_DH 
 _geom_hbond_distance_HA 
 _geom_hbond_distance_DA 
 _geom_hbond_angle_DHA 
 _geom_hbond_site_symmetry_A 
C15A H15B S5B  0.98 2.94 3.5690(13) 122.9 2_565
C16A H16A O1A  0.99 2.58 3.2905(15) 128.4 2
C16A H16A S3A  0.99 2.93 3.4238(13) 111.9 .
C16A H16B S3B  0.99 2.93 3.7666(13) 143.4 1_545
C15B H15E S6B  0.98 3.02 3.9887(14) 171.7 2_675
 
_refine_diff_density_max    0.501
_refine_diff_density_min   -0.295
_refine_diff_density_rms    0.058

_shelxl_version_number 2012-4

_shelx_res_file
;
TITL 12mz371_0m in P-1
CELL  0.71073   10.8196   12.0793   19.0960    72.509    89.470    70.382
ZERR        4    0.0009    0.0010    0.0016     0.001     0.001     0.001
LATT   1
SFAC  C  H  N  O  S
UNIT 84 92 4 4 24
LIST 4 ! automatically inserted. Change 6 to 4 for CHECKCIF!!
L.S. 5
FMAP 2
TEMP -173.5
PLAN -20
ACTA 56
OMIT 0 0 1
HTAB
BOND $H
CONF
EADP C19A C19C
EADP C20A C20C
EADP C21A C21C
EQIV $1 -x, -y+1, -z
HTAB C15A S5B_$1
EQIV $2 -x, -y, -z
HTAB C16A O1A_$2
HTAB C16A S3A
EQIV $3 x, y-1, z
HTAB C16A S3B_$3
EQIV $4 -x+1, -y+2, -z
HTAB C15B S6B_$4

WGHT    0.030300    1.152700
FVAR       0.08075   0.87688
C1A   1    0.576566   -0.304125    0.290265    11.00000    0.01316    0.01498 =
         0.02032   -0.00519   -0.00056   -0.00411
C2A   1    0.558733   -0.222342    0.327765    11.00000    0.01577    0.01476 =
         0.01847   -0.00406   -0.00197   -0.00468
C3A   1    0.387661   -0.107443    0.211876    11.00000    0.01609    0.01451 =
         0.01500   -0.00587    0.00036   -0.00561
C4A   1    0.289685   -0.022185    0.160844    11.00000    0.01645    0.01504 =
         0.01389   -0.00607    0.00200   -0.00630
C5A   1    0.036542    0.156306   -0.017450    11.00000    0.01684    0.01609 =
         0.01567   -0.00744    0.00131   -0.00526
AFIX  43
H5A   2    0.025344    0.122739   -0.054997    11.00000   -1.20000
AFIX   0
C6A   1    0.124622    0.096732    0.044744    11.00000    0.01581    0.01460 =
         0.01506   -0.00652    0.00189   -0.00562
C7A   1    0.108472    0.179973    0.085819    11.00000    0.01483    0.01542 =
         0.01235   -0.00495    0.00111   -0.00666
C8A   1    0.011330    0.289369    0.048020    11.00000    0.01756    0.01547 =
         0.01272   -0.00582    0.00109   -0.00678
AFIX  43
H8A   2   -0.019758    0.361825    0.062540    11.00000   -1.20000
AFIX   0
C9A   1   -0.132995    0.368261   -0.070225    11.00000    0.01413    0.01558 =
         0.01200   -0.00352    0.00122   -0.00662
C10A  1   -0.165786    0.347188   -0.134544    11.00000    0.02011    0.01759 =
         0.01605   -0.00712   -0.00010   -0.00762
AFIX  43
H10A  2   -0.121493    0.269789   -0.142036    11.00000   -1.20000
AFIX   0
C11A  1   -0.262996    0.439384   -0.187345    11.00000    0.02057    0.01922 =
         0.01494   -0.00630   -0.00162   -0.00852
AFIX  43
H11A  2   -0.285320    0.424268   -0.230736    11.00000   -1.20000
AFIX   0
C12A  1   -0.328594    0.554140   -0.177706    11.00000    0.01506    0.01743 =
         0.01363   -0.00277    0.00069   -0.00821
C13A  1   -0.297413    0.574833   -0.113351    11.00000    0.01706    0.01689 =
         0.01649   -0.00607    0.00050   -0.00515
AFIX  43
H13A  2   -0.342526    0.651870   -0.105603    11.00000   -1.20000
AFIX   0
C14A  1   -0.199761    0.482090   -0.060344    11.00000    0.01764    0.01909 =
         0.01466   -0.00797    0.00068   -0.00498
AFIX  43
H14A  2   -0.178359    0.496839   -0.016641    11.00000   -1.20000
AFIX   0
C15A  1   -0.485571    0.758018   -0.226201    11.00000    0.02591    0.01523 =
         0.02586   -0.00203   -0.00616   -0.00656
AFIX 137
H15A  2   -0.420903    0.797315   -0.222934    11.00000   -1.50000
H15B  2   -0.530531    0.748476   -0.181148    11.00000   -1.50000
H15C  2   -0.550473    0.809882   -0.268976    11.00000   -1.50000
AFIX   0
C16A  1    0.607399   -0.551972    0.325033    11.00000    0.02238    0.01670 =
         0.03354   -0.01148   -0.00166   -0.00561
AFIX  23
H16A  2    0.546476   -0.522308    0.279621    11.00000   -1.20000
H16B  2    0.669200   -0.635800    0.328796    11.00000   -1.20000
AFIX   0
C17A  1    0.528131   -0.561707    0.390663    11.00000    0.02108    0.02082 =
         0.04204   -0.00744    0.00402   -0.00673
AFIX  23
H17A  2    0.474904   -0.613465    0.388712    11.00000   -1.20000
H17B  2    0.466343   -0.478018    0.387207    11.00000   -1.20000
AFIX   0
C18A  1    0.612551   -0.617194    0.464665    11.00000    0.04265    0.03096 =
         0.03378   -0.00417    0.00402   -0.00956
AFIX 137
H18A  2    0.678145   -0.697702    0.467225    11.00000   -1.50000
H18B  2    0.556162   -0.628151    0.504752    11.00000   -1.50000
H18C  2    0.657615   -0.561400    0.469591    11.00000   -1.50000
AFIX   0
PART 1
C19A  1    0.603171   -0.115836    0.432363    21.00000    0.02497    0.02203 =
         0.01668   -0.00619   -0.00169   -0.00968
AFIX  23
H19A  2    0.508381   -0.068625    0.416117    21.00000   -1.20000
H19B  2    0.615891   -0.133154    0.486375    21.00000   -1.20000
AFIX   0
C20A  1    0.682016   -0.035434    0.395197    21.00000    0.02128    0.01904 =
         0.02690   -0.00699   -0.00010   -0.00735
AFIX  23
H20A  2    0.665682   -0.012782    0.340940    21.00000   -1.20000
H20B  2    0.777347   -0.082495    0.409577    21.00000   -1.20000
AFIX   0
C21A  1    0.642821    0.082367    0.417642    21.00000    0.03145    0.02422 =
         0.03247   -0.01160   -0.00147   -0.01096
AFIX 137
H21A  2    0.690364    0.135652    0.390829    21.00000   -1.50000
H21B  2    0.665385    0.060063    0.470849    21.00000   -1.50000
H21C  2    0.547637    0.126752    0.405607    21.00000   -1.50000
AFIX   0
PART 2
SAME C19A > C21A
C19C  1    0.688351   -0.106561    0.400154   -21.00000    0.02497    0.02203 =
         0.01668   -0.00619   -0.00169   -0.00968
AFIX  23
H19E  2    0.776114   -0.129318    0.426458   -21.00000   -1.20000
H19F  2    0.693177   -0.068068    0.347022   -21.00000   -1.20000
AFIX   0
C20C  1    0.588868   -0.013836    0.428057   -21.00000    0.02128    0.01904 =
         0.02690   -0.00699   -0.00010   -0.00735
AFIX  23
H20E  2    0.565046   -0.056749    0.476231   -21.00000   -1.20000
H20F  2    0.507960    0.027632    0.393005   -21.00000   -1.20000
AFIX   0
C21C  1    0.643422    0.083008    0.436986   -21.00000    0.03145    0.02422 =
         0.03247   -0.01160   -0.00147   -0.01096
AFIX 137
H21H  2    0.725394    0.041661    0.470174   -21.00000   -1.50000
H21I  2    0.578650    0.140106    0.457823   -21.00000   -1.50000
H21J  2    0.661235    0.129414    0.388690   -21.00000   -1.50000
AFIX   0
PART 0
N1A   3   -0.033136    0.274704   -0.015301    11.00000    0.01430    0.01483 =
         0.01266   -0.00551    0.00117   -0.00561
O1A   4   -0.419668    0.639001   -0.234287    11.00000    0.02085    0.01776 =
         0.01711   -0.00286   -0.00427   -0.00641
S1A   5    0.701412   -0.449525    0.315734    11.00000    0.01347    0.01683 =
         0.03294   -0.00906   -0.00008   -0.00236
S2A   5    0.646229   -0.261018    0.413599    11.00000    0.03287    0.01908 =
         0.02194   -0.00334   -0.01101   -0.00662
S3A   5    0.476471   -0.255630    0.206615    11.00000    0.01798    0.01617 =
         0.02011   -0.00910   -0.00061   -0.00432
S4A   5    0.439564   -0.074356    0.288118    11.00000    0.02236    0.01358 =
         0.01755   -0.00597   -0.00473   -0.00359
S5A   5    0.242571   -0.051414    0.081663    11.00000    0.02292    0.01569 =
         0.01746   -0.00834   -0.00364   -0.00190
S6A   5    0.206459    0.125876    0.169456    11.00000    0.02086    0.01486 =
         0.01371   -0.00606   -0.00220   -0.00393
C1B   1    0.993390    0.186346    0.324499    11.00000    0.01795    0.01491 =
         0.01136   -0.00370    0.00156   -0.00376
C2B   1    1.074470    0.252778    0.312245    11.00000    0.01547    0.01525 =
         0.01375   -0.00462    0.00065   -0.00298
C3B   1    0.888996    0.366836    0.203982    11.00000    0.01609    0.01553 =
         0.01283   -0.00469    0.00185   -0.00728
C4B   1    0.798090    0.458681    0.151927    11.00000    0.01629    0.01683 =
         0.01262   -0.00435    0.00199   -0.00900
C5B   1    0.467431    0.663898    0.023454    11.00000    0.01623    0.01602 =
         0.01694   -0.00356    0.00197   -0.00902
AFIX  43
H5B   2    0.393834    0.638723    0.020668    11.00000   -1.20000
AFIX   0
C6B   1    0.584363    0.594544    0.066471    11.00000    0.01663    0.01573 =
         0.01359   -0.00366    0.00226   -0.00869
C7B   1    0.666679    0.666894    0.054432    11.00000    0.01517    0.01615 =
         0.01395   -0.00507    0.00201   -0.00804
C8B   1    0.598913    0.779749    0.003830    11.00000    0.01458    0.01509 =
         0.01780   -0.00540    0.00205   -0.00774
AFIX  43
H8B   2    0.630021    0.846777   -0.014673    11.00000   -1.20000
AFIX   0
C9B   1    0.374979    0.876570   -0.066975    11.00000    0.01380    0.01524 =
         0.01363   -0.00544    0.00261   -0.00571
C10B  1    0.257851    0.861100   -0.084542    11.00000    0.01744    0.01431 =
         0.02404   -0.00514    0.00057   -0.00788
AFIX  43
H10B  2    0.246103    0.784141   -0.062161    11.00000   -1.20000
AFIX   0
C11B  1    0.159121    0.957016   -0.134234    11.00000    0.01477    0.01704 =
         0.02346   -0.00723    0.00009   -0.00663
AFIX  43
H11B  2    0.080099    0.945355   -0.145782    11.00000   -1.20000
AFIX   0
C12B  1    0.174392    1.070550   -0.167520    11.00000    0.01456    0.01566 =
         0.01571   -0.00544    0.00173   -0.00446
C13B  1    0.290455    1.086833   -0.150459    11.00000    0.01948    0.01770 =
         0.02390   -0.00012   -0.00105   -0.01028
AFIX  43
H13B  2    0.301954    1.163841   -0.173076    11.00000   -1.20000
AFIX   0
C14B  1    0.389957    0.990274   -0.100203    11.00000    0.01705    0.01956 =
         0.02329   -0.00057   -0.00127   -0.01084
AFIX  43
H14B  2    0.468760    1.002166   -0.088511    11.00000   -1.20000
AFIX   0
C15B  1    0.087398    1.272280   -0.256040    11.00000    0.02392    0.01900 =
         0.02709    0.00064   -0.00361   -0.00869
AFIX 137
H15D  2    0.159859    1.253126   -0.286631    11.00000   -1.50000
H15E  2    0.108805    1.312394   -0.222597    11.00000   -1.50000
H15F  2    0.006232    1.328099   -0.287820    11.00000   -1.50000
AFIX   0
C16B  1    1.123038   -0.067910    0.400628    11.00000    0.02129    0.01661 =
         0.01719   -0.00403   -0.00026   -0.00406
AFIX  23
H16C  2    1.206818   -0.051321    0.395384    11.00000   -1.20000
H16D  2    1.134480   -0.135712    0.447482    11.00000   -1.20000
AFIX   0
C17B  1    1.097219   -0.111280    0.337079    11.00000    0.02390    0.02095 =
         0.02196   -0.00911    0.00179   -0.00558
AFIX  23
H17C  2    1.102152   -0.050854    0.289792    11.00000   -1.20000
H17D  2    1.007130   -0.114836    0.337022    11.00000   -1.20000
AFIX   0
C18B  1    1.197067   -0.238822    0.343198    11.00000    0.02735    0.02089 =
         0.03393   -0.01250    0.00740   -0.00921
AFIX 137
H18D  2    1.185766   -0.259025    0.298214    11.00000   -1.50000
H18E  2    1.182898   -0.301076    0.385899    11.00000   -1.50000
H18F  2    1.286631   -0.238236    0.349408    11.00000   -1.50000
AFIX   0
C19B  1    1.187069    0.369537    0.383068    11.00000    0.02316    0.02518 =
         0.02187   -0.00586   -0.00306   -0.01203
AFIX  23
H19C  2    1.255198    0.359308    0.421071    11.00000   -1.20000
H19D  2    1.199101    0.426462    0.336150    11.00000   -1.20000
AFIX   0
C20B  1    1.051641    0.429021    0.405721    11.00000    0.02548    0.02255 =
         0.02415   -0.01003   -0.00481   -0.00445
AFIX  23
H20C  2    1.047332    0.508471    0.412223    11.00000   -1.20000
H20D  2    0.984248    0.448255    0.364940    11.00000   -1.20000
AFIX   0
C21B  1    1.016304    0.351040    0.476025    11.00000    0.02660    0.03818 =
         0.02795   -0.01707    0.00519   -0.01143
AFIX 137
H21D  2    0.927332    0.395735    0.485733    11.00000   -1.50000
H21E  2    1.079665    0.334738    0.517455    11.00000   -1.50000
H21F  2    1.019121    0.272344    0.470238    11.00000   -1.50000
AFIX   0
N1B   3    0.476198    0.777818   -0.015357    11.00000    0.01356    0.01430 =
         0.01540   -0.00335    0.00131   -0.00684
O1B   4    0.068894    1.160433   -0.213902    11.00000    0.01641    0.01565 =
         0.02466   -0.00178   -0.00226   -0.00534
S1B   5    0.993176    0.070458    0.406438    11.00000    0.02330    0.01632 =
         0.01362   -0.00272    0.00462   -0.00486
S2B   5    1.213780    0.219172    0.370993    11.00000    0.01531    0.02079 =
         0.02117   -0.00543   -0.00366   -0.00197
S3B   5    0.869465    0.225697    0.252901    11.00000    0.01876    0.01608 =
         0.01490   -0.00341    0.00027   -0.00834
S4B   5    1.043365    0.372889    0.227197    11.00000    0.01501    0.01620 =
         0.01526   -0.00313    0.00091   -0.00647
S5B   5    0.649263    0.443669    0.126627    11.00000    0.02133    0.01870 =
         0.01894    0.00270   -0.00484   -0.01277
S6B   5    0.824706    0.596908    0.101992    11.00000    0.01614    0.01738 =
         0.01593   -0.00183   -0.00167   -0.00930
HKLF 4

REM  12mz371_0m in P-1
REM R1 =  0.0266 for   12316 Fo > 4sig(Fo)  and  0.0342 for all   14172 data
REM    540 parameters refined using      3 restraints

END

WGHT      0.0297      1.1574

REM Instructions for potential hydrogen bonds
HTAB C15A S5B_$1
HTAB C16A O1A_$2
HTAB C16A S3A
HTAB C16A S3B_$3
HTAB C15B S6B_$4

REM Highest difference peak  0.501,  deepest hole -0.295,  1-sigma level  0.058
Q1    1   0.3151  0.8611 -0.0709  11.00000  0.05    0.50
Q2    1   0.3424 -0.0654  0.1829  11.00000  0.05    0.49
Q3    1   0.6316  0.6253  0.0589  11.00000  0.05    0.47
Q4    1  -0.1520  0.3679 -0.1084  11.00000  0.05    0.46
Q5    1  -0.3092  0.5676 -0.1480  11.00000  0.05    0.46
Q6    1   0.5743 -0.2655  0.3093  11.00000  0.05    0.45
Q7    1   0.1170  0.1352  0.0656  11.00000  0.05    0.44
Q8    1   0.1620  1.0158 -0.1537  11.00000  0.05    0.44
Q9    1  -0.0858  0.3198 -0.0429  11.00000  0.05    0.44
Q10   1  -0.2446  0.5257 -0.0898  11.00000  0.05    0.43
Q11   1   0.0571  0.2340  0.0691  11.00000  0.05    0.43
Q12   1   1.1151  0.3926  0.3956  11.00000  0.05    0.43
Q13   1   0.6385  0.7212  0.0274  11.00000  0.05    0.42
Q14   1   0.5340  0.7837 -0.0088  11.00000  0.05    0.42
Q15   1   0.4632  0.7237  0.0080  11.00000  0.05    0.41
Q16   1   0.2110  0.9085 -0.1135  11.00000  0.05    0.41
Q17   1   0.3781  0.9370 -0.0777  11.00000  0.05    0.41
Q18   1   0.3254  1.0422 -0.1180  11.00000  0.05    0.40
Q19   1   1.0230  0.2332  0.3228  11.00000  0.05    0.40
Q20   1  -0.1693  0.4213 -0.0612  11.00000  0.05    0.39
;
_shelx_res_checksum   53470

_shelx_hkl_file
;
   1   0   0    0.19    0.01
   1   0   0    0.23    0.01
   1   0   0    0.14    0.01
   1   0   0    0.18    0.01
  -2   0   0    3.57    0.07
   2   0   0    3.44    0.06
   2   0   0    3.34    0.07
   2   0   0    3.50    0.06
  -3   0   0    0.46    0.03
  -3   0   0    0.47    0.02
   3   0   0    0.46    0.03
   3   0   0    0.47    0.03
   3   0   0    0.46    0.02
   3   0   0    0.47    0.03
  -4   0   0    0.11    0.02
  -4   0   0    0.10    0.02
   4   0   0    0.09    0.02
   4   0   0    0.10    0.02
   4   0   0    0.09    0.02
   4   0   0    0.09    0.02
  -5   0   0   20.05    0.30
  -5   0   0   19.53    0.26
   5   0   0   19.79    0.30
   5   0   0   19.47    0.31
   5   0   0   19.96    0.29
   5   0   0   19.81    0.27
  -6   0   0   11.04    0.18
  -6   0   0   11.53    0.21
   6   0   0   11.35    0.21
   6   0   0   11.45    0.23
   6   0   0   11.24    0.18
   6   0   0   11.33    0.21
  -7   0   0    0.15    0.03
   7   0   0    0.11    0.03
   7   0   0    0.16    0.04
   7   0   0    0.13    0.04
   7   0   0    0.15    0.02
  -8   0   0    0.13    0.04
   8   0   0    0.07    0.04
   8   0   0    0.10    0.04
   8   0   0    0.14    0.04
   8   0   0    0.13    0.02
  -9   0   0    2.60    0.11
   9   0   0    2.74    0.12
   9   0   0    2.52    0.12
   9   0   0    2.72    0.09
   9   0   0    2.68    0.13
 -10   0   0    1.15    0.09
  10   0   0    1.17    0.10
  10   0   0    1.11    0.09
 -11   0   0    0.00    0.04
 -11   0   0    0.06    0.04
  11   0   0    0.00    0.05
  11   0   0    0.05    0.04
 -12   0   0    3.37    0.17
  12   0   0    3.32    0.17
  12   0   0    3.44    0.16
 -13   0   0    0.47    0.09
  13   0   0    0.29    0.08
 -14   0   0    0.03    0.07
  14   0   0    0.09    0.08
  14  -1   0    0.38    0.10
  13  -1   0    0.32    0.09
 -13   1   0    0.34    0.08
  12  -1   0    1.14    0.13
  12  -1   0    1.28    0.12
 -12   1   0    1.43    0.10
 -12   1   0    1.28    0.13
  11  -1   0    0.07    0.06
  11  -1   0    0.13    0.05
 -11   1   0    0.23    0.06
 -11   1   0    0.06    0.06
  10  -1   0    2.23    0.12
  10  -1   0    2.17    0.13
 -10   1   0    2.27    0.13
 -10   1   0    2.17    0.12
   9  -1   0    4.32    0.15
   9  -1   0    4.28    0.17
  -9   1   0    4.08    0.15
  -9   1   0    4.32    0.15
   8  -1   0   13.19    0.26
   8  -1   0   12.81    0.21
   8  -1   0   12.76    0.28
  -8   1   0   13.18    0.27
   7  -1   0    7.09    0.19
   7  -1   0    6.92    0.13
   7  -1   0    7.01    0.17
  -7   1   0    7.12    0.17
   6  -1   0    8.05    0.14
   6  -1   0    8.41    0.19
   6  -1   0    8.07    0.18
   6  -1   0    7.94    0.17
  -6   1   0    7.81    0.13
  -6   1   0    8.23    0.18
   5  -1   0    7.99    0.17
   5  -1   0    8.34    0.17
   5  -1   0    7.84    0.16
   5  -1   0    7.91    0.13
  -5   1   0    8.03    0.13
  -5   1   0    8.08    0.17
   4  -1   0   17.96    0.27
   4  -1   0   18.02    0.27
   4  -1   0   18.10    0.23
   4  -1   0   18.20    0.29
  -4   1   0   18.04    0.23
  -4   1   0   17.99    0.28
   3  -1   0    3.24    0.08
   3  -1   0    3.35    0.06
   3  -1   0    3.37    0.09
   3  -1   0    3.28    0.08
  -3   1   0    3.36    0.08
  -3   1   0    3.38    0.06
   2  -1   0    0.26    0.02
   2  -1   0    0.26    0.02
   2  -1   0    0.23    0.01
  -2   1   0    0.26    0.01
  -2   1   0    0.23    0.02
   1  -1   0   46.49    0.57
   1  -1   0   47.09    0.54
  -1   1   0   47.24    0.53
  -1   1   0   46.06    0.56
   0  -1   0    0.03    0.01
   0  -1   0    0.03    0.01
   0   1   0    0.03    0.00
   0   1   0    0.03    0.00
   0   1   0    0.03    0.01
  -1  -1   0    6.99    0.10
  -1  -1   0    7.04    0.09
   1   1   0    6.71    0.09
   1   1   0    6.85    0.09
   1   1   0    7.05    0.09
   1   1   0    6.90    0.10
   2   1   0    0.93    0.03
   2   1   0    0.96    0.03
   2   1   0    0.90    0.03
   2   1   0    0.93    0.03
   2   1   0    0.93    0.03
   2   1   0    0.95    0.03
   3   1   0    4.04    0.08
   3   1   0    3.89    0.08
   3   1   0    3.90    0.07
   3   1   0    4.04    0.08
   3   1   0    3.96    0.08
   3   1   0    3.95    0.08
   4   1   0    1.35    0.05
   4   1   0    1.46    0.06
   4   1   0    1.27    0.04
   4   1   0    1.28    0.05
   4   1   0    1.32    0.05
   4   1   0    1.29    0.05
   5   1   0    0.10    0.02
   5   1   0    0.10    0.02
   5   1   0    0.10    0.03
   5   1   0    0.08    0.02
  -6  -1   0  100.95    1.13
  -6  -1   0  100.16    1.22
   6   1   0   99.53    1.26
   6   1   0   99.76    1.18
   6   1   0   99.05    1.16
   6   1   0  101.98    1.18
  -7  -1   0    0.43    0.04
  -7  -1   0    0.38    0.04
   7   1   0    0.43    0.04
   7   1   0    0.40    0.04
   7   1   0    0.33    0.05
   7   1   0    0.41    0.05
  -8  -1   0    8.99    0.20
   8   1   0    8.70    0.21
   8   1   0    9.32    0.18
   8   1   0    9.15    0.21
   8   1   0    9.18    0.19
  -9  -1   0   60.68    0.82
  -9  -1   0   59.67    0.75
   9   1   0   61.26    0.82
   9   1   0   60.99    0.77
   9   1   0   60.86    0.86
 -10  -1   0    0.39    0.06
  10   1   0    0.45    0.07
  10   1   0    0.41    0.05
  10   1   0    0.45    0.07
  10   1   0    0.42    0.07
 -11  -1   0    1.14    0.09
  11   1   0    1.20    0.10
  11   1   0    1.12    0.10
  11   1   0    1.22    0.11
  12   1   0    0.11    0.06
 -13  -1   0    6.33    0.23
  13   1   0    6.77    0.24
 -14  -1   0    0.16    0.07
  14   1   0    0.17    0.08
  15   1   0    0.17    0.11
  13  -2   0    0.19    0.08
 -13   2   0   -0.04    0.05
  12  -2   0    0.09    0.07
  12  -2   0   -0.02    0.07
 -12   2   0    0.03    0.06
 -12   2   0    0.03    0.04
  11  -2   0    5.88    0.22
  11  -2   0    5.60    0.21
 -11   2   0    5.84    0.21
 -11   2   0    5.47    0.20
  10  -2   0    0.02    0.05
  10  -2   0    0.11    0.05
 -10   2   0    0.13    0.05
 -10   2   0    0.06    0.05
   9  -2   0    1.79    0.11
   9  -2   0    1.91    0.12
  -9   2   0    1.92    0.11
  -9   2   0    2.06    0.12
   8  -2   0   23.87    0.40
   8  -2   0   22.98    0.43
  -8   2   0   22.86    0.41
  -8   2   0   23.55    0.40
   7  -2   0    1.65    0.09
   7  -2   0    1.83    0.10
  -7   2   0    1.75    0.09
  -7   2   0    1.91    0.10
   6  -2   0    0.36    0.05
   6  -2   0    0.35    0.05
   6  -2   0    0.28    0.02
  -6   2   0    0.33    0.05
  -6   2   0    0.33    0.05
   5  -2   0    2.08    0.09
   5  -2   0    2.05    0.05
   5  -2   0    2.01    0.08
  -5   2   0    1.90    0.08
  -5   2   0    2.09    0.08
   4  -2   0    1.55    0.07
   4  -2   0    1.59    0.07
   4  -2   0    1.53    0.04
  -4   2   0    1.53    0.06
  -4   2   0    1.59    0.07
   3  -2   0    9.33    0.17
   3  -2   0    9.35    0.17
  -3   2   0    9.16    0.17
  -3   2   0    9.41    0.16
   2  -2   0   38.63    0.51
   2  -2   0   39.68    0.49
  -2   2   0   39.17    0.50
  -2   2   0   39.48    0.48
   1  -2   0   19.34    0.26
   1  -2   0   19.35    0.25
  -1   2   0   19.40    0.25
  -1   2   0   19.33    0.26
  -1   2   0   18.99    0.21
   0  -2   0    0.72    0.03
   0  -2   0    0.67    0.03
   0   2   0    0.68    0.02
   0   2   0    0.70    0.03
   0   2   0    0.66    0.03
   0   2   0    0.73    0.02
  -1  -2   0    0.24    0.02
   1   2   0    0.25    0.02
   1   2   0    0.24    0.02
   1   2   0    0.20    0.02
   1   2   0    0.26    0.02
  -2  -2   0  166.72    1.96
  -2  -2   0  169.38    2.17
   2   2   0  167.74    1.93
   2   2   0  173.30    1.88
   2   2   0  164.16    1.96
   2   2   0  166.25    2.10
  -3  -2   0   69.02    0.84
   3   2   0   68.54    0.81
   3   2   0   67.46    0.82
   3   2   0   70.21    0.79
   3   2   0   71.48    0.78
   3   2   0   71.32    0.79
   4   2   0    2.35    0.06
   4   2   0    2.30    0.07
   4   2   0    2.30    0.06
   4   2   0    2.17    0.06
   4   2   0    2.22    0.07
   4   2   0    2.37    0.07
   5   2   0   12.17    0.19
   5   2   0   12.11    0.20
   5   2   0   12.27    0.20
   5   2   0   12.27    0.19
   5   2   0   12.07    0.21
   5   2   0   12.42    0.20
   6   2   0    1.05    0.05
   6   2   0    0.85    0.05
   6   2   0    0.76    0.06
   6   2   0    0.81    0.05
   6   2   0    0.90    0.05
  -7  -2   0   23.90    0.34
  -7  -2   0   23.86    0.36
   7   2   0   23.87    0.35
   7   2   0   23.73    0.35
   7   2   0   23.81    0.38
   7   2   0   24.03    0.36
  -8  -2   0    4.54    0.12
  -8  -2   0    4.42    0.12
   8   2   0    4.25    0.13
   8   2   0    4.31    0.12
   8   2   0    4.26    0.12
   8   2   0    4.26    0.14
  -9  -2   0    0.76    0.06
  -9  -2   0    0.88    0.06
   9   2   0    0.81    0.06
   9   2   0    0.78    0.08
   9   2   0    0.78    0.08
 -10  -2   0    0.74    0.07
 -10  -2   0    0.83    0.07
  10   2   0    0.63    0.08
  10   2   0    0.86    0.06
  10   2   0    0.71    0.08
  11   2   0    0.41    0.08
  11   2   0    0.47    0.05
  11   2   0    0.22    0.06
  11   2   0    0.31    0.06
  12   2   0    3.08    0.16
  12   2   0    3.39    0.17
  13   2   0    3.12    0.17
  13   2   0    3.31    0.18
  14   2   0    0.34    0.09
  13  -3   0    0.03    0.09
  12  -3   0    0.01    0.07
  12  -3   0    0.05    0.07
 -12   3   0    0.06    0.04
 -12   3   0   -0.04    0.05
  11  -3   0    5.51    0.21
  11  -3   0    5.44    0.22
 -11   3   0    5.40    0.20
 -11   3   0    5.24    0.21
  10  -3   0    7.11    0.22
  10  -3   0    7.08    0.24
 -10   3   0    7.12    0.23
 -10   3   0    7.53    0.23
   9  -3   0    6.21    0.21
   9  -3   0    6.50    0.20
  -9   3   0    6.36    0.20
  -9   3   0    6.11    0.20
   8  -3   0   12.18    0.27
   8  -3   0   12.27    0.29
  -8   3   0   11.84    0.27
  -8   3   0   11.92    0.27
   7  -3   0   48.14    0.73
   7  -3   0   48.93    0.69
  -7   3   0   49.27    0.71
  -7   3   0   48.90    0.68
   6  -3   0    3.86    0.13
   6  -3   0    3.97    0.14
  -6   3   0    3.78    0.13
  -6   3   0    4.02    0.13
   5  -3   0    0.22    0.04
   5  -3   0    0.20    0.04
  -5   3   0    0.17    0.04
  -5   3   0    0.18    0.03
   4  -3   0    0.16    0.03
   4  -3   0    0.13    0.03
  -4   3   0    0.12    0.03
  -4   3   0    0.17    0.03
   3  -3   0    4.37    0.11
   3  -3   0    4.39    0.11
  -3   3   0    4.29    0.11
  -3   3   0    4.42    0.11
   2  -3   0   98.07    1.11
   2  -3   0   93.51    1.16
  -2   3   0   95.10    1.09
  -2   3   0   93.37    1.15
   1  -3   0    3.96    0.09
   1  -3   0    3.64    0.06
   1  -3   0    3.80    0.09
  -1   3   0    3.61    0.09
  -1   3   0    3.68    0.08
  -1   3   0    3.64    0.06
   0  -3   0   -0.16    0.01
   0  -3   0   -0.14    0.01
   0   3   0   -0.13    0.01
   0   3   0   -0.13    0.01
   0   3   0   -0.14    0.01
   0   3   0   -0.13    0.01
  -1  -3   0    8.71    0.14
  -1  -3   0    8.26    0.13
   1   3   0    8.16    0.13
   1   3   0    8.53    0.13
   1   3   0    8.36    0.12
   1   3   0    8.58    0.13
  -2  -3   0   11.65    0.18
  -2  -3   0   11.80    0.16
   2   3   0   11.84    0.17
   2   3   0   11.74    0.17
   2   3   0   11.65    0.17
   2   3   0   11.75    0.17
  -3  -3   0   24.72    0.34
  -3  -3   0   25.11    0.31
   3   3   0   24.92    0.33
   3   3   0   25.21    0.32
   3   3   0   25.17    0.32
   3   3   0   24.48    0.32
  -4  -3   0    0.59    0.03
  -4  -3   0    0.59    0.04
   4   3   0    0.61    0.03
   4   3   0    0.58    0.04
   4   3   0    0.56    0.03
   4   3   0    0.59    0.04
  -5  -3   0    0.42    0.04
   5   3   0    0.45    0.04
   5   3   0    0.45    0.04
   5   3   0    0.41    0.04
   5   3   0    0.39    0.04
   6   3   0   17.13    0.25
   6   3   0   17.23    0.27
   6   3   0   17.38    0.26
   6   3   0   17.37    0.27
   6   3   0   17.08    0.27
   7   3   0   11.39    0.20
   7   3   0   11.01    0.21
   7   3   0   11.44    0.22
   7   3   0   11.50    0.21
   7   3   0   11.08    0.19
  -8  -3   0   18.28    0.30
   8   3   0   18.43    0.29
   8   3   0   18.96    0.32
   8   3   0   18.53    0.33
   8   3   0   18.53    0.31
  -9  -3   0    1.26    0.08
  -9  -3   0    1.35    0.07
   9   3   0    1.33    0.09
   9   3   0    1.36    0.09
   9   3   0    1.41    0.08
 -10  -3   0    1.29    0.08
 -10  -3   0    1.40    0.07
  10   3   0    1.16    0.10
  10   3   0    1.48    0.08
  10   3   0    1.17    0.10
 -11  -3   0   10.07    0.23
  11   3   0   10.03    0.23
  11   3   0   10.34    0.26
  11   3   0   10.16    0.25
  12   3   0   18.51    0.38
  12   3   0   18.96    0.35
  13   3   0    0.49    0.09
 -14  -3   0   -0.09    0.07
  14   3   0   -0.12    0.07
 -15  -3   0    0.03    0.07
 -13   4   0    1.27    0.13
  12  -4   0    0.43    0.10
  12  -4   0    0.16    0.09
 -12   4   0    0.32    0.09
 -12   4   0    0.45    0.08
  11  -4   0    0.19    0.07
  11  -4   0    0.62    0.10
 -11   4   0    0.30    0.07
 -11   4   0    0.47    0.09
  10  -4   0    0.12    0.07
  10  -4   0    0.13    0.06
 -10   4   0    0.19    0.07
 -10   4   0    0.16    0.06
   9  -4   0    6.25    0.22
   9  -4   0    6.31    0.21
  -9   4   0    6.12    0.21
  -9   4   0    6.14    0.21
   8  -4   0    0.40    0.07
   8  -4   0    0.33    0.07
  -8   4   0    0.33    0.06
  -8   4   0    0.50    0.07
   7  -4   0    5.56    0.19
   7  -4   0    5.38    0.17
  -7   4   0    5.51    0.17
  -7   4   0    5.53    0.18
   6  -4   0    4.14    0.14
   6  -4   0    3.97    0.15
  -6   4   0    4.03    0.14
  -6   4   0    4.17    0.14
   5  -4   0   48.22    0.69
   5  -4   0   47.52    0.66
  -5   4   0   47.50    0.64
  -5   4   0   48.13    0.68
   4  -4   0    5.11    0.14
   4  -4   0    5.21    0.14
  -4   4   0    5.26    0.14
  -4   4   0    5.16    0.13
   3  -4   0    0.79    0.06
   3  -4   0    0.80    0.05
  -3   4   0    0.68    0.05
  -3   4   0    0.87    0.05
   2  -4   0    5.72    0.13
   2  -4   0    5.61    0.13
  -2   4   0    5.58    0.13
  -2   4   0    5.70    0.12
   1  -4   0   75.81    0.86
   1  -4   0   77.44    0.92
   1  -4   0   77.42    0.96
  -1   4   0   77.52    0.84
  -1   4   0   78.64    0.90
  -1   4   0   77.32    0.95
   0  -4   0    2.51    0.07
   0  -4   0    2.57    0.07
   0   4   0    2.47    0.07
   0   4   0    2.39    0.05
   0   4   0    2.54    0.06
   0   4   0    2.41    0.07
  -1  -4   0    2.05    0.06
  -1  -4   0    1.93    0.06
   1   4   0    1.91    0.06
   1   4   0    1.93    0.05
   1   4   0    1.96    0.05
   1   4   0    1.97    0.06
  -2  -4   0    3.31    0.08
  -2  -4   0    3.27    0.07
   2   4   0    3.24    0.07
   2   4   0    3.35    0.08
   2   4   0    3.29    0.08
   2   4   0    3.29    0.08
  -3  -4   0    3.53    0.07
  -3  -4   0    3.64    0.09
   3   4   0    3.58    0.09
   3   4   0    3.69    0.08
   3   4   0    3.61    0.08
   3   4   0    3.61    0.09
  -4  -4   0    1.93    0.05
  -4  -4   0    1.92    0.07
   4   4   0    1.97    0.06
   4   4   0    1.88    0.07
   4   4   0    1.89    0.07
   4   4   0    2.14    0.06
  -5  -4   0    0.02    0.02
  -5  -4   0    0.04    0.01
   5   4   0    0.01    0.02
   5   4   0    0.03    0.02
   5   4   0    0.07    0.02
   5   4   0    0.11    0.02
  -6  -4   0    1.40    0.07
  -6  -4   0    1.26    0.05
   6   4   0    1.23    0.06
   6   4   0    1.32    0.06
   6   4   0    1.32    0.06
   6   4   0    1.29    0.07
  -7  -4   0    0.68    0.05
  -7  -4   0    0.76    0.04
   7   4   0    0.74    0.06
   7   4   0    0.66    0.05
   7   4   0    0.72    0.05
   7   4   0    0.78    0.06
  -8  -4   0   12.30    0.25
   8   4   0   12.51    0.24
   8   4   0   12.41    0.24
   8   4   0   12.68    0.23
  -9  -4   0    0.07    0.04
  -9  -4   0    0.05    0.04
   9   4   0   -0.03    0.03
   9   4   0    0.06    0.03
   9   4   0    0.07    0.04
 -10  -4   0    0.27    0.05
 -10  -4   0    0.23    0.05
  10   4   0    0.32    0.06
  10   4   0    0.30    0.05
 -11  -4   0    0.03    0.04
 -11  -4   0    0.09    0.05
  11   4   0    0.13    0.04
  11   4   0   -0.01    0.05
 -12  -4   0    1.01    0.10
 -12  -4   0    1.04    0.09
  12   4   0    1.20    0.11
  12   4   0    1.30    0.08
 -13  -4   0    1.09    0.12
  13   4   0    1.41    0.12
  13   4   0    1.24    0.08
 -14  -4   0   14.17    0.37
  14   4   0   14.58    0.36
 -15  -4   0   -0.04    0.07
  15   4   0    0.00    0.09
  12  -5   0    0.73    0.12
  12  -5   0    0.63    0.12
 -12   5   0    0.49    0.08
  11  -5   0    2.00    0.16
  11  -5   0    1.69    0.16
 -11   5   0    1.98    0.15
 -11   5   0    1.96    0.14
  10  -5   0    2.03    0.15
  10  -5   0    1.74    0.14
 -10   5   0    1.98    0.14
 -10   5   0    1.76    0.13
   9  -5   0   19.33    0.41
   9  -5   0   18.87    0.42
  -9   5   0   19.43    0.41
  -9   5   0   19.58    0.40
   8  -5   0   -0.06    0.05
   8  -5   0   -0.08    0.04
  -8   5   0    0.02    0.05
  -8   5   0   -0.07    0.05
   7  -5   0    0.74    0.08
   7  -5   0    0.58    0.08
  -7   5   0    0.67    0.08
  -7   5   0    0.74    0.08
   6  -5   0    2.20    0.12
   6  -5   0    2.12    0.11
  -6   5   0    2.08    0.11
  -6   5   0    2.39    0.12
   5  -5   0   15.17    0.31
   5  -5   0   15.23    0.30
  -5   5   0   15.19    0.29
  -5   5   0   14.91    0.30
   4  -5   0    4.54    0.14
   4  -5   0    4.65    0.15
  -4   5   0    4.65    0.14
  -4   5   0    4.58    0.14
   3  -5   0   18.68    0.31
   3  -5   0   19.20    0.33
  -3   5   0   18.79    0.30
  -3   5   0   18.73    0.32
   2  -5   0    8.84    0.18
   2  -5   0    8.66    0.18
  -2   5   0    8.71    0.18
  -2   5   0    8.67    0.17
   1  -5   0    4.22    0.08
   1  -5   0    4.32    0.11
   1  -5   0    4.30    0.11
  -1   5   0    4.34    0.11
  -1   5   0    4.40    0.08
  -1   5   0    4.35    0.11
   0  -5   0    1.91    0.07
   0  -5   0    2.16    0.07
   0   5   0    1.95    0.05
   0   5   0    2.01    0.05
   0   5   0    1.92    0.07
   0   5   0    1.95    0.07
  -1  -5   0   17.32    0.26
  -1  -5   0   17.43    0.27
   1   5   0   17.45    0.26
   1   5   0   16.82    0.26
   1   5   0   17.57    0.24
   1   5   0   17.68    0.24
  -2  -5   0    0.63    0.04
  -2  -5   0    0.75    0.04
   2   5   0    0.68    0.04
   2   5   0    0.67    0.04
   2   5   0    0.71    0.04
   2   5   0    0.76    0.04
  -3  -5   0    0.16    0.03
  -3  -5   0    0.06    0.02
   3   5   0    0.04    0.02
   3   5   0    0.03    0.02
   3   5   0    0.01    0.02
   3   5   0    0.05    0.02
  -4  -5   0   20.20    0.31
  -4  -5   0   20.35    0.27
   4   5   0   20.48    0.30
   4   5   0   20.24    0.29
   4   5   0   20.39    0.29
   4   5   0   20.52    0.30
  -5  -5   0   13.33    0.20
  -5  -5   0   13.34    0.23
   5   5   0   13.69    0.23
   5   5   0   13.47    0.21
   5   5   0   13.43    0.23
   5   5   0   13.45    0.22
  -6  -5   0    7.51    0.13
  -6  -5   0    7.33    0.16
   6   5   0    7.23    0.16
   6   5   0    7.24    0.16
   6   5   0    7.56    0.15
   6   5   0    7.44    0.15
  -7  -5   0    2.30    0.09
  -7  -5   0    2.28    0.07
   7   5   0    2.28    0.09
   7   5   0    2.30    0.10
   7   5   0    2.33    0.08
   7   5   0    2.25    0.09
  -8  -5   0    3.69    0.13
  -8  -5   0    3.79    0.10
   8   5   0    3.82    0.13
   8   5   0    3.89    0.11
   8   5   0    3.73    0.12
  -9  -5   0    1.99    0.10
  -9  -5   0    1.94    0.10
   9   5   0    1.93    0.10
   9   5   0    1.72    0.09
   9   5   0    1.96    0.09
 -10  -5   0    0.77    0.08
 -10  -5   0    0.78    0.08
  10   5   0    0.81    0.08
  10   5   0    0.71    0.07
 -11  -5   0    2.92    0.14
 -11  -5   0    2.82    0.13
  11   5   0    2.77    0.12
  11   5   0    2.89    0.13
 -12  -5   0    0.12    0.05
 -12  -5   0    0.03    0.05
  12   5   0    0.14    0.05
  12   5   0    0.05    0.03
 -13  -5   0    0.06    0.06
 -13  -5   0    0.08    0.05
  13   5   0    0.08    0.06
  13   5   0    0.14    0.03
 -14  -5   0    9.77    0.30
  14   5   0    9.25    0.28
 -15  -5   0    0.07    0.07
  15   5   0    0.03    0.08
 -16  -5   0   -0.06    0.10
  11  -6   0    1.15    0.14
  11  -6   0    0.98    0.13
 -11   6   0    0.87    0.11
 -11   6   0    0.92    0.11
  10  -6   0    0.65    0.10
  10  -6   0    0.54    0.10
 -10   6   0    0.74    0.10
 -10   6   0    0.63    0.10
   9  -6   0    0.52    0.09
   9  -6   0    0.33    0.07
  -9   6   0    0.44    0.08
  -9   6   0    0.61    0.09
   8  -6   0    0.73    0.10
   8  -6   0    0.54    0.09
  -8   6   0    0.78    0.09
  -8   6   0    0.72    0.09
   7  -6   0    1.31    0.11
   7  -6   0    1.49    0.11
  -7   6   0    1.36    0.11
  -7   6   0    1.22    0.11
   6  -6   0    2.81    0.13
   6  -6   0    2.76    0.14
  -6   6   0    2.62    0.13
  -6   6   0    2.71    0.13
   5  -6   0    0.19    0.05
   5  -6   0    0.25    0.05
  -5   6   0    0.20    0.05
  -5   6   0    0.16    0.04
   4  -6   0    1.05    0.08
   4  -6   0    0.89    0.08
  -4   6   0    1.21    0.08
  -4   6   0    1.05    0.08
   3  -6   0    6.16    0.17
   3  -6   0    5.95    0.16
  -3   6   0    6.14    0.16
  -3   6   0    5.99    0.17
   2  -6   0    3.84    0.12
   2  -6   0    4.05    0.12
  -2   6   0    4.00    0.12
  -2   6   0    3.92    0.12
   1  -6   0    0.69    0.05
   1  -6   0    0.74    0.05
   1  -6   0    0.67    0.03
  -1   6   0    0.66    0.05
  -1   6   0    0.72    0.05
  -1   6   0    0.64    0.03
   0  -6   0  125.86    1.52
   0  -6   0  123.06    1.45
   0   6   0  122.27    1.50
   0   6   0  125.20    1.44
   0   6   0  125.18    1.36
  -1  -6   0   18.68    0.29
  -1  -6   0   19.31    0.30
   1   6   0   19.19    0.29
   1   6   0   19.02    0.29
   1   6   0   19.07    0.27
   1   6   0   19.11    0.26
  -2  -6   0    2.61    0.08
  -2  -6   0    2.94    0.09
   2   6   0    2.90    0.08
   2   6   0    2.79    0.08
   2   6   0    2.79    0.08
   2   6   0    2.83    0.09
  -3  -6   0    0.02    0.02
  -3  -6   0    0.07    0.02
   3   6   0    0.02    0.02
   3   6   0    0.03    0.02
   3   6   0    0.03    0.02
   3   6   0    0.07    0.02
  -4  -6   0    2.16    0.07
  -4  -6   0    2.29    0.09
   4   6   0    2.23    0.07
   4   6   0    2.36    0.08
   4   6   0    2.34    0.09
   4   6   0    2.21    0.08
  -5  -6   0    1.35    0.05
  -5  -6   0    1.37    0.07
   5   6   0    1.18    0.06
   5   6   0    1.11    0.07
   5   6   0    1.29    0.06
   5   6   0    1.21    0.07
  -6  -6   0   60.50    0.72
  -6  -6   0   60.28    0.80
   6   6   0   59.71    0.75
   6   6   0   60.21    0.74
   6   6   0   59.94    0.77
   6   6   0   58.69    0.76
  -7  -6   0    3.87    0.12
  -7  -6   0    3.82    0.09
   7   6   0    3.87    0.11
   7   6   0    4.11    0.13
   7   6   0    3.83    0.11
   7   6   0    3.79    0.12
  -8  -6   0    0.45    0.06
   8   6   0    0.36    0.06
   8   6   0    0.34    0.05
   8   6   0    0.44    0.05
   8   6   0    0.49    0.06
  -9  -6   0    0.98    0.08
   9   6   0    0.94    0.07
   9   6   0    0.93    0.08
   9   6   0    0.93    0.08
 -10  -6   0    4.06    0.15
 -10  -6   0    3.93    0.15
  10   6   0    3.73    0.14
  10   6   0    3.93    0.15
 -11  -6   0    0.47    0.07
 -11  -6   0    0.46    0.07
  11   6   0    0.46    0.06
  11   6   0    0.41    0.07
 -12  -6   0    1.58    0.11
 -12  -6   0    1.64    0.12
  12   6   0    1.55    0.11
  12   6   0    1.35    0.09
 -13  -6   0    0.69    0.09
 -13  -6   0    0.70    0.10
  13   6   0    0.73    0.08
  13   6   0    0.70    0.09
 -14  -6   0    0.07    0.06
 -14  -6   0    0.06    0.07
  14   6   0    0.03    0.07
  14   6   0    0.02    0.03
 -15  -6   0    0.42    0.09
  15   6   0    0.57    0.11
 -16  -6   0   -0.08    0.10
 -11   7   0    3.20    0.17
  10  -7   0    0.64    0.11
  10  -7   0    0.52    0.10
 -10   7   0    0.60    0.09
 -10   7   0    0.51    0.09
   9  -7   0    5.13    0.22
   9  -7   0    4.98    0.22
  -9   7   0    5.00    0.21
  -9   7   0    5.42    0.22
   8  -7   0    0.84    0.11
   8  -7   0    1.03    0.11
  -8   7   0    0.86    0.10
  -8   7   0    0.74    0.10
   7  -7   0    5.31    0.21
   7  -7   0    5.42    0.20
  -7   7   0    5.39    0.19
  -7   7   0    5.20    0.20
   6  -7   0    9.22    0.26
   6  -7   0    9.25    0.25
  -6   7   0    9.46    0.24
  -6   7   0    9.42    0.26
   5  -7   0    3.42    0.15
   5  -7   0    3.03    0.14
  -5   7   0    3.43    0.14
  -5   7   0    3.39    0.15
   4  -7   0    1.24    0.09
   4  -7   0    1.29    0.09
  -4   7   0    1.13    0.09
  -4   7   0    1.14    0.09
   3  -7   0   25.28    0.42
   3  -7   0   24.53    0.43
  -3   7   0   24.61    0.42
  -3   7   0   24.66    0.40
   2  -7   0    9.96    0.22
   2  -7   0    9.79    0.22
  -2   7   0    9.91    0.21
  -2   7   0    9.57    0.22
   1  -7   0   26.33    0.42
   1  -7   0   26.58    0.41
   1  -7   0   25.90    0.34
  -1   7   0   27.11    0.34
  -1   7   0   27.19    0.40
  -1   7   0   27.72    0.43
   0  -7   0    9.61    0.20
   0  -7   0    9.16    0.16
   0  -7   0    9.56    0.20
   0   7   0    9.10    0.19
   0   7   0    9.40    0.15
   0   7   0    9.29    0.20
  -1  -7   0    1.69    0.08
  -1  -7   0    1.74    0.08
   1   7   0    1.77    0.06
   1   7   0    1.77    0.08
   1   7   0    1.68    0.07
   1   7   0    1.72    0.06
  -2  -7   0    2.39    0.09
  -2  -7   0    2.42    0.08
   2   7   0    2.44    0.09
   2   7   0    2.45    0.08
   2   7   0    2.44    0.08
   2   7   0    2.38    0.08
  -3  -7   0    9.28    0.19
  -3  -7   0    9.48    0.18
   3   7   0    9.11    0.17
   3   7   0    8.80    0.18
   3   7   0    9.38    0.18
   3   7   0    9.36    0.18
  -4  -7   0   16.65    0.26
  -4  -7   0   16.20    0.29
   4   7   0   16.85    0.27
   4   7   0   16.57    0.27
   4   7   0   17.13    0.28
   4   7   0   16.84    0.27
  -5  -7   0    6.65    0.13
  -5  -7   0    6.67    0.17
   5   7   0    6.64    0.16
   5   7   0    6.75    0.16
   5   7   0    6.62    0.15
   5   7   0    6.52    0.14
  -6  -7   0   29.92    0.46
  -6  -7   0   29.94    0.40
   6   7   0   29.42    0.42
   6   7   0   30.19    0.44
   6   7   0   30.58    0.45
   6   7   0   29.08    0.42
  -7  -7   0    6.98    0.15
  -7  -7   0    7.09    0.18
   7   7   0    7.00    0.16
   7   7   0    6.98    0.18
   7   7   0    7.35    0.18
   7   7   0    6.99    0.15
  -8  -7   0    1.93    0.10
   8   7   0    1.50    0.09
   8   7   0    1.81    0.10
   8   7   0    1.79    0.09
   8   7   0    1.72    0.08
  -9  -7   0    9.50    0.23
   9   7   0    9.26    0.23
   9   7   0    9.54    0.21
 -10  -7   0    0.27    0.06
 -10  -7   0    0.17    0.05
  10   7   0    0.16    0.05
  10   7   0    0.18    0.05
 -11  -7   0    0.24    0.06
 -11  -7   0    0.10    0.06
  11   7   0    0.15    0.05
  11   7   0    0.19    0.05
 -12  -7   0    5.12    0.19
 -12  -7   0    4.97    0.19
  12   7   0    4.91    0.18
  12   7   0    5.15    0.18
 -13  -7   0   -0.03    0.05
 -13  -7   0   -0.03    0.06
  13   7   0   -0.08    0.05
  13   7   0   -0.04    0.02
 -14  -7   0    0.35    0.07
 -14  -7   0    0.27    0.08
  14   7   0    0.23    0.08
  14   7   0    0.29    0.06
 -15  -7   0   -0.01    0.07
  15   7   0   -0.11    0.07
  15   7   0   -0.01    0.03
  10  -8   0    0.10    0.06
 -10   8   0    0.08    0.05
   9  -8   0    1.52    0.15
   9  -8   0    1.65    0.15
  -9   8   0    1.64    0.14
  -9   8   0    1.63    0.15
   8  -8   0   -0.03    0.05
   8  -8   0   -0.06    0.05
  -8   8   0    0.12    0.06
  -8   8   0    0.04    0.06
   7  -8   0    5.35    0.21
   7  -8   0    5.34    0.21
  -7   8   0    5.17    0.21
  -7   8   0    5.48    0.21
   6  -8   0    0.10    0.06
   6  -8   0    0.05    0.05
  -6   8   0    0.16    0.06
  -6   8   0    0.17    0.06
   5  -8   0    1.97    0.12
   5  -8   0    1.88    0.12
  -5   8   0    1.92    0.12
  -5   8   0    1.80    0.12
   4  -8   0    4.31    0.16
   4  -8   0    4.34    0.16
  -4   8   0    4.34    0.15
  -4   8   0    4.04    0.16
   3  -8   0    0.11    0.04
   3  -8   0    0.14    0.05
  -3   8   0    0.16    0.05
  -3   8   0    0.18    0.05
   2  -8   0    7.21    0.20
   2  -8   0    7.47    0.20
  -2   8   0    7.25    0.20
  -2   8   0    7.50    0.19
   1  -8   0    1.42    0.09
   1  -8   0    1.39    0.08
  -1   8   0    1.30    0.09
  -1   8   0    1.21    0.08
   0  -8   0    0.40    0.05
   0  -8   0    0.35    0.03
   0  -8   0    0.31    0.05
   0   8   0    0.35    0.05
   0   8   0    0.39    0.05
  -1  -8   0    0.38    0.05
  -1  -8   0    0.39    0.05
   1   8   0    0.36    0.04
   1   8   0    0.48    0.05
   1   8   0    0.38    0.05
  -2  -8   0    0.28    0.04
  -2  -8   0    0.20    0.04
   2   8   0    0.27    0.04
   2   8   0    0.22    0.04
   2   8   0    0.27    0.04
   2   8   0    0.24    0.03
  -3  -8   0   69.05    0.91
  -3  -8   0   69.62    0.86
   3   8   0   70.15    0.86
   3   8   0   69.42    0.89
   3   8   0   69.44    0.84
   3   8   0   67.87    0.87
  -4  -8   0    0.75    0.05
  -4  -8   0    0.78    0.06
   4   8   0    0.62    0.06
   4   8   0    0.72    0.05
   4   8   0    0.73    0.06
   4   8   0    0.74    0.06
  -5  -8   0   13.75    0.27
  -5  -8   0   14.01    0.23
   5   8   0   14.00    0.26
   5   8   0   14.41    0.25
   5   8   0   14.17    0.25
   5   8   0   14.20    0.26
  -6  -8   0    0.27    0.05
  -6  -8   0    0.24    0.03
   6   8   0    0.21    0.04
   6   8   0    0.27    0.05
   6   8   0    0.21    0.04
   6   8   0    0.20    0.04
  -7  -8   0   26.72    0.45
   7   8   0   26.85    0.40
   7   8   0   27.13    0.43
   7   8   0   26.50    0.40
   7   8   0   27.08    0.44
  -8  -8   0    0.46    0.06
   8   8   0    0.49    0.07
   8   8   0    0.53    0.06
   8   8   0    0.38    0.05
   8   8   0    0.44    0.06
  -9  -8   0   12.96    0.29
   9   8   0   12.62    0.28
   9   8   0   12.72    0.26
 -10  -8   0    3.65    0.15
 -10  -8   0    3.51    0.15
  10   8   0    3.70    0.14
  10   8   0    3.73    0.15
 -11  -8   0    0.39    0.07
 -11  -8   0    0.33    0.07
  11   8   0    0.40    0.07
  11   8   0    0.33    0.06
 -12  -8   0   17.29    0.38
 -12  -8   0   16.61    0.36
  12   8   0   16.89    0.36
  12   8   0   16.50    0.35
 -13  -8   0    2.07    0.15
 -13  -8   0    2.23    0.14
  13   8   0    2.02    0.12
  13   8   0    1.98    0.14
 -14  -8   0    0.13    0.07
 -14  -8   0    0.23    0.07
  14   8   0    0.09    0.04
  14   8   0    0.27    0.09
  15   8   0    1.45    0.10
  16   8   0   -0.09    0.02
   9  -9   0   -0.02    0.05
  -9   9   0    0.01    0.05
   8  -9   0    0.37    0.10
   8  -9   0    0.38    0.09
  -8   9   0    0.38    0.09
  -8   9   0    0.52    0.09
   7  -9   0   -0.01    0.04
   7  -9   0   -0.06    0.05
  -7   9   0   -0.01    0.05
  -7   9   0   -0.02    0.05
   6  -9   0    3.60    0.18
   6  -9   0    3.46    0.18
  -6   9   0    3.81    0.18
  -6   9   0    3.49    0.17
   5  -9   0    0.06    0.05
   5  -9   0    0.07    0.05
  -5   9   0   -0.01    0.05
  -5   9   0    0.12    0.06
   4  -9   0    0.09    0.05
   4  -9   0   -0.04    0.04
  -4   9   0    0.03    0.04
  -4   9   0   -0.01    0.04
   3  -9   0    1.08    0.09
   3  -9   0    0.89    0.09
  -3   9   0    1.02    0.09
  -3   9   0    0.83    0.08
   2  -9   0   20.78    0.40
   2  -9   0   21.84    0.40
  -2   9   0   21.46    0.38
  -2   9   0   21.17    0.40
   1  -9   0   16.41    0.33
   1  -9   0   16.90    0.33
  -1   9   0   17.00    0.32
  -1   9   0   16.43    0.33
   0  -9   0    2.49    0.11
   0  -9   0    2.60    0.11
   0  -9   0    2.56    0.08
   0   9   0    2.58    0.11
   0   9   0    2.48    0.11
  -1  -9   0    9.14    0.21
  -1  -9   0    9.07    0.21
   1   9   0    8.91    0.21
   1   9   0    8.79    0.21
  -2  -9   0    1.62    0.09
  -2  -9   0    1.60    0.08
   2   9   0    1.57    0.08
   2   9   0    1.79    0.09
   2   9   0    1.84    0.08
   2   9   0    1.71    0.08
  -3  -9   0    4.72    0.13
  -3  -9   0    4.56    0.14
   3   9   0    4.78    0.14
   3   9   0    4.55    0.13
   3   9   0    4.62    0.13
   3   9   0    4.43    0.13
  -4  -9   0   20.27    0.35
  -4  -9   0   20.19    0.32
   4   9   0   19.54    0.34
   4   9   0   20.25    0.33
   4   9   0   20.27    0.33
   4   9   0   20.46    0.34
  -5  -9   0    9.30    0.19
  -5  -9   0    9.17    0.22
   5   9   0    9.36    0.21
   5   9   0    8.95    0.20
   5   9   0    9.59    0.20
   5   9   0    9.00    0.21
  -6  -9   0    4.55    0.15
  -6  -9   0    4.58    0.12
   6   9   0    4.67    0.13
   6   9   0    4.62    0.13
   6   9   0    4.62    0.15
   6   9   0    4.69    0.15
  -7  -9   0    4.25    0.15
   7   9   0    4.14    0.15
   7   9   0    4.09    0.15
   7   9   0    4.19    0.13
   7   9   0    4.18    0.13
  -8  -9   0    1.42    0.10
   8   9   0    1.31    0.10
   8   9   0    1.05    0.09
   8   9   0    1.24    0.08
  -9  -9   0    1.10    0.10
   9   9   0    0.93    0.08
   9   9   0    0.94    0.09
 -10  -9   0   -0.08    0.04
 -10  -9   0    0.08    0.05
  10   9   0    0.00    0.04
  10   9   0   -0.04    0.04
 -11  -9   0    0.01    0.05
 -11  -9   0    0.10    0.06
  11   9   0    0.08    0.05
  11   9   0    0.01    0.04
 -12  -9   0   15.51    0.35
 -12  -9   0   14.69    0.35
  12   9   0   14.97    0.33
  12   9   0   15.19    0.35
 -13  -9   0    2.66    0.16
 -13  -9   0    2.49    0.16
  13   9   0    2.32    0.13
  13   9   0    2.46    0.15
 -14  -9   0    0.87    0.11
  14   9   0    0.70    0.09
  15   9   0    2.15    0.13
   8 -10   0    1.70    0.16
  -8  10   0    1.70    0.13
   7 -10   0    2.55    0.17
   7 -10   0    2.71    0.17
  -7  10   0    2.55    0.17
  -7  10   0    3.16    0.18
   6 -10   0    0.09    0.05
   6 -10   0    0.02    0.06
  -6  10   0    0.05    0.05
  -6  10   0    0.03    0.06
   5 -10   0   11.11    0.30
   5 -10   0   10.57    0.30
  -5  10   0   10.45    0.29
  -5  10   0   10.92    0.30
   4 -10   0   17.67    0.39
   4 -10   0   17.61    0.39
  -4  10   0   17.43    0.39
  -4  10   0   16.78    0.37
   3 -10   0    6.64    0.22
   3 -10   0    6.68    0.22
  -3  10   0    6.53    0.21
  -3  10   0    6.65    0.22
   2 -10   0    0.02    0.04
   2 -10   0    0.15    0.05
  -2  10   0    0.02    0.04
  -2  10   0    0.11    0.05
   1 -10   0    3.19    0.14
   1 -10   0    3.39    0.14
  -1  10   0    3.14    0.14
  -1  10   0    3.25    0.14
   0 -10   0   25.05    0.44
   0 -10   0   25.63    0.44
   0  10   0   24.70    0.43
   0  10   0   24.84    0.43
  -1 -10   0    0.82    0.07
  -1 -10   0    0.80    0.08
  -1 -10   0    0.88    0.06
   1  10   0    0.85    0.08
   1  10   0    0.81    0.07
  -2 -10   0    2.02    0.10
  -2 -10   0    2.14    0.10
   2  10   0    2.04    0.11
   2  10   0    2.00    0.10
   2  10   0    1.99    0.09
   2  10   0    1.96    0.09
  -3 -10   0    0.19    0.04
  -3 -10   0    0.19    0.04
   3  10   0    0.25    0.05
   3  10   0    0.22    0.04
   3  10   0    0.20    0.04
   3  10   0    0.16    0.04
  -4 -10   0    3.14    0.11
  -4 -10   0    2.78    0.12
   4  10   0    2.95    0.12
   4  10   0    3.16    0.12
   4  10   0    3.15    0.12
   4  10   0    2.98    0.11
  -5 -10   0    1.12    0.07
  -5 -10   0    1.28    0.09
   5  10   0    1.09    0.08
   5  10   0    1.02    0.08
   5  10   0    1.29    0.08
   5  10   0    1.13    0.08
  -6 -10   0    5.18    0.17
  -6 -10   0    5.22    0.14
   6  10   0    4.84    0.16
   6  10   0    5.19    0.16
   6  10   0    5.33    0.15
   6  10   0    5.23    0.15
  -7 -10   0    0.99    0.09
   7  10   0    1.06    0.08
   7  10   0    1.10    0.08
   7  10   0    1.06    0.09
   7  10   0    1.05    0.09
  -8 -10   0    0.18    0.05
   8  10   0    0.25    0.06
   8  10   0    0.08    0.05
   8  10   0    0.23    0.05
  -9 -10   0    3.37    0.15
   9  10   0    3.27    0.13
   9  10   0    3.66    0.16
 -10 -10   0    0.14    0.05
 -10 -10   0    0.03    0.05
  10  10   0    0.00    0.05
  10  10   0    0.05    0.04
 -11 -10   0    0.31    0.07
 -11 -10   0    0.41    0.07
  11  10   0    0.24    0.06
  11  10   0    0.45    0.07
 -12 -10   0   -0.04    0.05
  12  10   0    0.05    0.04
  12  10   0    0.07    0.05
 -13 -10   0    0.00    0.06
  13  10   0    0.12    0.05
 -14 -10   0    1.35    0.14
  14  10   0    1.12    0.11
  15  10   0    0.72    0.09
   7 -11   0    1.63    0.14
  -7  11   0    1.51    0.13
   6 -11   0    0.30    0.08
   6 -11   0    0.23    0.07
  -6  11   0    0.26    0.08
  -6  11   0    0.42    0.09
   5 -11   0   -0.04    0.04
   5 -11   0    0.00    0.05
  -5  11   0   -0.06    0.04
  -5  11   0   -0.04    0.05
   4 -11   0   14.39    0.36
   4 -11   0   15.44    0.37
  -4  11   0   14.64    0.36
  -4  11   0   14.45    0.35
   3 -11   0   14.98    0.36
   3 -11   0   15.19    0.36
  -3  11   0   14.52    0.34
  -3  11   0   15.47    0.36
   2 -11   0    6.99    0.22
   2 -11   0    6.79    0.22
  -2  11   0    6.69    0.22
  -2  11   0    6.84    0.22
   1 -11   0    0.42    0.07
   1 -11   0    0.34    0.07
  -1  11   0    0.31    0.07
  -1  11   0    0.40    0.07
   0 -11   0    0.95    0.09
   0 -11   0    0.92    0.09
   0  11   0    1.00    0.10
   0  11   0    1.07    0.09
  -1 -11   0    2.42    0.12
  -1 -11   0    2.65    0.13
   1  11   0    2.26    0.12
   1  11   0    2.45    0.12
  -2 -11   0    8.97    0.23
  -2 -11   0    9.01    0.20
  -2 -11   0    8.65    0.22
   2  11   0    9.04    0.23
   2  11   0    8.74    0.22
  -3 -11   0   24.04    0.41
  -3 -11   0   23.28    0.42
   3  11   0   23.58    0.38
   3  11   0   23.05    0.40
   3  11   0   23.50    0.41
   3  11   0   23.52    0.38
  -4 -11   0    7.15    0.20
  -4 -11   0    7.08    0.19
   4  11   0    7.00    0.20
   4  11   0    7.26    0.19
   4  11   0    7.29    0.19
   4  11   0    7.09    0.18
  -5 -11   0   15.78    0.32
  -5 -11   0   15.77    0.29
   5  11   0   15.56    0.31
   5  11   0   15.80    0.30
   5  11   0   16.01    0.31
   5  11   0   16.12    0.31
  -6 -11   0    0.73    0.08
   6  11   0    0.67    0.08
   6  11   0    0.70    0.07
   6  11   0    0.61    0.07
   6  11   0    0.79    0.07
  -7 -11   0    1.88    0.11
   7  11   0    1.78    0.11
   7  11   0    1.84    0.10
   7  11   0    1.93    0.11
  -8 -11   0    1.07    0.09
   8  11   0    0.97    0.08
   8  11   0    0.87    0.09
  -9 -11   0    2.20    0.13
   9  11   0    1.80    0.12
   9  11   0    1.78    0.11
 -10 -11   0    0.99    0.10
 -10 -11   0    0.97    0.10
  10  11   0    1.13    0.10
  10  11   0    1.20    0.11
 -11 -11   0    1.27    0.12
  11  11   0    1.03    0.11
 -12 -11   0    2.95    0.17
  12  11   0    3.00    0.16
 -13 -11   0    1.83    0.15
  13  11   0    1.73    0.13
  14  11   0    1.06    0.12
   6 -12   0    0.05    0.05
  -6  12   0    0.03    0.06
   5 -12   0    0.72    0.10
   5 -12   0    0.82    0.11
  -5  12   0    0.98    0.13
  -5  12   0    0.85    0.11
   4 -12   0    0.62    0.09
   4 -12   0    0.72    0.10
  -4  12   0    0.86    0.11
  -4  12   0    0.79    0.11
   3 -12   0    0.34    0.08
   3 -12   0    0.16    0.06
  -3  12   0    0.32    0.07
  -3  12   0    0.19    0.08
   2 -12   0    7.56    0.25
   2 -12   0    8.03    0.26
  -2  12   0    8.15    0.25
  -2  12   0    7.73    0.25
   1 -12   0    0.49    0.08
   1 -12   0    0.62    0.09
  -1  12   0    0.46    0.08
  -1  12   0    0.56    0.07
   0 -12   0    1.33    0.10
   0 -12   0    1.24    0.10
   0  12   0    1.46    0.12
   0  12   0    1.56    0.10
  -1 -12   0    3.57    0.15
  -1 -12   0    3.30    0.15
   1  12   0    3.68    0.16
   1  12   0    3.48    0.14
  -2 -12   0    6.32    0.20
  -2 -12   0    6.29    0.20
   2  12   0    5.83    0.19
   2  12   0    6.26    0.20
  -3 -12   0    0.27    0.06
  -3 -12   0    0.25    0.05
   3  12   0    0.25    0.05
   3  12   0    0.31    0.06
  -4 -12   0    3.67    0.14
  -4 -12   0    3.25    0.14
   4  12   0    3.47    0.13
   4  12   0    3.50    0.13
   4  12   0    3.44    0.14
   4  12   0    3.54    0.15
  -5 -12   0    3.45    0.15
   5  12   0    3.56    0.15
   5  12   0    3.66    0.15
   5  12   0    3.62    0.14
   5  12   0    3.68    0.14
  -6 -12   0   12.16    0.29
   6  12   0   11.95    0.28
   6  12   0   12.25    0.28
   6  12   0   12.42    0.27
   6  12   0   12.26    0.28
  -7 -12   0    3.45    0.15
   7  12   0    3.21    0.15
   7  12   0    3.16    0.14
  -8 -12   0    0.05    0.04
   8  12   0    0.12    0.06
   8  12   0    0.04    0.04
  -9 -12   0    0.63    0.09
   9  12   0    0.54    0.07
   9  12   0    0.64    0.09
 -10 -12   0    7.41    0.24
  10  12   0    7.79    0.24
 -11 -12   0    4.19    0.19
  11  12   0    3.49    0.17
 -12 -12   0    3.95    0.19
  12  12   0    3.78    0.18
 -13 -12   0    2.96    0.18
  13  12   0    2.61    0.16
   5 -13   0    0.83    0.10
   4 -13   0    0.32    0.07
   4 -13   0    0.44    0.09
  -4  13   0    0.28    0.09
  -4  13   0    0.30    0.07
   3 -13   0    0.13    0.05
   3 -13   0    0.12    0.07
  -3  13   0    0.04    0.07
  -3  13   0    0.21    0.06
   2 -13   0    1.54    0.12
   2 -13   0    1.98    0.14
  -2  13   0    2.05    0.16
  -2  13   0    1.90    0.13
   1 -13   0    1.32    0.12
   1 -13   0    1.36    0.13
  -1  13   0    1.31    0.13
  -1  13   0    1.58    0.11
   0 -13   0    1.90    0.14
   0 -13   0    1.96    0.13
   0  13   0    1.77    0.12
   0  13   0    2.05    0.14
  -1 -13   0    0.32    0.07
  -1 -13   0    0.26    0.07
   1  13   0    0.23    0.05
   1  13   0    0.23    0.07
  -2 -13   0    0.71    0.09
  -2 -13   0    0.81    0.09
   2  13   0    0.90    0.09
   2  13   0    0.70    0.09
  -3 -13   0    1.42    0.11
  -3 -13   0    1.75    0.11
   3  13   0    1.71    0.12
   3  13   0    1.58    0.10
  -4 -13   0    0.23    0.05
   4  13   0    0.28    0.05
   4  13   0    0.18    0.06
  -5 -13   0    9.48    0.25
   5  13   0    9.43    0.24
   5  13   0    9.68    0.25
   5  13   0    9.60    0.24
  -6 -13   0    0.39    0.06
   6  13   0    0.52    0.07
   6  13   0    0.42    0.07
   7  13   0   15.77    0.34
   7  13   0   15.15    0.32
  -8 -13   0   -0.01    0.05
   8  13   0    0.02    0.05
  -9 -13   0    3.59    0.17
   9  13   0    3.25    0.16
 -10 -13   0    0.02    0.06
  10  13   0    0.14    0.06
 -11 -13   0    3.96    0.19
  11  13   0    4.10    0.19
 -12 -13   0    6.67    0.25
  12  13   0    6.31    0.24
  13  13   0    2.68    0.15
   3 -14   0    0.02    0.03
  -3  14   0   -0.01    0.04
  -3  14   0    0.04    0.09
   2 -14   0    0.93    0.11
   2 -14   0    0.94    0.12
  -2  14   0    0.91    0.11
  -2  14   0    0.89    0.12
   1 -14   0    0.17    0.05
   1 -14   0    0.29    0.07
  -1  14   0    0.08    0.08
  -1  14   0    0.20    0.05
   0 -14   0    1.81    0.13
   0 -14   0    2.20    0.13
   0  14   0    2.13    0.17
   0  14   0    1.95    0.12
  -1 -14   0    2.46    0.15
  -1 -14   0    2.79    0.15
   1  14   0    2.68    0.14
   1  14   0    3.00    0.18
  -2 -14   0    0.23    0.07
  -2 -14   0    0.24    0.06
   2  14   0    0.23    0.05
   2  14   0    0.25    0.08
  -3 -14   0    1.08    0.09
   3  14   0    1.08    0.12
   3  14   0    1.44    0.10
  -4 -14   0    0.21    0.04
   4  14   0    0.21    0.07
   4  14   0    0.19    0.05
  -5 -14   0    4.58    0.17
   5  14   0    4.19    0.18
  -6 -14   0   -0.05    0.05
   6  14   0   -0.06    0.04
  -7 -14   0    0.78    0.09
   7  14   0    0.85    0.10
  -8 -14   0    1.85    0.13
   8  14   0    1.76    0.13
  -9 -14   0    2.25    0.15
   9  14   0    2.11    0.14
 -10 -14   0    0.72    0.10
  10  14   0    0.63    0.09
 -11 -14   0    0.69    0.11
  11  14   0    0.54    0.09
  12  14   0    0.82    0.10
   2 -15   0    0.04    0.03
   1 -15   0    0.13    0.04
  -1  15   0    0.11    0.10
  -1  15   0    0.16    0.05
   0 -15   0    0.04    0.03
   0  15   0   -0.01    0.04
   0  15   0    0.05    0.08
  -1 -15   0    0.75    0.09
  -1 -15   0    0.67    0.09
   1  15   0    0.59    0.09
   1  15   0    0.84    0.13
  -2 -15   0    0.01    0.05
   2  15   0    0.03    0.04
   2  15   0   -0.02    0.07
   3  15   0    0.05    0.04
   3  15   0   -0.23    0.06
  -7 -15   0    0.10    0.07
  -8 -15   0    0.12    0.07
   8  15   0    0.07    0.05
  -9 -15   0   -0.02    0.06
   9  15   0   -0.07    0.04
 -10 -15   0    1.36    0.14
  10  15   0    1.27    0.12
  11  15   0    6.94    0.24
   1  16   0    1.78    0.13
  -2 -16   0    0.30    0.09
   2  16   0    0.25    0.06
  -8 -16   0    1.09    0.13
  -9 -16   0    0.58    0.11
   9  16  -1    1.06    0.10
  -8 -16   1    0.34    0.11
   2  16  -1    0.58    0.07
   1  16  -1    0.48    0.08
  11  15  -1   -0.03    0.03
  10  15  -1    4.05    0.18
 -10 -15   1    3.89    0.21
   9  15  -1    1.07    0.11
  -9 -15   1    1.12    0.13
   8  15  -1    3.15    0.15
  -8 -15   1    3.09    0.17
   7  15  -1    0.06    0.03
  -7 -15   1    0.10    0.07
   4  15  -1    0.47    0.10
   3  15  -1    1.68    0.15
  -3 -15   1    1.80    0.11
   2  15  -1    0.46    0.07
   2  15  -1    0.43    0.10
  -2 -15   1    0.39    0.07
  -2 -15   1    0.47    0.08
   1  15  -1    2.63    0.14
   1  15  -1    2.90    0.20
  -1 -15   1    3.02    0.19
  -1 -15   1    2.75    0.15
   0  15  -1   -0.05    0.03
   0  15  -1    0.12    0.09
   0 -15   1    0.08    0.03
  -1  15  -1    0.02    0.04
   1 -15   1    0.02    0.03
  12  14  -1    1.56    0.13
  11  14  -1    4.06    0.19
 -11 -14   1    3.90    0.20
  10  14  -1    0.69    0.10
 -10 -14   1    0.92    0.11
   9  14  -1   13.77    0.34
  -9 -14   1   14.09    0.34
   8  14  -1    5.34    0.20
  -8 -14   1    5.71    0.21
   7  14  -1   -0.03    0.04
  -7 -14   1   -0.03    0.05
   6  14  -1    1.03    0.11
   6  14  -1    0.97    0.09
  -6 -14   1    1.03    0.10
   5  14  -1    1.74    0.13
  -5 -14   1    1.68    0.11
   4  14  -1   10.75    0.29
  -4 -14   1   10.77    0.29
   3  14  -1    0.02    0.06
   3  14  -1    0.11    0.04
  -3 -14   1    0.04    0.04
   2  14  -1    0.10    0.04
   2  14  -1    0.13    0.07
  -2 -14   1    0.06    0.05
   1  14  -1    0.11    0.08
   1  14  -1    0.05    0.04
  -1 -14   1    0.10    0.05
  -1 -14   1    0.03    0.05
   0  14  -1    1.09    0.14
   0  14  -1    1.18    0.10
   0 -14   1    1.04    0.12
   0 -14   1    1.02    0.11
  -1  14  -1    0.81    0.10
  -1  14  -1    0.65    0.11
   1 -14   1    0.72    0.09
  -2  14  -1    0.44    0.11
  -2  14  -1    0.36    0.07
   2 -14   1    0.50    0.08
   2 -14   1    0.53    0.09
  -3  14  -1    1.87    0.15
   3 -14   1    1.55    0.12
  12  13  -1    0.37    0.08
 -12 -13   1    0.41    0.10
  11  13  -1    0.01    0.05
 -11 -13   1    0.06    0.07
  10  13  -1    0.03    0.05
 -10 -13   1    0.01    0.06
   9  13  -1    1.16    0.11
  -9 -13   1    1.08    0.11
   8  13  -1   -0.08    0.04
   8  13  -1    0.02    0.05
  -8 -13   1    0.08    0.06
   7  13  -1    3.56    0.16
   7  13  -1    3.57    0.16
  -7 -13   1    3.52    0.16
  -7 -13   1    3.54    0.16
   6  13  -1    0.80    0.09
   6  13  -1    0.73    0.09
  -6 -13   1    0.73    0.09
  -6 -13   1    0.92    0.09
   5  13  -1    1.43    0.12
   5  13  -1    1.23    0.09
  -5 -13   1    1.37    0.11
  -5 -13   1    1.22    0.10
   4  13  -1    0.15    0.04
   4  13  -1    0.24    0.07
  -4 -13   1    0.22    0.06
   3  13  -1    4.06    0.18
   3  13  -1    4.54    0.16
  -3 -13   1    4.42    0.17
  -3 -13   1    4.70    0.18
   2  13  -1    1.88    0.14
   2  13  -1    1.71    0.10
  -2 -13   1    1.69    0.12
  -2 -13   1    1.82    0.12
   1  13  -1   12.19    0.30
   1  13  -1   12.35    0.32
  -1 -13   1   12.55    0.31
  -1 -13   1   12.70    0.32
   0  13  -1   17.53    0.38
   0  13  -1   17.21    0.40
   0 -13   1   17.23    0.39
   0 -13   1   17.89    0.39
  -1  13  -1    5.15    0.20
  -1  13  -1    4.86    0.21
   1 -13   1    5.06    0.21
   1 -13   1    4.86    0.20
  -2  13  -1    2.04    0.13
  -2  13  -1    1.85    0.16
   2 -13   1    1.75    0.14
   2 -13   1    1.87    0.14
  -3  13  -1   -0.02    0.04
  -3  13  -1    0.01    0.08
   3 -13   1   -0.03    0.05
   3 -13   1    0.07    0.04
  -4  13  -1    0.44    0.11
  -4  13  -1    0.14    0.06
   4 -13   1    0.16    0.06
  13  12  -1    0.11    0.05
 -13 -12   1    0.15    0.07
  12  12  -1    2.83    0.16
 -12 -12   1    2.72    0.17
  11  12  -1    0.02    0.04
 -11 -12   1    0.12    0.07
  10  12  -1    1.66    0.12
  10  12  -1    1.74    0.12
 -10 -12   1    1.77    0.13
   9  12  -1    0.06    0.05
   9  12  -1    0.03    0.05
  -9 -12   1    0.07    0.04
  -9 -12   1    0.01    0.05
   8  12  -1    8.05    0.23
   8  12  -1    8.07    0.22
  -8 -12   1    7.61    0.23
  -8 -12   1    7.65    0.24
   7  12  -1    2.49    0.13
   7  12  -1    2.61    0.13
  -7 -12   1    2.56    0.14
  -7 -12   1    2.61    0.13
   6  12  -1    9.02    0.23
   6  12  -1    8.82    0.23
  -6 -12   1    8.77    0.24
  -6 -12   1    8.87    0.23
   5  12  -1    1.63    0.10
   5  12  -1    1.49    0.11
   5  12  -1    1.74    0.10
  -5 -12   1    1.68    0.11
  -5 -12   1    1.79    0.10
   4  12  -1    0.80    0.07
   4  12  -1    0.67    0.07
   4  12  -1    0.63    0.08
  -4 -12   1    0.69    0.08
  -4 -12   1    0.68    0.07
   3  12  -1    2.86    0.14
   3  12  -1    2.95    0.12
  -3 -12   1    3.07    0.14
  -3 -12   1    2.95    0.13
   2  12  -1    3.44    0.14
   2  12  -1    3.41    0.16
  -2 -12   1    3.28    0.15
  -2 -12   1    3.34    0.15
   1  12  -1    0.78    0.10
   1  12  -1    0.76    0.08
  -1 -12   1    0.87    0.09
  -1 -12   1    0.78    0.09
   0  12  -1    0.65    0.08
   0  12  -1    0.78    0.10
   0 -12   1    0.81    0.09
   0 -12   1    0.74    0.09
  -1  12  -1    3.45    0.16
  -1  12  -1    3.48    0.18
   1 -12   1    3.27    0.16
   1 -12   1    3.37    0.16
  -2  12  -1    5.94    0.22
  -2  12  -1    6.49    0.22
   2 -12   1    6.36    0.23
   2 -12   1    6.66    0.23
  -3  12  -1   10.26    0.30
  -3  12  -1   10.30    0.30
   3 -12   1   10.72    0.31
   3 -12   1   10.34    0.30
  -4  12  -1    0.65    0.11
  -4  12  -1    0.52    0.09
   4 -12   1    0.42    0.09
   4 -12   1    0.49    0.08
  -5  12  -1    2.09    0.17
  -5  12  -1    2.13    0.14
   5 -12   1    1.92    0.15
   5 -12   1    2.06    0.15
  14  11  -1    0.00    0.05
  13  11  -1    0.30    0.07
 -13 -11   1    0.41    0.09
  12  11  -1   11.37    0.31
 -12 -11   1   11.10    0.31
  11  11  -1    3.25    0.16
  11  11  -1    3.24    0.16
 -11 -11   1    3.40    0.17
 -11 -11   1    3.43    0.17
  10  11  -1    0.66    0.09
  10  11  -1    0.42    0.07
 -10 -11   1    0.67    0.09
 -10 -11   1    0.47    0.08
   9  11  -1    2.86    0.13
   9  11  -1    2.87    0.15
  -9 -11   1    2.85    0.15
  -9 -11   1    2.86    0.14
   8  11  -1    4.81    0.18
   8  11  -1    4.97    0.17
  -8 -11   1    4.77    0.18
  -8 -11   1    4.84    0.18
   7  11  -1    0.00    0.04
   7  11  -1   -0.05    0.04
  -7 -11   1    0.09    0.05
   6  11  -1    8.31    0.22
   6  11  -1    8.29    0.21
  -6 -11   1    8.29    0.23
   5  11  -1    0.12    0.03
   5  11  -1    0.05    0.04
   5  11  -1    0.10    0.05
  -5 -11   1    0.13    0.04
   4  11  -1    0.86    0.07
   4  11  -1    0.86    0.07
   4  11  -1    0.85    0.09
  -4 -11   1    0.79    0.07
  -4 -11   1    0.76    0.08
   3  11  -1    1.85    0.09
   3  11  -1    1.88    0.10
   3  11  -1    1.94    0.11
  -3 -11   1    1.95    0.11
  -3 -11   1    1.96    0.10
   2  11  -1    5.44    0.18
   2  11  -1    5.20    0.16
  -2 -11   1    5.24    0.17
  -2 -11   1    5.28    0.15
  -2 -11   1    5.14    0.17
   1  11  -1    0.32    0.06
   1  11  -1    0.33    0.05
  -1 -11   1    0.34    0.06
  -1 -11   1    0.35    0.06
   0  11  -1    0.21    0.05
   0  11  -1    0.18    0.06
   0 -11   1    0.26    0.06
   0 -11   1    0.24    0.06
  -1  11  -1    2.95    0.14
  -1  11  -1    2.95    0.15
   1 -11   1    3.02    0.15
   1 -11   1    2.80    0.14
  -2  11  -1    0.21    0.07
  -2  11  -1    0.26    0.06
   2 -11   1    0.25    0.07
   2 -11   1    0.20    0.06
  -3  11  -1   16.48    0.37
  -3  11  -1   17.08    0.39
   3 -11   1   16.23    0.38
   3 -11   1   16.94    0.39
  -4  11  -1    1.46    0.13
  -4  11  -1    1.45    0.12
   4 -11   1    1.42    0.12
   4 -11   1    1.57    0.13
  -5  11  -1    0.37    0.09
  -5  11  -1    0.41    0.08
   5 -11   1    0.33    0.08
   5 -11   1    0.36    0.08
  -6  11  -1    0.93    0.12
  -6  11  -1    1.11    0.12
   6 -11   1    1.04    0.13
   6 -11   1    1.07    0.12
   7 -11   1    1.19    0.13
  14  10  -1    8.08    0.26
 -14 -10   1    8.26    0.28
  13  10  -1    1.27    0.12
 -13 -10   1    1.45    0.13
  12  10  -1    1.17    0.11
  12  10  -1    1.08    0.11
 -12 -10   1    1.09    0.12
 -12 -10   1    0.97    0.11
  11  10  -1    1.55    0.12
  11  10  -1    1.61    0.12
 -11 -10   1    1.53    0.13
 -11 -10   1    1.62    0.13
  10  10  -1    3.73    0.15
  10  10  -1    3.53    0.16
 -10 -10   1    3.53    0.16
 -10 -10   1    3.69    0.17
   9  10  -1    1.39    0.10
   9  10  -1    1.45    0.11
  -9 -10   1    1.31    0.11
  -9 -10   1    1.25    0.10
   8  10  -1    0.95    0.08
   8  10  -1    0.98    0.09
  -8 -10   1    1.05    0.10
   7  10  -1    0.26    0.05
   7  10  -1    0.40    0.06
  -7 -10   1    0.34    0.06
   6  10  -1    1.67    0.10
   6  10  -1    1.78    0.10
   6  10  -1    1.72    0.08
   6  10  -1    1.68    0.10
  -6 -10   1    1.67    0.08
  -6 -10   1    1.54    0.10
   5  10  -1    0.83    0.08
   5  10  -1    0.78    0.07
   5  10  -1    0.77    0.07
   5  10  -1    0.94    0.06
  -5 -10   1    0.98    0.08
  -5 -10   1    0.95    0.07
   4  10  -1    0.48    0.06
   4  10  -1    0.55    0.06
   4  10  -1    0.58    0.07
   4  10  -1    0.56    0.06
  -4 -10   1    0.61    0.07
  -4 -10   1    0.43    0.05
   3  10  -1    5.43    0.15
   3  10  -1    5.40    0.15
   3  10  -1    5.30    0.15
   3  10  -1    5.48    0.17
  -3 -10   1    5.24    0.15
  -3 -10   1    5.33    0.17
   2  10  -1    6.14    0.15
   2  10  -1    5.94    0.18
   2  10  -1    5.97    0.17
  -2 -10   1    5.83    0.18
  -2 -10   1    5.98    0.17
   1  10  -1    0.04    0.03
   1  10  -1    0.11    0.04
  -1 -10   1    0.01    0.03
  -1 -10   1    0.09    0.04
   0  10  -1    5.12    0.17
   0  10  -1    4.76    0.16
   0 -10   1    4.86    0.17
   0 -10   1    4.99    0.17
  -1  10  -1    2.78    0.13
  -1  10  -1    2.83    0.14
   1 -10   1    2.84    0.13
   1 -10   1    2.88    0.13
  -2  10  -1    0.11    0.05
  -2  10  -1   -0.05    0.03
   2 -10   1    0.06    0.04
   2 -10   1    0.13    0.05
  -3  10  -1    8.41    0.24
  -3  10  -1    7.71    0.23
   3 -10   1    7.89    0.24
   3 -10   1    7.91    0.24
  -4  10  -1   14.41    0.35
  -4  10  -1   14.29    0.34
   4 -10   1   14.65    0.35
   4 -10   1   14.59    0.35
  -5  10  -1    0.30    0.07
  -5  10  -1    0.38    0.08
   5 -10   1    0.27    0.07
   5 -10   1    0.28    0.07
  -6  10  -1    0.44    0.09
  -6  10  -1    0.51    0.09
   6 -10   1    0.53    0.10
   6 -10   1    0.42    0.08
  -7  10  -1    0.26    0.09
  -7  10  -1    0.26    0.09
   7 -10   1    0.33    0.10
   7 -10   1    0.25    0.08
  -8  10  -1    0.51    0.09
   8 -10   1    0.71    0.10
  15   9  -1    1.48    0.11
  14   9  -1    2.12    0.16
  14   9  -1    1.78    0.12
 -14  -9   1    1.97    0.15
  13   9  -1    0.02    0.06
  13   9  -1    0.15    0.05
 -13  -9   1    0.17    0.07
 -13  -9   1    0.06    0.06
  12   9  -1    1.04    0.10
  12   9  -1    1.19    0.11
 -12  -9   1    1.44    0.13
 -12  -9   1    1.33    0.12
  11   9  -1    0.15    0.05
  11   9  -1    0.06    0.05
 -11  -9   1    0.06    0.06
 -11  -9   1    0.14    0.06
  10   9  -1    8.78    0.23
  10   9  -1    8.78    0.24
 -10  -9   1    8.65    0.24
 -10  -9   1    9.11    0.25
   9   9  -1    1.38    0.10
   9   9  -1    1.24    0.10
  -9  -9   1    1.34    0.10
  -9  -9   1    1.18    0.10
   8   9  -1    1.39    0.10
   8   9  -1    1.49    0.09
  -8  -9   1    1.28    0.10
   7   9  -1    0.44    0.06
   7   9  -1    0.38    0.06
  -7  -9   1    0.37    0.06
   6   9  -1    2.00    0.08
   6   9  -1    1.91    0.10
   6   9  -1    2.01    0.10
   6   9  -1    2.10    0.10
  -6  -9   1    2.04    0.11
   5   9  -1   -0.09    0.03
   5   9  -1   -0.01    0.03
   5   9  -1    0.04    0.03
   5   9  -1   -0.02    0.03
  -5  -9   1    0.01    0.03
  -5  -9   1    0.09    0.04
   4   9  -1   19.42    0.34
   4   9  -1   20.42    0.34
   4   9  -1   20.11    0.33
   4   9  -1   20.09    0.33
  -4  -9   1   20.01    0.32
  -4  -9   1   20.48    0.36
   3   9  -1    0.45    0.05
   3   9  -1    0.37    0.06
   3   9  -1    0.40    0.05
   3   9  -1    0.54    0.05
  -3  -9   1    0.49    0.05
  -3  -9   1    0.44    0.06
   2   9  -1    5.85    0.15
   2   9  -1    5.59    0.17
   2   9  -1    5.87    0.15
   2   9  -1    5.88    0.14
  -2  -9   1    5.70    0.16
  -2  -9   1    5.88    0.17
   1   9  -1    0.49    0.06
   1   9  -1    0.46    0.06
   1   9  -1    0.54    0.05
  -1  -9   1    0.41    0.06
  -1  -9   1    0.45    0.06
   0   9  -1    1.73    0.10
   0   9  -1    1.67    0.10
   0  -9   1    1.81    0.10
   0  -9   1    1.83    0.10
  -1   9  -1   18.14    0.34
  -1   9  -1   17.53    0.34
   1  -9   1   17.82    0.34
   1  -9   1   18.35    0.35
  -2   9  -1    0.04    0.04
  -2   9  -1    0.04    0.04
   2  -9   1    0.05    0.04
   2  -9   1    0.03    0.04
  -3   9  -1    0.61    0.08
  -3   9  -1    0.63    0.08
   3  -9   1    0.77    0.09
   3  -9   1    0.80    0.09
  -4   9  -1    2.20    0.13
  -4   9  -1    2.25    0.13
   4  -9   1    2.38    0.13
   4  -9   1    2.51    0.14
  -5   9  -1    5.55    0.21
  -5   9  -1    5.66    0.20
   5  -9   1    5.49    0.21
   5  -9   1    5.81    0.21
  -6   9  -1    2.68    0.15
  -6   9  -1    2.46    0.15
   6  -9   1    2.44    0.15
   6  -9   1    2.28    0.15
  -7   9  -1   -0.05    0.05
  -7   9  -1    0.04    0.05
   7  -9   1    0.05    0.05
   7  -9   1    0.13    0.07
  -8   9  -1    0.13    0.07
  -8   9  -1    0.09    0.07
   8  -9   1    0.07    0.07
   8  -9   1    0.11    0.07
  -9   9  -1    0.58    0.09
   9  -9   1    0.65    0.11
  15   8  -1    0.27    0.05
  15   8  -1    0.43    0.11
  14   8  -1    1.40    0.13
  14   8  -1    1.75    0.11
 -14  -8   1    1.69    0.14
 -14  -8   1    1.61    0.13
  13   8  -1    2.34    0.15
  13   8  -1    2.32    0.13
 -13  -8   1    2.53    0.16
 -13  -8   1    2.47    0.15
  12   8  -1    5.98    0.20
  12   8  -1    5.97    0.20
 -12  -8   1    6.31    0.22
 -12  -8   1    6.27    0.21
  11   8  -1    2.76    0.14
  11   8  -1    3.04    0.14
 -11  -8   1    2.79    0.14
 -11  -8   1    2.91    0.15
  10   8  -1    2.75    0.13
  10   8  -1    2.86    0.13
 -10  -8   1    3.23    0.15
 -10  -8   1    3.05    0.14
   9   8  -1    0.30    0.05
   9   8  -1    0.27    0.05
  -9  -8   1    0.37    0.06
  -9  -8   1    0.30    0.06
   8   8  -1    1.05    0.09
   8   8  -1    1.01    0.08
  -8  -8   1    1.02    0.09
   7   8  -1   29.87    0.44
   7   8  -1   31.14    0.48
   7   8  -1   30.35    0.47
   7   8  -1   30.35    0.45
  -7  -8   1   30.92    0.50
   6   8  -1    2.03    0.10
   6   8  -1    2.13    0.10
   6   8  -1    1.89    0.08
   6   8  -1    1.82    0.09
  -6  -8   1    1.81    0.10
  -6  -8   1    1.87    0.07
   5   8  -1    1.70    0.09
   5   8  -1    1.62    0.09
   5   8  -1    1.60    0.07
   5   8  -1    1.64    0.08
  -5  -8   1    1.74    0.07
  -5  -8   1    1.72    0.09
   4   8  -1   28.57    0.43
   4   8  -1   29.84    0.43
   4   8  -1   30.32    0.44
   4   8  -1   29.03    0.42
  -4  -8   1   29.29    0.41
  -4  -8   1   29.59    0.47
   3   8  -1    0.61    0.06
   3   8  -1    0.59    0.06
   3   8  -1    0.80    0.06
   3   8  -1    0.65    0.06
  -3  -8   1    0.80    0.06
  -3  -8   1    0.82    0.07
   2   8  -1    2.48    0.09
   2   8  -1    2.54    0.09
   2   8  -1    2.53    0.09
   2   8  -1    2.30    0.10
  -2  -8   1    2.55    0.09
  -2  -8   1    2.48    0.10
   1   8  -1    1.06    0.07
   1   8  -1    0.99    0.06
   1   8  -1    1.08    0.05
  -1  -8   1    1.07    0.07
  -1  -8   1    1.05    0.07
   0   8  -1    6.09    0.17
   0   8  -1    5.70    0.16
   0  -8   1    5.87    0.16
   0  -8   1    6.07    0.16
  -1   8  -1    2.12    0.10
  -1   8  -1    2.34    0.11
   1  -8   1    2.12    0.10
   1  -8   1    2.33    0.11
  -2   8  -1   11.00    0.25
  -2   8  -1   10.69    0.24
   2  -8   1   11.26    0.25
   2  -8   1   11.03    0.26
  -3   8  -1    0.04    0.04
  -3   8  -1    0.05    0.04
   3  -8   1    0.05    0.04
   3  -8   1    0.06    0.04
  -4   8  -1   -0.01    0.04
  -4   8  -1   -0.01    0.04
   4  -8   1    0.03    0.04
   4  -8   1   -0.02    0.04
  -5   8  -1    0.30    0.07
  -5   8  -1    0.44    0.07
   5  -8   1    0.27    0.06
   5  -8   1    0.37    0.07
  -6   8  -1    0.78    0.10
  -6   8  -1    0.85    0.10
   6  -8   1    0.81    0.10
   6  -8   1    0.83    0.10
  -7   8  -1    1.94    0.14
  -7   8  -1    1.97    0.14
   7  -8   1    1.79    0.14
   7  -8   1    1.91    0.14
  -8   8  -1    1.41    0.13
  -8   8  -1    1.65    0.13
   8  -8   1    1.33    0.14
   8  -8   1    1.29    0.13
  -9   8  -1    0.92    0.12
  -9   8  -1    0.98    0.12
   9  -8   1    0.88    0.12
   9  -8   1    0.86    0.12
 -10   8  -1    1.75    0.13
  15   7  -1    0.01    0.03
  15   7  -1    0.05    0.08
 -15  -7   1    0.00    0.06
  14   7  -1    0.08    0.07
  14   7  -1    0.03    0.04
 -14  -7   1   -0.08    0.05
 -14  -7   1    0.01    0.05
  13   7  -1    0.03    0.03
  13   7  -1   -0.08    0.06
 -13  -7   1   -0.01    0.05
 -13  -7   1   -0.02    0.06
  12   7  -1    2.23    0.12
  12   7  -1    2.22    0.13
 -12  -7   1    1.95    0.13
 -12  -7   1    2.19    0.14
  11   7  -1   22.55    0.42
  11   7  -1   22.69    0.41
 -11  -7   1   22.81    0.44
 -11  -7   1   23.31    0.42
  10   7  -1    0.41    0.06
  10   7  -1    0.44    0.06
 -10  -7   1    0.37    0.06
 -10  -7   1    0.49    0.07
   9   7  -1    1.69    0.10
   9   7  -1    1.75    0.10
  -9  -7   1    1.50    0.10
  -9  -7   1    1.93    0.11
   8   7  -1    6.32    0.17
   8   7  -1    6.07    0.18
  -8  -7   1    6.21    0.18
   7   7  -1    1.11    0.07
   7   7  -1    1.34    0.09
   7   7  -1    1.28    0.07
   7   7  -1    1.24    0.08
  -7  -7   1    1.36    0.08
   6   7  -1    2.16    0.08
   6   7  -1    1.99    0.09
   6   7  -1    2.06    0.10
   6   7  -1    2.19    0.09
  -6  -7   1    2.21    0.07
  -6  -7   1    2.12    0.10
   5   7  -1    7.71    0.17
   5   7  -1    7.98    0.16
   5   7  -1    8.24    0.18
   5   7  -1    8.27    0.18
  -5  -7   1    8.24    0.19
  -5  -7   1    7.94    0.15
   4   7  -1    1.51    0.07
   4   7  -1    1.49    0.07
   4   7  -1    1.60    0.08
   4   7  -1    1.44    0.06
  -4  -7   1    1.61    0.08
  -4  -7   1    1.51    0.06
   3   7  -1    8.08    0.18
   3   7  -1    8.08    0.16
   3   7  -1    8.29    0.17
   3   7  -1    7.92    0.16
  -3  -7   1    7.86    0.16
  -3  -7   1    8.09    0.18
   2   7  -1   35.66    0.50
   2   7  -1   36.27    0.47
   2   7  -1   34.84    0.49
   2   7  -1   35.59    0.46
  -2  -7   1   35.53    0.48
  -2  -7   1   35.99    0.52
   1   7  -1    0.00    0.02
   1   7  -1   -0.01    0.02
   1   7  -1   -0.01    0.02
   1   7  -1    0.00    0.02
  -1  -7   1   -0.04    0.02
  -1  -7   1    0.01    0.02
   0   7  -1    5.74    0.15
   0   7  -1    5.73    0.11
   0   7  -1    5.75    0.11
   0   7  -1    5.56    0.15
   0  -7   1    5.84    0.15
   0  -7   1    5.82    0.15
  -1   7  -1    0.50    0.06
  -1   7  -1    0.57    0.06
   1  -7   1    0.56    0.06
   1  -7   1    0.49    0.03
   1  -7   1    0.40    0.05
  -2   7  -1    0.91    0.08
  -2   7  -1    0.91    0.07
   2  -7   1    0.96    0.07
   2  -7   1    0.92    0.07
  -3   7  -1   17.39    0.32
  -3   7  -1   17.12    0.33
   3  -7   1   17.78    0.33
   3  -7   1   17.47    0.34
  -4   7  -1    0.23    0.05
  -4   7  -1    0.28    0.05
   4  -7   1    0.19    0.05
   4  -7   1    0.30    0.06
  -5   7  -1   21.87    0.42
  -5   7  -1   22.31    0.40
   5  -7   1   21.75    0.41
   5  -7   1   21.36    0.42
  -6   7  -1   15.73    0.36
  -6   7  -1   16.23    0.34
   6  -7   1   15.93    0.36
   6  -7   1   15.86    0.35
  -7   7  -1   -0.01    0.05
  -7   7  -1    0.06    0.05
   7  -7   1   -0.01    0.05
   7  -7   1    0.01    0.05
  -8   7  -1    0.08    0.05
  -8   7  -1    0.08    0.05
   8  -7   1    0.13    0.06
   8  -7   1    0.17    0.06
  -9   7  -1    2.24    0.15
  -9   7  -1    2.30    0.15
   9  -7   1    2.25    0.16
   9  -7   1    2.30    0.16
 -10   7  -1    0.77    0.11
 -10   7  -1    0.76    0.11
  10  -7   1    0.75    0.12
  10  -7   1    0.73    0.12
 -16  -6   1    0.10    0.10
  15   6  -1    0.36    0.10
 -15  -6   1    0.32    0.09
  14   6  -1    1.58    0.14
  14   6  -1    1.70    0.11
 -14  -6   1    1.76    0.15
 -14  -6   1    1.80    0.13
  13   6  -1   -0.04    0.02
  13   6  -1   -0.01    0.06
 -13  -6   1   -0.05    0.05
 -13  -6   1   -0.02    0.06
  12   6  -1    5.13    0.18
  12   6  -1    4.97    0.18
 -12  -6   1    5.35    0.19
 -12  -6   1    5.14    0.19
  11   6  -1    1.15    0.09
  11   6  -1    1.16    0.10
 -11  -6   1    1.51    0.11
 -11  -6   1    1.34    0.11
  10   6  -1    5.98    0.18
  10   6  -1    6.12    0.18
 -10  -6   1    6.23    0.19
 -10  -6   1    6.38    0.19
   9   6  -1    0.80    0.07
   9   6  -1    0.67    0.07
  -9  -6   1    0.72    0.07
  -9  -6   1    0.71    0.07
   8   6  -1    3.00    0.12
   8   6  -1    3.09    0.10
   8   6  -1    2.95    0.11
  -8  -6   1    3.00    0.12
  -8  -6   1    3.01    0.12
   7   6  -1    0.93    0.05
   7   6  -1    0.96    0.06
   7   6  -1    0.88    0.07
  -7  -6   1    0.99    0.07
   6   6  -1    2.78    0.09
   6   6  -1    2.64    0.10
   6   6  -1    2.60    0.08
   6   6  -1    2.60    0.10
  -6  -6   1    2.82    0.11
  -6  -6   1    2.76    0.07
   5   6  -1   17.63    0.26
   5   6  -1   17.34    0.28
   5   6  -1   17.89    0.29
   5   6  -1   17.38    0.29
  -5  -6   1   17.65    0.31
  -5  -6   1   17.77    0.25
   4   6  -1    4.63    0.10
   4   6  -1    4.93    0.12
   4   6  -1    4.64    0.12
   4   6  -1    4.59    0.12
  -4  -6   1    4.70    0.13
  -4  -6   1    4.65    0.10
   3   6  -1    0.31    0.04
   3   6  -1    0.29    0.03
   3   6  -1    0.36    0.03
   3   6  -1    0.29    0.04
  -3  -6   1    0.32    0.03
  -3  -6   1    0.35    0.04
   2   6  -1   71.06    0.85
   2   6  -1   71.45    0.82
   2   6  -1   70.32    0.86
   2   6  -1   70.07    0.88
  -2  -6   1   70.67    0.91
  -2  -6   1   70.84    0.85
   1   6  -1   22.03    0.30
   1   6  -1   22.05    0.29
   1   6  -1   21.63    0.33
   1   6  -1   21.79    0.33
  -1  -6   1   22.30    0.34
  -1  -6   1   21.98    0.32
   0   6  -1   29.66    0.42
   0   6  -1   28.71    0.43
   0   6  -1   30.03    0.38
   0   6  -1   29.58    0.37
   0  -6   1   29.95    0.44
   0  -6   1   29.80    0.42
  -1   6  -1    3.29    0.11
  -1   6  -1    3.42    0.12
   1  -6   1    3.15    0.07
   1  -6   1    3.36    0.11
   1  -6   1    3.55    0.11
  -2   6  -1    0.59    0.06
  -2   6  -1    0.55    0.05
   2  -6   1    0.57    0.06
   2  -6   1    0.52    0.05
  -3   6  -1   33.84    0.49
  -3   6  -1   34.58    0.53
   3  -6   1   34.50    0.53
   3  -6   1   34.17    0.51
  -4   6  -1   -0.02    0.03
  -4   6  -1    0.02    0.03
   4  -6   1   -0.01    0.03
   4  -6   1   -0.01    0.03
  -5   6  -1    1.07    0.09
  -5   6  -1    1.15    0.09
   5  -6   1    0.91    0.09
   5  -6   1    0.89    0.08
  -6   6  -1    0.11    0.05
  -6   6  -1    0.13    0.05
   6  -6   1    0.04    0.05
   6  -6   1    0.04    0.05
  -7   6  -1    1.24    0.11
  -7   6  -1    1.18    0.11
   7  -6   1    0.99    0.11
   7  -6   1    1.16    0.11
  -8   6  -1    0.23    0.06
  -8   6  -1    0.27    0.07
   8  -6   1    0.26    0.07
   8  -6   1    0.24    0.07
  -9   6  -1    0.15    0.06
  -9   6  -1    0.06    0.06
   9  -6   1    0.10    0.06
   9  -6   1    0.13    0.07
 -10   6  -1    0.06    0.06
 -10   6  -1    0.06    0.06
  10  -6   1    0.01    0.06
  10  -6   1   -0.08    0.06
 -11   6  -1    0.74    0.10
 -11   6  -1    0.66    0.11
  11  -6   1    0.70    0.11
  11  -6   1    0.81    0.13
  15   5  -1    5.34    0.24
 -15  -5   1    5.42    0.24
  14   5  -1   -0.03    0.02
  14   5  -1   -0.02    0.07
 -14  -5   1    0.01    0.07
  13   5  -1    0.15    0.04
  13   5  -1    0.16    0.07
 -13  -5   1    0.04    0.06
 -13  -5   1    0.15    0.06
  12   5  -1    6.31    0.19
  12   5  -1    6.48    0.21
 -12  -5   1    6.46    0.20
 -12  -5   1    6.44    0.22
  11   5  -1   -0.04    0.04
  11   5  -1    0.01    0.03
 -11  -5   1    0.07    0.04
 -11  -5   1   -0.03    0.04
  10   5  -1   -0.06    0.03
  10   5  -1   -0.05    0.04
 -10  -5   1    0.04    0.04
 -10  -5   1   -0.01    0.04
   9   5  -1    0.04    0.03
   9   5  -1    0.09    0.04
   9   5  -1    0.06    0.04
  -9  -5   1    0.06    0.04
  -9  -5   1    0.01    0.03
   8   5  -1    0.51    0.05
   8   5  -1    0.50    0.06
   8   5  -1    0.57    0.06
  -8  -5   1    0.54    0.06
  -8  -5   1    0.62    0.06
   7   5  -1    1.93    0.07
   7   5  -1    2.03    0.09
   7   5  -1    2.05    0.08
  -7  -5   1    2.05    0.09
  -7  -5   1    1.88    0.06
   6   5  -1   44.30    0.58
   6   5  -1   43.65    0.57
   6   5  -1   44.73    0.57
   6   5  -1   45.36    0.60
  -6  -5   1   43.76    0.62
  -6  -5   1   45.15    0.54
   5   5  -1    5.02    0.13
   5   5  -1    5.33    0.13
   5   5  -1    5.12    0.11
   5   5  -1    5.15    0.12
  -5  -5   1    5.21    0.13
  -5  -5   1    5.31    0.10
   4   5  -1    0.29    0.03
   4   5  -1    0.15    0.03
   4   5  -1    0.20    0.03
   4   5  -1    0.19    0.02
  -4  -5   1    0.23    0.02
  -4  -5   1    0.21    0.03
   3   5  -1    7.12    0.14
   3   5  -1    7.09    0.13
   3   5  -1    7.39    0.14
   3   5  -1    7.48    0.14
  -3  -5   1    7.11    0.15
  -3  -5   1    6.97    0.12
   2   5  -1    0.87    0.05
   2   5  -1    0.81    0.04
   2   5  -1    0.81    0.04
   2   5  -1    0.77    0.04
  -2  -5   1    0.82    0.05
  -2  -5   1    0.78    0.04
   1   5  -1   25.47    0.36
   1   5  -1   26.75    0.33
   1   5  -1   26.01    0.36
   1   5  -1   26.28    0.34
  -1  -5   1   25.77    0.35
  -1  -5   1   26.28    0.38
   0   5  -1    6.66    0.14
   0   5  -1    6.61    0.14
   0   5  -1    6.87    0.11
   0   5  -1    6.82    0.11
   0  -5   1    6.82    0.14
   0  -5   1    6.83    0.15
  -1   5  -1    1.93    0.08
  -1   5  -1    1.96    0.05
  -1   5  -1    1.81    0.07
   1  -5   1    1.86    0.08
   1  -5   1    1.82    0.07
  -2   5  -1   20.48    0.31
  -2   5  -1   20.59    0.33
   2  -5   1   20.18    0.32
   2  -5   1   20.41    0.33
  -3   5  -1   17.81    0.29
  -3   5  -1   17.67    0.31
   3  -5   1   17.51    0.31
   3  -5   1   18.04    0.31
  -4   5  -1   83.58    1.10
  -4   5  -1   83.79    1.04
   4  -5   1   84.89    1.12
   4  -5   1   84.58    1.07
  -5   5  -1    2.89    0.13
  -5   5  -1    2.83    0.12
   5  -5   1    2.61    0.12
   5  -5   1    2.95    0.12
  -6   5  -1    2.58    0.12
  -6   5  -1    2.66    0.13
   6  -5   1    2.61    0.12
   6  -5   1    2.35    0.13
  -7   5  -1   -0.05    0.04
  -7   5  -1   -0.02    0.04
   7  -5   1    0.04    0.04
   7  -5   1   -0.03    0.04
  -8   5  -1   11.12    0.29
  -8   5  -1   11.02    0.27
   8  -5   1   11.00    0.30
   8  -5   1   10.87    0.28
  -9   5  -1    0.85    0.10
  -9   5  -1    0.90    0.10
   9  -5   1    0.65    0.10
   9  -5   1    0.81    0.10
 -10   5  -1    0.87    0.10
 -10   5  -1    0.82    0.10
  10  -5   1    0.71    0.10
  10  -5   1    0.76    0.10
 -11   5  -1    0.23    0.07
 -11   5  -1    0.24    0.08
  11  -5   1    0.22    0.08
  11  -5   1    0.29    0.09
 -12   5  -1    5.14    0.21
  12  -5   1    5.42    0.26
  12  -5   1    5.35    0.26
  15   4  -1    0.00    0.08
 -15  -4   1   -0.03    0.07
  14   4  -1    0.09    0.08
 -14  -4   1    0.14    0.08
  13   4  -1   28.34    0.51
  13   4  -1   28.85    0.49
 -13  -4   1   28.30    0.49
 -13  -4   1   28.38    0.54
  12   4  -1    0.56    0.06
  12   4  -1    0.40    0.08
 -12  -4   1    0.64    0.09
 -12  -4   1    0.71    0.08
  11   4  -1    0.07    0.05
  11   4  -1    0.03    0.03
 -11  -4   1    0.17    0.05
 -11  -4   1    0.08    0.04
  10   4  -1    1.65    0.10
  10   4  -1    1.50    0.09
 -10  -4   1    1.75    0.11
 -10  -4   1    1.58    0.10
   9   4  -1   10.23    0.23
   9   4  -1    9.86    0.22
  -9  -4   1    9.68    0.19
  -9  -4   1   10.40    0.22
  -9  -4   1    9.94    0.23
   8   4  -1    0.25    0.04
   8   4  -1    0.24    0.04
   8   4  -1    0.26    0.04
  -8  -4   1    0.26    0.04
  -8  -4   1    0.26    0.05
   7   4  -1    3.60    0.11
   7   4  -1    3.61    0.11
   7   4  -1    3.49    0.09
  -7  -4   1    3.41    0.08
  -7  -4   1    3.45    0.11
  -7  -4   1    3.38    0.11
   6   4  -1    1.60    0.06
   6   4  -1    1.39    0.07
   6   4  -1    1.51    0.07
  -6  -4   1    1.57    0.05
  -6  -4   1    1.59    0.07
   5   4  -1    6.40    0.14
   5   4  -1    6.39    0.14
   5   4  -1    6.54    0.12
   5   4  -1    6.28    0.13
  -5  -4   1    6.26    0.14
  -5  -4   1    6.33    0.11
   4   4  -1    8.72    0.15
   4   4  -1    8.36    0.14
   4   4  -1    8.74    0.16
   4   4  -1    8.45    0.16
  -4  -4   1    8.65    0.13
  -4  -4   1    8.56    0.16
   3   4  -1    0.02    0.02
   3   4  -1    0.01    0.01
   3   4  -1    0.00    0.01
   3   4  -1    0.00    0.02
  -3  -4   1    0.02    0.01
  -3  -4   1    0.01    0.02
   2   4  -1   22.25    0.31
   2   4  -1   22.89    0.29
   2   4  -1   22.71    0.30
   2   4  -1   22.17    0.30
  -2  -4   1   22.36    0.33
  -2  -4   1   22.12    0.29
   1   4  -1    0.00    0.02
   1   4  -1    0.03    0.01
   1   4  -1    0.01    0.01
   1   4  -1    0.02    0.01
  -1  -4   1    0.04    0.02
  -1  -4   1    0.07    0.02
   0   4  -1   99.36    1.20
   0   4  -1  101.97    1.09
   0   4  -1  101.80    1.15
   0   4  -1  100.51    1.12
   0  -4   1   97.38    1.22
   0  -4   1   99.31    1.16
  -1   4  -1   16.64    0.20
  -1   4  -1   15.71    0.25
  -1   4  -1   15.89    0.24
   1  -4   1   16.14    0.26
   1  -4   1   16.42    0.25
  -2   4  -1   11.39    0.20
  -2   4  -1   11.54    0.21
   2  -4   1   11.45    0.21
   2  -4   1   11.59    0.21
  -3   4  -1   22.86    0.34
  -3   4  -1   22.33    0.36
   3  -4   1   22.92    0.36
   3  -4   1   22.32    0.35
  -4   4  -1   20.70    0.35
  -4   4  -1   20.84    0.33
   4  -4   1   21.14    0.36
   4  -4   1   20.32    0.34
  -5   4  -1    6.48    0.17
  -5   4  -1    6.50    0.18
   5  -4   1    6.56    0.17
   5  -4   1    6.29    0.18
  -6   4  -1    0.99    0.08
  -6   4  -1    1.03    0.08
   6  -4   1    0.99    0.08
   6  -4   1    0.99    0.09
  -7   4  -1    5.79    0.18
  -7   4  -1    5.55    0.18
   7  -4   1    5.93    0.18
   7  -4   1    5.72    0.19
  -8   4  -1    0.66    0.08
  -8   4  -1    0.76    0.09
   8  -4   1    0.72    0.08
   8  -4   1    0.71    0.09
  -9   4  -1    7.08    0.23
  -9   4  -1    7.19    0.22
   9  -4   1    6.90    0.23
   9  -4   1    7.16    0.24
 -10   4  -1   18.92    0.41
 -10   4  -1   18.13    0.39
  10  -4   1   18.09    0.42
  10  -4   1   18.34    0.40
 -11   4  -1    0.60    0.09
 -11   4  -1    0.57    0.09
  11  -4   1    0.51    0.10
  11  -4   1    0.64    0.10
 -12   4  -1    4.76    0.20
 -12   4  -1    4.32    0.21
  12  -4   1    5.07    0.24
  12  -4   1    4.91    0.22
 -13   4  -1    1.91    0.13
 -15  -3   1    0.22    0.09
  14   3  -1    0.17    0.08
 -14  -3   1    0.17    0.09
  13   3  -1    0.47    0.09
 -13  -3   1    0.41    0.09
  12   3  -1    0.67    0.09
  12   3  -1    0.64    0.07
  11   3  -1    2.46    0.11
  11   3  -1    2.46    0.13
 -11  -3   1    2.41    0.12
  10   3  -1    1.56    0.08
  10   3  -1    1.52    0.10
 -10  -3   1    1.64    0.09
   9   3  -1    2.01    0.10
   9   3  -1    1.96    0.11
  -9  -3   1    2.17    0.09
  -9  -3   1    2.10    0.10
   8   3  -1   12.83    0.22
   8   3  -1   12.77    0.25
   8   3  -1   12.54    0.24
  -8  -3   1   12.87    0.24
  -8  -3   1   13.08    0.23
   7   3  -1   22.98    0.32
   7   3  -1   23.10    0.35
   7   3  -1   23.21    0.35
   7   3  -1   23.31    0.33
  -7  -3   1   22.80    0.37
  -7  -3   1   23.15    0.34
   6   3  -1    2.69    0.08
   6   3  -1    2.76    0.09
   6   3  -1    2.65    0.09
   6   3  -1    2.61    0.07
  -6  -3   1    2.85    0.09
  -6  -3   1    2.80    0.09
   5   3  -1   16.84    0.23
   5   3  -1   15.94    0.25
   5   3  -1   16.40    0.25
   5   3  -1   16.36    0.25
  -5  -3   1   16.46    0.22
  -5  -3   1   16.43    0.26
   4   3  -1   29.46    0.38
   4   3  -1   29.54    0.37
   4   3  -1   29.01    0.38
   4   3  -1   29.00    0.39
  -4  -3   1   29.18    0.35
  -4  -3   1   28.62    0.40
   3   3  -1    0.32    0.02
   3   3  -1    0.31    0.03
   3   3  -1    0.28    0.03
   3   3  -1    0.35    0.03
  -3  -3   1    0.38    0.03
  -3  -3   1    0.33    0.02
   2   3  -1   10.03    0.15
   2   3  -1    9.88    0.14
   2   3  -1   10.19    0.15
   2   3  -1    9.99    0.16
  -2  -3   1    9.92    0.17
  -2  -3   1   10.09    0.14
   1   3  -1    7.83    0.12
   1   3  -1    8.01    0.12
   1   3  -1    7.90    0.13
   1   3  -1    7.82    0.12
  -1  -3   1    7.79    0.12
  -1  -3   1    8.06    0.14
   0   3  -1    0.17    0.02
   0   3  -1    0.17    0.02
   0   3  -1    0.17    0.02
   0   3  -1    0.19    0.02
   0  -3   1    0.16    0.02
   0  -3   1    0.19    0.02
  -1   3  -1    0.92    0.04
  -1   3  -1    0.91    0.04
   1  -3   1    0.94    0.04
   1  -3   1    0.97    0.05
  -2   3  -1   31.98    0.44
  -2   3  -1   31.65    0.41
   2  -3   1   31.25    0.42
   2  -3   1   31.30    0.44
  -3   3  -1   10.27    0.18
  -3   3  -1    9.44    0.19
   3  -3   1    9.67    0.18
   3  -3   1    9.61    0.19
  -4   3  -1    7.16    0.17
  -4   3  -1    7.21    0.16
   4  -3   1    7.30    0.17
   4  -3   1    7.19    0.16
  -5   3  -1    0.33    0.05
  -5   3  -1    0.26    0.04
   5  -3   1    0.35    0.05
   5  -3   1    0.34    0.04
  -6   3  -1   10.49    0.23
  -6   3  -1   10.40    0.22
   6  -3   1   10.17    0.24
   6  -3   1   10.26    0.23
  -7   3  -1    1.19    0.09
  -7   3  -1    1.11    0.08
   7  -3   1    1.04    0.09
   7  -3   1    1.08    0.08
  -8   3  -1    5.10    0.17
  -8   3  -1    4.93    0.17
   8  -3   1    5.07    0.17
   8  -3   1    4.87    0.18
  -9   3  -1    2.42    0.13
  -9   3  -1    2.26    0.13
   9  -3   1    2.38    0.14
   9  -3   1    2.56    0.14
 -10   3  -1    0.49    0.08
 -10   3  -1    0.52    0.08
  10  -3   1    0.59    0.09
  10  -3   1    0.55    0.09
 -11   3  -1    1.19    0.12
 -11   3  -1    1.43    0.13
  11  -3   1    1.19    0.12
  11  -3   1    1.08    0.12
 -12   3  -1    1.66    0.14
 -12   3  -1    1.71    0.12
  12  -3   1    1.59    0.16
  12  -3   1    2.03    0.15
  13  -3   1    0.20    0.09
  13  -3   1    0.22    0.08
 -15  -2   1    2.01    0.17
  13   2  -1    0.19    0.07
  13   2  -1    0.26    0.08
  12   2  -1    0.19    0.07
  12   2  -1    0.26    0.07
  11   2  -1    5.93    0.20
  11   2  -1    5.84    0.16
  11   2  -1    5.94    0.20
  10   2  -1    4.57    0.16
  10   2  -1    4.67    0.17
  10   2  -1    4.78    0.14
 -10  -2   1    4.63    0.14
 -10  -2   1    4.82    0.14
   9   2  -1    1.51    0.10
   9   2  -1    1.54    0.10
   9   2  -1    1.45    0.08
  -9  -2   1    1.46    0.08
  -9  -2   1    1.58    0.08
   8   2  -1    7.38    0.16
   8   2  -1    7.73    0.19
   8   2  -1    7.40    0.19
   8   2  -1    7.56    0.17
  -8  -2   1    7.66    0.17
  -8  -2   1    7.60    0.16
   7   2  -1   40.80    0.53
   7   2  -1   41.92    0.59
   7   2  -1   40.48    0.56
   7   2  -1   40.60    0.54
  -7  -2   1   41.21    0.55
  -7  -2   1   41.36    0.53
   6   2  -1    0.86    0.06
   6   2  -1    0.78    0.05
   6   2  -1    0.73    0.05
   6   2  -1    0.82    0.04
  -6  -2   1    0.84    0.05
   5   2  -1   23.66    0.33
   5   2  -1   23.27    0.35
   5   2  -1   23.64    0.33
   5   2  -1   23.76    0.31
   5   2  -1   23.91    0.32
  -5  -2   1   23.74    0.32
   4   2  -1    1.09    0.04
   4   2  -1    1.01    0.05
   4   2  -1    1.03    0.04
   4   2  -1    0.98    0.05
  -4  -2   1    1.00    0.05
   3   2  -1   31.66    0.40
   3   2  -1   31.59    0.39
   3   2  -1   32.19    0.39
   3   2  -1   32.21    0.39
  -3  -2   1   32.08    0.37
  -3  -2   1   31.96    0.42
   2   2  -1  422.62    4.89
   2   2  -1  419.00    4.78
   2   2  -1  409.50    4.91
   2   2  -1  418.43    4.90
  -2  -2   1  418.01    4.69
  -2  -2   1  418.04    5.24
   1   2  -1    0.10    0.01
   1   2  -1    0.11    0.01
   1   2  -1    0.11    0.02
  -1  -2   1    0.09    0.01
  -1  -2   1    0.12    0.02
   0   2  -1    3.92    0.06
   0   2  -1    3.88    0.07
   0   2  -1    3.93    0.06
   0   2  -1    3.85    0.07
   0  -2   1    3.87    0.07
   0  -2   1    3.88    0.08
  -1   2  -1   11.94    0.18
  -1   2  -1   12.24    0.17
   1  -2   1   12.04    0.18
   1  -2   1   12.30    0.18
  -2   2  -1  112.45    1.36
  -2   2  -1  116.07    1.29
   2  -2   1  116.83    1.31
   2  -2   1  113.10    1.38
  -3   2  -1   17.52    0.26
  -3   2  -1   17.51    0.27
   3  -2   1   17.58    0.28
   3  -2   1   17.38    0.26
  -4   2  -1   -0.01    0.02
  -4   2  -1   -0.01    0.02
   4  -2   1   -0.01    0.02
   4  -2   1   -0.02    0.02
  -5   2  -1    8.61    0.19
  -5   2  -1    8.68    0.18
   5  -2   1    8.81    0.19
   5  -2   1    8.72    0.18
  -6   2  -1   10.95    0.22
  -6   2  -1   11.10    0.23
   6  -2   1   10.74    0.22
   6  -2   1   10.92    0.15
   6  -2   1   11.04    0.24
  -7   2  -1    3.73    0.14
  -7   2  -1    3.87    0.13
   7  -2   1    3.64    0.13
   7  -2   1    3.88    0.14
  -8   2  -1    0.33    0.06
  -8   2  -1    0.38    0.06
   8  -2   1    0.23    0.05
   8  -2   1    0.22    0.05
  -9   2  -1    0.53    0.07
  -9   2  -1    0.47    0.07
   9  -2   1    0.38    0.07
   9  -2   1    0.50    0.07
 -10   2  -1   -0.03    0.04
 -10   2  -1    0.01    0.05
  10  -2   1    0.00    0.05
  10  -2   1   -0.04    0.05
 -11   2  -1   19.69    0.41
 -11   2  -1   19.09    0.40
  11  -2   1   19.09    0.43
  11  -2   1   19.25    0.40
 -12   2  -1    0.04    0.05
 -12   2  -1    0.14    0.06
  12  -2   1    0.08    0.07
  12  -2   1    0.21    0.08
 -13   2  -1   -0.03    0.05
  13  -2   1    0.17    0.07
  13  -2   1    0.04    0.07
  15   1  -1    1.43    0.16
  14   1  -1    0.51    0.10
 -14  -1   1    0.53    0.09
  13   1  -1    2.44    0.16
  12   1  -1    6.86    0.23
  12   1  -1    6.80    0.23
  11   1  -1    6.48    0.21
  11   1  -1    6.80    0.22
  11   1  -1    6.77    0.19
  10   1  -1    0.01    0.04
  10   1  -1    0.06    0.05
  10   1  -1    0.06    0.05
  10   1  -1   -0.02    0.02
 -10  -1   1    0.05    0.03
 -10  -1   1   -0.04    0.03
   9   1  -1    0.13    0.05
   9   1  -1    0.16    0.05
   9   1  -1    0.16    0.03
  -9  -1   1    0.10    0.03
  -9  -1   1    0.16    0.03
   8   1  -1    3.48    0.13
   8   1  -1    3.17    0.12
   8   1  -1    3.47    0.10
   8   1  -1    3.15    0.11
  -8  -1   1    3.35    0.11
  -8  -1   1    3.13    0.10
   7   1  -1    4.28    0.11
   7   1  -1    4.17    0.13
   7   1  -1    4.11    0.11
   7   1  -1    4.20    0.12
  -7  -1   1    4.09    0.11
  -7  -1   1    4.20    0.11
   6   1  -1   17.91    0.29
   6   1  -1   18.44    0.31
   6   1  -1   17.89    0.27
   6   1  -1   18.09    0.27
  -6  -1   1   18.01    0.28
  -6  -1   1   18.44    0.27
   5   1  -1    3.19    0.09
   5   1  -1    3.24    0.08
   5   1  -1    3.17    0.08
   5   1  -1    3.21    0.10
  -5  -1   1    3.28    0.08
  -5  -1   1    3.39    0.08
   4   1  -1    1.15    0.05
   4   1  -1    1.21    0.05
   4   1  -1    1.13    0.04
   4   1  -1    1.12    0.05
  -4  -1   1    1.22    0.04
   3   1  -1    3.58    0.08
   3   1  -1    3.65    0.08
   3   1  -1    3.69    0.07
   3   1  -1    3.54    0.08
   3   1  -1    3.63    0.07
  -3  -1   1    3.60    0.07
   2   1  -1   36.83    0.43
   2   1  -1   37.80    0.44
   2   1  -1   36.70    0.44
   2   1  -1   37.65    0.42
  -2  -1   1   37.24    0.42
  -2  -1   1   36.66    0.46
   1   1  -1  153.11    1.79
   1   1  -1  140.89    1.70
   1   1  -1  142.44    1.72
  -1  -1   1  144.67    1.88
  -1  -1   1  147.58    1.67
   0   1  -1    0.27    0.02
   0   1  -1    0.27    0.02
   0   1  -1    0.29    0.01
   0  -1   1    0.28    0.02
   0  -1   1    0.28    0.01
   0  -1   1    0.30    0.01
  -1   1  -1    0.25    0.02
  -1   1  -1    0.25    0.02
   1  -1   1    0.26    0.02
   1  -1   1    0.28    0.02
  -2   1  -1    6.37    0.11
  -2   1  -1    6.57    0.12
   2  -1   1    6.41    0.12
   2  -1   1    6.35    0.11
  -3   1  -1    3.14    0.08
  -3   1  -1    3.08    0.05
  -3   1  -1    3.11    0.08
   3  -1   1    3.05    0.05
   3  -1   1    3.13    0.08
   3  -1   1    3.08    0.08
  -4   1  -1   35.31    0.48
  -4   1  -1   35.32    0.40
  -4   1  -1   35.30    0.46
   4  -1   1   34.67    0.41
   4  -1   1   35.49    0.49
   4  -1   1   35.84    0.47
  -5   1  -1    0.05    0.02
  -5   1  -1    0.05    0.02
  -5   1  -1    0.06    0.01
   5  -1   1    0.10    0.03
   5  -1   1    0.06    0.02
   5  -1   1    0.04    0.01
  -6   1  -1    5.85    0.15
  -6   1  -1    5.94    0.15
  -6   1  -1    5.95    0.11
   6  -1   1    6.09    0.16
   6  -1   1    5.97    0.11
   6  -1   1    5.73    0.15
  -7   1  -1    0.15    0.04
  -7   1  -1    0.18    0.04
   7  -1   1    0.17    0.02
   7  -1   1    0.13    0.04
   7  -1   1    0.28    0.05
  -8   1  -1   43.51    0.64
  -8   1  -1   43.22    0.62
   8  -1   1   42.72    0.65
   8  -1   1   42.53    0.62
  -9   1  -1    0.57    0.07
  -9   1  -1    0.57    0.07
   9  -1   1    0.52    0.07
   9  -1   1    0.39    0.06
 -10   1  -1    0.62    0.08
 -10   1  -1    0.55    0.08
  10  -1   1    0.53    0.08
  10  -1   1    0.58    0.08
 -11   1  -1   11.96    0.30
 -11   1  -1   11.80    0.30
  11  -1   1   12.45    0.30
  11  -1   1   11.86    0.31
 -12   1  -1    7.27    0.23
 -12   1  -1    7.39    0.24
  12  -1   1    7.38    0.24
  12  -1   1    7.67    0.26
 -13   1  -1    2.36    0.16
  13  -1   1    2.42    0.16
  13  -1   1    2.15    0.16
  14  -1   1    0.17    0.09
  14   0  -1    9.07    0.31
 -14   0   1    8.46    0.28
  13   0  -1    1.34    0.13
 -13   0   1    1.19    0.12
  12   0  -1    0.19    0.07
 -12   0   1    0.13    0.06
  11   0  -1    0.39    0.07
  11   0  -1    0.38    0.06
 -11   0   1    0.38    0.06
  10   0  -1    0.32    0.06
  10   0  -1    0.36    0.07
  10   0  -1    0.36    0.07
 -10   0   1    0.33    0.05
   9   0  -1    4.43    0.16
   9   0  -1    4.65    0.16
   9   0  -1    4.52    0.12
  -9   0   1    4.31    0.14
   8   0  -1    2.95    0.12
   8   0  -1    3.04    0.09
   8   0  -1    2.92    0.11
   8   0  -1    2.85    0.12
  -8   0   1    3.08    0.11
   7   0  -1    0.61    0.06
   7   0  -1    0.73    0.04
   7   0  -1    0.64    0.06
   7   0  -1    0.74    0.05
  -7   0   1    0.64    0.05
   6   0  -1    4.17    0.11
   6   0  -1    4.03    0.12
   6   0  -1    4.22    0.13
   6   0  -1    4.31    0.10
  -6   0   1    4.05    0.10
  -6   0   1    4.14    0.11
   5   0  -1   59.31    0.77
   5   0  -1   59.20    0.70
   5   0  -1   59.45    0.72
   5   0  -1   58.65    0.73
  -5   0   1   59.05    0.74
  -5   0   1   58.54    0.68
   4   0  -1   21.81    0.30
   4   0  -1   21.32    0.28
   4   0  -1   21.50    0.29
   4   0  -1   21.35    0.32
  -4   0   1   21.47    0.30
  -4   0   1   21.02    0.27
   3   0  -1   62.95    0.73
   3   0  -1   63.27    0.79
   3   0  -1   64.57    0.74
   3   0  -1   63.93    0.74
  -3   0   1   64.66    0.76
  -3   0   1   63.83    0.71
   2   0  -1    0.36    0.03
   2   0  -1    0.39    0.02
   2   0  -1    0.40    0.02
   2   0  -1    0.38    0.02
  -2   0   1    0.39    0.02
  -2   0   1    0.39    0.02
   1   0  -1    0.33    0.02
   1   0  -1    0.35    0.02
  -1   0   1    0.32    0.01
  -1   0   1    0.36    0.02
   0   0   1   -0.04    0.00
  -1   0  -1    0.24    0.01
   1   0   1    0.23    0.01
   1   0   1    0.26    0.02
   1   0   1    0.22    0.01
   2   0   1   73.03    0.89
   2   0   1   76.19    0.84
   2   0   1   77.52    0.81
   2   0   1   76.29    0.90
   2   0   1   74.97    0.83
   2   0   1   72.36    0.85
   3   0   1    6.86    0.12
   3   0   1    6.87    0.13
   3   0   1    6.87    0.12
   3   0   1    6.98    0.10
   3   0   1    6.89    0.10
  -4   0  -1   21.41    0.31
   4   0   1   21.47    0.30
   4   0   1   21.70    0.27
   4   0   1   21.66    0.32
   4   0   1   21.41    0.30
   4   0   1   21.53    0.27
  -5   0  -1   80.93    1.00
   5   0   1   80.41    0.96
   5   0   1   80.13    1.01
   5   0   1   79.76    0.95
   5   0   1   78.78    0.92
  -6   0  -1    3.88    0.09
  -6   0  -1    3.83    0.11
   6   0   1    3.87    0.11
   6   0   1    3.89    0.09
   6   0   1    3.82    0.12
   6   0   1    4.14    0.11
  -7   0  -1    2.72    0.10
   7   0   1    2.83    0.11
   7   0   1    2.77    0.08
   7   0   1    2.80    0.10
   7   0   1    2.70    0.10
  -8   0  -1    5.59    0.16
   8   0   1    5.47    0.17
   8   0   1    5.49    0.16
   8   0   1    5.63    0.16
   8   0   1    5.62    0.12
  -9   0  -1    4.73    0.16
   9   0   1    4.88    0.12
   9   0   1    4.63    0.17
   9   0   1    4.66    0.16
 -10   0  -1    5.22    0.18
 -10   0  -1    5.29    0.18
  10   0   1    5.48    0.18
  10   0   1    5.32    0.19
 -11   0  -1    2.15    0.13
 -11   0  -1    2.24    0.12
  11   0   1    2.36    0.14
  11   0   1    2.10    0.12
 -12   0  -1    1.21    0.10
 -12   0  -1    1.34    0.12
  12   0   1    1.49    0.12
  12   0   1    1.35    0.13
 -13   0  -1    0.35    0.08
  13   0   1    0.44    0.09
  14   0   1    0.62    0.12
  14  -1  -1    0.18    0.09
  13  -1  -1    1.78    0.16
 -13   1   1    1.80    0.15
  12  -1  -1    3.37    0.17
  12  -1  -1    3.16    0.18
 -12   1   1    3.13    0.17
  11  -1  -1    2.66    0.14
  11  -1  -1    2.43    0.15
 -11   1   1    2.52    0.12
 -11   1   1    2.31    0.14
  10  -1  -1    0.02    0.05
  10  -1  -1   -0.01    0.04
 -10   1   1   -0.05    0.03
   9  -1  -1   42.53    0.67
   9  -1  -1   42.56    0.62
  -9   1   1   41.51    0.63
   8  -1  -1    1.24    0.09
   8  -1  -1    1.41    0.08
   8  -1  -1    1.22    0.06
   8  -1  -1    1.11    0.09
  -8   1   1    1.18    0.08
   7  -1  -1    1.14    0.07
   7  -1  -1    1.07    0.08
   7  -1  -1    1.16    0.08
   7  -1  -1    1.14    0.05
  -7   1   1    1.23    0.07
   6  -1  -1   32.44    0.41
   6  -1  -1   32.55    0.49
   6  -1  -1   32.00    0.46
   6  -1  -1   32.51    0.45
  -6   1   1   31.91    0.46
  -6   1   1   31.61    0.40
   5  -1  -1   28.03    0.39
   5  -1  -1   27.79    0.35
   5  -1  -1   28.04    0.42
   5  -1  -1   27.56    0.39
  -5   1   1   28.25    0.40
  -5   1   1   27.65    0.35
   4  -1  -1    1.66    0.07
   4  -1  -1    1.63    0.05
   4  -1  -1    1.67    0.06
   4  -1  -1    1.66    0.06
  -4   1   1    1.63    0.06
  -4   1   1    1.65    0.05
   3  -1  -1    1.86    0.06
   3  -1  -1    1.77    0.06
   3  -1  -1    1.80    0.04
   3  -1  -1    1.84    0.06
  -3   1   1    1.94    0.06
  -3   1   1    1.79    0.04
   2  -1  -1    2.18    0.04
   2  -1  -1    2.12    0.05
   2  -1  -1    2.14    0.05
   2  -1  -1    2.01    0.06
  -2   1   1    2.05    0.05
  -2   1   1    2.11    0.04
   1  -1  -1   37.36    0.42
   1  -1  -1   36.37    0.41
   1  -1  -1   37.15    0.45
   1  -1  -1   36.98    0.42
  -1   1   1   35.63    0.40
  -1   1   1   36.75    0.44
   0  -1  -1    7.86    0.10
   0  -1  -1    8.70    0.10
   0  -1  -1    7.58    0.10
   0   1   1    8.57    0.10
   0   1   1    8.46    0.11
  -1  -1  -1   92.00    1.12
   1   1   1   93.85    1.03
   1   1   1   90.69    1.12
   1   1   1   92.29    1.06
   1   1   1   90.59    1.20
   2   1   1    0.18    0.02
   2   1   1    0.17    0.02
   2   1   1    0.19    0.02
   2   1   1    0.17    0.01
   2   1   1    0.16    0.02
   2   1   1    0.19    0.02
   3   1   1    4.82    0.08
   3   1   1    4.93    0.09
   3   1   1    4.86    0.09
   3   1   1    4.78    0.09
   3   1   1    4.84    0.09
   3   1   1    4.83    0.09
   4   1   1   19.68    0.27
   4   1   1   19.30    0.27
   4   1   1   19.30    0.25
   4   1   1   19.13    0.29
   4   1   1   19.10    0.26
   4   1   1   20.00    0.28
   5   1   1    3.97    0.10
   5   1   1    3.81    0.09
   5   1   1    3.88    0.10
   5   1   1    3.95    0.09
   5   1   1    3.81    0.10
   5   1   1    3.88    0.10
  -6  -1  -1    4.82    0.12
   6   1   1    4.85    0.12
   6   1   1    4.80    0.12
   6   1   1    4.79    0.11
   6   1   1    4.95    0.13
  -7  -1  -1    1.90    0.08
   7   1   1    1.93    0.08
   7   1   1    1.80    0.06
   7   1   1    1.85    0.08
   7   1   1    1.81    0.09
  -8  -1  -1    0.25    0.04
   8   1   1    0.23    0.03
   8   1   1    0.22    0.04
   8   1   1    0.13    0.04
   8   1   1    0.19    0.05
  -9  -1  -1    0.15    0.04
   9   1   1    0.16    0.03
   9   1   1    0.21    0.05
   9   1   1    0.11    0.05
   9   1   1    0.12    0.05
 -10  -1  -1    2.38    0.12
  10   1   1    2.56    0.13
  10   1   1    2.45    0.12
  10   1   1    2.53    0.09
  10   1   1    2.69    0.13
 -11  -1  -1    0.03    0.04
  11   1   1    0.04    0.04
  11   1   1   -0.04    0.04
 -12  -1  -1    0.54    0.09
  12   1   1    0.58    0.08
  12   1   1    0.53    0.09
 -13  -1  -1    3.89    0.18
  13   1   1    3.43    0.18
  14   1   1    3.90    0.21
  15   1   1    1.28    0.17
  13  -2  -1   10.10    0.32
 -13   2   1   10.16    0.31
  12  -2  -1    4.84    0.20
  12  -2  -1    4.94    0.22
 -12   2   1    4.84    0.18
 -12   2   1    4.68    0.20
  11  -2  -1    2.04    0.13
  11  -2  -1    1.95    0.15
 -11   2   1    1.91    0.12
 -11   2   1    1.81    0.13
  10  -2  -1    0.05    0.05
  10  -2  -1   -0.06    0.04
 -10   2   1   -0.03    0.04
 -10   2   1    0.01    0.04
   9  -2  -1    1.47    0.11
   9  -2  -1    1.41    0.10
  -9   2   1    1.54    0.10
  -9   2   1    1.46    0.10
   8  -2  -1    1.96    0.10
   8  -2  -1    1.72    0.11
  -8   2   1    1.99    0.11
  -8   2   1    1.72    0.10
   7  -2  -1   24.29    0.33
   7  -2  -1   24.82    0.43
   7  -2  -1   24.58    0.39
  -7   2   1   24.30    0.40
  -7   2   1   24.80    0.40
   6  -2  -1   36.62    0.51
   6  -2  -1   35.92    0.44
   6  -2  -1   37.15    0.55
  -6   2   1   34.71    0.44
  -6   2   1   36.08    0.52
   5  -2  -1    1.50    0.08
   5  -2  -1    1.47    0.04
   5  -2  -1    1.41    0.07
  -5   2   1    1.42    0.05
  -5   2   1    1.46    0.07
   4  -2  -1    0.01    0.02
   4  -2  -1    0.01    0.02
   4  -2  -1    0.04    0.01
  -4   2   1   -0.01    0.01
  -4   2   1    0.01    0.02
   3  -2  -1   46.37    0.53
   3  -2  -1   45.88    0.61
   3  -2  -1   46.98    0.57
  -3   2   1   46.33    0.52
  -3   2   1   45.59    0.59
   2  -2  -1    3.85    0.09
   2  -2  -1    3.76    0.06
   2  -2  -1    3.91    0.08
  -2   2   1    3.65    0.08
  -2   2   1    3.79    0.06
  -2   2   1    3.63    0.08
   1  -2  -1   12.55    0.18
   1  -2  -1   12.30    0.16
   1  -2  -1   12.63    0.18
  -1   2   1   12.52    0.17
  -1   2   1   12.35    0.18
  -1   2   1   12.44    0.15
   0  -2  -1   34.82    0.40
   0  -2  -1   36.15    0.43
   0   2   1   34.70    0.43
   0   2   1   35.51    0.40
   0   2   1   35.05    0.39
  -1  -2  -1    4.25    0.07
  -1  -2  -1    4.28    0.07
   1   2   1    4.14    0.07
   1   2   1    4.25    0.06
   1   2   1    4.19    0.07
   1   2   1    4.17    0.07
  -2  -2  -1  142.80    1.78
  -2  -2  -1  144.14    1.69
   2   2   1  140.54    1.67
   2   2   1  144.81    1.56
   2   2   1  142.76    1.59
   2   2   1  142.31    1.82
   3   2   1   10.38    0.16
   3   2   1   10.14    0.16
   3   2   1   10.22    0.15
   3   2   1   10.13    0.15
   3   2   1   10.50    0.16
   3   2   1   10.29    0.15
   4   2   1   68.34    0.79
   4   2   1   68.03    0.77
   4   2   1   65.68    0.83
   4   2   1   69.01    0.79
   4   2   1   66.43    0.79
   4   2   1   69.31    0.83
   5   2   1    2.50    0.08
   5   2   1    2.59    0.07
   5   2   1    2.60    0.08
   5   2   1    2.47    0.08
   5   2   1    2.57    0.07
   5   2   1    2.65    0.07
   6   2   1    0.82    0.06
   6   2   1    0.88    0.05
   6   2   1    0.82    0.05
   6   2   1    0.87    0.05
   6   2   1    0.83    0.05
   6   2   1    0.98    0.06
   7   2   1    2.52    0.10
   7   2   1    2.53    0.09
   7   2   1    2.53    0.09
   7   2   1    2.46    0.09
   7   2   1    2.42    0.08
  -8  -2  -1    5.12    0.14
  -8  -2  -1    5.31    0.13
   8   2   1    4.98    0.14
   8   2   1    5.14    0.13
   8   2   1    5.04    0.14
   8   2   1    5.37    0.16
  -9  -2  -1    2.67    0.11
  -9  -2  -1    2.90    0.10
   9   2   1    2.93    0.10
   9   2   1    2.79    0.12
   9   2   1    2.79    0.12
 -10  -2  -1   49.11    0.65
 -10  -2  -1   49.46    0.71
  10   2   1   49.23    0.70
  10   2   1   48.68    0.66
  10   2   1   49.11    0.74
  10   2   1   49.12    0.69
 -11  -2  -1    0.80    0.08
  11   2   1    0.89    0.09
  11   2   1    0.77    0.08
  11   2   1    0.86    0.06
  11   2   1    0.85    0.09
  12   2   1    7.78    0.24
  12   2   1    7.70    0.24
  13   2   1    0.56    0.09
 -14  -2  -1    0.24    0.08
  14   2   1    0.26    0.08
  15   2   1    0.41    0.11
  13  -3  -1    1.31    0.15
 -13   3   1    0.91    0.13
  12  -3  -1    0.11    0.07
  12  -3  -1    0.11    0.07
 -12   3   1    0.13    0.05
 -12   3   1    0.12    0.07
  11  -3  -1    0.26    0.08
  11  -3  -1    0.15    0.07
 -11   3   1    0.33    0.08
 -11   3   1    0.27    0.07
  10  -3  -1   -0.05    0.05
  10  -3  -1    0.09    0.06
 -10   3   1    0.03    0.05
 -10   3   1    0.00    0.04
   9  -3  -1    0.60    0.08
   9  -3  -1    0.43    0.08
  -9   3   1    0.37    0.07
  -9   3   1    0.51    0.07
   8  -3  -1    0.18    0.06
   8  -3  -1    0.14    0.05
  -8   3   1    0.15    0.05
  -8   3   1    0.13    0.05
   7  -3  -1   60.32    0.81
   7  -3  -1   60.09    0.86
  -7   3   1   58.75    0.83
  -7   3   1   62.03    0.81
   6  -3  -1   11.91    0.17
   6  -3  -1   11.54    0.24
   6  -3  -1   11.78    0.26
  -6   3   1   11.60    0.24
  -6   3   1   11.88    0.24
   5  -3  -1    0.24    0.04
   5  -3  -1    0.26    0.02
   5  -3  -1    0.22    0.04
  -5   3   1    0.28    0.04
  -5   3   1    0.22    0.04
   4  -3  -1    0.34    0.02
   4  -3  -1    0.41    0.04
   4  -3  -1    0.33    0.04
  -4   3   1    0.29    0.04
  -4   3   1    0.33    0.04
   3  -3  -1    0.36    0.04
   3  -3  -1    0.41    0.04
   3  -3  -1    0.41    0.02
  -3   3   1    0.39    0.02
  -3   3   1    0.44    0.04
  -3   3   1    0.39    0.04
   2  -3  -1   20.18    0.30
   2  -3  -1   20.40    0.25
   2  -3  -1   20.46    0.29
  -2   3   1   20.82    0.30
  -2   3   1   20.50    0.28
  -2   3   1   19.96    0.23
   1  -3  -1   16.47    0.23
   1  -3  -1   16.47    0.20
   1  -3  -1   16.21    0.24
  -1   3   1   16.44    0.22
  -1   3   1   16.26    0.24
  -1   3   1   15.81    0.19
   0  -3  -1    0.24    0.02
   0  -3  -1    0.27    0.03
   0  -3  -1    0.23    0.02
   0   3   1    0.28    0.02
   0   3   1    0.26    0.02
   0   3   1    0.24    0.03
  -1  -3  -1    6.79    0.11
  -1  -3  -1    6.22    0.11
   1   3   1    6.61    0.11
   1   3   1    6.50    0.11
   1   3   1    6.55    0.10
   1   3   1    6.40    0.11
  -2  -3  -1   19.31    0.26
  -2  -3  -1   19.25    0.25
   2   3   1   19.55    0.26
   2   3   1   19.49    0.25
   2   3   1   19.64    0.24
   2   3   1   19.38    0.26
  -3  -3  -1  133.15    1.53
  -3  -3  -1  137.08    1.70
   3   3   1  139.85    1.58
   3   3   1  132.08    1.73
   3   3   1  144.03    1.51
   3   3   1  139.38    1.55
  -4  -3  -1    0.01    0.01
  -4  -3  -1    0.01    0.01
   4   3   1    0.00    0.01
   4   3   1    0.02    0.01
   4   3   1   -0.03    0.01
   4   3   1    0.01    0.02
   5   3   1   30.11    0.39
   5   3   1   30.64    0.40
   5   3   1   30.52    0.40
   5   3   1   30.55    0.41
   5   3   1   30.97    0.41
   6   3   1    2.94    0.09
   6   3   1    2.97    0.08
   6   3   1    2.98    0.09
   6   3   1    2.87    0.09
   6   3   1    3.10    0.09
   6   3   1    3.03    0.09
   7   3   1    2.73    0.09
   7   3   1    2.77    0.09
   7   3   1    2.56    0.09
   7   3   1    2.78    0.10
   7   3   1    2.71    0.09
   7   3   1    2.78    0.10
   8   3   1    3.72    0.12
   8   3   1    3.64    0.11
   8   3   1    3.49    0.11
   8   3   1    3.71    0.13
   8   3   1    3.56    0.12
  -9  -3  -1    4.55    0.14
  -9  -3  -1    4.60    0.13
   9   3   1    4.73    0.15
   9   3   1    4.35    0.15
   9   3   1    4.74    0.13
 -10  -3  -1    0.36    0.05
 -10  -3  -1    0.30    0.05
  10   3   1    0.39    0.07
  10   3   1    0.43    0.05
  10   3   1    0.34    0.06
 -11  -3  -1    2.95    0.13
  11   3   1    3.27    0.13
  11   3   1    3.20    0.15
  11   3   1    3.19    0.12
  11   3   1    3.01    0.15
  12   3   1   -0.03    0.05
  12   3   1    0.00    0.02
  12   3   1   -0.01    0.06
  13   3   1    9.74    0.28
  13   3   1    9.62    0.28
 -15  -3  -1    2.08    0.17
  12  -4  -1    0.03    0.07
  12  -4  -1    0.20    0.08
 -12   4   1    0.14    0.07
 -12   4   1    0.05    0.04
  11  -4  -1    0.08    0.07
  11  -4  -1    0.02    0.06
 -11   4   1    0.07    0.06
 -11   4   1    0.05    0.05
  10  -4  -1    4.41    0.20
  10  -4  -1    4.07    0.18
 -10   4   1    4.08    0.18
 -10   4   1    4.15    0.18
   9  -4  -1    2.06    0.13
   9  -4  -1    1.80    0.13
  -9   4   1    2.02    0.12
  -9   4   1    1.88    0.12
   8  -4  -1    0.68    0.08
   8  -4  -1    0.60    0.08
  -8   4   1    0.72    0.08
  -8   4   1    0.72    0.08
   7  -4  -1    0.57    0.07
   7  -4  -1    0.58    0.07
  -7   4   1    0.61    0.07
  -7   4   1    0.59    0.07
   6  -4  -1    3.66    0.13
   6  -4  -1    3.81    0.15
  -6   4   1    3.78    0.14
  -6   4   1    3.90    0.13
   5  -4  -1    0.27    0.05
   5  -4  -1    0.20    0.04
  -5   4   1    0.24    0.04
  -5   4   1    0.30    0.05
   4  -4  -1    1.74    0.08
   4  -4  -1    1.61    0.08
  -4   4   1    1.86    0.08
  -4   4   1    1.78    0.08
   3  -4  -1   25.19    0.37
   3  -4  -1   24.53    0.38
  -3   4   1   24.60    0.38
  -3   4   1   24.82    0.35
   2  -4  -1    7.23    0.15
   2  -4  -1    7.35    0.15
   2  -4  -1    7.07    0.11
  -2   4   1    7.15    0.14
  -2   4   1    7.00    0.10
  -2   4   1    7.21    0.15
   1  -4  -1   45.59    0.52
   1  -4  -1   45.63    0.59
   1  -4  -1   45.77    0.57
  -1   4   1   45.48    0.55
  -1   4   1   45.15    0.59
  -1   4   1   44.92    0.51
   0  -4  -1   24.80    0.34
   0  -4  -1   25.08    0.31
   0  -4  -1   24.37    0.33
   0   4   1   24.94    0.32
   0   4   1   24.70    0.30
   0   4   1   24.01    0.34
  -1  -4  -1    1.78    0.05
  -1  -4  -1    1.70    0.05
   1   4   1    1.84    0.05
   1   4   1    1.84    0.05
   1   4   1    1.76    0.05
   1   4   1    1.75    0.05
  -2  -4  -1   27.03    0.34
  -2  -4  -1   26.19    0.35
   2   4   1   25.65    0.35
   2   4   1   26.32    0.34
   2   4   1   25.90    0.33
   2   4   1   26.80    0.33
  -3  -4  -1   15.70    0.22
  -3  -4  -1   15.59    0.23
   3   4   1   15.58    0.23
   3   4   1   15.87    0.23
   3   4   1   16.26    0.23
   3   4   1   15.60    0.22
  -4  -4  -1    1.67    0.06
  -4  -4  -1    1.54    0.05
   4   4   1    1.59    0.06
   4   4   1    1.65    0.06
   4   4   1    1.64    0.06
   4   4   1    2.07    0.06
  -5  -4  -1    0.22    0.02
  -5  -4  -1    0.23    0.03
   5   4   1    0.18    0.03
   5   4   1    0.24    0.03
   5   4   1    0.24    0.03
   5   4   1    0.24    0.03
  -6  -4  -1    0.05    0.02
  -6  -4  -1    0.06    0.02
   6   4   1    0.04    0.02
   6   4   1    0.02    0.03
   6   4   1    0.06    0.02
   6   4   1    0.05    0.02
  -7  -4  -1    2.99    0.10
   7   4   1    3.01    0.10
   7   4   1    2.71    0.10
   7   4   1    2.84    0.10
   7   4   1    2.91    0.10
  -8  -4  -1   33.04    0.50
   8   4   1   32.99    0.48
   8   4   1   33.84    0.48
   8   4   1   32.33    0.45
   8   4   1   33.25    0.48
   8   4   1   32.64    0.47
   9   4   1    5.34    0.15
   9   4   1    5.51    0.15
   9   4   1    5.24    0.15
 -10  -4  -1    1.34    0.09
  10   4   1    1.50    0.08
  10   4   1    1.63    0.10
 -11  -4  -1    2.07    0.11
  11   4   1    1.89    0.12
  11   4   1    2.04    0.10
 -12  -4  -1    0.17    0.06
 -12  -4  -1    0.07    0.05
  12   4   1    0.17    0.06
  12   4   1    0.14    0.03
 -13  -4  -1    0.07    0.07
  13   4   1    0.06    0.06
 -14  -4  -1   -0.12    0.06
  14   4   1   -0.13    0.07
 -15  -4  -1    0.87    0.12
  12  -5  -1    0.07    0.09
  12  -5  -1   -0.05    0.07
 -12   5   1    0.03    0.04
  11  -5  -1    1.62    0.15
  11  -5  -1    1.71    0.15
 -11   5   1    1.41    0.13
 -11   5   1    1.58    0.12
  10  -5  -1    0.02    0.05
  10  -5  -1    0.01    0.07
 -10   5   1    0.03    0.06
 -10   5   1    0.17    0.06
   9  -5  -1    2.55    0.14
   9  -5  -1    2.57    0.16
  -9   5   1    2.67    0.15
  -9   5   1    2.63    0.15
   8  -5  -1    0.87    0.10
   8  -5  -1    1.03    0.10
  -8   5   1    0.94    0.10
  -8   5   1    0.93    0.10
   7  -5  -1    3.93    0.16
   7  -5  -1    3.72    0.15
  -7   5   1    3.50    0.15
  -7   5   1    3.80    0.15
   6  -5  -1    1.66    0.10
   6  -5  -1    1.46    0.10
  -6   5   1    1.61    0.10
  -6   5   1    1.74    0.10
   5  -5  -1    0.24    0.05
   5  -5  -1    0.24    0.05
  -5   5   1    0.20    0.05
  -5   5   1    0.25    0.05
   4  -5  -1    4.48    0.14
   4  -5  -1    3.99    0.13
  -4   5   1    4.24    0.13
  -4   5   1    4.23    0.13
   3  -5  -1    0.52    0.05
   3  -5  -1    0.65    0.06
  -3   5   1    0.42    0.05
  -3   5   1    0.51    0.05
   2  -5  -1    0.13    0.02
   2  -5  -1    0.13    0.03
   2  -5  -1    0.14    0.03
  -2   5   1    0.09    0.03
  -2   5   1    0.13    0.03
   1  -5  -1   77.52    0.98
   1  -5  -1   77.59    0.94
   1  -5  -1   76.77    0.88
  -1   5   1   77.02    0.97
  -1   5   1   78.01    0.85
  -1   5   1   78.76    0.92
   0  -5  -1   32.75    0.44
   0  -5  -1   34.51    0.46
   0  -5  -1   33.29    0.41
   0   5   1   34.20    0.43
   0   5   1   33.47    0.40
   0   5   1   33.37    0.46
  -1  -5  -1    0.10    0.02
  -1  -5  -1    0.08    0.02
   1   5   1    0.09    0.02
   1   5   1    0.12    0.02
   1   5   1    0.13    0.02
   1   5   1    0.09    0.02
  -2  -5  -1   -0.01    0.01
  -2  -5  -1    0.00    0.02
   2   5   1    0.00    0.02
   2   5   1    0.00    0.02
   2   5   1   -0.02    0.02
   2   5   1   -0.01    0.02
  -3  -5  -1    0.84    0.05
  -3  -5  -1    0.81    0.04
   3   5   1    0.82    0.05
   3   5   1    0.83    0.04
   3   5   1    0.68    0.04
   3   5   1    0.78    0.04
  -4  -5  -1    0.60    0.04
  -4  -5  -1    0.53    0.04
   4   5   1    0.50    0.04
   4   5   1    0.61    0.05
   4   5   1    0.53    0.04
   4   5   1    0.51    0.04
  -5  -5  -1    4.96    0.12
  -5  -5  -1    4.85    0.10
   5   5   1    4.80    0.11
   5   5   1    5.06    0.12
   5   5   1    4.99    0.11
   5   5   1    4.98    0.12
  -6  -5  -1    1.12    0.05
  -6  -5  -1    1.25    0.06
   6   5   1    1.23    0.06
   6   5   1    1.18    0.07
   6   5   1    1.19    0.06
   6   5   1    1.10    0.06
  -7  -5  -1   13.00    0.21
  -7  -5  -1   13.50    0.24
   7   5   1   12.96    0.24
   7   5   1   13.15    0.23
   7   5   1   13.08    0.23
   7   5   1   13.03    0.24
  -8  -5  -1   29.56    0.46
  -8  -5  -1   29.51    0.41
   8   5   1   29.77    0.44
   8   5   1   29.84    0.44
   8   5   1   29.65    0.43
   8   5   1   29.92    0.45
  -9  -5  -1    0.23    0.04
  -9  -5  -1    0.24    0.05
   9   5   1    0.24    0.05
   9   5   1    0.26    0.05
   9   5   1    0.23    0.04
   9   5   1    0.20    0.05
 -10  -5  -1    0.39    0.05
 -10  -5  -1    0.49    0.06
 -10  -5  -1    0.40    0.06
  10   5   1    0.39    0.06
  10   5   1    0.45    0.06
  10   5   1    0.40    0.06
 -11  -5  -1    0.10    0.05
 -11  -5  -1    0.10    0.04
  11   5   1    0.03    0.03
  11   5   1    0.01    0.04
 -12  -5  -1    0.17    0.06
 -12  -5  -1    0.21    0.06
  12   5   1    0.25    0.04
  12   5   1    0.26    0.06
 -13  -5  -1    2.19    0.15
 -13  -5  -1    2.27    0.13
  13   5   1    2.47    0.15
  13   5   1    2.27    0.11
 -14  -5  -1    3.90    0.19
  14   5   1    3.67    0.19
 -15  -5  -1    4.47    0.22
  15   5   1    4.48    0.22
 -16  -5  -1   -0.03    0.10
 -12   6   1    3.04    0.16
  11  -6  -1    1.03    0.13
  11  -6  -1    1.23    0.14
 -11   6   1    1.13    0.12
 -11   6   1    1.18    0.13
  10  -6  -1    2.33    0.16
  10  -6  -1    2.43    0.16
 -10   6   1    2.20    0.15
 -10   6   1    2.46    0.15
   9  -6  -1    2.50    0.16
   9  -6  -1    2.46    0.15
  -9   6   1    2.60    0.15
  -9   6   1    2.66    0.15
   8  -6  -1    6.85    0.23
   8  -6  -1    6.93    0.24
  -8   6   1    7.30    0.23
  -8   6   1    7.59    0.23
   7  -6  -1    2.68    0.15
   7  -6  -1    3.10    0.15
  -7   6   1    3.10    0.15
  -7   6   1    2.95    0.14
   6  -6  -1    2.51    0.13
   6  -6  -1    2.40    0.12
  -6   6   1    2.40    0.13
  -6   6   1    2.35    0.12
   5  -6  -1   10.80    0.26
   5  -6  -1   10.94    0.25
  -5   6   1   10.64    0.24
  -5   6   1   10.98    0.25
   4  -6  -1    3.33    0.13
   4  -6  -1    3.52    0.13
  -4   6   1    3.11    0.13
  -4   6   1    3.27    0.12
   3  -6  -1    3.96    0.13
   3  -6  -1    3.88    0.13
  -3   6   1    3.75    0.13
  -3   6   1    3.82    0.12
   2  -6  -1   15.10    0.27
   2  -6  -1   14.60    0.20
   2  -6  -1   14.88    0.27
  -2   6   1   14.97    0.27
  -2   6   1   15.39    0.26
   1  -6  -1    3.58    0.11
   1  -6  -1    3.58    0.11
   1  -6  -1    3.38    0.08
  -1   6   1    3.47    0.07
  -1   6   1    3.57    0.11
  -1   6   1    3.61    0.10
   0  -6  -1    0.04    0.02
   0  -6  -1   -0.01    0.02
   0  -6  -1    0.05    0.03
   0   6   1    0.01    0.02
   0   6   1    0.07    0.03
  -1  -6  -1    9.66    0.18
  -1  -6  -1    9.96    0.18
   1   6   1    9.85    0.16
   1   6   1    9.61    0.18
   1   6   1    9.62    0.16
   1   6   1    9.63    0.18
  -2  -6  -1    0.31    0.03
  -2  -6  -1    0.16    0.03
   2   6   1    0.15    0.03
   2   6   1    0.25    0.03
   2   6   1    0.20    0.03
   2   6   1    0.20    0.03
  -3  -6  -1    0.47    0.04
  -3  -6  -1    0.43    0.04
   3   6   1    0.42    0.04
   3   6   1    0.38    0.04
   3   6   1    0.42    0.04
   3   6   1    0.42    0.04
  -4  -6  -1    7.19    0.16
  -4  -6  -1    7.46    0.14
   4   6   1    7.22    0.15
   4   6   1    7.16    0.14
   4   6   1    7.20    0.14
   4   6   1    7.42    0.16
  -5  -6  -1   91.05    1.16
  -5  -6  -1   92.95    1.08
   5   6   1   93.59    1.12
   5   6   1   92.23    1.13
   5   6   1   92.95    1.09
   5   6   1   92.34    1.08
  -6  -6  -1    1.19    0.07
  -6  -6  -1    1.02    0.05
   6   6   1    0.93    0.05
   6   6   1    1.01    0.06
   6   6   1    0.87    0.06
   6   6   1    0.74    0.06
  -7  -6  -1   10.17    0.21
  -7  -6  -1   10.45    0.18
   7   6   1   10.57    0.22
   7   6   1   10.33    0.22
   7   6   1   10.36    0.20
   7   6   1   10.32    0.20
  -8  -6  -1   14.45    0.28
  -8  -6  -1   14.69    0.24
   8   6   1   14.91    0.28
   8   6   1   14.76    0.26
   8   6   1   15.17    0.26
   8   6   1   15.04    0.28
  -9  -6  -1    8.60    0.21
   9   6   1    8.32    0.21
   9   6   1    8.17    0.19
   9   6   1    8.44    0.19
   9   6   1    8.02    0.21
 -10  -6  -1    0.02    0.04
  10   6   1    0.01    0.03
  10   6   1    0.04    0.04
 -11  -6  -1    8.47    0.22
 -11  -6  -1    8.51    0.23
  11   6   1    8.53    0.22
  11   6   1    8.36    0.22
 -12  -6  -1    4.90    0.18
 -12  -6  -1    4.95    0.18
  12   6   1    4.83    0.18
  12   6   1    4.86    0.17
 -13  -6  -1    0.09    0.06
 -13  -6  -1    0.13    0.06
  13   6   1    0.10    0.04
  13   6   1    0.12    0.07
 -14  -6  -1    0.28    0.07
 -14  -6  -1    0.34    0.08
  14   6   1    0.37    0.06
  14   6   1    0.34    0.08
 -15  -6  -1    1.30    0.13
  15   6   1    1.47    0.14
 -11   7   1    0.20    0.05
  10  -7  -1    0.56    0.10
  10  -7  -1    0.60    0.11
 -10   7   1    0.59    0.09
 -10   7   1    0.63    0.10
   9  -7  -1    5.83    0.24
   9  -7  -1    6.30    0.23
  -9   7   1    6.48    0.23
  -9   7   1    6.58    0.23
   8  -7  -1    2.13    0.15
   8  -7  -1    2.15    0.15
  -8   7   1    2.23    0.14
  -8   7   1    2.08    0.14
   7  -7  -1   -0.04    0.05
   7  -7  -1   -0.08    0.04
  -7   7   1   -0.05    0.05
  -7   7   1   -0.06    0.04
   6  -7  -1    2.46    0.13
   6  -7  -1    2.64    0.14
  -6   7   1    2.30    0.12
  -6   7   1    2.36    0.13
   5  -7  -1    0.08    0.04
   5  -7  -1    0.17    0.05
  -5   7   1    0.18    0.05
  -5   7   1    0.08    0.04
   4  -7  -1   20.99    0.38
   4  -7  -1   20.44    0.39
  -4   7   1   20.76    0.38
  -4   7   1   20.59    0.36
   3  -7  -1    7.12    0.19
   3  -7  -1    7.22    0.19
  -3   7   1    6.71    0.18
  -3   7   1    7.12    0.18
   2  -7  -1   -0.01    0.02
   2  -7  -1    0.01    0.02
   2  -7  -1    0.00    0.03
  -2   7   1   -0.01    0.03
  -2   7   1    0.00    0.03
   1  -7  -1   -0.01    0.02
   1  -7  -1   -0.04    0.02
   1  -7  -1   -0.02    0.02
  -1   7   1   -0.01    0.01
  -1   7   1   -0.03    0.02
  -1   7   1    0.01    0.02
   0  -7  -1    9.18    0.19
   0  -7  -1    9.12    0.19
   0  -7  -1    9.22    0.16
   0   7   1    9.13    0.18
   0   7   1    9.25    0.19
   0   7   1    9.16    0.15
  -1  -7  -1  102.00    1.22
  -1  -7  -1  102.96    1.27
   1   7   1  101.63    1.20
   1   7   1  101.87    1.15
   1   7   1  101.55    1.26
  -2  -7  -1    6.27    0.14
  -2  -7  -1    6.13    0.14
   2   7   1    5.87    0.14
   2   7   1    6.07    0.13
   2   7   1    6.09    0.13
   2   7   1    5.92    0.14
  -3  -7  -1   10.76    0.20
  -3  -7  -1   10.59    0.19
   3   7   1   10.10    0.19
   3   7   1   10.49    0.19
   3   7   1   10.79    0.19
   3   7   1   10.56    0.19
  -4  -7  -1    0.22    0.03
  -4  -7  -1    0.17    0.03
   4   7   1    0.16    0.03
   4   7   1    0.20    0.03
   4   7   1    0.21    0.03
   4   7   1    0.17    0.03
  -5  -7  -1   20.94    0.30
  -5  -7  -1   20.75    0.34
   5   7   1   20.98    0.32
   5   7   1   21.15    0.33
   5   7   1   20.79    0.31
   5   7   1   21.18    0.34
  -6  -7  -1    2.40    0.08
  -6  -7  -1    2.45    0.10
   6   7   1    2.47    0.09
   6   7   1    2.43    0.10
   6   7   1    2.45    0.10
   6   7   1    2.40    0.08
  -7  -7  -1    5.07    0.12
  -7  -7  -1    4.93    0.14
   7   7   1    5.09    0.13
   7   7   1    5.08    0.15
   7   7   1    5.11    0.13
   7   7   1    4.90    0.15
  -8  -7  -1    0.03    0.03
  -8  -7  -1   -0.01    0.03
   8   7   1   -0.04    0.02
   8   7   1   -0.03    0.03
   8   7   1   -0.02    0.03
   8   7   1    0.00    0.04
  -9  -7  -1    0.94    0.08
   9   7   1    0.88    0.08
   9   7   1    1.01    0.08
   9   7   1    0.82    0.08
   9   7   1    0.94    0.08
 -10  -7  -1    0.51    0.07
  10   7   1    0.49    0.06
  10   7   1    0.33    0.06
 -11  -7  -1    7.86    0.22
 -11  -7  -1    7.94    0.22
  11   7   1    8.12    0.22
  11   7   1    7.94    0.22
 -12  -7  -1    1.25    0.11
 -12  -7  -1    1.28    0.11
  12   7   1    1.25    0.11
  12   7   1    1.24    0.09
 -13  -7  -1    0.78    0.10
 -13  -7  -1    0.92    0.10
  13   7   1    1.01    0.11
  13   7   1    1.12    0.09
 -14  -7  -1    6.11    0.23
 -14  -7  -1    6.31    0.22
  14   7   1    6.44    0.21
  14   7   1    6.16    0.23
 -15  -7  -1    0.24    0.08
  15   7   1    0.17    0.04
  10  -8  -1    0.10    0.06
 -10   8   1   -0.01    0.05
   9  -8  -1    1.20    0.13
   9  -8  -1    1.31    0.14
  -9   8   1    1.06    0.12
  -9   8   1    1.10    0.12
   8  -8  -1    0.35    0.08
   8  -8  -1    0.49    0.09
  -8   8   1    0.54    0.09
  -8   8   1    0.38    0.08
   7  -8  -1   14.53    0.37
   7  -8  -1   14.80    0.36
  -7   8   1   14.98    0.36
  -7   8   1   15.33    0.35
   6  -8  -1    8.64    0.26
   6  -8  -1    8.05    0.25
  -6   8   1    8.60    0.24
  -6   8   1    8.36    0.25
   5  -8  -1    4.30    0.17
   5  -8  -1    4.63    0.18
  -5   8   1    4.66    0.17
  -5   8   1    4.43    0.17
   4  -8  -1    0.46    0.07
   4  -8  -1    0.55    0.07
  -4   8   1    0.56    0.07
  -4   8   1    0.43    0.07
   3  -8  -1    3.73    0.14
   3  -8  -1    3.83    0.14
  -3   8   1    3.74    0.14
  -3   8   1    3.74    0.14
   2  -8  -1   15.12    0.30
   2  -8  -1   15.17    0.30
  -2   8   1   14.41    0.30
  -2   8   1   15.03    0.28
   1  -8  -1   25.30    0.41
   1  -8  -1   24.50    0.41
   1  -8  -1   24.04    0.33
  -1   8   1   24.46    0.39
  -1   8   1   24.44    0.41
   0  -8  -1   14.16    0.27
   0  -8  -1   14.61    0.27
   0  -8  -1   13.38    0.22
   0   8   1   14.00    0.26
   0   8   1   14.05    0.27
  -1  -8  -1    0.24    0.04
  -1  -8  -1    0.24    0.04
   1   8   1    0.25    0.04
   1   8   1    0.19    0.04
  -2  -8  -1    0.11    0.03
  -2  -8  -1    0.10    0.03
   2   8   1    0.10    0.03
   2   8   1    0.14    0.03
   2   8   1    0.10    0.03
   2   8   1    0.12    0.03
  -3  -8  -1    5.15    0.13
  -3  -8  -1    5.14    0.13
   3   8   1    4.91    0.13
   3   8   1    5.07    0.13
   3   8   1    4.83    0.13
   3   8   1    4.85    0.13
  -4  -8  -1   13.10    0.25
  -4  -8  -1   12.99    0.23
   4   8   1   12.96    0.24
   4   8   1   12.86    0.24
   4   8   1   13.13    0.24
   4   8   1   13.08    0.23
  -5  -8  -1    0.06    0.03
  -5  -8  -1    0.05    0.02
   5   8   1    0.05    0.03
   5   8   1    0.04    0.03
   5   8   1    0.04    0.02
   5   8   1    0.04    0.03
  -6  -8  -1    3.93    0.11
  -6  -8  -1    3.85    0.13
   6   8   1    3.98    0.13
   6   8   1    4.04    0.13
   6   8   1    3.82    0.11
   6   8   1    3.66    0.11
  -7  -8  -1   32.10    0.44
  -7  -8  -1   32.07    0.50
   7   8   1   31.88    0.47
   7   8   1   31.73    0.45
   7   8   1   32.10    0.48
   7   8   1   32.22    0.49
  -8  -8  -1    1.78    0.10
   8   8   1    1.88    0.11
   8   8   1    1.76    0.09
   8   8   1    1.88    0.09
   8   8   1    1.61    0.10
  -9  -8  -1    4.65    0.16
   9   8   1    4.64    0.16
   9   8   1    4.54    0.16
   9   8   1    4.63    0.14
 -10  -8  -1   14.03    0.30
  10   8   1   13.57    0.28
  10   8   1   13.88    0.30
 -11  -8  -1   22.26    0.42
 -11  -8  -1   22.05    0.42
  11   8   1   22.19    0.42
  11   8   1   22.00    0.39
 -12  -8  -1    0.42    0.08
 -12  -8  -1    0.30    0.07
  12   8   1    0.43    0.07
  12   8   1    0.33    0.06
 -13  -8  -1    0.08    0.06
 -13  -8  -1   -0.02    0.05
  13   8   1    0.00    0.03
  13   8   1   -0.02    0.05
 -14  -8  -1    2.11    0.14
  14   8   1    1.98    0.12
  15   8   1    0.08    0.04
  16   8   1    2.37    0.11
   9  -9  -1    1.01    0.12
   9  -9  -1    0.96    0.14
  -9   9   1    0.99    0.12
   8  -9  -1    1.28    0.13
   8  -9  -1    1.41    0.14
  -8   9   1    1.35    0.13
  -8   9   1    1.17    0.13
   7  -9  -1    0.75    0.10
   7  -9  -1    0.61    0.09
  -7   9   1    0.70    0.10
  -7   9   1    0.62    0.09
   6  -9  -1   31.05    0.58
   6  -9  -1   30.32    0.56
  -6   9   1   29.93    0.53
  -6   9   1   32.69    0.58
   5  -9  -1    1.45    0.12
   5  -9  -1    1.97    0.13
  -5   9   1    1.66    0.12
  -5   9   1    1.94    0.13
   4  -9  -1    2.21    0.12
   4  -9  -1    2.16    0.13
  -4   9   1    2.14    0.12
  -4   9   1    2.40    0.13
   3  -9  -1    1.37    0.10
   3  -9  -1    1.29    0.10
  -3   9   1    1.39    0.10
  -3   9   1    1.31    0.10
   2  -9  -1    9.67    0.24
   2  -9  -1    9.83    0.24
  -2   9   1    9.25    0.23
  -2   9   1    9.42    0.24
   1  -9  -1   35.12    0.54
   1  -9  -1   33.66    0.54
  -1   9   1   35.07    0.52
  -1   9   1   34.71    0.55
   0  -9  -1    3.31    0.09
   0  -9  -1    3.54    0.13
   0  -9  -1    3.42    0.13
   0   9   1    3.38    0.13
   0   9   1    3.44    0.13
  -1  -9  -1    0.62    0.05
  -1  -9  -1    0.72    0.06
  -1  -9  -1    0.82    0.07
   1   9   1    0.80    0.07
   1   9   1    0.67    0.07
  -2  -9  -1    1.51    0.08
  -2  -9  -1    1.60    0.08
   2   9   1    1.54    0.07
   2   9   1    1.66    0.07
   2   9   1    1.39    0.08
   2   9   1    1.63    0.08
  -3  -9  -1   43.34    0.59
  -3  -9  -1   43.11    0.61
   3   9   1   41.56    0.59
   3   9   1   42.64    0.60
   3   9   1   43.90    0.58
   3   9   1   42.43    0.56
  -4  -9  -1    0.13    0.03
  -4  -9  -1    0.10    0.03
   4   9   1    0.02    0.03
   4   9   1    0.14    0.04
   4   9   1    0.09    0.03
   4   9   1    0.09    0.03
  -5  -9  -1   16.00    0.27
  -5  -9  -1   15.90    0.30
   5   9   1   15.73    0.28
   5   9   1   16.50    0.29
   5   9   1   16.11    0.29
   5   9   1   16.22    0.29
  -6  -9  -1    0.43    0.06
  -6  -9  -1    0.36    0.04
   6   9   1    0.41    0.06
   6   9   1    0.46    0.05
   6   9   1    0.44    0.05
   6   9   1    0.46    0.06
  -7  -9  -1    1.20    0.08
  -7  -9  -1    1.28    0.07
   7   9   1    1.27    0.07
   7   9   1    1.11    0.09
   7   9   1    1.28    0.08
   7   9   1    1.23    0.09
  -8  -9  -1   25.16    0.44
   8   9   1   25.21    0.41
   8   9   1   25.40    0.44
   8   9   1   25.65    0.43
   8   9   1   25.69    0.40
  -9  -9  -1   20.88    0.40
   9   9   1   21.86    0.40
   9   9   1   21.36    0.39
   9   9   1   20.88    0.36
 -10  -9  -1    1.39    0.10
  10   9   1    1.42    0.11
  10   9   1    1.34    0.10
  10   9   1    1.30    0.09
 -11  -9  -1    5.93    0.20
 -11  -9  -1    6.12    0.21
  11   9   1    5.85    0.18
  11   9   1    5.85    0.20
 -12  -9  -1    0.78    0.09
 -12  -9  -1    0.79    0.10
  12   9   1    0.92    0.09
  12   9   1    0.73    0.09
 -13  -9  -1    0.95    0.11
  13   9   1    0.93    0.10
 -14  -9  -1    1.36    0.13
  14   9   1    1.08    0.11
  15   9   1    1.94    0.12
   8 -10  -1    0.22    0.08
  -8  10   1    0.22    0.09
  -8  10   1    0.17    0.07
   7 -10  -1    2.05    0.16
   7 -10  -1    1.89    0.15
  -7  10   1    1.88    0.14
  -7  10   1    2.11    0.15
   6 -10  -1    2.07    0.15
   6 -10  -1    1.96    0.14
  -6  10   1    2.04    0.14
  -6  10   1    1.93    0.14
   5 -10  -1    2.88    0.17
   5 -10  -1    2.87    0.16
  -5  10   1    2.74    0.16
  -5  10   1    2.66    0.15
   4 -10  -1    2.40    0.14
   4 -10  -1    2.50    0.14
  -4  10   1    2.68    0.14
  -4  10   1    2.32    0.14
   3 -10  -1    4.39    0.17
   3 -10  -1    4.48    0.18
  -3  10   1    4.78    0.18
  -3  10   1    4.76    0.17
   2 -10  -1    3.44    0.15
   2 -10  -1    3.96    0.16
  -2  10   1    3.40    0.15
  -2  10   1    3.75    0.15
   1 -10  -1    4.32    0.16
   1 -10  -1    4.48    0.16
  -1  10   1    4.29    0.16
  -1  10   1    4.39    0.16
   0 -10  -1    5.22    0.17
   0 -10  -1    5.34    0.17
   0  10   1    5.54    0.17
   0  10   1    5.06    0.16
  -1 -10  -1    3.83    0.14
  -1 -10  -1    3.65    0.11
  -1 -10  -1    3.68    0.13
   1  10   1    3.60    0.13
   1  10   1    3.78    0.14
  -2 -10  -1    7.73    0.19
  -2 -10  -1    7.62    0.19
   2  10   1    7.15    0.19
   2  10   1    7.31    0.17
   2  10   1    7.44    0.19
  -3 -10  -1   23.04    0.39
  -3 -10  -1   23.08    0.38
   3  10   1   22.36    0.38
   3  10   1   23.02    0.36
   3  10   1   23.89    0.37
   3  10   1   22.65    0.39
  -4 -10  -1    5.76    0.16
  -4 -10  -1    5.83    0.16
   4  10   1    5.58    0.16
   4  10   1    5.63    0.16
   4  10   1    5.80    0.16
   4  10   1    5.66    0.16
  -5 -10  -1   17.96    0.31
  -5 -10  -1   18.47    0.34
   5  10   1   17.80    0.32
   5  10   1   17.82    0.31
   5  10   1   18.44    0.33
   5  10   1   18.04    0.32
  -6 -10  -1    0.08    0.03
  -6 -10  -1    0.13    0.04
   6  10   1    0.05    0.03
   6  10   1    0.05    0.03
   6  10   1    0.07    0.04
   6  10   1    0.05    0.04
  -7 -10  -1    9.78    0.20
  -7 -10  -1    9.36    0.23
   7  10   1    9.68    0.23
   7  10   1    9.77    0.21
   7  10   1    9.82    0.24
   7  10   1    9.94    0.22
  -8 -10  -1    0.13    0.05
   8  10   1    0.05    0.05
   8  10   1    0.11    0.04
   8  10   1    0.10    0.05
  -9 -10  -1    0.67    0.08
   9  10   1    0.66    0.08
   9  10   1    0.52    0.08
   9  10   1    0.67    0.07
 -10 -10  -1    2.91    0.14
  10  10   1    3.11    0.13
  10  10   1    2.81    0.14
 -11 -10  -1    0.54    0.09
  11  10   1    0.65    0.08
  11  10   1    0.74    0.08
 -12 -10  -1    0.07    0.06
  12  10   1    0.03    0.04
 -13 -10  -1    1.99    0.15
  13  10   1    2.12    0.13
 -14 -10  -1    2.40    0.16
  14  10   1    2.32    0.14
  15  10   1    1.09    0.12
   7 -11  -1    0.34    0.08
  -7  11   1    0.32    0.08
  -7  11   1    0.21    0.10
   6 -11  -1    0.86    0.12
   6 -11  -1    0.60    0.10
  -6  11   1    0.77    0.11
  -6  11   1    0.59    0.10
   5 -11  -1    0.87    0.11
   5 -11  -1    1.03    0.12
  -5  11   1    0.83    0.11
  -5  11   1    0.84    0.11
   4 -11  -1    4.48    0.20
   4 -11  -1    4.83    0.20
  -4  11   1    4.49    0.19
  -4  11   1    5.06    0.20
   3 -11  -1   17.19    0.39
   3 -11  -1   18.13    0.40
  -3  11   1   17.81    0.38
  -3  11   1   17.96    0.39
   2 -11  -1    4.53    0.18
   2 -11  -1    4.50    0.17
  -2  11   1    4.26    0.17
  -2  11   1    4.29    0.17
   1 -11  -1    0.13    0.05
   1 -11  -1    0.18    0.06
  -1  11   1    0.23    0.06
  -1  11   1    0.17    0.05
   0 -11  -1   15.01    0.32
   0 -11  -1   15.16    0.33
   0  11   1   15.01    0.32
   0  11   1   15.48    0.32
  -1 -11  -1    3.62    0.14
  -1 -11  -1    3.72    0.15
   1  11   1    3.76    0.14
   1  11   1    3.67    0.15
  -2 -11  -1    0.08    0.04
  -2 -11  -1    0.05    0.03
  -2 -11  -1    0.03    0.03
   2  11   1    0.03    0.04
   2  11   1    0.02    0.03
   2  11   1    0.08    0.04
  -3 -11  -1    0.90    0.08
  -3 -11  -1    0.93    0.08
   3  11   1    0.89    0.07
   3  11   1    0.75    0.08
   3  11   1    0.81    0.07
  -4 -11  -1    1.25    0.08
  -4 -11  -1    1.27    0.09
   4  11   1    1.30    0.09
   4  11   1    1.32    0.09
   4  11   1    1.26    0.09
   4  11   1    1.18    0.08
  -5 -11  -1    1.47    0.09
  -5 -11  -1    1.34    0.09
   5  11   1    1.24    0.09
   5  11   1    1.18    0.09
   5  11   1    1.19    0.08
   5  11   1    1.23    0.09
  -6 -11  -1    2.87    0.11
  -6 -11  -1    2.70    0.12
   6  11   1    2.90    0.12
   6  11   1    2.91    0.13
   6  11   1    2.83    0.13
   6  11   1    2.93    0.12
  -7 -11  -1    0.00    0.03
   7  11   1    0.02    0.04
   7  11   1   -0.05    0.03
   7  11   1    0.00    0.03
   7  11   1    0.01    0.05
  -8 -11  -1    0.39    0.06
   8  11   1    0.29    0.07
   8  11   1    0.34    0.06
   8  11   1    0.41    0.06
  -9 -11  -1    1.88    0.11
   9  11   1    1.96    0.11
   9  11   1    1.95    0.12
   9  11   1    1.84    0.13
  10  11   1    1.00    0.10
 -11 -11  -1    4.56    0.19
  11  11   1    4.39    0.18
 -12 -11  -1    0.03    0.06
  12  11   1    0.05    0.05
 -13 -11  -1    2.42    0.16
  13  11   1    2.40    0.15
 -14 -11  -1    4.05    0.20
  14  11   1    3.91    0.18
   6 -12  -1    6.39    0.25
  -6  12   1    6.74    0.25
  -6  12   1    6.22    0.28
   5 -12  -1    1.11    0.12
   5 -12  -1    1.15    0.13
  -5  12   1    1.19    0.13
  -5  12   1    0.89    0.11
   4 -12  -1    0.43    0.08
   4 -12  -1    0.53    0.09
  -4  12   1    0.51    0.09
  -4  12   1    0.56    0.10
   3 -12  -1    0.69    0.09
   3 -12  -1    0.90    0.11
  -3  12   1    0.94    0.11
  -3  12   1    0.78    0.10
   2 -12  -1    2.10    0.13
   2 -12  -1    2.17    0.14
  -2  12   1    2.19    0.14
  -2  12   1    2.04    0.13
   1 -12  -1    1.59    0.11
   1 -12  -1    1.46    0.11
  -1  12   1    1.56    0.12
  -1  12   1    1.41    0.11
   0 -12  -1    0.68    0.09
   0 -12  -1    0.67    0.08
   0  12   1    0.57    0.08
   0  12   1    0.72    0.08
  -1 -12  -1    2.30    0.12
  -1 -12  -1    2.06    0.12
   1  12   1    2.32    0.12
   1  12   1    2.29    0.13
  -2 -12  -1    0.04    0.04
  -2 -12  -1    0.05    0.04
   2  12   1    0.09    0.04
   2  12   1    0.03    0.04
  -3 -12  -1    0.68    0.07
  -3 -12  -1    0.73    0.08
  -3 -12  -1    0.72    0.07
   3  12   1    0.83    0.09
   3  12   1    0.85    0.07
  -4 -12  -1    1.53    0.10
  -4 -12  -1    1.68    0.10
   4  12   1    1.75    0.10
   4  12   1    1.52    0.09
   4  12   1    1.48    0.11
  -5 -12  -1   20.54    0.40
  -5 -12  -1   20.47    0.38
   5  12   1   20.74    0.38
   5  12   1   20.23    0.37
   5  12   1   20.67    0.37
   5  12   1   20.71    0.38
  -6 -12  -1   31.71    0.52
   6  12   1   30.73    0.49
   6  12   1   31.28    0.51
   6  12   1   31.09    0.51
   6  12   1   31.71    0.51
  -7 -12  -1    8.12    0.22
   7  12   1    8.07    0.23
   7  12   1    8.00    0.20
   7  12   1    8.07    0.23
   8  12   1    4.82    0.18
   8  12   1    4.63    0.18
   8  12   1    5.08    0.17
   9  12   1    2.00    0.13
   9  12   1    1.93    0.14
  10  12   1    6.56    0.22
 -11 -12  -1    3.36    0.17
  11  12   1    3.40    0.17
 -12 -12  -1    0.06    0.06
  12  12   1    0.06    0.05
 -13 -12  -1    2.91    0.18
  13  12   1    2.62    0.16
  14  12   1    0.37    0.09
   5 -13  -1    0.35    0.07
   4 -13  -1    0.86    0.11
   4 -13  -1    0.70    0.10
  -4  13   1    0.85    0.12
  -4  13   1    0.64    0.09
   3 -13  -1   -0.01    0.05
   3 -13  -1    0.10    0.05
  -3  13   1   -0.07    0.04
  -3  13   1    0.08    0.07
   2 -13  -1    0.50    0.09
   2 -13  -1    0.35    0.07
  -2  13   1    0.40    0.08
  -2  13   1    0.34    0.07
   1 -13  -1    0.10    0.05
   1 -13  -1    0.09    0.06
  -1  13   1    0.02    0.06
  -1  13   1    0.06    0.04
   0 -13  -1    3.79    0.18
   0 -13  -1    4.43    0.18
   0  13   1    4.29    0.17
   0  13   1    4.00    0.18
  -1 -13  -1    0.24    0.07
  -1 -13  -1    0.24    0.06
   1  13   1    0.23    0.05
   1  13   1    0.37    0.08
  -2 -13  -1    0.51    0.08
  -2 -13  -1    0.58    0.07
   2  13   1    0.49    0.07
   2  13   1    0.66    0.09
  -3 -13  -1    0.44    0.07
  -3 -13  -1    0.38    0.06
   3  13   1    0.64    0.08
   3  13   1    0.53    0.08
  -4 -13  -1    1.31    0.09
  -4 -13  -1    1.33    0.10
  -4 -13  -1    0.98    0.08
   4  13   1    1.19    0.09
   4  13   1    1.11    0.10
  -5 -13  -1    0.56    0.07
   5  13   1    0.48    0.07
   5  13   1    0.56    0.07
   5  13   1    0.53    0.08
   6  13   1    0.99    0.10
   6  13   1    1.03    0.10
   6  13   1    0.99    0.09
   6  13   1    0.84    0.09
   7  13   1    9.95    0.26
   7  13   1    9.94    0.26
   8  13   1    0.01    0.05
   8  13   1   -0.06    0.05
   9  13   1    2.02    0.13
 -10 -13  -1    0.85    0.10
  10  13   1    0.89    0.10
 -11 -13  -1    4.14    0.20
  11  13   1    3.87    0.18
 -12 -13  -1    3.44    0.19
  12  13   1    3.38    0.18
  13  13   1    3.56    0.18
   4 -14  -1    0.04    0.03
   3 -14  -1    1.26    0.11
  -3  14   1    1.30    0.14
  -3  14   1    1.07    0.12
   2 -14  -1    3.44    0.18
   2 -14  -1    3.35    0.17
  -2  14   1    3.43    0.17
  -2  14   1    3.11    0.19
   1 -14  -1    0.26    0.07
   1 -14  -1    0.19    0.05
  -1  14   1    0.24    0.06
  -1  14   1    0.21    0.08
   0 -14  -1    4.41    0.18
   0 -14  -1    4.32    0.19
   0  14   1    4.34    0.21
   0  14   1    4.21    0.18
  -1 -14  -1    2.39    0.13
  -1 -14  -1    2.31    0.15
   1  14   1    2.47    0.14
   1  14   1    2.39    0.16
  -2 -14  -1    0.12    0.06
  -2 -14  -1    0.08    0.04
   2  14   1    0.07    0.04
   2  14   1    0.11    0.06
  -3 -14  -1    2.63    0.14
  -3 -14  -1    2.81    0.13
   3  14   1    2.66    0.15
   3  14   1    2.83    0.14
   4  14   1    1.11    0.09
   4  14   1    1.19    0.11
  -5 -14  -1    4.08    0.16
   5  14   1    4.32    0.17
   7  14   1    0.89    0.10
   8  14   1    5.72    0.21
  -9 -14  -1    1.49    0.13
   9  14   1    1.45    0.12
 -10 -14  -1    0.31    0.08
  10  14   1    0.21    0.07
 -11 -14  -1    1.23    0.14
  11  14   1    0.91    0.11
  12  14   1    0.19    0.06
   2 -15  -1    1.17    0.10
  -2  15   1    0.83    0.16
   1 -15  -1    0.18    0.04
   1 -15  -1    0.22    0.08
  -1  15   1    0.28    0.06
  -1  15   1    0.20    0.10
   0 -15  -1   -0.03    0.02
   0  15   1    0.07    0.09
   0  15   1   -0.03    0.04
  -1 -15  -1    0.75    0.10
   1  15   1    0.74    0.12
   1  15   1    0.49    0.08
  -2 -15  -1    0.93    0.11
   2  15   1    0.92    0.10
   3  15   1    3.91    0.17
   4  15   1    0.16    0.05
  -6 -15  -1    3.14    0.15
  -6 -15  -1    3.10    0.16
  -7 -15  -1    0.29    0.07
  -8 -15  -1    5.79    0.22
  -9 -15  -1    4.29    0.20
   9  15   1    4.07    0.19
 -10 -15  -1    1.19    0.13
  10  15   1    0.85    0.10
  11  15   1    3.07    0.16
   0  16   1    0.30    0.08
  -1 -16  -1    4.05    0.23
   1  16   1    3.81    0.18
   2  16   1    7.40    0.25
  -3 -16  -1    1.62    0.15
   3  16   1    1.96    0.14
  -8 -16  -1    0.44    0.09
  -8 -16  -1    0.59    0.11
  -9 -16  -1    0.64    0.12
   9  16  -2   -0.08    0.03
   2  16  -2    0.18    0.15
  -1 -16   2    0.50    0.08
  10  15  -2    4.83    0.20
 -10 -15   2    4.93    0.26
   9  15  -2    0.01    0.04
  -9 -15   2    0.05    0.07
   8  15  -2    0.91    0.10
  -8 -15   2    0.97    0.12
   5  15  -2    0.44    0.10
   4  15  -2    0.24    0.09
  -4 -15   2    0.33    0.06
   3  15  -2    0.16    0.08
  -3 -15   2    0.06    0.03
   2  15  -2    1.45    0.15
  -2 -15   2    1.40    0.11
   1  15  -2    1.30    0.15
   1  15  -2    1.16    0.10
  -1 -15   2    1.18    0.13
  -1 -15   2    1.30    0.11
   0  15  -2    0.10    0.04
   0  15  -2    0.06    0.11
   0 -15   2    0.11    0.07
   0 -15   2    0.23    0.05
  -1  15  -2    0.75    0.10
   1 -15   2    0.81    0.10
  11  14  -2    0.68    0.09
 -11 -14   2    0.79    0.12
  10  14  -2    0.33    0.07
 -10 -14   2    0.40    0.09
   9  14  -2    2.19    0.14
  -9 -14   2    2.14    0.15
   8  14  -2    4.03    0.17
  -8 -14   2    4.23    0.18
   7  14  -2    3.99    0.18
   7  14  -2    4.43    0.17
  -7 -14   2    4.26    0.18
  -7 -14   2    4.27    0.19
   6  14  -2    4.68    0.20
   6  14  -2    4.29    0.17
  -6 -14   2    4.67    0.19
  -6 -14   2    4.39    0.18
   5  14  -2   -0.03    0.06
  -5 -14   2    0.04    0.04
   4  14  -2    8.00    0.26
  -4 -14   2    8.11    0.25
   3  14  -2    1.92    0.15
   3  14  -2    2.17    0.11
  -3 -14   2    1.74    0.13
   2  14  -2    0.39    0.07
   2  14  -2    0.46    0.09
  -2 -14   2    0.37    0.07
   1  14  -2    1.19    0.13
   1  14  -2    0.86    0.10
  -1 -14   2    0.96    0.11
  -1 -14   2    1.12    0.12
   0  14  -2    1.13    0.10
   0  14  -2    1.21    0.14
   0 -14   2    1.07    0.12
   0 -14   2    1.21    0.12
  -1  14  -2    1.17    0.12
  -1  14  -2    1.29    0.15
   1 -14   2    1.07    0.12
  -2  14  -2    1.41    0.16
  -2  14  -2    1.53    0.11
   2 -14   2    1.56    0.12
  12  13  -2    0.85    0.10
 -12 -13   2    0.97    0.13
  11  13  -2    0.61    0.09
 -11 -13   2    0.94    0.12
  10  13  -2    2.37    0.15
 -10 -13   2    2.55    0.16
   9  13  -2    0.01    0.04
   9  13  -2    0.06    0.06
  -9 -13   2   -0.01    0.03
  -9 -13   2    0.04    0.06
   8  13  -2   13.21    0.31
   8  13  -2   13.53    0.32
  -8 -13   2   13.44    0.32
  -8 -13   2   13.08    0.33
   7  13  -2    5.72    0.20
   7  13  -2    6.06    0.21
  -7 -13   2    6.02    0.21
  -7 -13   2    5.81    0.20
   6  13  -2    4.17    0.18
   6  13  -2    3.74    0.16
  -6 -13   2    3.97    0.16
  -6 -13   2    4.28    0.18
   5  13  -2    0.08    0.04
   5  13  -2    0.16    0.06
  -5 -13   2    0.11    0.05
  -5 -13   2    0.01    0.05
   4  13  -2    6.47    0.20
   4  13  -2    5.92    0.21
  -4 -13   2    6.03    0.21
   3  13  -2    0.28    0.08
   3  13  -2    0.42    0.06
  -3 -13   2    0.37    0.07
   2  13  -2    0.41    0.06
   2  13  -2    0.29    0.08
  -2 -13   2    0.44    0.08
  -2 -13   2    0.41    0.08
   1  13  -2    6.93    0.25
   1  13  -2    7.29    0.22
  -1 -13   2    6.87    0.23
  -1 -13   2    7.03    0.24
   0  13  -2    9.34    0.29
   0  13  -2    9.89    0.27
   0 -13   2    9.10    0.28
   0 -13   2    9.34    0.28
  -1  13  -2   16.08    0.37
  -1  13  -2   15.06    0.38
   1 -13   2   15.22    0.37
   1 -13   2   15.18    0.38
  -2  13  -2    0.00    0.07
  -2  13  -2   -0.03    0.04
   2 -13   2   -0.03    0.04
   2 -13   2    0.02    0.05
  -3  13  -2    0.82    0.13
  -3  13  -2    0.91    0.10
   3 -13   2    0.73    0.10
   3 -13   2    0.91    0.12
  -4  13  -2   -0.03    0.05
   4 -13   2    0.02    0.03
  13  12  -2    5.36    0.22
  12  12  -2    0.03    0.06
 -12 -12   2    0.09    0.07
  11  12  -2    0.16    0.06
  11  12  -2    0.17    0.07
 -11 -12   2    0.17    0.07
  10  12  -2    1.13    0.11
  10  12  -2    0.98    0.11
 -10 -12   2    1.02    0.11
 -10 -12   2    1.04    0.11
   9  12  -2    5.63    0.19
   9  12  -2    5.66    0.21
  -9 -12   2    5.69    0.20
  -9 -12   2    5.78    0.21
   8  12  -2    1.38    0.11
   8  12  -2    1.42    0.11
  -8 -12   2    1.43    0.11
  -8 -12   2    1.38    0.12
   7  12  -2    0.89    0.09
   7  12  -2    0.97    0.10
  -7 -12   2    0.82    0.10
  -7 -12   2    1.02    0.10
   6  12  -2    2.34    0.13
   6  12  -2    2.37    0.12
  -6 -12   2    2.36    0.13
  -6 -12   2    2.36    0.12
   5  12  -2    0.11    0.05
   5  12  -2    0.05    0.04
  -5 -12   2    0.13    0.05
  -5 -12   2    0.08    0.04
   4  12  -2    3.01    0.15
   4  12  -2    2.69    0.12
   4  12  -2    3.03    0.12
  -4 -12   2    2.65    0.14
  -4 -12   2    2.85    0.12
   3  12  -2   15.83    0.32
   3  12  -2   15.70    0.35
  -3 -12   2   15.86    0.32
  -3 -12   2   15.64    0.35
   2  12  -2    4.54    0.18
   2  12  -2    4.32    0.15
  -2 -12   2    4.60    0.18
  -2 -12   2    4.36    0.16
   1  12  -2    1.78    0.10
   1  12  -2    1.74    0.13
  -1 -12   2    1.84    0.12
  -1 -12   2    1.61    0.11
   0  12  -2    9.86    0.28
   0  12  -2   10.02    0.26
   0 -12   2   10.20    0.28
   0 -12   2   10.16    0.27
  -1  12  -2    8.61    0.27
  -1  12  -2    8.45    0.25
   1 -12   2    8.79    0.26
   1 -12   2    8.53    0.26
  -2  12  -2    5.77    0.23
  -2  12  -2    5.99    0.21
   2 -12   2    5.28    0.22
   2 -12   2    5.91    0.23
  -3  12  -2    1.16    0.12
  -3  12  -2    1.37    0.14
   3 -12   2    1.27    0.13
   3 -12   2    1.42    0.13
  -4  12  -2    1.22    0.14
  -4  12  -2    1.38    0.13
   4 -12   2    1.35    0.14
   4 -12   2    1.52    0.13
  -5  12  -2    4.45    0.24
  -5  12  -2    4.78    0.22
   5 -12   2    4.61    0.21
  14  11  -2   -0.05    0.04
  13  11  -2    0.81    0.10
 -13 -11   2    0.86    0.12
  12  11  -2    0.09    0.07
  12  11  -2    0.06    0.05
 -12 -11   2    0.01    0.05
 -12 -11   2    0.10    0.07
  11  11  -2   -0.05    0.05
  11  11  -2    0.07    0.05
 -11 -11   2    0.01    0.05
 -11 -11   2   -0.02    0.06
  10  11  -2    0.09    0.05
  10  11  -2    0.07    0.05
 -10 -11   2    0.08    0.05
 -10 -11   2    0.06    0.06
   9  11  -2    4.04    0.17
   9  11  -2    4.15    0.16
  -9 -11   2    4.29    0.18
  -9 -11   2    4.24    0.17
   8  11  -2   12.41    0.28
   8  11  -2   12.28    0.29
  -8 -11   2   12.12    0.29
  -8 -11   2   12.06    0.31
   7  11  -2    9.79    0.25
   7  11  -2    9.78    0.24
  -7 -11   2    9.68    0.24
  -7 -11   2    9.80    0.27
   6  11  -2    1.61    0.11
   6  11  -2    1.53    0.11
  -6 -11   2    1.87    0.11
  -6 -11   2    1.46    0.11
   5  11  -2    0.80    0.08
   5  11  -2    0.78    0.09
   5  11  -2    0.84    0.07
  -5 -11   2    0.85    0.09
  -5 -11   2    0.89    0.08
   4  11  -2    0.19    0.04
   4  11  -2    0.31    0.05
   4  11  -2    0.35    0.06
  -4 -11   2    0.26    0.06
  -4 -11   2    0.26    0.05
  -4 -11   2    0.31    0.05
   3  11  -2   -0.05    0.02
   3  11  -2    0.03    0.04
   3  11  -2   -0.01    0.02
  -3 -11   2    0.02    0.04
  -3 -11   2   -0.02    0.03
  -3 -11   2    0.04    0.04
   2  11  -2    2.19    0.11
   2  11  -2    2.21    0.13
  -2 -11   2    2.17    0.11
  -2 -11   2    2.42    0.12
   1  11  -2   17.01    0.36
   1  11  -2   17.32    0.34
  -1 -11   2   17.01    0.36
  -1 -11   2   16.83    0.34
   0  11  -2    1.12    0.09
   0  11  -2    0.92    0.10
   0 -11   2    0.91    0.10
   0 -11   2    0.94    0.09
  -1  11  -2    1.92    0.13
  -1  11  -2    2.11    0.12
   1 -11   2    1.88    0.13
   1 -11   2    2.09    0.13
  -2  11  -2    3.46    0.16
  -2  11  -2    3.44    0.17
   2 -11   2    3.18    0.16
   2 -11   2    3.22    0.16
  -3  11  -2    4.94    0.20
  -3  11  -2    5.18    0.21
   3 -11   2    4.68    0.20
   3 -11   2    5.00    0.21
  -4  11  -2    0.64    0.10
  -4  11  -2    0.73    0.10
   4 -11   2    0.60    0.10
   4 -11   2    0.66    0.09
  -5  11  -2    0.31    0.08
  -5  11  -2    0.19    0.07
   5 -11   2    0.36    0.09
   5 -11   2    0.27    0.08
  -6  11  -2    0.10    0.09
  -6  11  -2    0.06    0.06
   6 -11   2    0.17    0.07
   6 -11   2    0.09    0.06
  14  10  -2    0.51    0.08
 -14 -10   2    0.30    0.08
  13  10  -2    0.05    0.05
  13  10  -2   -0.01    0.07
 -13 -10   2    0.00    0.06
 -13 -10   2    0.05    0.05
  12  10  -2    6.39    0.22
  12  10  -2    6.79    0.23
 -12 -10   2    6.75    0.24
 -12 -10   2    6.52    0.24
  11  10  -2   -0.04    0.05
  11  10  -2    0.03    0.05
 -11 -10   2   -0.01    0.05
 -11 -10   2   -0.01    0.05
  10  10  -2    5.87    0.21
  10  10  -2    6.03    0.19
 -10 -10   2    5.69    0.20
 -10 -10   2    5.96    0.22
   9  10  -2    1.60    0.11
   9  10  -2    1.78    0.12
  -9 -10   2    1.42    0.11
  -9 -10   2    1.53    0.12
   8  10  -2   16.54    0.32
   8  10  -2   16.33    0.34
  -8 -10   2   16.41    0.33
  -8 -10   2   15.64    0.35
   7  10  -2    0.10    0.05
   7  10  -2    0.10    0.04
  -7 -10   2    0.05    0.04
  -7 -10   2    0.13    0.05
   6  10  -2    3.27    0.14
   6  10  -2    3.12    0.13
  -6 -10   2    3.36    0.15
  -6 -10   2    3.26    0.13
   5  10  -2    0.00    0.04
   5  10  -2    0.03    0.04
   5  10  -2    0.02    0.02
  -5 -10   2   -0.01    0.03
  -5 -10   2   -0.01    0.03
  -5 -10   2    0.06    0.03
   4  10  -2    0.89    0.07
   4  10  -2    0.87    0.06
   4  10  -2    0.65    0.07
  -4 -10   2    0.86    0.07
  -4 -10   2    0.91    0.07
  -4 -10   2    0.96    0.08
   3  10  -2    0.08    0.04
   3  10  -2    0.00    0.02
   3  10  -2    0.03    0.03
  -3 -10   2    0.00    0.03
  -3 -10   2   -0.05    0.03
  -3 -10   2    0.07    0.04
   2  10  -2    1.60    0.11
   2  10  -2    1.38    0.08
   2  10  -2    1.41    0.07
  -2 -10   2    1.39    0.09
  -2 -10   2    1.22    0.09
   1  10  -2    9.53    0.25
   1  10  -2   10.15    0.23
  -1 -10   2    9.98    0.25
  -1 -10   2   10.04    0.24
   0  10  -2    8.60    0.23
   0  10  -2    8.97    0.23
   0 -10   2    8.93    0.23
   0 -10   2    8.88    0.24
  -1  10  -2    6.39    0.20
  -1  10  -2    6.11    0.19
   1 -10   2    6.27    0.20
   1 -10   2    6.23    0.20
  -2  10  -2    3.21    0.15
  -2  10  -2    3.53    0.15
   2 -10   2    3.57    0.16
   2 -10   2    3.68    0.16
  -3  10  -2    0.45    0.07
  -3  10  -2    0.32    0.07
   3 -10   2    0.33    0.07
   3 -10   2    0.39    0.07
  -4  10  -2    3.09    0.16
  -4  10  -2    2.95    0.16
   4 -10   2    3.02    0.16
   4 -10   2    3.05    0.16
  -5  10  -2    0.02    0.05
  -5  10  -2    0.06    0.06
   5 -10   2   -0.02    0.04
   5 -10   2    0.05    0.05
  -6  10  -2    2.64    0.17
  -6  10  -2    2.83    0.16
   6 -10   2    2.79    0.17
   6 -10   2    2.51    0.16
  -7  10  -2    0.09    0.08
  -7  10  -2    0.07    0.06
   7 -10   2    0.13    0.07
   7 -10   2    0.04    0.06
  15   9  -2    1.94    0.19
  15   9  -2    2.50    0.14
  14   9  -2    0.08    0.07
  14   9  -2    0.08    0.05
 -14  -9   2   -0.04    0.05
 -14  -9   2   -0.02    0.06
  13   9  -2    0.01    0.04
  13   9  -2    0.00    0.06
 -13  -9   2    0.06    0.06
 -13  -9   2    0.02    0.05
  12   9  -2    0.17    0.06
  12   9  -2    0.26    0.06
 -12  -9   2    0.18    0.06
 -12  -9   2    0.33    0.08
  11   9  -2    0.55    0.08
  11   9  -2    0.45    0.07
 -11  -9   2    0.67    0.09
 -11  -9   2    0.41    0.08
  10   9  -2    0.82    0.09
  10   9  -2    0.83    0.09
 -10  -9   2    0.89    0.10
 -10  -9   2    0.93    0.10
   9   9  -2   23.58    0.43
   9   9  -2   23.63    0.41
  -9  -9   2   23.19    0.45
  -9  -9   2   23.31    0.42
   8   9  -2    6.07    0.19
   8   9  -2    6.58    0.18
  -8  -9   2    6.48    0.19
  -8  -9   2    6.32    0.20
   7   9  -2    0.64    0.07
   7   9  -2    0.60    0.07
  -7  -9   2    0.55    0.07
  -7  -9   2    0.53    0.07
   6   9  -2    1.35    0.07
   6   9  -2    1.33    0.09
   6   9  -2    1.36    0.09
  -6  -9   2    1.39    0.09
  -6  -9   2    1.37    0.10
   5   9  -2   15.14    0.29
   5   9  -2   15.30    0.26
   5   9  -2   14.74    0.29
  -5  -9   2   15.16    0.31
  -5  -9   2   14.86    0.26
   4   9  -2    2.20    0.10
   4   9  -2    2.31    0.11
   4   9  -2    2.31    0.09
  -4  -9   2    2.29    0.11
  -4  -9   2    2.33    0.09
   3   9  -2    6.04    0.18
   3   9  -2    6.53    0.16
   3   9  -2    6.21    0.16
  -3  -9   2    6.29    0.18
  -3  -9   2    6.26    0.16
  -3  -9   2    6.35    0.15
   2   9  -2    9.92    0.24
   2   9  -2    9.95    0.22
   2   9  -2   10.16    0.20
  -2  -9   2   10.29    0.19
  -2  -9   2   10.15    0.22
  -2  -9   2   10.70    0.24
   1   9  -2    0.11    0.04
   1   9  -2    0.08    0.04
   1   9  -2    0.08    0.02
  -1  -9   2    0.12    0.04
  -1  -9   2    0.12    0.04
  -1  -9   2    0.10    0.03
   0   9  -2    0.65    0.07
   0   9  -2    0.54    0.07
   0  -9   2    0.61    0.07
   0  -9   2    0.59    0.07
  -1   9  -2    0.53    0.07
  -1   9  -2    0.50    0.07
   1  -9   2    0.51    0.07
   1  -9   2    0.51    0.07
  -2   9  -2    0.09    0.04
  -2   9  -2    0.11    0.05
   2  -9   2    0.08    0.04
   2  -9   2    0.04    0.04
  -3   9  -2    0.02    0.04
  -3   9  -2   -0.04    0.04
   3  -9   2    0.04    0.04
   3  -9   2    0.08    0.05
  -4   9  -2    2.92    0.14
  -4   9  -2    2.76    0.14
   4  -9   2    2.65    0.14
   4  -9   2    2.93    0.15
  -5   9  -2    0.31    0.06
  -5   9  -2    0.20    0.07
   5  -9   2    0.24    0.07
   5  -9   2    0.17    0.06
  -6   9  -2    5.70    0.21
  -6   9  -2    5.64    0.22
   6  -9   2    5.46    0.22
   6  -9   2    5.58    0.22
  -7   9  -2    6.17    0.24
  -7   9  -2    6.38    0.24
   7  -9   2    5.88    0.24
   7  -9   2    6.05    0.24
  -8   9  -2   11.39    0.34
  -8   9  -2   10.59    0.32
   8  -9   2   10.84    0.33
   8  -9   2   10.74    0.34
  15   8  -2    0.26    0.05
  15   8  -2    0.25    0.09
 -15  -8   2    0.13    0.07
  14   8  -2    0.19    0.05
  14   8  -2    0.18    0.08
 -14  -8   2    0.05    0.06
 -14  -8   2    0.19    0.07
  13   8  -2    1.40    0.10
  13   8  -2    1.15    0.12
 -13  -8   2    1.41    0.13
 -13  -8   2    1.29    0.12
  12   8  -2    0.24    0.06
  12   8  -2    0.25    0.07
 -12  -8   2    0.26    0.07
 -12  -8   2    0.35    0.07
  11   8  -2    0.43    0.07
  11   8  -2    0.43    0.07
 -11  -8   2    0.53    0.08
 -11  -8   2    0.52    0.08
  10   8  -2    5.22    0.18
  10   8  -2    5.23    0.17
 -10  -8   2    5.56    0.19
 -10  -8   2    5.15    0.18
   9   8  -2    4.15    0.16
   9   8  -2    4.05    0.15
  -9  -8   2    4.25    0.16
  -9  -8   2    4.27    0.16
   8   8  -2    1.20    0.09
   8   8  -2    1.26    0.09
  -8  -8   2    1.21    0.09
  -8  -8   2    1.30    0.10
   7   8  -2    0.31    0.05
   7   8  -2    0.24    0.05
  -7  -8   2    0.35    0.06
  -7  -8   2    0.25    0.05
   6   8  -2    3.95    0.11
   6   8  -2    3.99    0.13
   6   8  -2    4.01    0.14
  -6  -8   2    4.05    0.15
   5   8  -2    0.24    0.05
   5   8  -2    0.23    0.04
   5   8  -2    0.31    0.05
  -5  -8   2    0.29    0.04
  -5  -8   2    0.40    0.06
   4   8  -2    7.27    0.18
   4   8  -2    7.33    0.16
   4   8  -2    7.35    0.18
  -4  -8   2    7.63    0.19
  -4  -8   2    7.43    0.16
   3   8  -2   38.52    0.53
   3   8  -2   38.51    0.52
   3   8  -2   37.47    0.55
  -3  -8   2   37.60    0.52
  -3  -8   2   38.23    0.57
   2   8  -2    1.63    0.07
   2   8  -2    1.76    0.07
   2   8  -2    1.47    0.09
  -2  -8   2    1.57    0.09
  -2  -8   2    1.54    0.07
   1   8  -2    0.44    0.06
   1   8  -2    0.45    0.04
   1   8  -2    0.44    0.05
  -1  -8   2    0.48    0.04
  -1  -8   2    0.42    0.05
  -1  -8   2    0.47    0.06
   0   8  -2    3.36    0.13
   0   8  -2    3.07    0.08
   0   8  -2    3.14    0.12
   0  -8   2    3.16    0.08
   0  -8   2    3.33    0.13
   0  -8   2    3.00    0.12
  -1   8  -2    7.14    0.19
  -1   8  -2    7.39    0.20
   1  -8   2    7.39    0.20
   1  -8   2    7.72    0.20
  -2   8  -2    8.69    0.22
  -2   8  -2    8.79    0.22
   2  -8   2    8.81    0.23
   2  -8   2    8.37    0.22
  -3   8  -2    0.26    0.06
  -3   8  -2    0.33    0.06
   3  -8   2    0.37    0.06
   3  -8   2    0.31    0.06
  -4   8  -2    0.15    0.05
  -4   8  -2    0.15    0.05
   4  -8   2    0.11    0.05
   4  -8   2    0.08    0.04
  -5   8  -2    9.91    0.26
  -5   8  -2    9.56    0.27
   5  -8   2    9.71    0.27
   5  -8   2   10.32    0.28
  -6   8  -2    0.33    0.07
  -6   8  -2    0.32    0.07
   6  -8   2    0.39    0.08
   6  -8   2    0.19    0.06
  -7   8  -2    1.71    0.13
  -7   8  -2    1.66    0.13
   7  -8   2    1.66    0.13
   7  -8   2    1.57    0.14
  -8   8  -2    1.09    0.12
  -8   8  -2    0.92    0.11
   8  -8   2    1.16    0.12
   8  -8   2    1.04    0.12
  -9   8  -2   -0.04    0.06
  -9   8  -2   -0.07    0.07
   9  -8   2   -0.02    0.06
   9  -8   2   -0.04    0.07
  16   7  -2   -0.07    0.02
  15   7  -2    1.00    0.10
  15   7  -2    0.94    0.13
 -15  -7   2    1.01    0.12
  14   7  -2    0.56    0.08
  14   7  -2    0.55    0.10
 -14  -7   2    0.62    0.10
 -14  -7   2    0.45    0.08
  13   7  -2    6.07    0.22
  13   7  -2    5.77    0.20
 -13  -7   2    6.18    0.22
 -13  -7   2    5.85    0.22
  12   7  -2    4.56    0.17
  12   7  -2    4.44    0.18
 -12  -7   2    4.40    0.18
 -12  -7   2    4.59    0.19
  11   7  -2    3.93    0.16
  11   7  -2    4.26    0.16
 -11  -7   2    4.04    0.17
 -11  -7   2    4.39    0.18
  10   7  -2    2.58    0.13
  10   7  -2    2.70    0.12
 -10  -7   2    2.36    0.12
 -10  -7   2    2.49    0.13
   9   7  -2   13.14    0.27
   9   7  -2   13.34    0.28
  -9  -7   2   13.04    0.28
  -9  -7   2   13.10    0.29
   8   7  -2   17.42    0.33
   8   7  -2   17.88    0.32
  -8  -7   2   17.70    0.33
  -8  -7   2   18.02    0.35
   7   7  -2   10.79    0.19
   7   7  -2   10.40    0.22
   7   7  -2   10.42    0.23
  -7  -7   2    9.95    0.24
  -7  -7   2   10.08    0.22
   6   7  -2    6.69    0.16
   6   7  -2    6.84    0.17
   6   7  -2    6.44    0.13
  -6  -7   2    6.73    0.18
   5   7  -2   -0.02    0.02
   5   7  -2    0.04    0.03
   5   7  -2    0.03    0.03
  -5  -7   2    0.01    0.03
  -5  -7   2   -0.02    0.02
   4   7  -2   37.97    0.50
   4   7  -2   36.99    0.52
   4   7  -2   37.28    0.51
  -4  -7   2   36.87    0.48
  -4  -7   2   36.78    0.55
   3   7  -2    9.68    0.19
   3   7  -2    9.47    0.18
   3   7  -2    9.63    0.20
  -3  -7   2    9.49    0.21
  -3  -7   2    9.57    0.18
   2   7  -2    1.31    0.06
   2   7  -2    1.49    0.08
   2   7  -2    1.38    0.06
  -2  -7   2    1.28    0.08
  -2  -7   2    1.27    0.06
   1   7  -2   11.26    0.19
   1   7  -2   10.95    0.21
   1   7  -2   11.03    0.22
  -1  -7   2   10.98    0.23
  -1  -7   2   11.35    0.21
  -1  -7   2   10.90    0.18
   0   7  -2    1.96    0.06
   0   7  -2    1.91    0.09
   0   7  -2    1.99    0.09
   0  -7   2    1.89    0.08
   0  -7   2    2.03    0.06
   0  -7   2    1.98    0.09
  -1   7  -2    7.66    0.19
  -1   7  -2    7.86    0.19
   1  -7   2    7.74    0.19
   1  -7   2    7.40    0.12
   1  -7   2    7.81    0.19
   1  -7   2    7.57    0.12
  -2   7  -2    7.80    0.20
  -2   7  -2    7.50    0.19
   2  -7   2    7.58    0.19
   2  -7   2    7.44    0.20
  -3   7  -2    0.24    0.05
  -3   7  -2    0.27    0.05
   3  -7   2    0.15    0.05
   3  -7   2    0.13    0.05
  -4   7  -2   -0.04    0.03
  -4   7  -2   -0.01    0.04
   4  -7   2    0.01    0.03
   4  -7   2    0.01    0.03
  -5   7  -2    0.00    0.04
  -5   7  -2    0.03    0.05
   5  -7   2   -0.02    0.04
   5  -7   2    0.01    0.04
  -6   7  -2   14.58    0.32
  -6   7  -2   14.75    0.34
   6  -7   2   14.15    0.33
   6  -7   2   15.26    0.35
  -7   7  -2    2.53    0.15
  -7   7  -2    2.93    0.15
   7  -7   2    2.63    0.15
   7  -7   2    2.73    0.15
  -8   7  -2    0.06    0.06
  -8   7  -2    0.19    0.06
   8  -7   2   -0.01    0.04
   8  -7   2    0.06    0.06
  -9   7  -2    0.57    0.10
  -9   7  -2    0.54    0.09
   9  -7   2    0.63    0.11
   9  -7   2    0.45    0.09
 -10   7  -2    0.81    0.12
 -10   7  -2    0.88    0.11
  10  -7   2    0.81    0.13
  10  -7   2    0.93    0.12
  15   6  -2    0.05    0.08
  15   6  -2    0.00    0.03
 -15  -6   2    0.00    0.07
 -15  -6   2    0.00    0.07
  14   6  -2    4.76    0.21
  14   6  -2    4.91    0.18
 -14  -6   2    5.24    0.20
 -14  -6   2    4.81    0.22
  13   6  -2    0.32    0.08
  13   6  -2    0.36    0.06
 -13  -6   2    0.40    0.08
 -13  -6   2    0.36    0.08
  12   6  -2    0.19    0.06
  12   6  -2    0.07    0.04
 -12  -6   2    0.21    0.07
 -12  -6   2    0.15    0.06
  11   6  -2    6.06    0.19
  11   6  -2    6.02    0.19
 -11  -6   2    5.72    0.19
 -11  -6   2    6.11    0.20
  10   6  -2    5.32    0.17
  10   6  -2    5.16    0.17
 -10  -6   2    5.43    0.18
 -10  -6   2    5.58    0.18
   9   6  -2    2.35    0.11
   9   6  -2    2.37    0.11
  -9  -6   2    2.34    0.11
  -9  -6   2    2.47    0.12
   8   6  -2    0.09    0.04
   8   6  -2    0.16    0.04
  -8  -6   2    0.10    0.04
  -8  -6   2    0.17    0.04
   7   6  -2   10.79    0.22
   7   6  -2   11.46    0.19
   7   6  -2   11.63    0.24
  -7  -6   2   11.44    0.24
  -7  -6   2   11.47    0.23
   6   6  -2    0.89    0.06
   6   6  -2    1.00    0.07
   6   6  -2    0.99    0.05
  -6  -6   2    0.87    0.06
  -6  -6   2    0.94    0.07
   5   6  -2   17.44    0.28
   5   6  -2   17.15    0.29
   5   6  -2   17.04    0.25
  -5  -6   2   16.90    0.24
  -5  -6   2   17.26    0.31
   4   6  -2   12.11    0.22
   4   6  -2   12.00    0.21
   4   6  -2   11.86    0.22
   4   6  -2   11.94    0.19
  -4  -6   2   11.70    0.18
  -4  -6   2   11.86    0.24
   3   6  -2    9.69    0.18
   3   6  -2    9.30    0.19
   3   6  -2    9.41    0.17
   3   6  -2    9.34    0.16
  -3  -6   2    9.53    0.16
  -3  -6   2    9.37    0.20
   2   6  -2   80.95    0.96
   2   6  -2   78.10    0.99
   2   6  -2   80.86    0.98
  -2  -6   2   81.87    1.04
  -2  -6   2   80.90    0.96
   1   6  -2   10.03    0.19
   1   6  -2   10.39    0.17
   1   6  -2    9.90    0.20
  -1  -6   2   10.07    0.19
  -1  -6   2   10.09    0.20
   0   6  -2   20.82    0.28
   0   6  -2   20.62    0.33
   0   6  -2   20.99    0.33
   0  -6   2   21.01    0.33
   0  -6   2   21.49    0.35
   0  -6   2   21.37    0.28
  -1   6  -2    6.63    0.16
  -1   6  -2    6.78    0.16
   1  -6   2    6.62    0.16
   1  -6   2    6.66    0.11
   1  -6   2    6.51    0.16
  -2   6  -2   14.17    0.26
  -2   6  -2   14.11    0.27
   2  -6   2   14.35    0.27
   2  -6   2   14.66    0.28
  -3   6  -2   14.88    0.29
  -3   6  -2   14.69    0.28
   3  -6   2   15.70    0.30
   3  -6   2   14.99    0.30
  -4   6  -2    1.98    0.10
  -4   6  -2    1.77    0.10
   4  -6   2    1.82    0.10
   4  -6   2    1.88    0.10
  -5   6  -2   26.81    0.47
  -5   6  -2   26.52    0.44
   5  -6   2   26.38    0.46
   5  -6   2   26.58    0.47
  -6   6  -2    9.32    0.24
  -6   6  -2    9.88    0.26
   6  -6   2    9.43    0.25
   6  -6   2    9.68    0.26
  -7   6  -2    0.78    0.10
  -7   6  -2    0.82    0.09
   7  -6   2    0.84    0.10
   7  -6   2    0.83    0.10
  -8   6  -2    1.81    0.12
  -8   6  -2    1.66    0.13
   8  -6   2    1.76    0.13
   8  -6   2    1.54    0.13
  -9   6  -2    0.80    0.10
  -9   6  -2    0.99    0.11
   9  -6   2    0.89    0.11
   9  -6   2    0.78    0.11
 -10   6  -2    0.73    0.11
 -10   6  -2    0.60    0.10
  10  -6   2    0.50    0.10
  10  -6   2    0.43    0.10
 -11   6  -2    0.29    0.08
  11  -6   2    0.39    0.10
  11  -6   2    0.46    0.12
  15   5  -2    2.22    0.18
 -15  -5   2    2.02    0.17
  14   5  -2    8.53    0.27
  14   5  -2    8.55    0.24
 -14  -5   2    8.42    0.28
 -14  -5   2    8.77    0.25
  13   5  -2    0.63    0.07
  13   5  -2    0.56    0.09
 -13  -5   2    0.52    0.08
 -13  -5   2    0.48    0.09
  12   5  -2    1.63    0.10
  12   5  -2    1.66    0.13
 -12  -5   2    1.77    0.13
 -12  -5   2    1.91    0.12
  11   5  -2    1.05    0.10
  11   5  -2    1.06    0.08
 -11  -5   2    1.26    0.10
 -11  -5   2    1.23    0.10
  10   5  -2    0.04    0.04
  10   5  -2    0.02    0.03
 -10  -5   2    0.04    0.04
 -10  -5   2    0.00    0.04
   9   5  -2    0.76    0.07
   9   5  -2    0.77    0.07
  -9  -5   2    0.83    0.08
  -9  -5   2    0.88    0.08
   8   5  -2   11.50    0.24
   8   5  -2   11.00    0.23
   8   5  -2   11.31    0.19
  -8  -5   2   11.38    0.25
  -8  -5   2   10.89    0.23
   7   5  -2    2.12    0.07
   7   5  -2    2.15    0.09
   7   5  -2    2.18    0.09
  -7  -5   2    2.07    0.09
  -7  -5   2    2.25    0.10
   6   5  -2    6.47    0.16
   6   5  -2    6.68    0.15
   6   5  -2    6.73    0.12
  -6  -5   2    6.81    0.17
  -6  -5   2    6.43    0.16
  -6  -5   2    6.58    0.11
   5   5  -2    2.16    0.06
   5   5  -2    2.11    0.08
   5   5  -2    2.09    0.08
  -5  -5   2    2.13    0.05
  -5  -5   2    2.11    0.09
   4   5  -2    1.62    0.07
   4   5  -2    1.59    0.05
   4   5  -2    1.50    0.07
  -4  -5   2    1.64    0.08
  -4  -5   2    1.51    0.05
   3   5  -2    8.47    0.14
   3   5  -2    8.32    0.17
   3   5  -2    8.76    0.16
   3   5  -2    8.77    0.16
  -3  -5   2    8.69    0.18
  -3  -5   2    8.64    0.14
   2   5  -2    6.52    0.13
   2   5  -2    6.57    0.12
   2   5  -2    6.41    0.14
  -2  -5   2    6.66    0.15
  -2  -5   2    6.40    0.12
   1   5  -2  134.41    1.65
   1   5  -2  141.44    1.60
   1   5  -2  138.89    1.57
  -1  -5   2  142.46    1.60
  -1  -5   2  140.96    1.70
   0   5  -2    0.44    0.03
   0   5  -2    0.48    0.04
   0   5  -2    0.38    0.04
   0  -5   2    0.46    0.05
   0  -5   2    0.42    0.03
   0  -5   2    0.34    0.04
  -1   5  -2    7.56    0.16
  -1   5  -2    7.76    0.11
  -1   5  -2    7.61    0.16
   1  -5   2    7.65    0.17
   1  -5   2    7.41    0.16
   1  -5   2    7.80    0.11
  -2   5  -2    0.81    0.06
  -2   5  -2    0.88    0.06
   2  -5   2    0.78    0.06
   2  -5   2    0.86    0.06
  -3   5  -2    6.49    0.17
  -3   5  -2    6.87    0.16
   3  -5   2    6.59    0.17
   3  -5   2    6.26    0.16
  -4   5  -2  107.09    1.36
  -4   5  -2  105.90    1.29
   4  -5   2  107.20    1.32
   4  -5   2  108.05    1.39
  -5   5  -2    2.63    0.12
  -5   5  -2    2.75    0.11
   5  -5   2    2.49    0.12
   5  -5   2    2.67    0.12
  -6   5  -2   22.85    0.42
  -6   5  -2   22.86    0.39
   6  -5   2   22.25    0.41
   6  -5   2   21.66    0.42
  -7   5  -2    2.53    0.13
  -7   5  -2    2.83    0.14
   7  -5   2    2.91    0.14
   7  -5   2    2.36    0.14
  -8   5  -2   14.09    0.34
  -8   5  -2   14.38    0.32
   8  -5   2   15.15    0.36
   8  -5   2   14.50    0.34
  -9   5  -2    0.02    0.05
  -9   5  -2    0.06    0.06
   9  -5   2    0.07    0.06
   9  -5   2    0.04    0.05
 -10   5  -2    0.10    0.06
 -10   5  -2    0.13    0.06
  10  -5   2    0.15    0.07
  10  -5   2    0.04    0.06
 -11   5  -2    1.28    0.13
 -11   5  -2    1.19    0.13
  11  -5   2    1.15    0.14
  11  -5   2    1.33    0.14
 -12   5  -2    0.18    0.05
  15   4  -2    1.09    0.13
 -15  -4   2    1.00    0.13
  14   4  -2    1.28    0.13
 -14  -4   2    1.22    0.13
  13   4  -2    1.06    0.12
  13   4  -2    1.31    0.09
 -13  -4   2    1.16    0.11
 -13  -4   2    1.02    0.11
  12   4  -2    0.41    0.08
  12   4  -2    0.47    0.06
 -12  -4   2    0.43    0.08
 -12  -4   2    0.41    0.07
  11   4  -2    6.42    0.20
  11   4  -2    6.50    0.18
 -11  -4   2    6.50    0.19
 -11  -4   2    6.55    0.21
  10   4  -2    2.95    0.12
  10   4  -2    2.85    0.13
 -10  -4   2    2.93    0.13
 -10  -4   2    3.01    0.13
   9   4  -2    1.13    0.08
   9   4  -2    1.10    0.09
  -9  -4   2    1.12    0.09
  -9  -4   2    1.13    0.08
   8   4  -2    3.18    0.11
   8   4  -2    3.13    0.12
  -8  -4   2    3.16    0.12
  -8  -4   2    3.50    0.12
   7   4  -2    8.90    0.19
   7   4  -2    8.80    0.15
   7   4  -2    8.72    0.19
  -7  -4   2    8.99    0.20
  -7  -4   2    8.75    0.19
   6   4  -2   25.87    0.39
   6   4  -2   26.39    0.38
   6   4  -2   26.12    0.35
  -6  -4   2   26.37    0.40
  -6  -4   2   25.65    0.38
  -6  -4   2   26.54    0.33
   5   4  -2   27.73    0.40
   5   4  -2   27.71    0.38
   5   4  -2   28.35    0.36
  -5  -4   2   27.89    0.39
  -5  -4   2   27.98    0.41
  -5  -4   2   27.88    0.34
   4   4  -2    0.43    0.04
   4   4  -2    0.45    0.04
   4   4  -2    0.47    0.03
  -4  -4   2    0.43    0.02
  -4  -4   2    0.40    0.04
   3   4  -2    0.91    0.05
   3   4  -2    0.93    0.03
   3   4  -2    1.04    0.05
  -3  -4   2    0.88    0.03
  -3  -4   2    0.98    0.05
   2   4  -2   13.26    0.19
   2   4  -2   13.12    0.21
   2   4  -2   13.48    0.20
  -2  -4   2   13.29    0.23
  -2  -4   2   13.26    0.19
   1   4  -2   20.01    0.29
   1   4  -2   19.06    0.28
   1   4  -2   19.77    0.26
  -1  -4   2   19.65    0.27
  -1  -4   2   20.03    0.30
   0   4  -2   11.08    0.19
   0   4  -2   11.38    0.16
   0   4  -2   11.21    0.19
   0  -4   2   11.45    0.20
   0  -4   2   11.52    0.16
   0  -4   2   11.32    0.19
  -1   4  -2    0.65    0.04
  -1   4  -2    0.66    0.02
  -1   4  -2    0.62    0.04
   1  -4   2    0.62    0.04
   1  -4   2    0.64    0.04
   1  -4   2    0.65    0.02
  -2   4  -2    6.24    0.15
  -2   4  -2    6.30    0.14
   2  -4   2    6.27    0.15
   2  -4   2    6.26    0.14
  -3   4  -2    6.66    0.15
  -3   4  -2    6.45    0.16
   3  -4   2    6.54    0.16
   3  -4   2    6.46    0.16
  -4   4  -2    2.46    0.09
  -4   4  -2    2.44    0.10
   4  -4   2    2.48    0.10
   4  -4   2    2.49    0.10
  -5   4  -2   26.90    0.42
  -5   4  -2   27.22    0.45
   5  -4   2   26.53    0.43
   5  -4   2   27.97    0.46
  -6   4  -2    3.23    0.13
  -6   4  -2    3.44    0.14
   6  -4   2    3.25    0.13
   6  -4   2    3.31    0.13
  -7   4  -2    0.65    0.07
  -7   4  -2    0.68    0.08
   7  -4   2    0.64    0.08
   7  -4   2    0.61    0.08
  -8   4  -2   16.99    0.36
  -8   4  -2   16.79    0.34
   8  -4   2   17.01    0.37
   8  -4   2   16.59    0.35
  -9   4  -2    6.38    0.22
  -9   4  -2    6.32    0.21
   9  -4   2    6.36    0.22
   9  -4   2    6.19    0.22
 -10   4  -2    0.25    0.07
 -10   4  -2    0.16    0.06
  10  -4   2    0.16    0.07
  10  -4   2    0.24    0.08
 -11   4  -2    0.07    0.05
 -11   4  -2    0.03    0.06
  11  -4   2    0.13    0.07
  11  -4   2   -0.07    0.06
 -12   4  -2    1.86    0.15
 -12   4  -2    1.90    0.14
  12  -4   2    1.67    0.16
  12  -4   2    2.01    0.16
 -13   4  -2    7.74    0.28
  15   3  -2    3.75    0.22
 -15  -3   2    4.29    0.22
  14   3  -2    0.50    0.10
 -14  -3   2    0.64    0.10
  13   3  -2    0.30    0.07
 -13  -3   2    0.21    0.07
  12   3  -2   15.80    0.31
  12   3  -2   14.86    0.34
 -12  -3   2   15.74    0.36
  11   3  -2    1.46    0.11
  11   3  -2    1.54    0.09
 -11  -3   2    1.50    0.11
 -11  -3   2    1.46    0.10
  10   3  -2    5.43    0.18
  10   3  -2    5.49    0.16
 -10  -3   2    5.63    0.18
 -10  -3   2    5.63    0.17
   9   3  -2   48.02    0.65
   9   3  -2   50.68    0.68
   9   3  -2   50.75    0.70
  -9  -3   2   50.54    0.73
  -9  -3   2   50.09    0.67
  -9  -3   2   50.86    0.67
   8   3  -2    1.85    0.09
   8   3  -2    1.82    0.09
  -8  -3   2    1.84    0.07
  -8  -3   2    1.81    0.09
  -8  -3   2    1.80    0.09
   7   3  -2    3.51    0.11
   7   3  -2    3.66    0.09
   7   3  -2    3.55    0.11
  -7  -3   2    3.63    0.12
  -7  -3   2    3.63    0.11
  -7  -3   2    3.63    0.09
   6   3  -2    5.48    0.13
   6   3  -2    5.56    0.13
   6   3  -2    5.47    0.11
  -6  -3   2    5.46    0.13
  -6  -3   2    5.41    0.14
   5   3  -2   26.67    0.37
   5   3  -2   26.28    0.37
   5   3  -2   26.95    0.34
  -5  -3   2   26.63    0.39
  -5  -3   2   26.35    0.36
  -5  -3   2   26.55    0.32
   4   3  -2   11.38    0.19
   4   3  -2   11.14    0.15
   4   3  -2   10.82    0.18
  -4  -3   2   10.68    0.19
  -4  -3   2   10.94    0.14
  -4  -3   2   10.73    0.18
   3   3  -2    5.79    0.11
   3   3  -2    5.93    0.12
   3   3  -2    5.83    0.09
  -3  -3   2    5.76    0.08
  -3  -3   2    5.84    0.11
  -3  -3   2    5.72    0.12
   2   3  -2   16.51    0.24
   2   3  -2   16.60    0.23
  -2  -3   2   16.79    0.25
  -2  -3   2   16.33    0.21
  -2  -3   2   16.46    0.22
   1   3  -2   11.51    0.18
   1   3  -2   11.53    0.16
   1   3  -2   11.23    0.17
  -1  -3   2   11.63    0.19
  -1  -3   2   11.41    0.16
  -1  -3   2   11.44    0.16
   0   3  -2    2.32    0.06
   0   3  -2    2.40    0.07
   0   3  -2    2.34    0.05
   0  -3   2    2.30    0.05
   0  -3   2    2.40    0.06
   0  -3   2    2.34    0.07
  -1   3  -2   16.22    0.20
  -1   3  -2   16.37    0.24
  -1   3  -2   16.41    0.25
   1  -3   2   16.43    0.19
   1  -3   2   16.29    0.25
   1  -3   2   16.34    0.24
  -2   3  -2    7.87    0.15
  -2   3  -2    7.89    0.16
   2  -3   2    7.67    0.15
   2  -3   2    7.62    0.16
  -3   3  -2    7.75    0.16
  -3   3  -2    7.53    0.17
   3  -3   2    7.99    0.17
   3  -3   2    7.72    0.16
  -4   3  -2   11.10    0.22
  -4   3  -2   11.18    0.21
   4  -3   2   11.33    0.23
   4  -3   2   11.05    0.22
  -5   3  -2    7.28    0.17
  -5   3  -2    6.79    0.18
   5  -3   2    7.00    0.17
   5  -3   2    7.15    0.18
  -6   3  -2    2.02    0.10
  -6   3  -2    1.96    0.09
   6  -3   2    2.08    0.10
   6  -3   2    1.84    0.10
  -7   3  -2    2.44    0.12
  -7   3  -2    2.48    0.11
   7  -3   2    2.36    0.12
   7  -3   2    2.65    0.12
  -8   3  -2    0.00    0.04
  -8   3  -2   -0.01    0.04
   8  -3   2   -0.02    0.04
   8  -3   2   -0.01    0.04
  -9   3  -2    0.84    0.09
  -9   3  -2    0.73    0.08
   9  -3   2    0.85    0.09
   9  -3   2    0.74    0.09
 -10   3  -2    0.75    0.10
 -10   3  -2    0.66    0.09
  10  -3   2    0.63    0.09
  10  -3   2    0.77    0.10
 -11   3  -2    2.89    0.16
 -11   3  -2    2.62    0.15
  11  -3   2    2.79    0.16
  11  -3   2    2.94    0.17
 -12   3  -2    0.71    0.10
 -12   3  -2    0.53    0.09
  12  -3   2    0.73    0.11
  12  -3   2    0.79    0.12
 -13   3  -2    2.48    0.14
  13  -3   2    2.13    0.18
  13  -3   2    2.76    0.19
 -15  -2   2    3.30    0.20
  14   2  -2   -0.04    0.07
 -14  -2   2    0.04    0.07
  13   2  -2   -0.09    0.05
  12   2  -2    0.68    0.09
  12   2  -2    0.79    0.10
  11   2  -2    0.50    0.05
  11   2  -2    0.37    0.07
  11   2  -2    0.41    0.07
  10   2  -2    0.03    0.02
  10   2  -2   -0.01    0.04
  10   2  -2   -0.03    0.04
 -10  -2   2    0.04    0.03
   9   2  -2   10.60    0.22
   9   2  -2   10.33    0.24
   9   2  -2   10.50    0.24
  -9  -2   2   10.39    0.21
  -9  -2   2   10.53    0.22
   8   2  -2    2.59    0.09
   8   2  -2    2.57    0.11
   8   2  -2    2.56    0.09
   8   2  -2    2.63    0.11
  -8  -2   2    2.63    0.10
  -8  -2   2    2.60    0.09
   7   2  -2    7.31    0.17
   7   2  -2    7.12    0.16
   7   2  -2    7.17    0.14
   7   2  -2    7.20    0.17
  -7  -2   2    7.19    0.16
  -7  -2   2    7.11    0.14
   6   2  -2    0.01    0.01
   6   2  -2   -0.03    0.02
   6   2  -2    0.00    0.02
  -6  -2   2    0.00    0.01
  -6  -2   2    0.01    0.02
   5   2  -2    5.28    0.12
   5   2  -2    5.19    0.12
   5   2  -2    5.26    0.09
  -5  -2   2    5.21    0.12
  -5  -2   2    5.43    0.13
   4   2  -2    5.07    0.11
   4   2  -2    5.18    0.08
   4   2  -2    5.20    0.09
   4   2  -2    5.14    0.11
  -4  -2   2    5.16    0.11
  -4  -2   2    5.16    0.11
   3   2  -2 1000.00   11.39
   3   2  -2  988.20   11.36
   3   2  -2  993.36   11.26
  -3  -2   2  996.86   11.05
  -3  -2   2  993.16   10.88
  -3  -2   2  953.54   11.99
   2   2  -2   16.63    0.22
   2   2  -2   16.27    0.22
   2   2  -2   16.77    0.20
  -2  -2   2   16.52    0.22
  -2  -2   2   16.83    0.24
  -2  -2   2   16.17    0.19
   1   2  -2   19.50    0.26
   1   2  -2   18.89    0.24
   1   2  -2   19.89    0.25
  -1  -2   2   19.17    0.27
  -1  -2   2   19.28    0.24
  -1  -2   2   19.51    0.24
   0   2  -2   37.02    0.46
   0   2  -2   38.87    0.45
   0   2  -2   36.51    0.43
   0  -2   2   36.61    0.44
   0  -2   2   37.32    0.48
   0  -2   2   37.19    0.42
  -1   2  -2    0.02    0.01
  -1   2  -2    0.00    0.01
  -1   2  -2    0.03    0.01
   1  -2   2    0.01    0.01
   1  -2   2    0.03    0.01
  -2   2  -2    3.27    0.08
  -2   2  -2    3.19    0.09
   2  -2   2    3.19    0.08
   2  -2   2    3.11    0.08
  -3   2  -2    1.34    0.06
  -3   2  -2    1.26    0.06
   3  -2   2    1.34    0.06
   3  -2   2    1.22    0.06
  -4   2  -2   24.55    0.38
  -4   2  -2   24.52    0.35
   4  -2   2   25.14    0.38
   4  -2   2   24.73    0.37
  -5   2  -2    2.38    0.09
  -5   2  -2    2.41    0.09
   5  -2   2    2.26    0.09
   5  -2   2    2.32    0.09
  -6   2  -2    5.92    0.15
  -6   2  -2    5.91    0.16
   6  -2   2    6.19    0.17
   6  -2   2    5.59    0.16
  -7   2  -2    0.83    0.07
  -7   2  -2    0.81    0.08
   7  -2   2    0.87    0.08
   7  -2   2    0.84    0.08
  -8   2  -2    3.71    0.15
  -8   2  -2    3.52    0.14
   8  -2   2    3.66    0.14
   8  -2   2    3.41    0.14
  -9   2  -2    1.75    0.11
  -9   2  -2    1.55    0.11
   9  -2   2    1.69    0.11
   9  -2   2    1.71    0.13
 -10   2  -2    0.02    0.05
 -10   2  -2    0.02    0.05
  10  -2   2    0.02    0.05
  10  -2   2    0.10    0.05
 -11   2  -2    1.62    0.13
 -11   2  -2    1.62    0.13
  11  -2   2    1.75    0.14
  11  -2   2    1.44    0.13
 -12   2  -2    2.17    0.14
 -12   2  -2    2.35    0.15
  12  -2   2    2.48    0.16
  12  -2   2    2.41    0.16
 -13   2  -2    0.87    0.11
 -13   2  -2    0.82    0.09
  13  -2   2    0.73    0.11
  13  -2   2    0.82    0.12
  14   1  -2    0.43    0.10
  13   1  -2    1.02    0.12
  13   1  -2    1.17    0.12
  12   1  -2    0.04    0.06
  12   1  -2   -0.06    0.06
  11   1  -2    7.83    0.20
  11   1  -2    7.70    0.23
  11   1  -2    7.61    0.24
  10   1  -2    0.42    0.05
  10   1  -2    0.36    0.07
  10   1  -2    0.39    0.07
 -10  -1   2    0.33    0.04
 -10  -1   2    0.41    0.06
   9   1  -2    0.06    0.04
   9   1  -2    0.07    0.04
   9   1  -2    0.03    0.02
  -9  -1   2    0.06    0.03
  -9  -1   2    0.07    0.03
   8   1  -2   -0.02    0.02
   8   1  -2    0.02    0.03
   8   1  -2    0.15    0.04
   8   1  -2    0.01    0.03
  -8  -1   2   -0.02    0.02
  -8  -1   2   -0.03    0.02
   7   1  -2    2.31    0.10
   7   1  -2    2.45    0.08
   7   1  -2    2.44    0.08
   7   1  -2    2.54    0.10
  -7  -1   2    2.39    0.08
  -7  -1   2    2.37    0.08
   6   1  -2   22.56    0.34
   6   1  -2   22.98    0.33
   6   1  -2   22.88    0.32
   6   1  -2   23.08    0.36
  -6  -1   2   22.97    0.32
  -6  -1   2   23.02    0.33
   5   1  -2    0.05    0.02
   5   1  -2    0.06    0.02
   5   1  -2    0.12    0.03
   5   1  -2    0.01    0.02
  -5  -1   2    0.03    0.02
  -5  -1   2    0.04    0.01
   4   1  -2    5.90    0.12
   4   1  -2    6.19    0.10
   4   1  -2    6.17    0.13
   4   1  -2    6.07    0.12
  -4  -1   2    6.17    0.12
  -4  -1   2    6.25    0.10
   3   1  -2   19.90    0.27
   3   1  -2   19.98    0.24
   3   1  -2   19.69    0.27
  -3  -1   2   20.46    0.25
  -3  -1   2   19.71    0.26
   2   1  -2    1.87    0.05
   2   1  -2    1.93    0.05
  -2  -1   2    1.89    0.05
  -2  -1   2    1.98    0.05
   1   1  -2    5.40    0.09
   1   1  -2    5.42    0.09
  -1  -1   2    5.18    0.07
  -1  -1   2    5.36    0.09
  -1  -1   2    5.24    0.08
   0   1  -2    1.05    0.03
   0   1  -2    1.03    0.03
   0   1  -2    0.98    0.03
   0  -1   2    0.99    0.03
   0  -1   2    0.99    0.03
   0  -1   2    1.00    0.03
  -1   1  -2   11.23    0.17
  -1   1  -2   11.03    0.13
  -1   1  -2   10.95    0.15
   1  -1   2   11.07    0.16
   1  -1   2   11.24    0.16
  -2   1  -2    9.74    0.12
  -2   1  -2    9.80    0.16
  -2   1  -2    9.50    0.15
   2  -1   2    9.53    0.15
   2  -1   2    9.60    0.16
  -3   1  -2   85.57    1.06
  -3   1  -2   87.83    0.96
  -3   1  -2   87.85    1.00
   3  -1   2   85.39    1.07
   3  -1   2   87.99    1.02
   3  -1   2   87.16    0.93
  -4   1  -2    9.95    0.18
  -4   1  -2   10.06    0.19
   4  -1   2    9.95    0.13
   4  -1   2    9.83    0.19
   4  -1   2    9.92    0.18
  -5   1  -2   34.55    0.49
  -5   1  -2   33.37    0.39
  -5   1  -2   33.49    0.46
   5  -1   2   33.60    0.40
   5  -1   2   33.20    0.49
   5  -1   2   33.81    0.47
  -6   1  -2   54.12    0.70
  -6   1  -2   52.96    0.62
  -6   1  -2   54.56    0.74
   6  -1   2   53.16    0.63
   6  -1   2   54.96    0.71
   6  -1   2   54.56    0.75
  -7   1  -2    1.12    0.08
  -7   1  -2    0.96    0.08
   7  -1   2    1.15    0.04
   7  -1   2    0.99    0.08
   7  -1   2    1.15    0.08
  -8   1  -2    9.46    0.22
  -8   1  -2    9.48    0.23
   8  -1   2    9.15    0.23
   8  -1   2    9.35    0.23
  -9   1  -2    0.85    0.09
  -9   1  -2    0.77    0.08
   9  -1   2    0.74    0.08
   9  -1   2    0.87    0.09
 -10   1  -2    0.26    0.06
 -10   1  -2    0.30    0.06
  10  -1   2    0.30    0.06
  10  -1   2    0.36    0.07
 -11   1  -2    0.46    0.08
 -11   1  -2    0.39    0.07
  11  -1   2    0.32    0.08
  11  -1   2    0.35    0.07
 -12   1  -2    3.08    0.16
 -12   1  -2    3.23    0.17
  12  -1   2    3.31    0.18
  12  -1   2    3.33    0.17
 -13   1  -2    2.90    0.15
 -13   1  -2    3.31    0.18
  13  -1   2    3.42    0.18
  13  -1   2    3.35    0.19
  14  -1   2    0.11    0.09
  14   0  -2    0.46    0.10
 -14   0   2    0.58    0.10
  13   0  -2    0.40    0.09
 -13   0   2    0.48    0.09
  12   0  -2   -0.02    0.06
  11   0  -2    8.40    0.25
  11   0  -2    8.74    0.23
  11   0  -2    8.72    0.26
  10   0  -2    1.06    0.10
  10   0  -2    0.86    0.08
  10   0  -2    1.02    0.10
  10   0  -2    1.06    0.07
 -10   0   2    1.16    0.08
   9   0  -2    3.92    0.15
   9   0  -2    4.05    0.15
   9   0  -2    4.36    0.12
  -9   0   2    4.11    0.13
   8   0  -2   17.56    0.30
   8   0  -2   16.87    0.33
   8   0  -2   17.25    0.28
   8   0  -2   17.27    0.31
  -8   0   2   17.46    0.30
   7   0  -2    1.94    0.10
   7   0  -2    2.13    0.07
   7   0  -2    2.00    0.09
   7   0  -2    2.14    0.08
  -7   0   2    2.09    0.08
   6   0  -2    0.21    0.03
   6   0  -2    0.28    0.04
   6   0  -2    0.24    0.04
   6   0  -2    0.26    0.03
  -6   0   2    0.21    0.03
  -6   0   2    0.18    0.03
   5   0  -2   39.36    0.51
   5   0  -2   38.99    0.54
   5   0  -2   38.90    0.49
   5   0  -2   38.44    0.49
  -5   0   2   38.49    0.50
  -5   0   2   38.94    0.48
   4   0  -2   15.69    0.24
   4   0  -2   15.54    0.22
   4   0  -2   15.49    0.22
   4   0  -2   15.70    0.25
  -4   0   2   15.72    0.22
  -4   0   2   15.52    0.22
   3   0  -2   18.56    0.27
   3   0  -2   18.87    0.26
   3   0  -2   18.63    0.24
   3   0  -2   18.55    0.25
  -3   0   2   18.71    0.24
  -3   0   2   18.57    0.25
   2   0  -2   86.39    0.99
   2   0  -2   89.55    1.00
   2   0  -2   91.14    1.06
   2   0  -2   85.50    0.98
  -2   0   2   89.27    0.97
  -2   0   2   91.21    1.02
   1   0  -2    1.86    0.05
   1   0  -2    1.85    0.05
  -1   0   2    1.88    0.05
  -1   0   2    1.89    0.05
  -1   0   2    1.90    0.04
   0   0  -2   27.24    0.31
   0   0  -2   26.39    0.31
   0   0   2   26.50    0.33
   0   0   2   26.73    0.30
   0   0   2   26.86    0.32
   0   0   2   27.08    0.31
  -1   0  -2   -0.10    0.01
  -1   0  -2   -0.15    0.01
   1   0   2   -0.14    0.01
   1   0   2   -0.12    0.01
   1   0   2   -0.13    0.01
   1   0   2   -0.12    0.01
  -2   0  -2   42.70    0.50
  -2   0  -2   43.49    0.49
   2   0   2   43.08    0.51
   2   0   2   42.13    0.53
   2   0   2   42.81    0.53
   2   0   2   42.54    0.47
  -3   0  -2   40.67    0.50
   3   0   2   42.05    0.51
   3   0   2   40.59    0.53
   3   0   2   41.68    0.46
   3   0   2   41.31    0.48
   3   0   2   41.39    0.53
   4   0   2   11.95    0.20
   4   0   2   12.13    0.20
   4   0   2   11.81    0.17
   4   0   2   12.06    0.16
  -5   0  -2    4.13    0.11
   5   0   2    4.15    0.11
   5   0   2    4.14    0.08
   5   0   2    4.22    0.08
   5   0   2    4.01    0.11
  -6   0  -2   30.68    0.46
   6   0   2   30.50    0.46
   6   0   2   30.30    0.39
   6   0   2   30.83    0.44
  -7   0  -2    0.63    0.06
   7   0   2    0.73    0.04
   7   0   2    0.58    0.06
   7   0   2    0.65    0.07
  -8   0  -2    9.39    0.22
  -8   0  -2    9.26    0.22
   8   0   2    9.63    0.23
   8   0   2    9.34    0.22
   8   0   2    9.45    0.17
  -9   0  -2    2.57    0.12
  -9   0  -2    2.51    0.12
   9   0   2    2.67    0.12
   9   0   2    2.61    0.13
 -10   0  -2    2.35    0.13
 -10   0  -2    2.56    0.13
  10   0   2    2.25    0.13
  10   0   2    2.29    0.13
 -11   0  -2    0.99    0.10
 -11   0  -2    1.00    0.10
  11   0   2    0.89    0.10
  11   0   2    0.82    0.09
 -12   0  -2    8.05    0.24
 -12   0  -2    8.48    0.25
  12   0   2    8.20    0.26
  12   0   2    8.54    0.25
 -13   0  -2   -0.05    0.05
  13   0   2   -0.01    0.06
  13   0   2    0.14    0.07
  14   0   2    2.21    0.18
  14  -1  -2    3.56    0.22
  13  -1  -2    6.15    0.25
 -13   1   2    5.86    0.23
  12  -1  -2    4.39    0.20
 -12   1   2    4.23    0.19
  11  -1  -2    2.42    0.15
  11  -1  -2    2.85    0.14
 -11   1   2    2.53    0.12
  10  -1  -2    3.31    0.14
  10  -1  -2    3.19    0.16
  10  -1  -2    3.51    0.16
 -10   1   2    3.17    0.13
   9  -1  -2    0.58    0.07
   9  -1  -2    0.70    0.07
   9  -1  -2    0.53    0.08
  -9   1   2    0.68    0.07
   8  -1  -2    0.30    0.03
   8  -1  -2    0.22    0.05
   8  -1  -2    0.24    0.05
   8  -1  -2    0.23    0.05
  -8   1   2    0.23    0.04
   7  -1  -2    0.22    0.05
   7  -1  -2    0.13    0.04
   7  -1  -2    0.15    0.03
   7  -1  -2    0.20    0.03
  -7   1   2    0.22    0.04
   6  -1  -2    4.33    0.10
   6  -1  -2    4.43    0.12
   6  -1  -2    4.25    0.12
   6  -1  -2    4.46    0.13
  -6   1   2    4.45    0.12
  -6   1   2    4.28    0.10
   5  -1  -2   22.54    0.31
   5  -1  -2   22.69    0.34
   5  -1  -2   23.16    0.36
   5  -1  -2   23.49    0.33
  -5   1   2   22.47    0.33
  -5   1   2   22.86    0.30
   4  -1  -2    4.70    0.09
   4  -1  -2    4.63    0.10
   4  -1  -2    4.74    0.12
   4  -1  -2    4.81    0.11
  -4   1   2    4.79    0.09
  -4   1   2    4.80    0.10
   3  -1  -2   -0.01    0.01
   3  -1  -2   -0.01    0.02
   3  -1  -2    0.00    0.02
   3  -1  -2    0.00    0.01
  -3   1   2    0.00    0.01
  -3   1   2   -0.01    0.01
   2  -1  -2    0.02    0.01
   2  -1  -2    0.02    0.01
   2  -1  -2    0.02    0.01
   2  -1  -2    0.00    0.01
  -2   1   2    0.03    0.01
  -2   1   2    0.02    0.01
   1  -1  -2   39.46    0.46
   1  -1  -2   39.92    0.48
   1  -1  -2   39.85    0.45
   1  -1  -2   39.81    0.45
  -1   1   2   38.85    0.44
  -1   1   2   39.03    0.47
   0  -1  -2    4.16    0.06
   0  -1  -2    4.18    0.07
   0  -1  -2    4.32    0.07
   0  -1  -2    4.04    0.07
   0   1   2    4.28    0.07
   0   1   2    4.22    0.07
  -1  -1  -2    9.72    0.13
  -1  -1  -2    9.58    0.11
   1   1   2   10.11    0.13
   1   1   2    9.70    0.13
   1   1   2    9.51    0.12
   1   1   2    9.62    0.14
   2   1   2    1.42    0.04
   2   1   2    1.48    0.05
   2   1   2    1.46    0.04
   2   1   2    1.46    0.04
   2   1   2    1.46    0.04
   2   1   2    1.56    0.05
   3   1   2    9.66    0.16
   3   1   2    9.32    0.14
   3   1   2    9.29    0.14
   3   1   2    9.46    0.15
   3   1   2    9.44    0.14
   3   1   2    9.59    0.15
   4   1   2   57.83    0.66
   4   1   2   59.24    0.73
   4   1   2   57.31    0.69
   4   1   2   57.78    0.68
   4   1   2   58.87    0.74
   4   1   2   58.58    0.70
   5   1   2   34.34    0.44
   5   1   2   35.11    0.48
   5   1   2   35.19    0.43
   5   1   2   35.02    0.46
   5   1   2   35.41    0.46
   5   1   2   35.22    0.48
   6   1   2    2.37    0.08
   6   1   2    2.43    0.07
   6   1   2    2.46    0.09
   6   1   2    2.37    0.09
   6   1   2    2.36    0.07
  -7  -1  -2    1.96    0.09
   7   1   2    1.83    0.08
   7   1   2    1.89    0.07
   7   1   2    1.94    0.08
   7   1   2    1.74    0.09
  -8  -1  -2   14.63    0.28
   8   1   2   15.05    0.28
   8   1   2   15.04    0.28
   8   1   2   14.94    0.30
   8   1   2   14.88    0.24
  -9  -1  -2   19.34    0.36
   9   1   2   19.65    0.30
   9   1   2   19.28    0.37
   9   1   2   20.05    0.35
 -10  -1  -2    0.28    0.06
  10   1   2    0.19    0.06
  10   1   2    0.21    0.06
 -11  -1  -2    1.54    0.10
 -11  -1  -2    1.61    0.11
  11   1   2    1.68    0.11
  11   1   2    1.66    0.12
 -12  -1  -2    1.21    0.10
 -12  -1  -2    1.14    0.11
  12   1   2    1.43    0.11
  12   1   2    1.14    0.11
 -13  -1  -2   -0.05    0.05
  13   1   2   -0.04    0.06
  14   1   2    0.00    0.08
  15   1   2    0.03    0.11
  13  -2  -2    0.14    0.08
 -13   2   2    0.32    0.09
  12  -2  -2    2.01    0.16
 -12   2   2    2.04    0.15
  11  -2  -2    0.95    0.10
  11  -2  -2    0.72    0.10
 -11   2   2    0.79    0.10
 -11   2   2    0.83    0.09
  10  -2  -2    6.27    0.22
  10  -2  -2    6.36    0.20
 -10   2   2    6.38    0.21
 -10   2   2    6.12    0.19
   9  -2  -2    0.17    0.05
   9  -2  -2    0.08    0.05
  -9   2   2    0.15    0.05
  -9   2   2    0.10    0.05
   8  -2  -2   24.04    0.44
   8  -2  -2   24.28    0.40
  -8   2   2   24.13    0.41
   7  -2  -2    1.17    0.07
   7  -2  -2    1.12    0.09
   7  -2  -2    1.19    0.08
   7  -2  -2    1.32    0.05
  -7   2   2    1.37    0.08
   6  -2  -2    1.05    0.04
   6  -2  -2    1.07    0.07
   6  -2  -2    0.95    0.07
   6  -2  -2    1.02    0.06
  -6   2   2    1.00    0.06
  -6   2   2    1.04    0.05
   5  -2  -2    7.16    0.16
   5  -2  -2    7.20    0.15
   5  -2  -2    7.01    0.12
   5  -2  -2    7.22    0.17
  -5   2   2    6.86    0.12
  -5   2   2    6.91    0.15
   4  -2  -2   23.68    0.30
   4  -2  -2   23.60    0.34
   4  -2  -2   23.75    0.36
   4  -2  -2   23.26    0.33
  -4   2   2   23.75    0.30
  -4   2   2   23.90    0.34
   3  -2  -2    4.01    0.09
   3  -2  -2    3.83    0.10
   3  -2  -2    4.04    0.10
   3  -2  -2    4.07    0.08
  -3   2   2    4.02    0.09
  -3   2   2    4.03    0.08
   2  -2  -2    1.69    0.05
   2  -2  -2    1.72    0.05
   2  -2  -2    1.73    0.04
   2  -2  -2    1.77    0.05
  -2   2   2    1.69    0.05
  -2   2   2    1.70    0.04
   1  -2  -2   26.94    0.32
   1  -2  -2   27.05    0.34
   1  -2  -2   27.22    0.35
  -1   2   2   27.64    0.31
  -1   2   2   26.74    0.35
   0  -2  -2    2.11    0.04
   0  -2  -2    2.06    0.05
   0  -2  -2    2.08    0.04
   0   2   2    2.09    0.04
   0   2   2    2.04    0.05
   0   2   2    2.08    0.04
  -1  -2  -2    0.33    0.01
  -1  -2  -2    0.31    0.02
  -1  -2  -2    0.31    0.02
   1   2   2    0.30    0.02
   1   2   2    0.28    0.02
  -2  -2  -2   15.39    0.20
   2   2   2   15.35    0.19
   2   2   2   15.00    0.20
   2   2   2   15.45    0.20
   2   2   2   15.41    0.21
   3   2   2   22.48    0.28
   3   2   2   22.09    0.30
   3   2   2   22.21    0.29
   3   2   2   22.44    0.29
   3   2   2   22.30    0.28
   3   2   2   21.72    0.29
   4   2   2    0.62    0.03
   4   2   2    0.55    0.03
   4   2   2    0.58    0.03
   4   2   2    0.58    0.04
   4   2   2    0.55    0.04
   4   2   2    0.53    0.04
   5   2   2   64.56    0.79
   5   2   2   67.03    0.77
   5   2   2   66.87    0.79
   5   2   2   66.24    0.80
   5   2   2   67.51    0.83
   5   2   2   65.56    0.84
   6   2   2    2.44    0.08
   6   2   2    2.51    0.08
   6   2   2    2.47    0.09
   6   2   2    2.45    0.08
   6   2   2    2.38    0.08
   6   2   2    2.43    0.09
   7   2   2    0.11    0.03
   7   2   2    0.06    0.03
   7   2   2    0.05    0.03
   7   2   2    0.15    0.03
   7   2   2    0.07    0.03
   7   2   2    0.03    0.02
   8   2   2    0.23    0.05
   8   2   2    0.19    0.03
   8   2   2    0.23    0.04
   8   2   2    0.20    0.04
  -9  -2  -2   13.59    0.24
  -9  -2  -2   13.36    0.27
   9   2   2   13.53    0.27
   9   2   2   13.65    0.27
   9   2   2   13.63    0.28
   9   2   2   13.78    0.24
 -10  -2  -2    9.60    0.20
 -10  -2  -2    9.31    0.23
  10   2   2    9.52    0.20
  10   2   2    9.04    0.23
  10   2   2    9.65    0.24
  10   2   2    9.84    0.23
 -11  -2  -2   10.32    0.25
  11   2   2   10.53    0.27
  11   2   2   10.62    0.26
 -12  -2  -2    6.59    0.20
  12   2   2    6.69    0.23
  12   2   2    6.68    0.21
 -13  -2  -2    4.86    0.20
  13   2   2    5.08    0.21
  14   2   2    2.06    0.17
  15   2   2    1.35    0.15
  13  -3  -2    1.18    0.14
 -13   3   2    1.06    0.13
  12  -3  -2   11.44    0.31
  12  -3  -2   11.75    0.34
 -12   3   2   11.01    0.31
  11  -3  -2    0.19    0.07
  11  -3  -2    0.10    0.07
 -11   3   2    0.19    0.07
 -11   3   2    0.23    0.06
  10  -3  -2    0.08    0.05
  10  -3  -2    0.07    0.06
 -10   3   2    0.15    0.05
 -10   3   2    0.09    0.06
   9  -3  -2    0.39    0.07
   9  -3  -2    0.45    0.08
  -9   3   2    0.39    0.07
  -9   3   2    0.56    0.07
   8  -3  -2    3.03    0.14
   8  -3  -2    3.12    0.13
  -8   3   2    3.17    0.13
  -8   3   2    3.22    0.14
   7  -3  -2    0.49    0.07
   7  -3  -2    0.60    0.07
  -7   3   2    0.66    0.07
  -7   3   2    0.73    0.08
   6  -3  -2    9.60    0.15
   6  -3  -2    9.68    0.21
   6  -3  -2   10.02    0.23
  -6   3   2    9.55    0.21
  -6   3   2    9.95    0.21
   5  -3  -2   32.38    0.40
   5  -3  -2   33.21    0.50
   5  -3  -2   33.08    0.47
  -5   3   2   32.35    0.40
  -5   3   2   32.16    0.46
  -5   3   2   32.47    0.47
   4  -3  -2    4.17    0.11
   4  -3  -2    4.09    0.12
   4  -3  -2    4.16    0.08
  -4   3   2    4.19    0.11
  -4   3   2    4.18    0.11
  -4   3   2    4.18    0.08
   3  -3  -2    9.39    0.18
   3  -3  -2    9.07    0.17
   3  -3  -2    9.08    0.13
  -3   3   2    9.21    0.13
  -3   3   2    9.10    0.17
  -3   3   2    8.98    0.16
   2  -3  -2    1.68    0.06
   2  -3  -2    1.66    0.04
   2  -3  -2    1.59    0.06
  -2   3   2    1.63    0.04
  -2   3   2    1.65    0.06
  -2   3   2    1.67    0.06
   1  -3  -2    0.86    0.04
   1  -3  -2    0.87    0.03
   1  -3  -2    0.89    0.04
  -1   3   2    0.83    0.03
  -1   3   2    0.78    0.04
  -1   3   2    0.90    0.04
   0  -3  -2   14.82    0.20
   0  -3  -2   15.47    0.21
   0  -3  -2   15.26    0.21
   0   3   2   14.87    0.19
   0   3   2   15.06    0.19
   0   3   2   14.99    0.22
  -1  -3  -2   21.60    0.27
  -1  -3  -2   20.85    0.27
   1   3   2   20.89    0.28
   1   3   2   21.28    0.26
   1   3   2   21.53    0.26
  -2  -3  -2    0.18    0.02
  -2  -3  -2    0.17    0.02
   2   3   2    0.18    0.02
   2   3   2    0.20    0.02
   2   3   2    0.19    0.02
   2   3   2    0.20    0.02
  -3  -3  -2    0.13    0.02
   3   3   2    0.11    0.02
   3   3   2    0.11    0.02
   3   3   2    0.08    0.02
   3   3   2    0.08    0.02
  -4  -3  -2    3.27    0.08
   4   3   2    3.22    0.08
   4   3   2    3.30    0.08
   4   3   2    3.21    0.08
   4   3   2    3.43    0.07
   5   3   2    0.18    0.03
   5   3   2    0.14    0.03
   5   3   2    0.15    0.03
   5   3   2    0.16    0.02
   5   3   2    0.14    0.03
   5   3   2    0.15    0.02
   6   3   2    8.05    0.16
   6   3   2    7.94    0.16
   6   3   2    8.05    0.16
   6   3   2    7.94    0.16
   6   3   2    8.04    0.17
   6   3   2    8.22    0.16
   7   3   2    9.87    0.19
   7   3   2    9.90    0.19
   7   3   2   10.25    0.19
   7   3   2   10.17    0.20
   7   3   2   10.01    0.19
   7   3   2   10.11    0.20
   8   3   2    9.21    0.19
   8   3   2    9.21    0.19
   8   3   2    9.08    0.19
   8   3   2    9.44    0.20
   8   3   2    9.04    0.20
   8   3   2    8.90    0.20
   9   3   2    0.36    0.04
   9   3   2    0.26    0.05
   9   3   2    0.25    0.05
 -10  -3  -2    0.01    0.03
 -10  -3  -2   -0.04    0.03
  10   3   2    0.04    0.03
  10   3   2    0.06    0.04
  10   3   2    0.03    0.02
  10   3   2    0.01    0.04
 -11  -3  -2   28.54    0.49
  11   3   2   29.32    0.51
  11   3   2   29.06    0.45
  11   3   2   29.98    0.49
  11   3   2   28.59    0.47
  12   3   2    2.49    0.14
  12   3   2    2.82    0.15
  13   3   2    1.88    0.14
  14   3   2    1.94    0.16
  12  -4  -2    1.03    0.13
  12  -4  -2    0.88    0.12
 -12   4   2    0.80    0.11
 -12   4   2    0.92    0.10
  11  -4  -2    0.22    0.08
  11  -4  -2    0.34    0.08
 -11   4   2    0.29    0.07
 -11   4   2    0.39    0.08
  10  -4  -2    3.73    0.18
  10  -4  -2    3.84    0.17
 -10   4   2    3.72    0.17
 -10   4   2    3.87    0.17
   9  -4  -2   -0.07    0.04
   9  -4  -2    0.07    0.05
  -9   4   2    0.05    0.05
  -9   4   2   -0.02    0.04
   8  -4  -2    1.35    0.10
   8  -4  -2    1.17    0.10
  -8   4   2    1.21    0.09
  -8   4   2    1.21    0.10
   7  -4  -2    2.58    0.13
   7  -4  -2    2.66    0.12
  -7   4   2    2.59    0.12
  -7   4   2    2.83    0.13
   6  -4  -2   14.51    0.28
   6  -4  -2   14.30    0.30
  -6   4   2   14.77    0.29
  -6   4   2   14.55    0.28
   5  -4  -2    0.76    0.07
   5  -4  -2    0.81    0.06
   5  -4  -2    0.82    0.03
  -5   4   2    0.81    0.06
  -5   4   2    0.79    0.06
   4  -4  -2   26.50    0.41
   4  -4  -2   26.37    0.39
   4  -4  -2   26.45    0.32
  -4   4   2   26.22    0.38
  -4   4   2   26.19    0.40
   3  -4  -2   66.94    0.75
   3  -4  -2   65.82    0.86
   3  -4  -2   65.85    0.82
  -3   4   2   65.09    0.73
  -3   4   2   66.02    0.80
  -3   4   2   65.52    0.84
   2  -4  -2   65.21    0.76
   2  -4  -2   66.38    0.84
   2  -4  -2   66.48    0.81
  -2   4   2   67.23    0.79
  -2   4   2   66.52    0.83
  -2   4   2   64.91    0.73
   1  -4  -2    0.48    0.03
   1  -4  -2    0.48    0.03
   1  -4  -2    0.44    0.04
  -1   4   2    0.48    0.04
  -1   4   2    0.48    0.03
  -1   4   2    0.44    0.03
   0  -4  -2    0.32    0.03
   0  -4  -2    0.32    0.03
   0  -4  -2    0.29    0.02
   0   4   2    0.31    0.02
   0   4   2    0.30    0.03
   0   4   2    0.37    0.03
  -1  -4  -2    0.61    0.03
  -1  -4  -2    0.56    0.03
   1   4   2    0.53    0.03
   1   4   2    0.63    0.03
   1   4   2    0.61    0.03
  -2  -4  -2    1.53    0.05
  -2  -4  -2    1.50    0.05
   2   4   2    1.59    0.05
   2   4   2    1.45    0.05
   2   4   2    1.46    0.05
   2   4   2    1.49    0.05
  -3  -4  -2   81.27    0.99
  -3  -4  -2   81.25    0.94
   3   4   2   82.25    0.99
   3   4   2   81.08    0.96
   3   4   2   82.27    0.93
   3   4   2   83.55    0.92
  -4  -4  -2    0.47    0.03
  -4  -4  -2    0.38    0.03
   4   4   2    0.40    0.04
   4   4   2    0.41    0.03
   4   4   2    0.44    0.04
   4   4   2    0.44    0.04
  -5  -4  -2    1.27    0.05
  -5  -4  -2    1.25    0.05
   5   4   2    1.29    0.06
   5   4   2    1.29    0.06
   5   4   2    1.22    0.06
   5   4   2    1.36    0.05
  -6  -4  -2   28.63    0.41
  -6  -4  -2   28.80    0.39
   6   4   2   28.68    0.39
   6   4   2   28.96    0.41
   6   4   2   28.67    0.41
   6   4   2   28.74    0.40
   7   4   2   22.51    0.34
   7   4   2   22.25    0.33
   7   4   2   22.41    0.35
   7   4   2   22.06    0.33
   7   4   2   22.14    0.34
   8   4   2    0.05    0.03
   8   4   2    0.11    0.04
   8   4   2    0.10    0.04
   8   4   2    0.08    0.04
   8   4   2    0.08    0.03
   9   4   2    1.64    0.09
   9   4   2    1.76    0.09
   9   4   2    1.71    0.10
   9   4   2    1.71    0.09
   9   4   2    1.90    0.09
  10   4   2    2.22    0.11
  10   4   2    2.22    0.10
  10   4   2    2.11    0.11
 -11  -4  -2    3.34    0.13
 -11  -4  -2    3.13    0.13
  11   4   2    3.51    0.14
  11   4   2    3.55    0.13
  11   4   2    3.20    0.13
  12   4   2    1.43    0.08
  12   4   2    1.22    0.11
  13   4   2    2.29    0.15
 -14  -4  -2    0.79    0.11
 -15  -4  -2    0.50    0.10
  12  -5  -2    0.15    0.08
  12  -5  -2    0.21    0.09
 -12   5   2    0.26    0.05
  11  -5  -2    0.13    0.08
  11  -5  -2    0.15    0.07
 -11   5   2    0.04    0.06
 -11   5   2    0.08    0.05
  10  -5  -2    1.80    0.14
  10  -5  -2    2.09    0.15
 -10   5   2    1.97    0.14
 -10   5   2    2.04    0.14
   9  -5  -2    0.92    0.10
   9  -5  -2    0.94    0.10
  -9   5   2    1.14    0.11
  -9   5   2    0.94    0.10
   8  -5  -2    0.83    0.10
   8  -5  -2    1.02    0.10
  -8   5   2    0.99    0.10
  -8   5   2    0.99    0.10
   7  -5  -2    2.63    0.13
   7  -5  -2    2.73    0.14
  -7   5   2    2.63    0.13
  -7   5   2    2.69    0.13
   6  -5  -2   59.23    0.82
   6  -5  -2   60.41    0.86
  -6   5   2   59.64    0.84
  -6   5   2   59.17    0.80
   5  -5  -2   20.03    0.35
   5  -5  -2   19.77    0.36
  -5   5   2   20.43    0.36
  -5   5   2   19.99    0.34
   4  -5  -2   21.47    0.35
   4  -5  -2   21.60    0.37
  -4   5   2   22.01    0.36
  -4   5   2   21.39    0.34
   3  -5  -2    0.31    0.02
   3  -5  -2    0.25    0.04
   3  -5  -2    0.28    0.04
  -3   5   2    0.24    0.04
  -3   5   2    0.30    0.04
   2  -5  -2    1.06    0.06
   2  -5  -2    1.10    0.06
   2  -5  -2    1.11    0.04
  -2   5   2    1.07    0.06
  -2   5   2    1.17    0.04
  -2   5   2    1.19    0.06
   1  -5  -2    8.88    0.17
   1  -5  -2    9.11    0.17
   1  -5  -2    9.10    0.14
  -1   5   2    9.15    0.18
  -1   5   2    8.86    0.13
  -1   5   2    9.10    0.16
   0  -5  -2    2.87    0.07
   0  -5  -2    2.84    0.08
   0  -5  -2    2.75    0.08
   0   5   2    2.87    0.07
   0   5   2    2.81    0.08
   0   5   2    2.90    0.08
  -1  -5  -2    0.38    0.04
  -1  -5  -2    0.38    0.03
   1   5   2    0.32    0.03
   1   5   2    0.42    0.03
   1   5   2    0.38    0.03
  -2  -5  -2   14.76    0.22
  -2  -5  -2   14.44    0.22
   2   5   2   13.83    0.22
   2   5   2   14.17    0.21
   2   5   2   13.88    0.21
   2   5   2   14.40    0.22
  -3  -5  -2  115.42    1.43
  -3  -5  -2  124.97    1.36
   3   5   2  119.44    1.37
   3   5   2  115.35    1.42
   3   5   2  120.56    1.33
   3   5   2  120.68    1.34
  -4  -5  -2   21.61    0.32
  -4  -5  -2   21.94    0.30
   4   5   2   22.43    0.32
   4   5   2   22.26    0.32
   4   5   2   22.18    0.32
   4   5   2   22.36    0.29
  -5  -5  -2    1.33    0.05
  -5  -5  -2    1.37    0.06
   5   5   2    1.45    0.06
   5   5   2    1.35    0.06
   5   5   2    1.37    0.07
   5   5   2    1.48    0.05
  -6  -5  -2    0.77    0.05
  -6  -5  -2    0.74    0.04
   6   5   2    0.75    0.05
   6   5   2    0.74    0.05
   6   5   2    0.87    0.06
   6   5   2    0.73    0.05
  -7  -5  -2    0.08    0.03
  -7  -5  -2    0.06    0.02
   7   5   2    0.02    0.03
   7   5   2    0.09    0.03
   7   5   2    0.03    0.03
   7   5   2    0.04    0.03
  -8  -5  -2    0.16    0.04
  -8  -5  -2    0.32    0.04
   8   5   2    0.28    0.05
   8   5   2    0.22    0.04
   8   5   2    0.30    0.05
   8   5   2    0.12    0.05
  -9  -5  -2    5.86    0.17
  -9  -5  -2    6.03    0.15
   9   5   2    5.89    0.16
   9   5   2    5.74    0.16
   9   5   2    5.92    0.16
   9   5   2    6.21    0.17
 -10  -5  -2    6.24    0.16
 -10  -5  -2    6.38    0.18
  10   5   2    6.17    0.17
  10   5   2    6.35    0.17
  10   5   2    6.29    0.17
 -11  -5  -2    0.89    0.08
 -11  -5  -2    1.03    0.09
  11   5   2    0.93    0.07
  11   5   2    0.94    0.09
 -12  -5  -2    2.55    0.13
 -12  -5  -2    2.50    0.14
  12   5   2    2.68    0.14
  12   5   2    2.52    0.11
 -13  -5  -2   10.82    0.27
 -13  -5  -2   10.30    0.29
  13   5   2   10.78    0.26
  13   5   2   10.82    0.28
 -14  -5  -2    0.04    0.06
  14   5   2   -0.07    0.06
 -15  -5  -2    0.68    0.11
 -12   6   2    0.08    0.04
  11  -6  -2    0.15    0.08
  11  -6  -2    0.08    0.07
 -11   6   2    0.09    0.05
 -11   6   2    0.11    0.07
  10  -6  -2    2.48    0.16
  10  -6  -2    2.22    0.16
 -10   6   2    2.42    0.15
 -10   6   2    2.21    0.15
   9  -6  -2    3.25    0.17
   9  -6  -2    3.09    0.17
  -9   6   2    3.08    0.16
  -9   6   2    2.98    0.16
   8  -6  -2   -0.01    0.05
   8  -6  -2   -0.09    0.04
  -8   6   2   -0.01    0.05
  -8   6   2    0.00    0.05
   7  -6  -2    0.03    0.05
   7  -6  -2    0.11    0.05
  -7   6   2    0.15    0.05
  -7   6   2    0.10    0.05
   6  -6  -2    0.00    0.04
   6  -6  -2    0.06    0.04
  -6   6   2    0.05    0.04
  -6   6   2    0.06    0.04
   5  -6  -2    2.80    0.13
   5  -6  -2    3.16    0.13
  -5   6   2    2.82    0.13
  -5   6   2    2.84    0.12
   4  -6  -2    0.29    0.05
   4  -6  -2    0.25    0.05
  -4   6   2    0.25    0.05
  -4   6   2    0.39    0.05
   3  -6  -2    8.52    0.20
   3  -6  -2    8.65    0.20
   3  -6  -2    8.61    0.13
  -3   6   2    8.76    0.18
  -3   6   2    8.50    0.20
   2  -6  -2    0.02    0.02
   2  -6  -2    0.01    0.02
   2  -6  -2    0.03    0.02
  -2   6   2    0.04    0.02
  -2   6   2    0.00    0.01
  -2   6   2    0.01    0.02
   1  -6  -2    1.33    0.05
   1  -6  -2    1.36    0.07
   1  -6  -2    1.34    0.06
  -1   6   2    1.39    0.06
  -1   6   2    1.38    0.05
  -1   6   2    1.36    0.07
   0  -6  -2  109.14    1.29
   0  -6  -2  108.28    1.25
   0  -6  -2  110.46    1.35
   0   6   2  113.03    1.27
   0   6   2  109.49    1.22
   0   6   2  109.22    1.34
  -1  -6  -2   18.06    0.28
  -1  -6  -2   17.75    0.26
  -1  -6  -2   18.27    0.27
   1   6   2   17.65    0.28
   1   6   2   18.76    0.27
   1   6   2   17.89    0.25
  -2  -6  -2  139.54    1.60
  -2  -6  -2  137.35    1.67
   2   6   2  138.63    1.66
   2   6   2  141.16    1.58
   2   6   2  141.00    1.55
   2   6   2  142.37    1.60
  -3  -6  -2    1.08    0.05
  -3  -6  -2    1.17    0.05
   3   6   2    1.16    0.06
   3   6   2    1.17    0.05
   3   6   2    1.10    0.05
   3   6   2    1.16    0.05
  -4  -6  -2   30.17    0.44
  -4  -6  -2   31.23    0.41
   4   6   2   31.64    0.43
   4   6   2   31.55    0.42
   4   6   2   31.22    0.43
   4   6   2   31.32    0.40
  -5  -6  -2   16.70    0.27
  -5  -6  -2   17.16    0.25
   5   6   2   16.84    0.27
   5   6   2   16.84    0.28
   5   6   2   16.93    0.27
   5   6   2   16.96    0.25
  -6  -6  -2   22.13    0.32
  -6  -6  -2   22.13    0.34
   6   6   2   22.37    0.34
   6   6   2   21.88    0.34
   6   6   2   22.15    0.32
   6   6   2   21.98    0.35
  -7  -6  -2    7.06    0.15
  -7  -6  -2    7.22    0.16
   7   6   2    7.40    0.18
   7   6   2    7.23    0.17
   7   6   2    6.90    0.16
   7   6   2    7.17    0.15
  -8  -6  -2    0.13    0.03
  -8  -6  -2    0.10    0.04
   8   6   2    0.10    0.03
   8   6   2    0.08    0.04
   8   6   2    0.05    0.04
   8   6   2    0.16    0.04
  -9  -6  -2   55.99    0.73
  -9  -6  -2   56.16    0.79
   9   6   2   57.54    0.75
   9   6   2   56.82    0.76
   9   6   2   56.14    0.77
   9   6   2   56.87    0.77
 -10  -6  -2    0.47    0.06
 -10  -6  -2    0.47    0.06
  10   6   2    0.47    0.06
  10   6   2    0.48    0.07
  10   6   2    0.41    0.06
  10   6   2    0.45    0.06
 -11  -6  -2    1.66    0.11
  11   6   2    1.69    0.11
  11   6   2    1.69    0.10
 -12  -6  -2    7.60    0.22
 -12  -6  -2    7.71    0.23
  12   6   2    8.21    0.22
  12   6   2    8.08    0.22
 -13  -6  -2    2.93    0.14
 -13  -6  -2    2.52    0.15
  13   6   2    2.86    0.15
  13   6   2    2.73    0.12
 -14  -6  -2    0.63    0.10
 -14  -6  -2    0.52    0.08
  14   6   2    0.60    0.07
  14   6   2    0.63    0.10
  15   6   2   -0.02    0.09
  11  -7  -2    0.90    0.14
  11  -7  -2    0.91    0.12
 -11   7   2    0.81    0.10
  10  -7  -2    1.46    0.15
  10  -7  -2    1.63    0.15
 -10   7   2    1.95    0.15
 -10   7   2    1.54    0.13
   9  -7  -2    1.33    0.13
   9  -7  -2    1.29    0.13
  -9   7   2    1.11    0.12
  -9   7   2    1.25    0.12
   8  -7  -2    0.00    0.06
   8  -7  -2    0.11    0.06
  -8   7   2    0.07    0.06
  -8   7   2    0.14    0.06
   7  -7  -2    2.13    0.14
   7  -7  -2    1.95    0.13
  -7   7   2    1.85    0.13
  -7   7   2    1.93    0.12
   6  -7  -2    0.59    0.08
   6  -7  -2    0.61    0.08
  -6   7   2    0.54    0.07
  -6   7   2    0.59    0.08
   5  -7  -2    7.24    0.21
   5  -7  -2    7.50    0.21
  -5   7   2    7.12    0.21
  -5   7   2    7.33    0.20
   4  -7  -2    0.00    0.04
   4  -7  -2    0.01    0.03
  -4   7   2    0.14    0.04
  -4   7   2    0.10    0.04
   3  -7  -2    1.18    0.08
   3  -7  -2    1.23    0.08
  -3   7   2    1.23    0.08
  -3   7   2    1.12    0.08
   2  -7  -2    9.87    0.22
   2  -7  -2    9.62    0.16
   2  -7  -2   10.13    0.22
  -2   7   2   10.11    0.22
  -2   7   2    9.64    0.20
   1  -7  -2    1.46    0.08
   1  -7  -2    1.63    0.06
   1  -7  -2    1.75    0.08
  -1   7   2    1.65    0.05
  -1   7   2    1.56    0.08
  -1   7   2    1.76    0.08
   0  -7  -2    0.31    0.03
   0  -7  -2    0.41    0.04
   0  -7  -2    0.31    0.04
   0   7   2    0.31    0.03
   0   7   2    0.34    0.04
   0   7   2    0.37    0.04
  -1  -7  -2    2.15    0.08
  -1  -7  -2    1.96    0.07
  -1  -7  -2    1.90    0.08
   1   7   2    1.95    0.07
   1   7   2    2.01    0.08
   1   7   2    2.01    0.08
  -2  -7  -2    4.07    0.10
  -2  -7  -2    4.28    0.11
   2   7   2    4.13    0.11
   2   7   2    4.15    0.11
   2   7   2    3.99    0.10
   2   7   2    3.95    0.11
  -3  -7  -2   12.55    0.22
  -3  -7  -2   12.60    0.22
   3   7   2   12.51    0.21
   3   7   2   12.73    0.22
   3   7   2   12.42    0.21
   3   7   2   12.36    0.22
  -4  -7  -2    0.26    0.03
  -4  -7  -2    0.25    0.03
   4   7   2    0.23    0.04
   4   7   2    0.28    0.04
   4   7   2    0.28    0.03
   4   7   2    0.27    0.04
  -5  -7  -2    0.26    0.03
  -5  -7  -2    0.25    0.04
   5   7   2    0.20    0.04
   5   7   2    0.23    0.03
   5   7   2    0.19    0.03
   5   7   2    0.17    0.04
  -6  -7  -2   14.16    0.23
  -6  -7  -2   14.12    0.26
   6   7   2   13.92    0.26
   6   7   2   14.44    0.26
   6   7   2   14.03    0.23
   6   7   2   14.30    0.25
  -7  -7  -2    0.31    0.04
  -7  -7  -2    0.40    0.05
   7   7   2    0.29    0.04
   7   7   2    0.21    0.05
   7   7   2    0.25    0.04
   7   7   2    0.20    0.04
  -8  -7  -2    1.74    0.09
  -8  -7  -2    1.55    0.07
   8   7   2    1.61    0.10
   8   7   2    1.55    0.09
   8   7   2    1.61    0.08
   8   7   2    1.68    0.08
  -9  -7  -2   17.66    0.33
  -9  -7  -2   17.51    0.29
   9   7   2   18.01    0.32
   9   7   2   17.78    0.33
   9   7   2   18.12    0.34
   9   7   2   18.24    0.31
 -10  -7  -2   18.28    0.35
  10   7   2   18.11    0.33
  10   7   2   18.58    0.34
  10   7   2   18.42    0.35
  10   7   2   17.83    0.35
 -11  -7  -2   11.90    0.28
  11   7   2   12.26    0.27
  11   7   2   12.29    0.28
 -12  -7  -2    3.32    0.15
 -12  -7  -2    3.45    0.16
  12   7   2    3.42    0.14
  12   7   2    3.32    0.15
 -13  -7  -2    0.01    0.05
 -13  -7  -2   -0.05    0.05
  13   7   2    0.02    0.06
  13   7   2    0.07    0.03
 -14  -7  -2    0.11    0.06
  14   7   2    0.05    0.04
  14   7   2    0.01    0.07
  10  -8  -2    1.32    0.14
  10  -8  -2    1.56    0.16
 -10   8   2    1.34    0.13
   9  -8  -2    0.13    0.07
   9  -8  -2    0.15    0.08
  -9   8   2    0.22    0.07
  -9   8   2    0.17    0.07
   8  -8  -2    7.81    0.26
   8  -8  -2    8.03    0.27
  -8   8   2    8.14    0.25
  -8   8   2    8.10    0.26
   7  -8  -2   28.69    0.55
   7  -8  -2   28.94    0.53
  -7   8   2   27.84    0.51
  -7   8   2   29.27    0.54
   6  -8  -2   -0.02    0.05
   6  -8  -2   -0.03    0.05
  -6   8   2   -0.03    0.05
  -6   8   2   -0.04    0.04
   5  -8  -2    2.74    0.14
   5  -8  -2    2.93    0.14
  -5   8   2    2.96    0.13
  -5   8   2    2.77    0.14
   4  -8  -2    8.94    0.24
   4  -8  -2    8.65    0.23
  -4   8   2    8.73    0.23
  -4   8   2    8.87    0.22
   3  -8  -2    0.46    0.06
   3  -8  -2    0.42    0.06
  -3   8   2    0.57    0.07
  -3   8   2    0.45    0.06
   2  -8  -2    9.66    0.22
   2  -8  -2    9.64    0.23
  -2   8   2    9.65    0.21
  -2   8   2    9.19    0.22
   1  -8  -2    8.91    0.20
   1  -8  -2    8.62    0.16
   1  -8  -2    8.52    0.20
  -1   8   2    8.87    0.19
  -1   8   2    8.85    0.21
   0  -8  -2    1.05    0.06
   0  -8  -2    0.97    0.07
   0  -8  -2    1.05    0.05
   0   8   2    1.08    0.07
   0   8   2    1.05    0.07
  -1  -8  -2    6.12    0.15
  -1  -8  -2    6.37    0.14
  -1  -8  -2    6.27    0.15
   1   8   2    6.31    0.16
   1   8   2    6.44    0.15
  -2  -8  -2    1.80    0.08
  -2  -8  -2    1.92    0.08
   2   8   2    1.76    0.07
   2   8   2    1.92    0.08
   2   8   2    1.83    0.08
  -3  -8  -2    0.22    0.03
  -3  -8  -2    0.25    0.04
   3   8   2    0.17    0.03
   3   8   2    0.24    0.04
   3   8   2    0.27    0.04
   3   8   2    0.25    0.04
  -4  -8  -2    0.23    0.04
  -4  -8  -2    0.20    0.04
   4   8   2    0.19    0.04
   4   8   2    0.24    0.04
   4   8   2    0.23    0.04
   4   8   2    0.22    0.04
  -5  -8  -2    2.80    0.10
  -5  -8  -2    2.78    0.09
   5   8   2    2.77    0.10
   5   8   2    2.75    0.10
   5   8   2    2.65    0.09
   5   8   2    2.68    0.10
  -6  -8  -2   10.59    0.22
  -6  -8  -2   10.70    0.20
   6   8   2   10.85    0.23
   6   8   2   10.54    0.20
   6   8   2   10.83    0.23
   6   8   2   10.97    0.22
  -7  -8  -2    4.01    0.11
  -7  -8  -2    3.92    0.13
   7   8   2    4.00    0.13
   7   8   2    3.83    0.14
   7   8   2    3.77    0.14
  -8  -8  -2    0.11    0.04
  -8  -8  -2    0.11    0.03
   8   8   2    0.03    0.04
   8   8   2    0.07    0.04
   8   8   2    0.14    0.04
  -9  -8  -2    3.44    0.13
   9   8   2    3.35    0.14
   9   8   2    3.38    0.14
   9   8   2    3.18    0.13
   9   8   2    3.49    0.12
 -10  -8  -2    0.53    0.07
  10   8   2    0.37    0.07
  10   8   2    0.48    0.08
  10   8   2    0.54    0.07
 -11  -8  -2    3.89    0.16
  11   8   2    3.63    0.14
  11   8   2    3.65    0.15
 -12  -8  -2    0.09    0.06
 -12  -8  -2    0.06    0.05
  12   8   2    0.01    0.05
  12   8   2    0.01    0.03
 -13  -8  -2    0.85    0.10
  13   8   2    1.11    0.09
 -14  -8  -2    1.95    0.14
  14   8   2    1.86    0.12
  15   8   2    9.88    0.28
   9  -9  -2    1.66    0.16
   9  -9  -2    1.51    0.15
  -9   9   2    1.30    0.14
  -9   9   2    1.46    0.14
   8  -9  -2    0.00    0.07
   8  -9  -2    0.14    0.07
  -8   9   2    0.01    0.06
  -8   9   2    0.21    0.07
   7  -9  -2    0.52    0.09
   7  -9  -2    0.66    0.10
  -7   9   2    0.57    0.09
  -7   9   2    0.58    0.09
   6  -9  -2   23.52    0.47
   6  -9  -2   23.09    0.48
  -6   9   2   23.27    0.47
  -6   9   2   23.59    0.45
   5  -9  -2   17.67    0.38
   5  -9  -2   17.26    0.38
  -5   9   2   17.84    0.38
  -5   9   2   17.80    0.36
   4  -9  -2    0.71    0.08
   4  -9  -2    0.77    0.09
  -4   9   2    0.68    0.08
  -4   9   2    0.87    0.09
   3  -9  -2    3.85    0.15
   3  -9  -2    3.68    0.15
  -3   9   2    3.76    0.14
  -3   9   2    3.89    0.15
   2  -9  -2   17.92    0.35
   2  -9  -2   17.45    0.34
  -2   9   2   18.03    0.35
  -2   9   2   17.74    0.33
   1  -9  -2   14.56    0.29
   1  -9  -2   15.30    0.30
  -1   9   2   14.84    0.28
  -1   9   2   14.61    0.30
   0  -9  -2   23.71    0.40
   0  -9  -2   23.36    0.34
   0  -9  -2   23.99    0.40
   0   9   2   23.43    0.38
   0   9   2   23.16    0.40
  -1  -9  -2    0.52    0.06
  -1  -9  -2    0.53    0.05
  -1  -9  -2    0.56    0.06
   1   9   2    0.62    0.06
   1   9   2    0.55    0.06
  -2  -9  -2   17.22    0.30
  -2  -9  -2   17.56    0.28
  -2  -9  -2   17.34    0.31
   2   9   2   17.54    0.31
   2   9   2   17.55    0.28
   2   9   2   16.94    0.30
  -3  -9  -2    2.27    0.10
  -3  -9  -2    2.26    0.09
   3   9   2    2.22    0.09
   3   9   2    2.24    0.09
   3   9   2    2.45    0.10
   3   9   2    2.23    0.09
  -4  -9  -2    2.13    0.09
  -4  -9  -2    2.06    0.09
   4   9   2    2.10    0.09
   4   9   2    2.25    0.09
   4   9   2    2.17    0.09
   4   9   2    2.16    0.09
  -5  -9  -2    2.38    0.09
  -5  -9  -2    2.49    0.10
   5   9   2    2.46    0.09
   5   9   2    2.61    0.11
   5   9   2    2.40    0.10
   5   9   2    2.52    0.10
  -6  -9  -2    2.30    0.09
  -6  -9  -2    2.10    0.10
   6   9   2    2.30    0.10
   6   9   2    2.15    0.10
   6   9   2    2.21    0.10
  -7  -9  -2    4.33    0.12
  -7  -9  -2    4.20    0.14
   7   9   2    3.94    0.14
   7   9   2    4.10    0.13
   7   9   2    3.84    0.14
  -8  -9  -2   11.55    0.26
  -8  -9  -2   11.70    0.22
   8   9   2   11.56    0.24
   8   9   2   11.70    0.26
   8   9   2   11.71    0.26
  -9  -9  -2    1.39    0.09
   9   9   2    1.27    0.10
   9   9   2    1.23    0.10
   9   9   2    1.34    0.08
   9   9   2    1.13    0.09
 -10  -9  -2    0.81    0.08
  10   9   2    0.98    0.09
  10   9   2    0.85    0.08
  10   9   2    0.73    0.09
 -11  -9  -2    2.17    0.13
  11   9   2    2.03    0.11
  11   9   2    1.86    0.12
 -12  -9  -2    1.63    0.13
  12   9   2    1.55    0.11
 -13  -9  -2    0.32    0.08
  13   9   2    0.33    0.06
 -14  -9  -2    1.05    0.12
  14   9   2    0.91    0.10
  15   9   2    0.27    0.05
   8 -10  -2    0.15    0.08
   8 -10  -2    0.38    0.09
  -8  10   2    0.40    0.10
  -8  10   2    0.31    0.08
   7 -10  -2    1.33    0.14
   7 -10  -2    1.54    0.14
  -7  10   2    1.62    0.14
  -7  10   2    1.30    0.13
   6 -10  -2    0.60    0.10
   6 -10  -2    0.53    0.09
  -6  10   2    0.46    0.08
  -6  10   2    0.51    0.09
   5 -10  -2    9.70    0.28
   5 -10  -2    9.80    0.29
  -5  10   2    9.67    0.27
  -5  10   2    9.92    0.29
   4 -10  -2    3.52    0.16
   4 -10  -2    3.35    0.16
  -4  10   2    3.37    0.16
  -4  10   2    3.38    0.15
   3 -10  -2    0.13    0.05
   3 -10  -2    0.13    0.05
  -3  10   2    0.09    0.04
  -3  10   2    0.11    0.05
   2 -10  -2    8.85    0.24
   2 -10  -2    8.40    0.23
  -2  10   2    8.50    0.23
  -2  10   2    8.88    0.23
   1 -10  -2    6.24    0.19
   1 -10  -2    5.86    0.18
  -1  10   2    6.07    0.18
  -1  10   2    5.52    0.17
   0 -10  -2    0.47    0.06
   0 -10  -2    0.45    0.07
   0  10   2    0.51    0.07
   0  10   2    0.52    0.07
  -1 -10  -2   -0.01    0.03
  -1 -10  -2   -0.04    0.02
  -1 -10  -2    0.01    0.02
   1  10   2    0.01    0.03
   1  10   2   -0.01    0.02
  -2 -10  -2    3.68    0.12
  -2 -10  -2    3.52    0.12
  -2 -10  -2    3.71    0.13
   2  10   2    3.47    0.11
   2  10   2    3.59    0.13
   2  10   2    3.42    0.13
  -3 -10  -2   24.60    0.40
  -3 -10  -2   24.53    0.40
   3  10   2   24.66    0.41
   3  10   2   24.80    0.38
   3  10   2   24.17    0.39
  -4 -10  -2   22.79    0.37
  -4 -10  -2   23.35    0.38
   4  10   2   23.20    0.38
   4  10   2   23.26    0.37
   4  10   2   22.91    0.39
  -5 -10  -2    0.60    0.06
  -5 -10  -2    0.64    0.06
   5  10   2    0.57    0.06
   5  10   2    0.67    0.07
   5  10   2    0.62    0.07
  -6 -10  -2   12.18    0.25
  -6 -10  -2   11.90    0.24
   6  10   2   12.12    0.26
   6  10   2   12.16    0.26
   6  10   2   11.80    0.25
  -7 -10  -2    1.61    0.09
  -7 -10  -2    1.54    0.08
   7  10   2    1.41    0.10
   7  10   2    1.51    0.09
   7  10   2    1.39    0.09
  -8 -10  -2   16.18    0.33
   8  10   2   16.64    0.33
   8  10   2   16.18    0.29
   8  10   2   16.80    0.33
   8  10   2   16.05    0.31
  -9 -10  -2    2.33    0.12
   9  10   2    2.52    0.13
   9  10   2    2.53    0.11
   9  10   2    2.52    0.13
  10  10   2    3.43    0.16
  10  10   2    3.41    0.15
  10  10   2    3.40    0.13
  11  10   2    0.13    0.05
 -12 -10  -2    1.80    0.14
  12  10   2    2.01    0.13
 -13 -10  -2    0.44    0.08
  13  10   2    0.43    0.07
 -14 -10  -2    1.92    0.15
  14  10   2    1.88    0.12
  15  10   2   -0.02    0.04
   7 -11  -2    0.03    0.06
   7 -11  -2    0.08    0.08
  -7  11   2    0.03    0.07
  -7  11   2    0.00    0.05
   6 -11  -2    0.09    0.07
   6 -11  -2    0.02    0.05
  -6  11   2   -0.01    0.05
  -6  11   2    0.14    0.07
   5 -11  -2    3.99    0.19
   5 -11  -2    4.77    0.21
  -5  11   2    4.56    0.20
  -5  11   2    4.67    0.20
   4 -11  -2    2.55    0.15
   4 -11  -2    2.64    0.15
  -4  11   2    2.58    0.15
  -4  11   2    2.60    0.15
   3 -11  -2    0.89    0.09
   3 -11  -2    0.98    0.11
  -3  11   2    0.59    0.08
  -3  11   2    0.79    0.09
   2 -11  -2    0.86    0.10
   2 -11  -2    0.97    0.09
  -2  11   2    0.95    0.10
  -2  11   2    1.00    0.10
   1 -11  -2    0.22    0.06
   1 -11  -2    0.24    0.05
  -1  11   2    0.25    0.06
  -1  11   2    0.26    0.06
   0 -11  -2    7.84    0.22
   0 -11  -2    7.30    0.21
   0  11   2    7.88    0.21
   0  11   2    7.68    0.21
  -1 -11  -2    0.68    0.07
  -1 -11  -2    0.69    0.08
   1  11   2    0.84    0.08
   1  11   2    0.67    0.08
  -2 -11  -2   17.45    0.34
  -2 -11  -2   17.09    0.30
  -2 -11  -2   17.37    0.33
   2  11   2   17.19    0.29
   2  11   2   17.35    0.34
   2  11   2   17.62    0.33
  -3 -11  -2    0.87    0.07
  -3 -11  -2    0.87    0.07
  -3 -11  -2    1.07    0.09
   3  11   2    0.93    0.09
   3  11   2    1.06    0.08
   3  11   2    1.06    0.08
  -4 -11  -2   24.49    0.41
  -4 -11  -2   25.26    0.41
   4  11   2   25.20    0.42
   4  11   2   24.63    0.41
   4  11   2   24.90    0.40
  -5 -11  -2    3.83    0.13
  -5 -11  -2    3.73    0.13
   5  11   2    3.85    0.14
   5  11   2    3.87    0.14
   5  11   2    3.46    0.13
   5  11   2    3.68    0.14
  -6 -11  -2    6.31    0.18
  -6 -11  -2    6.33    0.17
   6  11   2    6.45    0.19
   6  11   2    6.54    0.18
   6  11   2    6.44    0.17
   6  11   2    6.53    0.19
  -7 -11  -2    0.05    0.03
   7  11   2    0.18    0.05
   7  11   2    0.09    0.05
   7  11   2    0.03    0.04
   7  11   2    0.08    0.05
   8  11   2    0.92    0.09
   8  11   2    0.98    0.08
   8  11   2    0.91    0.09
   9  11   2    7.35    0.23
   9  11   2    7.48    0.22
  10  11   2    0.00    0.05
  10  11   2    0.10    0.06
  11  11   2    0.04    0.05
 -12 -11  -2    0.29    0.08
  12  11   2    0.28    0.07
 -13 -11  -2   10.72    0.31
  13  11   2   10.76    0.30
 -14 -11  -2    1.93    0.15
  14  11   2    1.68    0.13
   6 -12  -2   -0.03    0.04
  -6  12   2   -0.10    0.04
  -6  12   2   -0.01    0.08
   5 -12  -2    1.37    0.12
   5 -12  -2    1.31    0.14
  -5  12   2    1.29    0.13
  -5  12   2    1.34    0.13
   4 -12  -2    0.15    0.07
   4 -12  -2    0.04    0.05
  -4  12   2    0.07    0.05
  -4  12   2    0.08    0.06
   3 -12  -2    0.13    0.06
   3 -12  -2    0.10    0.05
  -3  12   2    0.07    0.06
  -3  12   2    0.06    0.05
   2 -12  -2   -0.08    0.04
   2 -12  -2   -0.04    0.03
  -2  12   2   -0.01    0.05
  -2  12   2   -0.01    0.04
   1 -12  -2    0.01    0.03
   1 -12  -2   -0.06    0.04
  -1  12   2   -0.03    0.03
  -1  12   2    0.00    0.04
   0 -12  -2    2.69    0.14
   0 -12  -2    2.87    0.13
   0  12   2    2.72    0.14
   0  12   2    2.89    0.14
  -1 -12  -2    4.33    0.17
  -1 -12  -2    4.58    0.16
   1  12   2    4.60    0.17
   1  12   2    4.55    0.16
  -2 -12  -2    2.80    0.13
  -2 -12  -2    2.72    0.12
   2  12   2    3.05    0.13
   2  12   2    2.58    0.13
  -3 -12  -2    0.30    0.06
  -3 -12  -2    0.27    0.05
  -3 -12  -2    0.28    0.05
   3  12   2    0.21    0.05
   3  12   2    0.30    0.06
  -4 -12  -2    0.00    0.03
  -4 -12  -2    0.00    0.04
  -4 -12  -2   -0.03    0.03
   4  12   2    0.03    0.03
   4  12   2    0.01    0.04
   4  12   2   -0.02    0.04
  -5 -12  -2    0.30    0.06
  -5 -12  -2    0.36    0.05
   5  12   2    0.32    0.07
   5  12   2    0.30    0.05
   5  12   2    0.33    0.05
   6  12   2    4.53    0.16
   6  12   2    4.36    0.14
   6  12   2    4.23    0.16
   6  12   2    4.19    0.16
   7  12   2    4.68    0.16
   7  12   2    5.08    0.18
   7  12   2    5.02    0.18
   8  12   2    4.32    0.17
   8  12   2    4.21    0.17
   9  12   2   11.41    0.29
   9  12   2   11.69    0.29
  10  12   2    3.18    0.16
  10  12   2    3.58    0.17
  11  12   2    4.22    0.18
 -12 -12  -2    7.82    0.26
  12  12   2    8.09    0.26
 -13 -12  -2    3.76    0.19
  13  12   2    3.87    0.18
  14  12   2   -0.01    0.05
   5 -13  -2    0.00    0.04
  -5  13   2   -0.05    0.08
  -5  13   2    0.01    0.04
   4 -13  -2    1.49    0.12
   4 -13  -2    1.92    0.15
  -4  13   2    1.66    0.15
  -4  13   2    1.64    0.13
   3 -13  -2    0.81    0.11
   3 -13  -2    0.80    0.10
  -3  13   2    0.95    0.11
  -3  13   2    0.79    0.10
   2 -13  -2    0.29    0.07
   2 -13  -2    0.33    0.07
  -2  13   2    0.36    0.08
  -2  13   2    0.28    0.06
   1 -13  -2    0.88    0.10
   1 -13  -2    0.81    0.10
  -1  13   2    0.85    0.10
  -1  13   2    0.75    0.09
   0 -13  -2    0.08    0.04
   0 -13  -2    0.05    0.06
   0  13   2    0.00    0.03
   0  13   2    0.08    0.05
  -1 -13  -2   -0.01    0.04
  -1 -13  -2    0.04    0.03
   1  13   2    0.07    0.05
   1  13   2    0.02    0.03
  -2 -13  -2    0.02    0.04
  -2 -13  -2    0.00    0.03
   2  13   2   -0.05    0.04
   2  13   2    0.03    0.03
  -3 -13  -2    0.25    0.05
  -3 -13  -2    0.17    0.06
   3  13   2    0.24    0.06
   3  13   2    0.28    0.05
  -4 -13  -2    2.48    0.13
  -4 -13  -2    2.78    0.12
  -4 -13  -2    2.80    0.13
   4  13   2    2.77    0.13
   4  13   2    2.58    0.12
   4  13   2    2.51    0.13
  -5 -13  -2    0.74    0.08
  -5 -13  -2    0.68    0.08
   5  13   2    0.66    0.08
   5  13   2    0.68    0.08
   5  13   2    0.71    0.08
   6  13   2    4.64    0.18
   6  13   2    4.65    0.17
   7  13   2    4.29    0.17
   7  13   2    4.48    0.18
   8  13   2    6.02    0.21
   8  13   2    6.26    0.21
   9  13   2    3.91    0.17
   9  13   2    4.35    0.19
  10  13   2    0.66    0.10
  10  13   2    0.73    0.10
  11  13   2    4.10    0.19
 -12 -13  -2    2.75    0.17
  12  13   2    2.61    0.16
  13  13   2    0.31    0.08
   4 -14  -2    0.05    0.03
   3 -14  -2   -0.02    0.03
  -3  14   2    0.04    0.05
  -3  14   2    0.12    0.08
   2 -14  -2    6.26    0.22
   2 -14  -2    6.78    0.26
  -2  14   2    6.51    0.24
  -2  14   2    6.30    0.25
   1 -14  -2    0.08    0.04
   1 -14  -2    0.01    0.05
  -1  14   2    0.09    0.07
  -1  14   2   -0.02    0.04
   0 -14  -2    1.22    0.13
   0 -14  -2    1.09    0.09
   0  14   2    1.13    0.12
   0  14   2    1.11    0.11
  -1 -14  -2    0.92    0.09
  -1 -14  -2    0.72    0.10
   1  14   2    0.81    0.11
   1  14   2    0.87    0.10
  -2 -14  -2    2.84    0.15
   2  14   2    2.90    0.15
   2  14   2    3.15    0.16
  -3 -14  -2    1.53    0.11
   3  14   2    1.65    0.11
  -4 -14  -2    6.83    0.23
   4  14   2    7.13    0.22
  -5 -14  -2    0.45    0.07
   5  14   2    0.58    0.08
   5  14   2    0.47    0.08
  -6 -14  -2    0.15    0.06
   6  14   2    0.17    0.06
   6  14   2    0.26    0.07
   7  14   2    0.06    0.06
   8  14   2    0.91    0.10
   8  14   2    0.97    0.11
   9  14   2    1.33    0.12
   9  14   2    1.28    0.13
  10  14   2    2.53    0.15
 -11 -14  -2    0.01    0.07
  11  14   2    0.02    0.06
  12  14   2    4.84    0.21
   3 -15  -2    0.53    0.07
  -2  15   2    0.50    0.12
  -2  15   2    0.66    0.10
   1 -15  -2    3.43    0.19
  -1  15   2    3.32    0.17
   0  15   2    8.96    0.28
  -1 -15  -2    0.41    0.08
   1  15   2    0.46    0.08
  -2 -15  -2    2.84    0.16
   2  15   2    2.79    0.15
  -3 -15  -2    4.37    0.19
   3  15   2    4.54    0.19
   4  15   2    6.74    0.23
   5  15   2    0.30    0.06
  -6 -15  -2    0.40    0.08
   6  15   2    0.23    0.07
  -7 -15  -2    0.75    0.10
 -10 -15  -2    2.22    0.17
  11  15   2    0.08    0.06
   0  16   2    3.68    0.19
  -1 -16  -2    0.06    0.07
   1  16   2    0.09    0.04
   2  16   2    0.05    0.04
  -3 -16  -2    0.23    0.07
   3  16   2    0.30    0.07
   4  16   2    1.40    0.12
  -7 -16  -2    0.04    0.07
  -7 -16  -2   -0.01    0.07
  -8 -16  -2    2.76    0.17
  -8 -16  -2    2.60    0.17
  -9 -16  -2    0.14    0.07
  -9 -16  -2    0.07    0.08
   4  16  -3    1.21    0.17
  -3 -16   3    0.41    0.07
  -2 -16   3    0.23    0.05
  10  15  -3    5.40    0.21
   9  15  -3    0.73    0.09
  -9 -15   3    1.03    0.13
   8  15  -3   -0.02    0.03
  -8 -15   3   -0.04    0.07
   6  15  -3    5.38    0.23
  -6 -15   3    4.40    0.21
   5  15  -3    0.61    0.11
  -5 -15   3    0.60    0.08
   4  15  -3    7.95    0.28
  -4 -15   3    7.98    0.26
   3  15  -3    5.29    0.24
  -3 -15   3    4.80    0.20
   2  15  -3    0.08    0.09
  -2 -15   3    0.04    0.04
   1  15  -3    0.83    0.09
   1  15  -3    0.88    0.14
  -1 -15   3    0.78    0.11
  -1 -15   3    0.92    0.11
   0 -15   3    0.19    0.08
   0 -15   3    0.22    0.05
  11  14  -3    0.62    0.09
  10  14  -3    1.56    0.12
 -10 -14   3    1.41    0.14
   9  14  -3    0.80    0.10
   9  14  -3    0.57    0.11
  -9 -14   3    0.89    0.11
   8  14  -3    0.55    0.07
   8  14  -3    0.39    0.09
  -8 -14   3    0.34    0.08
  -8 -14   3    0.45    0.07
   7  14  -3    0.41    0.06
   7  14  -3    0.42    0.09
  -7 -14   3    0.46    0.08
  -7 -14   3    0.56    0.08
   6  14  -3    0.10    0.07
  -6 -14   3   -0.02    0.04
  -6 -14   3    0.03    0.07
   5  14  -3    1.12    0.13
  -5 -14   3    1.05    0.11
   4  14  -3    0.43    0.10
  -4 -14   3    0.50    0.08
   3  14  -3    0.06    0.07
  -3 -14   3    0.02    0.04
   2  14  -3    0.15    0.08
   2  14  -3    0.08    0.03
  -2 -14   3    0.11    0.05
   1  14  -3    7.50    0.24
   1  14  -3    7.59    0.28
  -1 -14   3    7.62    0.26
   0  14  -3    5.24    0.24
   0  14  -3    5.49    0.20
   0 -14   3    5.33    0.22
   0 -14   3    5.13    0.21
  -1  14  -3    2.10    0.18
  -1  14  -3    2.25    0.13
   1 -14   3    2.33    0.15
  -2  14  -3    1.87    0.13
   2 -14   3    1.95    0.13
  12  13  -3    2.49    0.15
  11  13  -3    6.70    0.25
 -11 -13   3    7.45    0.26
  10  13  -3    0.00    0.07
  10  13  -3    0.02    0.05
 -10 -13   3    0.01    0.06
 -10 -13   3   -0.05    0.03
   9  13  -3    0.03    0.06
   9  13  -3    0.02    0.05
  -9 -13   3    0.03    0.06
  -9 -13   3    0.07    0.04
   8  13  -3    0.17    0.06
   8  13  -3   -0.01    0.05
  -8 -13   3    0.04    0.05
  -8 -13   3    0.09    0.05
   7  13  -3    0.18    0.06
   7  13  -3    0.18    0.06
  -7 -13   3    0.15    0.06
  -7 -13   3    0.13    0.06
   6  13  -3    8.88    0.26
   6  13  -3    9.82    0.25
  -6 -13   3    9.14    0.27
  -6 -13   3    9.31    0.25
   5  13  -3   13.64    0.33
  -5 -13   3   13.33    0.29
  -5 -13   3   13.69    0.34
   4  13  -3    0.11    0.07
  -4 -13   3    0.07    0.05
   3  13  -3    6.57    0.20
   3  13  -3    6.77    0.24
  -3 -13   3    6.39    0.22
   2  13  -3    0.03    0.06
   2  13  -3    0.06    0.03
  -2 -13   3    0.14    0.06
   1  13  -3    0.73    0.08
   1  13  -3    0.65    0.11
  -1 -13   3    0.75    0.10
  -1 -13   3    0.61    0.09
   0  13  -3    0.21    0.08
   0 -13   3    0.25    0.07
   0 -13   3    0.18    0.06
  -1  13  -3    1.35    0.14
  -1  13  -3    1.70    0.11
   1 -13   3    1.76    0.13
   1 -13   3    1.62    0.15
  -2  13  -3    0.24    0.06
  -2  13  -3    0.51    0.11
   2 -13   3    0.40    0.08
  -3  13  -3    0.74    0.09
  -3  13  -3    0.82    0.13
   3 -13   3    0.86    0.11
   3 -13   3    0.76    0.10
  13  12  -3    3.66    0.18
  12  12  -3    2.37    0.15
  12  12  -3    2.61    0.18
 -12 -12   3    2.45    0.17
  11  12  -3    0.03    0.05
  11  12  -3    0.03    0.06
 -11 -12   3   -0.01    0.04
 -11 -12   3   -0.05    0.05
  10  12  -3    0.01    0.05
  10  12  -3    0.09    0.06
 -10 -12   3    0.00    0.05
 -10 -12   3   -0.01    0.06
   9  12  -3   -0.07    0.04
   9  12  -3   -0.15    0.04
  -9 -12   3   -0.06    0.04
  -9 -12   3    0.05    0.06
   8  12  -3    2.75    0.15
   8  12  -3    2.99    0.15
  -8 -12   3    2.81    0.15
  -8 -12   3    2.94    0.16
   7  12  -3    4.81    0.18
   7  12  -3    4.79    0.18
  -7 -12   3    4.91    0.18
  -7 -12   3    4.52    0.19
   6  12  -3    4.31    0.16
   6  12  -3    3.85    0.17
  -6 -12   3    3.73    0.17
  -6 -12   3    3.98    0.15
   5  12  -3    1.07    0.09
   5  12  -3    1.21    0.11
  -5 -12   3    1.02    0.09
  -5 -12   3    1.18    0.10
   4  12  -3    0.02    0.05
   4  12  -3    0.09    0.03
  -4 -12   3   -0.03    0.04
  -4 -12   3    0.07    0.05
   3  12  -3    1.23    0.08
   3  12  -3    1.09    0.11
  -3 -12   3    1.22    0.11
   2  12  -3    0.31    0.08
   2  12  -3    0.41    0.06
  -2 -12   3    0.42    0.07
  -2 -12   3    0.40    0.07
   1  12  -3    1.35    0.13
   1  12  -3    1.43    0.09
  -1 -12   3    1.56    0.12
  -1 -12   3    1.51    0.11
   0  12  -3    1.60    0.14
   0  12  -3    1.75    0.11
   0 -12   3    1.72    0.12
   0 -12   3    1.71    0.13
  -1  12  -3   12.21    0.31
  -1  12  -3   11.55    0.32
   1 -12   3   12.16    0.32
   1 -12   3   12.31    0.33
  -2  12  -3    1.96    0.16
  -2  12  -3    2.34    0.13
   2 -12   3    2.64    0.15
   2 -12   3    2.29    0.15
  -3  12  -3    5.18    0.22
  -3  12  -3    4.86    0.20
   3 -12   3    4.95    0.21
   3 -12   3    5.08    0.22
  -4  12  -3    5.35    0.24
  -4  12  -3    5.51    0.23
   4 -12   3    5.22    0.23
   4 -12   3    5.86    0.23
  -5  12  -3    0.18    0.07
   5 -12   3    0.42    0.07
  14  11  -3   -0.02    0.06
  13  11  -3    9.16    0.29
  13  11  -3   10.56    0.30
 -13 -11   3    8.96    0.29
 -13 -11   3    8.49    0.31
  12  11  -3    0.11    0.07
  12  11  -3    0.19    0.06
 -12 -11   3    0.21    0.07
 -12 -11   3    0.19    0.07
  11  11  -3   -0.01    0.06
  11  11  -3   -0.05    0.04
 -11 -11   3    0.04    0.05
 -11 -11   3    0.03    0.06
  10  11  -3    1.52    0.12
  10  11  -3    1.28    0.11
 -10 -11   3    1.41    0.12
 -10 -11   3    1.56    0.13
   9  11  -3    3.26    0.15
   9  11  -3    3.11    0.15
  -9 -11   3    3.01    0.16
  -9 -11   3    3.45    0.16
   8  11  -3    0.57    0.08
   8  11  -3    0.60    0.08
  -8 -11   3    0.59    0.09
  -8 -11   3    0.71    0.09
   7  11  -3    1.73    0.11
   7  11  -3    1.64    0.11
  -7 -11   3    1.87    0.13
  -7 -11   3    1.59    0.11
   6  11  -3    0.81    0.09
   6  11  -3    0.86    0.09
  -6 -11   3    0.74    0.08
  -6 -11   3    0.66    0.09
   5  11  -3    2.04    0.12
   5  11  -3    2.20    0.11
  -5 -11   3    2.04    0.11
  -5 -11   3    1.85    0.12
   4  11  -3    0.07    0.05
   4  11  -3    0.06    0.03
   4  11  -3    0.05    0.04
  -4 -11   3    0.03    0.04
  -4 -11   3    0.14    0.05
   3  11  -3    2.24    0.10
   3  11  -3    2.55    0.14
   3  11  -3    2.34    0.10
  -3 -11   3    2.31    0.12
  -3 -11   3    2.26    0.11
  -3 -11   3    2.23    0.10
   2  11  -3    0.14    0.03
   2  11  -3    0.10    0.05
  -2 -11   3    0.26    0.06
  -2 -11   3    0.21    0.05
   1  11  -3    0.60    0.07
   1  11  -3    0.60    0.09
  -1 -11   3    0.62    0.08
  -1 -11   3    0.65    0.08
   0  11  -3    5.01    0.19
   0  11  -3    4.85    0.17
   0 -11   3    4.81    0.18
   0 -11   3    4.85    0.19
  -1  11  -3    1.26    0.12
  -1  11  -3    1.71    0.11
   1 -11   3    1.56    0.12
   1 -11   3    1.59    0.12
  -2  11  -3   16.07    0.36
  -2  11  -3   15.27    0.36
   2 -11   3   15.22    0.37
   2 -11   3   15.74    0.36
  -3  11  -3    0.26    0.06
  -3  11  -3    0.25    0.08
   3 -11   3    0.23    0.07
   3 -11   3    0.15    0.06
  -4  11  -3    3.16    0.18
  -4  11  -3    3.34    0.17
   4 -11   3    2.86    0.16
   4 -11   3    3.18    0.18
  -5  11  -3    1.05    0.12
  -5  11  -3    1.41    0.15
   5 -11   3    1.19    0.13
   5 -11   3    1.32    0.14
  -6  11  -3    0.07    0.07
   6 -11   3    0.04    0.05
  14  10  -3    2.77    0.19
  14  10  -3    2.28    0.15
 -14 -10   3    2.56    0.17
 -14 -10   3    2.28    0.17
  13  10  -3    3.23    0.17
  13  10  -3    3.42    0.18
 -13 -10   3    3.44    0.18
 -13 -10   3    3.10    0.18
  12  10  -3    0.13    0.06
  12  10  -3    0.13    0.07
 -12 -10   3    0.11    0.07
 -12 -10   3    0.15    0.06
  11  10  -3    0.77    0.10
  11  10  -3    0.54    0.08
 -11 -10   3    0.69    0.10
 -11 -10   3    0.56    0.09
  10  10  -3    7.32    0.22
  10  10  -3    6.95    0.23
 -10 -10   3    7.31    0.24
 -10 -10   3    7.08    0.23
   9  10  -3    1.49    0.11
   9  10  -3    1.50    0.11
  -9 -10   3    1.52    0.11
  -9 -10   3    1.57    0.13
   8  10  -3   12.26    0.28
   8  10  -3   12.19    0.29
  -8 -10   3   11.95    0.31
  -8 -10   3   12.16    0.28
   7  10  -3    8.29    0.22
   7  10  -3    8.06    0.22
  -7 -10   3    8.04    0.22
  -7 -10   3    8.47    0.24
   6  10  -3    0.14    0.05
   6  10  -3    0.14    0.05
  -6 -10   3    0.10    0.05
  -6 -10   3    0.12    0.05
   5  10  -3    0.07    0.04
   5  10  -3    0.13    0.05
   5  10  -3    0.14    0.03
  -5 -10   3    0.22    0.05
  -5 -10   3    0.10    0.04
   4  10  -3    0.43    0.06
   4  10  -3    0.43    0.05
   4  10  -3    0.33    0.06
  -4 -10   3    0.45    0.07
  -4 -10   3    0.32    0.05
  -4 -10   3    0.38    0.05
   3  10  -3    0.40    0.05
   3  10  -3    0.55    0.07
   3  10  -3    0.44    0.06
  -3 -10   3    0.39    0.06
  -3 -10   3    0.46    0.06
  -3 -10   3    0.46    0.07
   2  10  -3    1.29    0.08
   2  10  -3    1.34    0.07
   2  10  -3    1.55    0.11
  -2 -10   3    1.49    0.09
  -2 -10   3    1.42    0.10
   1  10  -3    2.62    0.14
   1  10  -3    2.47    0.11
  -1 -10   3    2.55    0.13
  -1 -10   3    2.37    0.11
   0  10  -3    0.44    0.07
   0  10  -3    0.51    0.07
   0 -10   3    0.47    0.07
   0 -10   3    0.49    0.07
  -1  10  -3    0.61    0.08
  -1  10  -3    0.57    0.08
   1 -10   3    0.55    0.08
   1 -10   3    0.56    0.08
  -2  10  -3   -0.04    0.04
  -2  10  -3   -0.04    0.03
   2 -10   3   -0.01    0.04
   2 -10   3    0.00    0.04
  -3  10  -3    0.11    0.06
  -3  10  -3    0.14    0.05
   3 -10   3    0.10    0.05
   3 -10   3    0.15    0.05
  -4  10  -3    0.03    0.06
  -4  10  -3    0.00    0.04
   4 -10   3    0.02    0.05
   4 -10   3    0.01    0.04
  -5  10  -3    2.44    0.15
  -5  10  -3    2.57    0.17
   5 -10   3    2.31    0.15
   5 -10   3    2.09    0.14
  -6  10  -3   -0.06    0.05
  -6  10  -3   -0.02    0.07
   6 -10   3   -0.07    0.05
   6 -10   3   -0.05    0.06
  -7  10  -3    8.29    0.29
  -7  10  -3    7.92    0.30
   7 -10   3    7.92    0.29
   7 -10   3    7.86    0.29
  15   9  -3    0.08    0.05
  15   9  -3   -0.15    0.09
 -15  -9   3   -0.01    0.07
  14   9  -3    7.54    0.25
  14   9  -3    7.39    0.26
 -14  -9   3    7.41    0.26
 -14  -9   3    7.44    0.27
  13   9  -3    0.20    0.06
  13   9  -3    0.24    0.08
 -13  -9   3    0.06    0.06
 -13  -9   3    0.29    0.08
  12   9  -3   -0.02    0.04
  12   9  -3   -0.02    0.05
 -12  -9   3   -0.02    0.05
 -12  -9   3    0.01    0.06
  11   9  -3    1.12    0.11
  11   9  -3    1.20    0.11
 -11  -9   3    1.14    0.11
 -11  -9   3    1.24    0.12
  10   9  -3   17.23    0.35
  10   9  -3   16.99    0.36
 -10  -9   3   17.45    0.36
 -10  -9   3   16.79    0.38
   9   9  -3   12.54    0.28
   9   9  -3   11.89    0.29
  -9  -9   3   12.15    0.30
  -9  -9   3   12.02    0.28
   8   9  -3    0.11    0.05
   8   9  -3    0.12    0.05
  -8  -9   3    0.14    0.05
  -8  -9   3    0.21    0.05
   7   9  -3    1.07    0.09
   7   9  -3    1.08    0.09
  -7  -9   3    1.10    0.10
  -7  -9   3    1.09    0.09
   6   9  -3    1.33    0.09
   6   9  -3    1.36    0.09
  -6  -9   3    1.35    0.10
  -6  -9   3    1.29    0.09
   5   9  -3    6.73    0.19
   5   9  -3    6.82    0.16
   5   9  -3    7.00    0.18
  -5  -9   3    6.84    0.18
  -5  -9   3    6.86    0.20
   4   9  -3    0.78    0.08
   4   9  -3    0.91    0.06
   4   9  -3    0.97    0.07
  -4  -9   3    0.83    0.06
  -4  -9   3    1.07    0.09
  -4  -9   3    0.88    0.07
   3   9  -3   14.87    0.26
   3   9  -3   14.69    0.27
   3   9  -3   14.40    0.30
  -3  -9   3   14.25    0.30
  -3  -9   3   14.17    0.25
  -3  -9   3   14.48    0.26
   2   9  -3    0.45    0.05
   2   9  -3    0.53    0.05
   2   9  -3    0.56    0.07
  -2  -9   3    0.47    0.05
  -2  -9   3    0.53    0.07
  -2  -9   3    0.56    0.06
   1   9  -3    2.04    0.12
   1   9  -3    1.88    0.10
   1   9  -3    1.96    0.08
  -1  -9   3    1.96    0.08
  -1  -9   3    2.04    0.10
  -1  -9   3    2.08    0.11
   0   9  -3    6.32    0.20
   0   9  -3    6.28    0.18
   0  -9   3    5.99    0.19
   0  -9   3    6.28    0.18
  -1   9  -3    0.94    0.08
  -1   9  -3    0.94    0.09
   1  -9   3    1.14    0.09
   1  -9   3    1.09    0.10
  -2   9  -3   10.32    0.26
  -2   9  -3    9.90    0.25
   2  -9   3   10.06    0.26
   2  -9   3   10.44    0.26
  -3   9  -3   11.65    0.29
  -3   9  -3   11.82    0.29
   3  -9   3   11.97    0.29
   3  -9   3   12.14    0.30
  -4   9  -3    0.82    0.10
  -4   9  -3    0.84    0.10
   4  -9   3    0.69    0.09
   4  -9   3    0.82    0.10
  -5   9  -3    1.79    0.13
  -5   9  -3    1.77    0.13
   5  -9   3    1.76    0.13
   5  -9   3    1.76    0.13
  -6   9  -3    2.62    0.15
  -6   9  -3    2.47    0.16
   6  -9   3    2.94    0.16
   6  -9   3    2.45    0.15
  -7   9  -3    1.30    0.14
  -7   9  -3    1.13    0.13
   7  -9   3    1.16    0.13
   7  -9   3    1.07    0.13
  -8   9  -3    1.59    0.16
  -8   9  -3    1.72    0.14
   8  -9   3    1.54    0.16
   8  -9   3    1.77    0.15
  15   8  -3    2.86    0.19
  15   8  -3    2.70    0.14
 -15  -8   3    2.61    0.17
  14   8  -3    0.33    0.06
  14   8  -3    0.16    0.08
 -14  -8   3    0.22    0.07
 -14  -8   3    0.15    0.07
  13   8  -3    3.69    0.18
  13   8  -3    4.45    0.18
 -13  -8   3    4.38    0.19
 -13  -8   3    4.22    0.20
  12   8  -3    6.50    0.21
  12   8  -3    6.42    0.22
 -12  -8   3    6.39    0.23
 -12  -8   3    6.15    0.22
  11   8  -3    1.87    0.12
  11   8  -3    1.58    0.12
 -11  -8   3    1.53    0.13
 -11  -8   3    1.84    0.13
  10   8  -3   -0.04    0.04
  10   8  -3    0.03    0.05
 -10  -8   3    0.00    0.05
 -10  -8   3   -0.03    0.05
   9   8  -3    5.65    0.18
   9   8  -3    5.88    0.18
  -9  -8   3    5.53    0.18
  -9  -8   3    5.71    0.19
   8   8  -3    0.01    0.04
   8   8  -3   -0.04    0.03
  -8  -8   3    0.03    0.04
  -8  -8   3   -0.01    0.04
   7   8  -3    0.01    0.03
   7   8  -3   -0.03    0.03
  -7  -8   3    0.04    0.04
  -7  -8   3    0.07    0.04
   6   8  -3    0.66    0.07
   6   8  -3    0.68    0.05
   6   8  -3    0.59    0.07
  -6  -8   3    0.67    0.08
  -6  -8   3    0.58    0.07
   5   8  -3   52.53    0.71
   5   8  -3   53.48    0.71
   5   8  -3   53.18    0.68
  -5  -8   3   52.82    0.69
  -5  -8   3   52.36    0.77
   4   8  -3   22.37    0.37
   4   8  -3   22.94    0.36
   4   8  -3   21.73    0.34
  -4  -8   3   21.87    0.39
  -4  -8   3   22.23    0.35
  -4  -8   3   22.10    0.33
   3   8  -3    3.76    0.11
   3   8  -3    4.05    0.14
   3   8  -3    4.14    0.12
  -3  -8   3    4.07    0.12
  -3  -8   3    4.03    0.14
  -3  -8   3    4.06    0.12
   2   8  -3    2.76    0.09
   2   8  -3    2.60    0.12
   2   8  -3    2.79    0.10
  -2  -8   3    2.69    0.09
  -2  -8   3    2.58    0.10
  -2  -8   3    2.78    0.12
   1   8  -3    2.28    0.10
   1   8  -3    2.38    0.11
   1   8  -3    2.28    0.08
  -1  -8   3    2.27    0.08
  -1  -8   3    2.24    0.11
  -1  -8   3    2.29    0.10
   0   8  -3   13.19    0.27
   0   8  -3   12.55    0.26
   0  -8   3   12.94    0.28
   0  -8   3   12.69    0.26
   0  -8   3   12.60    0.20
  -1   8  -3    5.62    0.17
  -1   8  -3    5.68    0.18
   1  -8   3    5.55    0.18
   1  -8   3    5.45    0.17
  -2   8  -3    3.01    0.13
  -2   8  -3    2.99    0.13
   2  -8   3    2.87    0.13
   2  -8   3    3.12    0.13
  -3   8  -3    1.88    0.11
  -3   8  -3    1.93    0.12
   3  -8   3    2.00    0.11
   3  -8   3    1.85    0.11
  -4   8  -3    4.30    0.17
  -4   8  -3    4.16    0.17
   4  -8   3    4.22    0.17
   4  -8   3    3.97    0.16
  -5   8  -3    0.10    0.05
  -5   8  -3    0.20    0.06
   5  -8   3    0.09    0.06
   5  -8   3    0.13    0.05
  -6   8  -3    0.15    0.06
  -6   8  -3    0.09    0.06
   6  -8   3    0.08    0.05
   6  -8   3    0.06    0.05
  -7   8  -3    0.12    0.07
  -7   8  -3    0.14    0.06
   7  -8   3    0.16    0.06
   7  -8   3    0.20    0.07
  -8   8  -3    1.67    0.15
  -8   8  -3    1.67    0.14
   8  -8   3    1.58    0.15
   8  -8   3    1.53    0.15
  -9   8  -3    0.27    0.08
  -9   8  -3    0.32    0.10
   9  -8   3    0.36    0.09
   9  -8   3    0.30    0.10
  15   7  -3    4.12    0.17
  15   7  -3    4.11    0.22
 -15  -7   3    4.02    0.21
  14   7  -3    0.04    0.07
  14   7  -3    0.10    0.04
 -14  -7   3    0.05    0.07
 -14  -7   3    0.11    0.06
  13   7  -3    0.03    0.04
  13   7  -3    0.02    0.06
 -13  -7   3    0.06    0.06
 -13  -7   3    0.02    0.05
  12   7  -3    0.43    0.07
  12   7  -3    0.41    0.08
 -12  -7   3    0.36    0.07
 -12  -7   3    0.27    0.07
  11   7  -3    1.03    0.09
  11   7  -3    1.12    0.10
 -11  -7   3    1.29    0.11
 -11  -7   3    1.28    0.11
  10   7  -3    0.52    0.07
  10   7  -3    0.44    0.07
 -10  -7   3    0.59    0.08
 -10  -7   3    0.58    0.08
   9   7  -3   17.45    0.34
   9   7  -3   17.85    0.33
  -9  -7   3   18.46    0.37
  -9  -7   3   17.59    0.34
   8   7  -3    0.24    0.05
   8   7  -3    0.08    0.05
  -8  -7   3    0.21    0.05
  -8  -7   3    0.13    0.05
   7   7  -3   10.74    0.23
   7   7  -3   11.09    0.24
  -7  -7   3   10.82    0.25
  -7  -7   3   10.80    0.23
   6   7  -3    0.87    0.07
   6   7  -3    0.87    0.05
   6   7  -3    0.77    0.07
  -6  -7   3    0.81    0.07
  -6  -7   3    0.86    0.08
   5   7  -3   15.68    0.28
   5   7  -3   15.69    0.24
   5   7  -3   15.57    0.28
  -5  -7   3   15.62    0.27
  -5  -7   3   15.86    0.31
   4   7  -3    3.33    0.11
   4   7  -3    3.29    0.12
   4   7  -3    3.29    0.09
  -4  -7   3    3.26    0.11
  -4  -7   3    3.30    0.09
  -4  -7   3    3.25    0.12
   3   7  -3   62.82    0.81
   3   7  -3   64.61    0.79
   3   7  -3   62.27    0.79
  -3  -7   3   62.18    0.76
  -3  -7   3   62.93    0.77
  -3  -7   3   61.15    0.85
   2   7  -3   -0.04    0.03
   2   7  -3   -0.01    0.02
   2   7  -3    0.06    0.02
  -2  -7   3   -0.01    0.02
  -2  -7   3    0.01    0.02
  -2  -7   3   -0.03    0.03
   1   7  -3    4.47    0.13
   1   7  -3    4.86    0.11
   1   7  -3    4.78    0.14
  -1  -7   3    4.65    0.14
  -1  -7   3    4.71    0.11
  -1  -7   3    4.74    0.13
   0   7  -3    0.26    0.05
   0   7  -3    0.24    0.04
   0   7  -3    0.26    0.03
   0  -7   3    0.32    0.04
   0  -7   3    0.31    0.05
   0  -7   3    0.21    0.03
  -1   7  -3   88.12    1.10
  -1   7  -3   87.05    1.14
   1  -7   3   89.37    1.17
   1  -7   3   88.06    1.11
  -2   7  -3   13.08    0.27
  -2   7  -3   12.64    0.27
   2  -7   3   12.87    0.28
   2  -7   3   12.56    0.27
  -3   7  -3    1.30    0.09
  -3   7  -3    1.22    0.09
   3  -7   3    1.21    0.09
   3  -7   3    1.37    0.09
  -4   7  -3   14.95    0.32
  -4   7  -3   14.88    0.31
   4  -7   3   15.07    0.33
   4  -7   3   14.82    0.32
  -5   7  -3   17.52    0.35
  -5   7  -3   18.15    0.38
   5  -7   3   17.44    0.37
   5  -7   3   18.21    0.38
  -6   7  -3    2.81    0.15
  -6   7  -3    2.62    0.14
   6  -7   3    2.77    0.15
   6  -7   3    3.09    0.16
  -7   7  -3    1.10    0.12
  -7   7  -3    1.04    0.11
   7  -7   3    1.03    0.11
   7  -7   3    1.12    0.11
  -8   7  -3    0.88    0.11
  -8   7  -3    1.05    0.11
   8  -7   3    1.21    0.13
   8  -7   3    0.87    0.11
  -9   7  -3    4.33    0.21
  -9   7  -3    4.47    0.20
   9  -7   3    4.25    0.21
   9  -7   3    4.46    0.22
 -10   7  -3   -0.02    0.05
  10  -7   3   -0.02    0.07
  15   6  -3    2.38    0.13
  15   6  -3    2.25    0.18
 -15  -6   3    2.22    0.17
  14   6  -3   -0.01    0.03
  14   6  -3   -0.02    0.07
 -14  -6   3   -0.02    0.05
 -14  -6   3   -0.16    0.05
  13   6  -3    3.77    0.16
  13   6  -3    3.61    0.18
 -13  -6   3    3.77    0.19
 -13  -6   3    3.53    0.17
  12   6  -3    9.98    0.27
  12   6  -3    9.56    0.25
 -12  -6   3    9.64    0.28
 -12  -6   3    9.25    0.26
  11   6  -3    0.54    0.08
  11   6  -3    0.51    0.07
 -11  -6   3    0.44    0.07
 -11  -6   3    0.41    0.07
  10   6  -3    2.43    0.12
  10   6  -3    2.57    0.12
 -10  -6   3    2.74    0.14
 -10  -6   3    2.54    0.13
   9   6  -3    5.30    0.16
   9   6  -3    5.30    0.17
  -9  -6   3    5.09    0.16
  -9  -6   3    5.34    0.18
   8   6  -3    0.09    0.04
   8   6  -3    0.04    0.04
  -8  -6   3    0.01    0.04
  -8  -6   3    0.18    0.05
   7   6  -3    5.57    0.16
   7   6  -3    5.76    0.16
  -7  -6   3    5.70    0.16
  -7  -6   3    6.05    0.17
   6   6  -3    6.54    0.17
   6   6  -3    6.37    0.16
   6   6  -3    6.27    0.12
  -6  -6   3    6.56    0.16
  -6  -6   3    6.58    0.18
   5   6  -3    2.08    0.09
   5   6  -3    2.15    0.06
   5   6  -3    1.97    0.09
  -5  -6   3    2.12    0.09
  -5  -6   3    2.04    0.10
  -5  -6   3    2.03    0.06
   4   6  -3    4.38    0.12
   4   6  -3    4.39    0.12
   4   6  -3    4.25    0.09
  -4  -6   3    4.16    0.09
  -4  -6   3    4.16    0.11
  -4  -6   3    4.20    0.13
   3   6  -3   10.41    0.18
   3   6  -3   11.06    0.20
   3   6  -3   10.03    0.21
  -3  -6   3   10.78    0.19
  -3  -6   3   10.50    0.22
  -3  -6   3   10.47    0.18
   2   6  -3   18.49    0.28
   2   6  -3   18.40    0.31
   2   6  -3   18.41    0.28
  -2  -6   3   18.19    0.28
  -2  -6   3   18.41    0.27
  -2  -6   3   19.01    0.32
   1   6  -3    2.85    0.09
   1   6  -3    2.95    0.10
   1   6  -3    2.97    0.08
  -1  -6   3    2.98    0.11
  -1  -6   3    2.86    0.09
  -1  -6   3    2.92    0.08
   0   6  -3   40.98    0.57
   0   6  -3   41.65    0.51
   0   6  -3   41.19    0.57
   0  -6   3   41.53    0.56
   0  -6   3   42.23    0.60
   0  -6   3   41.32    0.49
  -1   6  -3   10.29    0.15
  -1   6  -3   10.56    0.21
  -1   6  -3   10.26    0.21
   1  -6   3   10.17    0.21
   1  -6   3   10.30    0.15
   1  -6   3   10.33    0.22
  -2   6  -3   11.84    0.24
  -2   6  -3   11.55    0.24
   2  -6   3   11.43    0.24
   2  -6   3   11.56    0.25
  -3   6  -3    7.99    0.20
  -3   6  -3    8.29    0.21
   3  -6   3    8.18    0.20
   3  -6   3    8.06    0.21
  -4   6  -3    0.10    0.04
  -4   6  -3    0.20    0.05
   4  -6   3    0.16    0.05
   4  -6   3    0.21    0.05
  -5   6  -3    1.63    0.11
  -5   6  -3    1.70    0.11
   5  -6   3    1.66    0.11
   5  -6   3    1.57    0.10
  -6   6  -3   13.89    0.30
  -6   6  -3   14.47    0.33
   6  -6   3   13.91    0.33
   6  -6   3   13.49    0.32
  -7   6  -3   20.66    0.41
  -7   6  -3   21.43    0.44
   7  -6   3   20.19    0.42
   7  -6   3   21.21    0.44
  -8   6  -3    0.01    0.05
  -8   6  -3   -0.01    0.05
   8  -6   3   -0.02    0.04
   8  -6   3   -0.05    0.05
  -9   6  -3    1.90    0.14
  -9   6  -3    1.79    0.13
   9  -6   3    1.85    0.14
   9  -6   3    1.62    0.14
 -10   6  -3    9.23    0.30
 -10   6  -3    8.74    0.28
  10  -6   3    8.69    0.29
  10  -6   3    8.97    0.31
 -11   6  -3    4.07    0.20
  11  -6   3    3.98    0.23
  15   5  -3   -0.02    0.08
 -15  -5   3    0.12    0.08
  14   5  -3    2.52    0.17
  14   5  -3    2.27    0.12
 -14  -5   3    2.45    0.17
 -14  -5   3    2.54    0.15
  13   5  -3    0.00    0.03
  13   5  -3   -0.11    0.05
 -13  -5   3   -0.05    0.06
 -13  -5   3   -0.02    0.05
  12   5  -3    0.50    0.07
  12   5  -3    0.48    0.09
 -12  -5   3    0.52    0.08
 -12  -5   3    0.60    0.08
  11   5  -3    0.31    0.07
  11   5  -3    0.30    0.05
 -11  -5   3    0.21    0.06
 -11  -5   3    0.23    0.06
  10   5  -3   14.39    0.30
  10   5  -3   14.64    0.30
 -10  -5   3   14.40    0.32
 -10  -5   3   14.63    0.30
   9   5  -3    3.81    0.14
   9   5  -3    4.04    0.14
  -9  -5   3    4.02    0.15
  -9  -5   3    4.05    0.14
   8   5  -3    5.28    0.16
   8   5  -3    5.62    0.16
  -8  -5   3    5.75    0.16
  -8  -5   3    5.56    0.17
   7   5  -3    8.18    0.19
   7   5  -3    7.83    0.18
   7   5  -3    7.77    0.13
  -7  -5   3    7.87    0.19
  -7  -5   3    7.68    0.18
   6   5  -3    0.39    0.03
   6   5  -3    0.36    0.05
   6   5  -3    0.25    0.04
  -6  -5   3    0.36    0.05
  -6  -5   3    0.28    0.05
   5   5  -3    0.59    0.03
   5   5  -3    0.54    0.05
   5   5  -3    0.59    0.05
  -5  -5   3    0.61    0.06
  -5  -5   3    0.54    0.05
   4   5  -3    9.46    0.15
   4   5  -3    9.48    0.19
   4   5  -3    9.64    0.18
  -4  -5   3    9.28    0.18
  -4  -5   3    9.50    0.14
  -4  -5   3    9.34    0.20
   3   5  -3    0.09    0.03
   3   5  -3    0.07    0.02
   3   5  -3    0.11    0.02
  -3  -5   3    0.09    0.03
  -3  -5   3    0.08    0.02
  -3  -5   3    0.10    0.02
   2   5  -3    5.67    0.12
   2   5  -3    5.55    0.13
   2   5  -3    5.55    0.11
  -2  -5   3    5.34    0.11
  -2  -5   3    5.61    0.14
  -2  -5   3    5.52    0.12
   1   5  -3   19.47    0.27
   1   5  -3   19.62    0.31
   1   5  -3   19.45    0.29
  -1  -5   3   19.75    0.32
  -1  -5   3   19.49    0.26
  -1  -5   3   19.26    0.28
   0   5  -3    4.45    0.09
   0   5  -3    4.49    0.12
   0   5  -3    4.55    0.11
   0  -5   3    4.60    0.11
   0  -5   3    4.53    0.09
   0  -5   3    4.59    0.12
  -1   5  -3    0.98    0.06
  -1   5  -3    1.05    0.06
  -1   5  -3    0.96    0.03
   1  -5   3    0.85    0.05
   1  -5   3    0.90    0.03
   1  -5   3    0.99    0.06
  -2   5  -3    6.98    0.17
  -2   5  -3    6.75    0.16
   2  -5   3    6.98    0.17
   2  -5   3    6.83    0.17
  -3   5  -3    1.84    0.09
  -3   5  -3    1.96    0.09
   3  -5   3    1.88    0.09
   3  -5   3    2.11    0.10
  -4   5  -3   12.72    0.25
  -4   5  -3   13.39    0.28
   4  -5   3   13.03    0.28
   4  -5   3   12.96    0.27
  -5   5  -3   11.68    0.27
  -5   5  -3   11.61    0.25
   5  -5   3   11.87    0.26
   5  -5   3   11.71    0.27
  -6   5  -3    8.05    0.21
  -6   5  -3    7.83    0.22
   6  -5   3    7.56    0.22
   6  -5   3    7.67    0.22
  -7   5  -3    1.65    0.12
  -7   5  -3    1.62    0.11
   7  -5   3    1.74    0.12
   7  -5   3    1.55    0.12
  -8   5  -3    2.37    0.14
  -8   5  -3    2.33    0.14
   8  -5   3    2.72    0.15
   8  -5   3    2.40    0.14
  -9   5  -3    0.20    0.06
  -9   5  -3    0.30    0.07
   9  -5   3    0.37    0.08
   9  -5   3    0.36    0.08
 -10   5  -3    0.19    0.06
 -10   5  -3    0.25    0.07
  10  -5   3    0.09    0.06
  10  -5   3    0.18    0.08
 -11   5  -3    0.03    0.06
 -11   5  -3    0.02    0.06
  11  -5   3    0.12    0.08
  11  -5   3   -0.04    0.07
 -12   5  -3    2.33    0.15
  15   4  -3    0.15    0.09
 -15  -4   3    0.06    0.07
  14   4  -3    2.51    0.17
 -14  -4   3    2.24    0.17
  13   4  -3    4.11    0.15
  13   4  -3    3.72    0.18
 -13  -4   3    4.06    0.19
 -13  -4   3    3.92    0.17
  12   4  -3    2.26    0.11
  12   4  -3    2.33    0.14
 -12  -4   3    2.26    0.13
 -12  -4   3    2.09    0.14
  11   4  -3    0.84    0.09
  11   4  -3    1.12    0.08
 -11  -4   3    1.08    0.10
 -11  -4   3    1.08    0.10
  10   4  -3   26.03    0.43
  10   4  -3   26.35    0.44
 -10  -4   3   25.57    0.43
 -10  -4   3   25.29    0.46
   9   4  -3    1.55    0.09
   9   4  -3    1.40    0.09
  -9  -4   3    1.31    0.09
  -9  -4   3    1.56    0.09
   8   4  -3    1.20    0.08
   8   4  -3    1.15    0.08
  -8  -4   3    1.14    0.08
  -8  -4   3    1.20    0.08
   7   4  -3    9.74    0.20
   7   4  -3   10.08    0.21
  -7  -4   3   10.09    0.21
  -7  -4   3   10.53    0.22
   6   4  -3   15.17    0.26
   6   4  -3   15.34    0.21
   6   4  -3   14.95    0.26
  -6  -4   3   15.39    0.28
  -6  -4   3   15.31    0.26
   5   4  -3  149.13    1.74
   5   4  -3  153.82    1.75
   5   4  -3  154.63    1.73
  -5  -4   3  150.01    1.67
  -5  -4   3  151.29    1.70
  -5  -4   3  150.90    1.85
   4   4  -3    4.93    0.12
   4   4  -3    4.73    0.08
   4   4  -3    4.88    0.12
  -4  -4   3    4.50    0.08
  -4  -4   3    4.58    0.11
  -4  -4   3    4.67    0.12
   3   4  -3    4.35    0.08
   3   4  -3    4.30    0.10
   3   4  -3    4.34    0.11
  -3  -4   3    4.14    0.10
  -3  -4   3    4.23    0.12
  -3  -4   3    4.24    0.08
   2   4  -3   11.42    0.18
   2   4  -3   11.12    0.17
   2   4  -3   11.35    0.20
  -2  -4   3   10.93    0.16
  -2  -4   3   11.20    0.21
  -2  -4   3   11.04    0.18
   1   4  -3  114.94    1.32
   1   4  -3  113.95    1.38
   1   4  -3  117.94    1.35
  -1  -4   3  118.26    1.33
  -1  -4   3  116.82    1.43
  -1  -4   3  118.26    1.28
   0   4  -3   15.28    0.21
   0   4  -3   15.46    0.24
   0   4  -3   15.48    0.25
   0  -4   3   15.44    0.24
   0  -4   3   15.75    0.26
   0  -4   3   15.52    0.20
  -1   4  -3    1.37    0.06
  -1   4  -3    1.32    0.06
  -1   4  -3    1.38    0.04
   1  -4   3    1.35    0.06
   1  -4   3    1.29    0.06
   1  -4   3    1.28    0.04
  -2   4  -3    8.21    0.18
  -2   4  -3    8.24    0.17
   2  -4   3    8.20    0.17
   2  -4   3    8.08    0.18
  -3   4  -3    0.46    0.05
  -3   4  -3    0.41    0.05
   3  -4   3    0.53    0.05
   3  -4   3    0.49    0.05
  -4   4  -3    0.57    0.06
  -4   4  -3    0.65    0.06
   4  -4   3    0.67    0.06
   4  -4   3    0.59    0.06
  -5   4  -3    6.66    0.19
  -5   4  -3    6.67    0.17
   5  -4   3    6.86    0.19
   5  -4   3    6.54    0.18
  -6   4  -3    0.82    0.08
  -6   4  -3    0.80    0.08
   6  -4   3    0.78    0.08
   6  -4   3    0.71    0.08
  -7   4  -3    3.95    0.16
  -7   4  -3    3.76    0.14
   7  -4   3    3.98    0.16
   7  -4   3    3.98    0.16
  -8   4  -3   15.47    0.35
  -8   4  -3   14.75    0.32
   8  -4   3   14.76    0.35
   8  -4   3   15.52    0.34
  -9   4  -3    1.73    0.12
  -9   4  -3    1.87    0.13
   9  -4   3    1.61    0.13
   9  -4   3    1.68    0.13
 -10   4  -3    0.11    0.05
 -10   4  -3   -0.02    0.05
  10  -4   3    0.06    0.06
  10  -4   3    0.01    0.06
 -11   4  -3    0.06    0.06
 -11   4  -3   -0.03    0.06
  11  -4   3   -0.06    0.06
  11  -4   3   -0.04    0.06
 -12   4  -3    1.36    0.15
 -12   4  -3    1.38    0.14
  12  -4   3    1.20    0.14
  12  -4   3    1.20    0.14
  15   3  -3    3.88    0.23
 -15  -3   3    3.69    0.21
  14   3  -3    9.19    0.29
 -14  -3   3    9.18    0.30
  13   3  -3    0.17    0.07
  13   3  -3    0.11    0.03
 -13  -3   3    0.12    0.06
  12   3  -3    0.03    0.02
  12   3  -3   -0.03    0.06
 -12  -3   3    0.13    0.05
 -12  -3   3   -0.07    0.04
  11   3  -3    2.47    0.13
  11   3  -3    2.58    0.11
 -11  -3   3    2.55    0.12
 -11  -3   3    2.47    0.14
  10   3  -3    4.55    0.16
  10   3  -3    4.86    0.15
 -10  -3   3    4.85    0.17
 -10  -3   3    4.84    0.16
   9   3  -3   10.93    0.25
   9   3  -3   10.97    0.23
  -9  -3   3   10.85    0.23
  -9  -3   3   10.90    0.25
   8   3  -3   -0.01    0.02
   8   3  -3    0.01    0.03
  -8  -3   3    0.06    0.03
  -8  -3   3    0.00    0.03
  -8  -3   3    0.02    0.01
   7   3  -3    2.96    0.11
   7   3  -3    2.97    0.07
   7   3  -3    3.06    0.10
  -7  -3   3    2.91    0.11
  -7  -3   3    3.05    0.10
  -7  -3   3    2.99    0.07
   6   3  -3    7.14    0.16
   6   3  -3    6.99    0.16
  -6  -3   3    6.95    0.16
  -6  -3   3    6.98    0.15
   5   3  -3    4.78    0.08
   5   3  -3    5.02    0.12
   5   3  -3    4.64    0.12
  -5  -3   3    4.60    0.12
  -5  -3   3    5.32    0.08
  -5  -3   3    4.94    0.13
   4   3  -3   80.61    0.94
   4   3  -3   79.75    0.95
  -4  -3   3   79.83    0.88
  -4  -3   3   79.65    0.92
  -4  -3   3   79.32    1.00
   3   3  -3   29.31    0.35
   3   3  -3   29.36    0.38
   3   3  -3   29.44    0.38
  -3  -3   3   28.55    0.37
  -3  -3   3   28.78    0.41
  -3  -3   3   28.35    0.33
   2   3  -3    0.16    0.02
   2   3  -3    0.14    0.02
   2   3  -3    0.13    0.02
  -2  -3   3    0.12    0.01
  -2  -3   3    0.12    0.02
  -2  -3   3    0.14    0.03
   1   3  -3   11.81    0.19
   1   3  -3   11.42    0.17
   1   3  -3   11.32    0.17
  -1  -3   3   11.51    0.16
  -1  -3   3   11.28    0.20
  -1  -3   3   11.35    0.17
   0   3  -3   -0.04    0.02
   0   3  -3    0.00    0.01
   0  -3   3   -0.05    0.01
   0  -3   3   -0.06    0.01
   0  -3   3   -0.01    0.01
  -1   3  -3   12.69    0.21
  -1   3  -3   12.75    0.20
   1  -3   3   12.70    0.22
   1  -3   3   12.62    0.20
   1  -3   3   12.47    0.16
  -2   3  -3    0.87    0.05
  -2   3  -3    0.96    0.05
   2  -3   3    0.95    0.05
   2  -3   3    0.88    0.05
  -3   3  -3   33.12    0.48
  -3   3  -3   32.98    0.45
   3  -3   3   32.45    0.46
   3  -3   3   33.11    0.48
  -4   3  -3    1.39    0.08
  -4   3  -3    1.52    0.07
   4  -3   3    1.54    0.08
   4  -3   3    1.65    0.08
  -5   3  -3    9.05    0.19
  -5   3  -3    8.83    0.21
   5  -3   3    8.83    0.21
   5  -3   3    8.79    0.20
  -6   3  -3    3.72    0.13
  -6   3  -3    3.60    0.14
   6  -3   3    3.93    0.14
   6  -3   3    3.81    0.14
  -7   3  -3    0.01    0.04
  -7   3  -3   -0.01    0.03
   7  -3   3    0.04    0.04
   7  -3   3   -0.01    0.04
  -8   3  -3   10.51    0.27
  -8   3  -3   10.10    0.25
   8  -3   3   10.15    0.26
   8  -3   3   10.21    0.27
  -9   3  -3    4.34    0.18
  -9   3  -3    4.36    0.17
   9  -3   3    4.59    0.19
   9  -3   3    4.59    0.18
 -10   3  -3    0.81    0.10
 -10   3  -3    1.02    0.11
  10  -3   3    1.01    0.11
  10  -3   3    1.13    0.11
 -11   3  -3    4.03    0.19
 -11   3  -3    4.22    0.19
  11  -3   3    4.34    0.19
  11  -3   3    4.35    0.20
 -12   3  -3    0.06    0.07
 -12   3  -3    0.07    0.05
  12  -3   3    0.08    0.08
  12  -3   3    0.02    0.07
 -13   3  -3    1.41    0.11
  13  -3   3    1.22    0.16
 -15  -2   3    0.11    0.08
  14   2  -3    1.23    0.13
 -14  -2   3    1.09    0.13
  13   2  -3   -0.02    0.06
 -13  -2   3   -0.08    0.05
  12   2  -3    0.00    0.02
  12   2  -3    0.04    0.05
  11   2  -3    0.13    0.03
  11   2  -3    0.04    0.05
 -11  -2   3    0.01    0.04
  10   2  -3    4.27    0.16
  10   2  -3    4.51    0.14
 -10  -2   3    4.34    0.14
   9   2  -3    3.17    0.13
   9   2  -3    3.32    0.12
  -9  -2   3    3.30    0.12
   8   2  -3   15.74    0.28
   8   2  -3   15.76    0.29
  -8  -2   3   15.28    0.27
  -8  -2   3   15.56    0.25
   7   2  -3    5.36    0.14
   7   2  -3    5.44    0.11
   7   2  -3    5.45    0.15
  -7  -2   3    5.65    0.14
  -7  -2   3    5.59    0.11
   6   2  -3    0.58    0.05
   6   2  -3    0.56    0.03
   6   2  -3    0.63    0.05
  -6  -2   3    0.61    0.05
  -6  -2   3    0.54    0.03
  -6  -2   3    0.54    0.05
   5   2  -3    1.01    0.03
   5   2  -3    1.00    0.05
   5   2  -3    1.07    0.06
  -5  -2   3    1.05    0.03
  -5  -2   3    1.06    0.05
  -5  -2   3    1.00    0.06
   4   2  -3    1.62    0.06
   4   2  -3    1.89    0.06
  -4  -2   3    1.58    0.06
  -4  -2   3    1.63    0.03
   3   2  -3   56.25    0.68
   3   2  -3   56.57    0.67
  -3  -2   3   57.10    0.66
  -3  -2   3   55.86    0.71
   2   2  -3   13.30    0.16
   2   2  -3   12.97    0.19
   2   2  -3   13.32    0.19
  -2  -2   3   13.03    0.21
  -2  -2   3   12.88    0.16
  -2  -2   3   13.02    0.19
   1   2  -3    7.91    0.12
   1   2  -3    7.96    0.12
   1   2  -3    7.84    0.13
  -1  -2   3    7.91    0.14
  -1  -2   3    7.75    0.12
  -1  -2   3    7.78    0.11
   0   2  -3    0.08    0.02
   0   2  -3    0.06    0.01
   0   2  -3    0.08    0.02
   0  -2   3    0.08    0.01
   0  -2   3    0.06    0.02
   0  -2   3    0.05    0.01
  -1   2  -3    7.48    0.13
  -1   2  -3    7.34    0.14
  -1   2  -3    7.50    0.10
   1  -2   3    7.19    0.13
   1  -2   3    7.20    0.14
   1  -2   3    7.24    0.10
  -2   2  -3   78.15    0.97
  -2   2  -3   80.39    0.92
   2  -2   3   80.18    0.94
   2  -2   3   77.75    0.98
  -3   2  -3    7.16    0.14
  -3   2  -3    7.31    0.16
   3  -2   3    7.00    0.15
   3  -2   3    7.11    0.15
  -4   2  -3    4.37    0.11
  -4   2  -3    4.33    0.12
   4  -2   3    4.25    0.12
   4  -2   3    4.38    0.12
  -5   2  -3    2.75    0.10
  -5   2  -3    2.52    0.10
   5  -2   3    2.52    0.10
   5  -2   3    2.60    0.10
  -6   2  -3    0.30    0.04
  -6   2  -3    0.22    0.05
   6  -2   3    0.31    0.05
   6  -2   3    0.35    0.05
  -7   2  -3    4.72    0.15
  -7   2  -3    4.59    0.16
   7  -2   3    4.52    0.16
   7  -2   3    4.69    0.16
  -8   2  -3    2.35    0.11
  -8   2  -3    2.24    0.12
   8  -2   3    2.33    0.12
   8  -2   3    2.37    0.12
  -9   2  -3   -0.03    0.04
  -9   2  -3   -0.01    0.04
   9  -2   3    0.05    0.05
   9  -2   3    0.01    0.05
 -10   2  -3    2.72    0.14
 -10   2  -3    2.49    0.15
  10  -2   3    2.79    0.15
  10  -2   3    2.86    0.16
 -11   2  -3    0.17    0.06
 -11   2  -3    0.12    0.06
  11  -2   3    0.15    0.07
  11  -2   3    0.19    0.06
 -12   2  -3    0.06    0.06
 -12   2  -3   -0.04    0.04
  12  -2   3   -0.06    0.05
  12  -2   3    0.12    0.07
 -13   2  -3    0.06    0.06
 -13   2  -3   -0.08    0.03
  13  -2   3    0.05    0.08
  13  -2   3   -0.02    0.07
  13   1  -3    0.70    0.10
  13   1  -3    0.54    0.10
  12   1  -3    3.79    0.18
  12   1  -3    3.88    0.18
  11   1  -3    0.70    0.09
  11   1  -3    0.73    0.09
  11   1  -3    0.78    0.06
  10   1  -3   -0.05    0.04
  10   1  -3   -0.02    0.04
  10   1  -3   -0.07    0.02
 -10  -1   3   -0.04    0.03
   9   1  -3   19.13    0.37
   9   1  -3   19.31    0.32
   9   1  -3   19.69    0.36
  -9  -1   3   19.39    0.32
  -9  -1   3   19.38    0.32
   8   1  -3    0.28    0.05
   8   1  -3    0.22    0.04
   8   1  -3    0.27    0.04
   8   1  -3    0.27    0.05
  -8  -1   3    0.29    0.04
  -8  -1   3    0.24    0.04
   7   1  -3    0.59    0.06
   7   1  -3    0.53    0.05
   7   1  -3    0.44    0.04
   7   1  -3    0.57    0.04
  -7  -1   3    0.49    0.04
  -7  -1   3    0.55    0.05
   6   1  -3    1.23    0.05
   6   1  -3    1.04    0.07
   6   1  -3    1.14    0.07
   6   1  -3    1.21    0.06
  -6  -1   3    1.12    0.06
  -6  -1   3    1.26    0.05
   5   1  -3    3.47    0.10
   5   1  -3    3.58    0.09
   5   1  -3    3.73    0.11
   5   1  -3    3.49    0.07
  -5  -1   3    3.51    0.09
  -5  -1   3    3.60    0.08
   4   1  -3   14.77    0.22
   4   1  -3   14.80    0.19
   4   1  -3   14.58    0.22
  -4  -1   3   14.72    0.20
  -4  -1   3   14.57    0.22
   3   1  -3    0.31    0.03
   3   1  -3    0.29    0.03
  -3  -1   3    0.30    0.01
  -3  -1   3    0.30    0.03
  -3  -1   3    0.32    0.03
   2   1  -3  140.57    1.58
   2   1  -3  139.84    1.64
  -2  -1   3  138.08    1.68
  -2  -1   3  136.10    1.50
   1   1  -3    0.03    0.02
   1   1  -3    0.01    0.01
  -1  -1   3    0.02    0.02
  -1  -1   3    0.03    0.01
  -1  -1   3    0.02    0.01
   0   1  -3    0.86    0.04
   0   1  -3    0.88    0.03
   0  -1   3    0.82    0.03
   0  -1   3    0.84    0.04
   0  -1   3    0.80    0.03
  -1   1  -3    0.88    0.03
  -1   1  -3    0.86    0.04
   1  -1   3    0.88    0.04
   1  -1   3    0.81    0.03
   1  -1   3    0.85    0.04
  -2   1  -3    0.20    0.02
  -2   1  -3    0.15    0.03
  -2   1  -3    0.10    0.02
   2  -1   3    0.15    0.03
   2  -1   3    0.10    0.03
   2  -1   3    0.13    0.02
  -3   1  -3   13.81    0.23
  -3   1  -3   13.93    0.17
  -3   1  -3   13.94    0.21
   3  -1   3   13.75    0.22
   3  -1   3   13.74    0.17
   3  -1   3   13.45    0.22
  -4   1  -3    7.32    0.11
  -4   1  -3    7.38    0.16
  -4   1  -3    7.35    0.14
   4  -1   3    7.14    0.10
   4  -1   3    7.09    0.15
   4  -1   3    7.16    0.15
  -5   1  -3    0.00    0.01
  -5   1  -3    0.00    0.02
  -5   1  -3    0.02    0.02
   5  -1   3   -0.03    0.02
   5  -1   3   -0.01    0.01
   5  -1   3    0.03    0.02
  -6   1  -3    7.66    0.19
  -6   1  -3    7.72    0.17
  -6   1  -3    7.92    0.13
   6  -1   3    7.68    0.19
   6  -1   3    7.68    0.18
  -7   1  -3    2.83    0.12
  -7   1  -3    3.07    0.12
   7  -1   3    3.06    0.13
   7  -1   3    2.85    0.12
  -8   1  -3    1.54    0.09
  -8   1  -3    1.59    0.10
   8  -1   3    1.50    0.10
   8  -1   3    1.60    0.10
  -9   1  -3    2.11    0.12
  -9   1  -3    2.36    0.12
   9  -1   3    2.39    0.13
   9  -1   3    2.03    0.12
 -10   1  -3    0.08    0.05
 -10   1  -3    0.14    0.06
  10  -1   3    0.09    0.05
  10  -1   3    0.07    0.05
 -11   1  -3   11.60    0.29
 -11   1  -3   11.08    0.30
  11  -1   3   11.23    0.29
  11  -1   3   11.04    0.30
 -12   1  -3    0.09    0.06
 -12   1  -3    0.25    0.07
  12  -1   3    0.10    0.06
  12  -1   3    0.11    0.07
 -13   1  -3    0.36    0.09
 -13   1  -3    0.41    0.06
  13  -1   3    0.37    0.09
  13  -1   3    0.26    0.09
  14  -1   3    1.95    0.18
  14   0  -3    0.24    0.09
 -14   0   3    0.30    0.08
  13   0  -3    0.58    0.11
  12   0  -3    3.58    0.18
  12   0  -3    3.38    0.17
  11   0  -3    0.37    0.08
  11   0  -3    0.52    0.08
  10   0  -3   14.66    0.32
  10   0  -3   15.50    0.28
  10   0  -3   14.87    0.33
 -10   0   3   15.17    0.29
   9   0  -3    0.95    0.06
   9   0  -3    0.76    0.08
   9   0  -3    0.65    0.08
  -9   0   3    0.99    0.06
  -9   0   3    0.90    0.06
   8   0  -3    1.17    0.06
   8   0  -3    1.08    0.08
   8   0  -3    1.18    0.07
   8   0  -3    1.06    0.08
  -8   0   3    1.07    0.06
  -8   0   3    1.06    0.06
   7   0  -3    3.47    0.10
   7   0  -3    3.60    0.12
   7   0  -3    3.37    0.10
   7   0  -3    3.32    0.12
  -7   0   3    3.29    0.10
  -7   0   3    3.36    0.10
   6   0  -3   33.54    0.47
   6   0  -3   33.14    0.49
   6   0  -3   32.74    0.44
   6   0  -3   32.89    0.44
  -6   0   3   32.94    0.45
  -6   0   3   32.86    0.43
   5   0  -3    1.99    0.07
   5   0  -3    1.91    0.06
   5   0  -3    1.81    0.07
   5   0  -3    1.98    0.08
  -5   0   3    1.93    0.06
  -5   0   3    2.00    0.07
   4   0  -3    7.81    0.15
   4   0  -3    7.66    0.12
   4   0  -3    7.58    0.14
   4   0  -3    7.67    0.15
  -4   0   3    7.68    0.13
  -4   0   3    7.54    0.13
   3   0  -3   20.68    0.27
   3   0  -3   20.06    0.25
  -3   0   3   20.33    0.26
  -3   0   3   19.99    0.26
   2   0  -3  530.38    6.11
   2   0  -3  523.98    5.82
  -2   0   3  512.52    6.03
  -2   0   3  512.39    5.86
   1   0  -3    2.53    0.05
   1   0  -3    2.46    0.06
   1   0  -3    2.41    0.04
  -1   0   3    2.45    0.05
  -1   0   3    2.42    0.05
  -1   0   3    2.48    0.04
   0   0  -3    3.84    0.07
   0   0  -3    3.71    0.06
   0   0   3    3.82    0.06
   0   0   3    3.68    0.07
   0   0   3    3.76    0.07
   0   0   3    3.79    0.07
  -1   0  -3    1.88    0.04
  -1   0  -3    1.87    0.04
   1   0   3    1.85    0.04
   1   0   3    1.86    0.05
   1   0   3    1.88    0.04
   1   0   3    1.84    0.05
  -2   0  -3  114.81    1.27
  -2   0  -3  114.35    1.27
   2   0   3  117.32    1.23
   2   0   3  115.38    1.36
   2   0   3  114.14    1.49
   2   0   3  111.08    1.30
  -3   0  -3   43.20    0.52
  -3   0  -3   43.81    0.50
   3   0   3   43.32    0.56
   3   0   3   43.37    0.49
   3   0   3   41.98    0.55
   3   0   3   43.98    0.54
  -4   0  -3    0.90    0.05
   4   0   3    0.80    0.05
   4   0   3    0.76    0.05
   4   0   3    0.80    0.03
   4   0   3    0.87    0.05
  -5   0  -3   -0.01    0.02
  -5   0  -3   -0.03    0.02
   5   0   3    0.00    0.01
   5   0   3    0.01    0.02
   5   0   3    0.01    0.01
   5   0   3   -0.01    0.02
  -6   0  -3    2.70    0.09
  -6   0  -3    2.85    0.11
   6   0   3    2.86    0.07
   6   0   3    2.85    0.10
   6   0   3    2.78    0.10
   6   0   3    2.83    0.07
  -7   0  -3   53.28    0.74
  -7   0  -3   54.30    0.70
   7   0   3   53.31    0.72
   7   0   3   52.97    0.75
   7   0   3   52.68    0.64
  -8   0  -3   -0.01    0.04
  -8   0  -3   -0.01    0.03
   8   0   3    0.03    0.04
   8   0   3   -0.01    0.02
   8   0   3   -0.02    0.04
  -9   0  -3   13.52    0.30
  -9   0  -3   14.04    0.29
   9   0   3   13.90    0.29
   9   0   3   13.56    0.30
 -10   0  -3    3.22    0.14
 -10   0  -3    3.67    0.15
  10   0   3    3.69    0.15
  10   0   3    3.34    0.15
 -11   0  -3    3.84    0.17
 -11   0  -3    4.26    0.18
  11   0   3    3.76    0.17
  11   0   3    3.97    0.17
 -12   0  -3    0.64    0.09
 -12   0  -3    0.43    0.08
  12   0   3    0.54    0.08
  12   0   3    0.66    0.10
 -13   0  -3    7.10    0.24
 -13   0  -3    6.71    0.23
  13   0   3    7.04    0.25
  13   0   3    7.08    0.26
  14   0   3    0.02    0.07
  14  -1  -3    4.54    0.24
  13  -1  -3    3.62    0.20
 -13   1   3    3.84    0.19
  12  -1  -3   -0.16    0.06
  11  -1  -3    7.96    0.25
  11  -1  -3    8.06    0.24
  11  -1  -3    7.97    0.25
  10  -1  -3   15.28    0.31
  10  -1  -3   15.50    0.35
  10  -1  -3   15.22    0.33
 -10   1   3   14.86    0.30
   9  -1  -3    5.49    0.14
   9  -1  -3    5.09    0.18
   9  -1  -3    5.28    0.18
  -9   1   3    5.39    0.16
   8  -1  -3    0.15    0.05
   8  -1  -3    0.16    0.04
   8  -1  -3    0.21    0.05
   8  -1  -3    0.24    0.03
  -8   1   3    0.20    0.04
   7  -1  -3    2.47    0.10
   7  -1  -3    2.31    0.08
   7  -1  -3    2.31    0.09
   7  -1  -3    2.31    0.11
  -7   1   3    2.36    0.09
   6  -1  -3    2.78    0.09
   6  -1  -3    2.68    0.10
   6  -1  -3    2.79    0.10
   6  -1  -3    2.74    0.08
  -6   1   3    2.76    0.08
  -6   1   3    2.60    0.09
   5  -1  -3    0.65    0.04
   5  -1  -3    0.63    0.04
   5  -1  -3    0.60    0.05
   5  -1  -3    0.61    0.05
  -5   1   3    0.68    0.04
  -5   1   3    0.57    0.04
   4  -1  -3   35.28    0.46
   4  -1  -3   35.03    0.48
   4  -1  -3   35.02    0.44
   4  -1  -3   34.75    0.44
  -4   1   3   34.43    0.45
  -4   1   3   34.95    0.43
   3  -1  -3    0.05    0.02
   3  -1  -3    0.01    0.02
   3  -1  -3    0.02    0.02
   3  -1  -3    0.04    0.02
  -3   1   3    0.04    0.02
  -3   1   3    0.05    0.02
   2  -1  -3    8.18    0.13
   2  -1  -3    8.07    0.13
   2  -1  -3    7.94    0.12
   2  -1  -3    8.15    0.14
  -2   1   3    8.07    0.12
  -2   1   3    8.13    0.12
   1  -1  -3   21.14    0.26
   1  -1  -3   22.03    0.26
   1  -1  -3   21.72    0.28
   1  -1  -3   21.43    0.27
  -1   1   3   21.70    0.26
  -1   1   3   21.31    0.27
   0  -1  -3    2.30    0.05
   0  -1  -3    2.40    0.04
   0  -1  -3    2.41    0.05
   0   1   3    2.36    0.05
   0   1   3    2.38    0.04
   0   1   3    2.29    0.05
  -1  -1  -3    1.35    0.03
  -1  -1  -3    1.37    0.04
   1   1   3    1.30    0.03
   1   1   3    1.29    0.04
   1   1   3    1.36    0.04
   1   1   3    1.37    0.04
  -2  -1  -3    0.31    0.02
  -2  -1  -3    0.34    0.02
   2   1   3    0.38    0.03
   2   1   3    0.34    0.02
   2   1   3    0.32    0.02
   2   1   3    0.36    0.03
   3   1   3    2.14    0.05
   3   1   3    2.06    0.07
   3   1   3    2.03    0.06
   3   1   3    2.02    0.06
   4   1   3   32.95    0.45
   4   1   3   32.55    0.43
   4   1   3   31.97    0.40
   4   1   3   32.26    0.39
   4   1   3   31.83    0.44
   5   1   3    1.74    0.06
   5   1   3    1.89    0.07
   5   1   3    1.92    0.07
   5   1   3    1.65    0.07
   5   1   3    1.71    0.06
   5   1   3    1.88    0.08
   6   1   3    1.03    0.04
   6   1   3    0.90    0.06
   6   1   3    0.95    0.05
   6   1   3    0.99    0.06
   6   1   3    0.95    0.06
  -7  -1  -3    5.35    0.15
   7   1   3    5.49    0.15
   7   1   3    5.16    0.15
   7   1   3    5.21    0.12
   7   1   3    5.21    0.11
  -8  -1  -3   11.29    0.25
   8   1   3   11.39    0.24
   8   1   3   11.32    0.20
   8   1   3   11.03    0.25
  -9  -1  -3    0.19    0.05
  -9  -1  -3    0.17    0.05
   9   1   3    0.14    0.05
   9   1   3    0.17    0.03
   9   1   3    0.22    0.05
 -10  -1  -3   19.66    0.39
 -10  -1  -3   20.97    0.38
  10   1   3   20.72    0.38
  10   1   3   20.16    0.40
 -11  -1  -3    0.50    0.07
 -11  -1  -3    0.31    0.07
  11   1   3    0.58    0.08
  11   1   3    0.42    0.08
 -12  -1  -3    2.78    0.14
 -12  -1  -3    2.72    0.15
  12   1   3    2.97    0.15
  12   1   3    2.60    0.15
 -13  -1  -3   11.81    0.31
  13   1   3   11.84    0.31
  13   1   3   11.72    0.33
  14   1   3   -0.03    0.08
  13  -2  -3    6.16    0.26
 -13   2   3    5.74    0.24
  12  -2  -3    4.80    0.22
 -12   2   3    4.94    0.21
  11  -2  -3    1.54    0.12
  11  -2  -3    1.27    0.12
 -11   2   3    1.30    0.12
 -11   2   3    1.31    0.09
  10  -2  -3    0.17    0.05
  10  -2  -3    0.19    0.06
 -10   2   3    0.10    0.05
   9  -2  -3    5.33    0.17
   9  -2  -3    5.30    0.19
  -9   2   3    5.14    0.16
   8  -2  -3    2.78    0.14
   8  -2  -3    3.24    0.13
   8  -2  -3    2.99    0.12
   8  -2  -3    3.27    0.09
  -8   2   3    3.16    0.12
   7  -2  -3    0.59    0.06
   7  -2  -3    0.57    0.04
   7  -2  -3    0.55    0.06
   7  -2  -3    0.49    0.06
  -7   2   3    0.66    0.06
   6  -2  -3    0.08    0.03
   6  -2  -3    0.05    0.03
   6  -2  -3    0.02    0.02
   6  -2  -3    0.02    0.03
  -6   2   3    0.06    0.03
  -6   2   3    0.06    0.02
   5  -2  -3   16.37    0.26
   5  -2  -3   16.50    0.27
   5  -2  -3   16.63    0.29
   5  -2  -3   16.21    0.24
  -5   2   3   16.19    0.27
  -5   2   3   16.32    0.24
   4  -2  -3   23.25    0.34
   4  -2  -3   23.78    0.31
   4  -2  -3   24.11    0.33
   4  -2  -3   23.50    0.36
  -4   2   3   23.55    0.34
  -4   2   3   23.40    0.31
   3  -2  -3    6.47    0.13
   3  -2  -3    6.65    0.13
   3  -2  -3    6.59    0.11
   3  -2  -3    6.55    0.12
  -3   2   3    6.39    0.12
  -3   2   3    6.45    0.11
   2  -2  -3   14.34    0.22
   2  -2  -3   14.39    0.20
   2  -2  -3   14.73    0.20
   2  -2  -3   14.53    0.21
  -2   2   3   14.59    0.19
  -2   2   3   14.34    0.21
   1  -2  -3  136.56    1.62
   1  -2  -3  144.56    1.70
   1  -2  -3  142.05    1.73
   1  -2  -3  141.76    1.68
  -1   2   3  138.92    1.70
  -1   2   3  134.98    1.70
   0  -2  -3  188.63    2.27
   0  -2  -3  187.73    2.31
   0  -2  -3  192.89    2.27
   0  -2  -3  186.71    2.17
   0   2   3  194.25    2.24
   0   2   3  193.84    2.42
  -1  -2  -3   14.40    0.19
  -1  -2  -3   14.65    0.19
   1   2   3   14.36    0.19
   1   2   3   14.51    0.20
  -2  -2  -3    5.63    0.10
  -2  -2  -3    5.63    0.10
   2   2   3    5.69    0.08
   2   2   3    5.54    0.08
   2   2   3    5.58    0.10
   2   2   3    5.59    0.10
   3   2   3    6.41    0.11
   3   2   3    6.73    0.13
   3   2   3    6.39    0.10
   3   2   3    6.40    0.11
   3   2   3    6.45    0.12
   3   2   3    6.52    0.11
   4   2   3    0.18    0.03
   4   2   3    0.16    0.02
   4   2   3    0.15    0.02
   4   2   3    0.17    0.02
   4   2   3    0.13    0.02
   4   2   3    0.25    0.03
   5   2   3   83.90    1.03
   5   2   3   83.92    0.94
   5   2   3   81.23    0.97
   5   2   3   82.48    0.97
   5   2   3   85.00    0.99
   5   2   3   82.10    1.03
   6   2   3    2.69    0.09
   6   2   3    2.68    0.08
   6   2   3    2.91    0.09
   6   2   3    2.80    0.10
   6   2   3    2.76    0.08
   6   2   3    2.80    0.09
   7   2   3    0.06    0.02
   7   2   3    0.09    0.03
   7   2   3    0.03    0.02
   7   2   3    0.07    0.02
   7   2   3    0.04    0.03
   7   2   3    0.10    0.03
   8   2   3    1.47    0.08
   8   2   3    1.66    0.09
   8   2   3    1.61    0.08
   8   2   3    1.59    0.07
   8   2   3    1.53    0.07
  -9  -2  -3    8.87    0.22
   9   2   3    8.91    0.22
   9   2   3    8.85    0.21
   9   2   3    8.81    0.21
   9   2   3    8.99    0.18
 -10  -2  -3    5.56    0.15
 -10  -2  -3    5.48    0.18
  10   2   3    5.66    0.18
  10   2   3    5.63    0.18
  10   2   3    5.70    0.15
 -11  -2  -3    0.51    0.07
 -11  -2  -3    0.43    0.07
  11   2   3    0.37    0.07
  11   2   3    0.46    0.07
 -12  -2  -3    2.10    0.12
 -12  -2  -3    1.96    0.13
  12   2   3    2.14    0.13
  12   2   3    2.12    0.14
 -13  -2  -3   -0.11    0.05
  13   2   3   -0.11    0.06
  14   2   3    0.15    0.08
  15   2   3    0.43    0.11
  13  -3  -3    0.05    0.08
 -13   3   3    0.02    0.06
  12  -3  -3    2.88    0.18
 -12   3   3    2.77    0.17
  11  -3  -3    2.63    0.16
  11  -3  -3    2.71    0.15
 -11   3   3    2.64    0.13
 -11   3   3    2.50    0.15
  10  -3  -3    1.08    0.10
  10  -3  -3    0.89    0.10
 -10   3   3    0.91    0.09
 -10   3   3    0.92    0.10
   9  -3  -3    3.45    0.14
   9  -3  -3    3.18    0.16
  -9   3   3    3.49    0.15
  -9   3   3    3.47    0.14
   8  -3  -3    1.54    0.10
   8  -3  -3    1.63    0.11
  -8   3   3    1.52    0.10
  -8   3   3    1.52    0.10
   7  -3  -3   29.08    0.45
   7  -3  -3   30.47    0.39
   7  -3  -3   28.80    0.49
  -7   3   3   28.69    0.46
   6  -3  -3   12.99    0.20
   6  -3  -3   12.88    0.25
   6  -3  -3   13.11    0.27
  -6   3   3   13.22    0.25
   5  -3  -3    2.29    0.10
   5  -3  -3    2.32    0.06
   5  -3  -3    2.40    0.09
  -5   3   3    2.35    0.09
  -5   3   3    2.20    0.07
   4  -3  -3   30.19    0.42
   4  -3  -3   29.88    0.38
   4  -3  -3   29.86    0.45
   4  -3  -3   29.79    0.42
  -4   3   3   30.32    0.37
  -4   3   3   30.66    0.43
   3  -3  -3  127.82    1.43
   3  -3  -3  124.01    1.39
   3  -3  -3  122.59    1.51
  -3   3   3  120.43    1.35
  -3   3   3  123.71    1.48
   2  -3  -3   28.43    0.37
   2  -3  -3   28.23    0.35
   2  -3  -3   28.05    0.39
  -2   3   3   27.75    0.38
  -2   3   3   29.04    0.34
   1  -3  -3    3.79    0.08
   1  -3  -3    3.72    0.07
   1  -3  -3    3.73    0.08
  -1   3   3    3.75    0.07
  -1   3   3    3.79    0.08
  -1   3   3    3.74    0.07
   0  -3  -3   42.21    0.52
   0  -3  -3   43.00    0.51
   0  -3  -3   42.55    0.51
   0   3   3   43.08    0.49
   0   3   3   43.53    0.49
   0   3   3   42.01    0.53
  -1  -3  -3    8.97    0.14
  -1  -3  -3    9.45    0.12
  -1  -3  -3    9.23    0.14
   1   3   3    9.23    0.14
   1   3   3    9.10    0.15
   1   3   3    9.52    0.12
  -2  -3  -3    5.98    0.09
  -2  -3  -3    5.89    0.11
   2   3   3    6.00    0.11
   2   3   3    5.96    0.10
   2   3   3    6.00    0.08
  -3  -3  -3    1.64    0.04
  -3  -3  -3    1.68    0.05
   3   3   3    1.65    0.05
   3   3   3    1.73    0.06
   3   3   3    1.72    0.04
   3   3   3    1.64    0.06
   4   3   3    0.08    0.02
   4   3   3    0.10    0.02
   4   3   3    0.09    0.02
   4   3   3    0.09    0.02
   4   3   3    0.08    0.02
   5   3   3   17.67    0.27
   5   3   3   17.44    0.26
   5   3   3   17.61    0.26
   5   3   3   17.14    0.26
   5   3   3   17.51    0.25
   5   3   3   17.97    0.28
   6   3   3    2.83    0.09
   6   3   3    3.05    0.09
   6   3   3    2.95    0.09
   6   3   3    3.06    0.09
   6   3   3    2.87    0.09
   6   3   3    2.95    0.10
   7   3   3    0.58    0.06
   7   3   3    0.59    0.05
   7   3   3    0.59    0.05
   7   3   3    0.53    0.05
   7   3   3    0.58    0.05
   7   3   3    0.69    0.05
   8   3   3   12.23    0.23
   8   3   3   12.35    0.25
   8   3   3   12.66    0.25
   8   3   3   12.23    0.24
   8   3   3   12.40    0.23
   8   3   3   12.37    0.23
   9   3   3    7.70    0.20
   9   3   3    7.71    0.17
   9   3   3    7.82    0.20
   9   3   3    7.71    0.18
   9   3   3    7.76    0.19
   9   3   3    7.77    0.19
 -10  -3  -3    1.86    0.11
  10   3   3    2.13    0.11
  10   3   3    1.92    0.11
  10   3   3    2.01    0.11
  10   3   3    2.21    0.09
 -11  -3  -3    0.53    0.07
  11   3   3    0.37    0.07
  11   3   3    0.46    0.07
  11   3   3    0.58    0.08
  11   3   3    0.43    0.05
 -12  -3  -3    0.50    0.07
  12   3   3    0.54    0.08
  12   3   3    0.51    0.07
 -13  -3  -3    2.00    0.13
  13   3   3    1.70    0.13
  14   3   3    4.80    0.22
  12  -4  -3    3.35    0.20
 -12   4   3    3.54    0.18
  11  -4  -3    4.40    0.20
  11  -4  -3    4.50    0.20
 -11   4   3    4.71    0.18
 -11   4   3    4.76    0.20
  10  -4  -3    0.80    0.09
  10  -4  -3    0.75    0.10
 -10   4   3    0.92    0.10
 -10   4   3    0.95    0.10
   9  -4  -3    0.35    0.06
   9  -4  -3    0.24    0.06
  -9   4   3    0.32    0.06
  -9   4   3    0.24    0.06
   8  -4  -3    0.71    0.08
   8  -4  -3    0.63    0.08
  -8   4   3    0.82    0.08
  -8   4   3    0.62    0.08
   7  -4  -3   25.96    0.46
   7  -4  -3   26.15    0.43
  -7   4   3   25.87    0.44
  -7   4   3   25.97    0.43
   6  -4  -3    0.32    0.05
   6  -4  -3    0.27    0.05
   6  -4  -3    0.23    0.03
  -6   4   3    0.28    0.05
  -6   4   3    0.29    0.05
   5  -4  -3    0.22    0.04
   5  -4  -3    0.26    0.02
   5  -4  -3    0.22    0.04
  -5   4   3    0.33    0.05
  -5   4   3    0.25    0.04
  -5   4   3    0.31    0.03
   4  -4  -3    0.02    0.01
   4  -4  -3    0.03    0.03
   4  -4  -3    0.04    0.02
  -4   4   3    0.00    0.02
  -4   4   3    0.04    0.01
  -4   4   3    0.06    0.03
   3  -4  -3    4.65    0.09
   3  -4  -3    4.54    0.12
   3  -4  -3    4.78    0.12
  -3   4   3    4.64    0.09
  -3   4   3    4.86    0.12
  -3   4   3    4.76    0.12
   2  -4  -3   29.05    0.40
   2  -4  -3   27.99    0.36
   2  -4  -3   28.56    0.41
  -2   4   3   29.70    0.38
  -2   4   3   28.68    0.41
  -2   4   3   29.35    0.35
   1  -4  -3    3.04    0.08
   1  -4  -3    3.06    0.07
   1  -4  -3    3.12    0.08
  -1   4   3    3.16    0.08
  -1   4   3    3.04    0.06
  -1   4   3    3.18    0.07
   0  -4  -3   68.90    0.78
   0  -4  -3   66.16    0.80
   0  -4  -3   69.10    0.82
   0   4   3   66.89    0.77
   0   4   3   67.72    0.76
   0   4   3   66.32    0.83
  -1  -4  -3    0.50    0.02
  -1  -4  -3    0.56    0.03
  -1  -4  -3    0.51    0.04
   1   4   3    0.53    0.03
   1   4   3    0.47    0.03
   1   4   3    0.50    0.03
  -2  -4  -3  152.89    1.65
  -2  -4  -3  145.74    1.77
   2   4   3  145.05    1.60
   2   4   3  146.69    1.97
   2   4   3  144.56    1.70
  -3  -4  -3    0.38    0.03
  -3  -4  -3    0.40    0.02
   3   4   3    0.41    0.02
   3   4   3    0.36    0.03
   3   4   3    0.37    0.03
   3   4   3    0.32    0.03
  -4  -4  -3   12.78    0.19
  -4  -4  -3   12.71    0.20
   4   4   3   12.58    0.21
   4   4   3   12.75    0.18
   4   4   3   12.82    0.21
   4   4   3   12.65    0.20
  -5  -4  -3    0.25    0.03
  -5  -4  -3    0.18    0.03
   5   4   3    0.21    0.03
   5   4   3    0.16    0.02
   5   4   3    0.22    0.03
   5   4   3    0.21    0.03
   6   4   3   30.77    0.44
   6   4   3   30.64    0.43
   6   4   3   30.61    0.42
   6   4   3   31.08    0.41
   7   4   3   21.58    0.33
   7   4   3   21.38    0.32
   7   4   3   21.04    0.34
   7   4   3   21.84    0.35
   7   4   3   21.41    0.33
   7   4   3   21.61    0.33
   8   4   3   30.15    0.46
   8   4   3   30.02    0.44
   8   4   3   29.77    0.44
   8   4   3   30.58    0.44
   8   4   3   30.60    0.44
   8   4   3   30.98    0.47
   9   4   3    0.43    0.06
   9   4   3    0.43    0.06
   9   4   3    0.46    0.06
   9   4   3    0.45    0.06
   9   4   3    0.37    0.05
  10   4   3    0.78    0.08
  10   4   3    0.84    0.08
  10   4   3    0.84    0.06
  10   4   3    0.77    0.07
  10   4   3    0.74    0.07
  10   4   3    0.65    0.07
 -11  -4  -3    2.03    0.11
 -11  -4  -3    1.62    0.10
  11   4   3    2.07    0.11
  11   4   3    2.04    0.12
  11   4   3    2.08    0.12
  11   4   3    1.96    0.09
  12   4   3    1.12    0.10
  12   4   3    1.24    0.08
  12   4   3    1.29    0.11
  12   4   3    1.29    0.11
 -15  -4  -3    0.97    0.13
  12  -5  -3    0.76    0.12
  12  -5  -3    0.43    0.10
 -12   5   3    0.59    0.11
  11  -5  -3    0.71    0.11
  11  -5  -3    0.83    0.11
 -11   5   3    0.92    0.10
 -11   5   3    0.78    0.11
  10  -5  -3    0.63    0.10
  10  -5  -3    0.53    0.09
 -10   5   3    0.58    0.09
 -10   5   3    0.75    0.10
   9  -5  -3    0.02    0.05
   9  -5  -3    0.05    0.05
  -9   5   3    0.11    0.05
  -9   5   3    0.11    0.06
   8  -5  -3    0.41    0.07
   8  -5  -3    0.53    0.08
  -8   5   3    0.57    0.08
  -8   5   3    0.59    0.08
   7  -5  -3    9.05    0.23
   7  -5  -3    8.74    0.24
  -7   5   3    8.77    0.22
  -7   5   3    8.88    0.23
   6  -5  -3    3.86    0.15
   6  -5  -3    3.69    0.14
  -6   5   3    3.58    0.13
  -6   5   3    3.83    0.14
   5  -5  -3    1.76    0.09
   5  -5  -3    1.53    0.09
  -5   5   3    1.50    0.09
  -5   5   3    1.62    0.09
   4  -5  -3    2.06    0.09
   4  -5  -3    2.01    0.09
   4  -5  -3    2.20    0.06
  -4   5   3    2.10    0.09
  -4   5   3    1.99    0.09
   3  -5  -3   16.27    0.28
   3  -5  -3   16.03    0.23
   3  -5  -3   16.15    0.28
  -3   5   3   16.47    0.26
  -3   5   3   16.00    0.21
  -3   5   3   16.22    0.28
   2  -5  -3   76.52    0.93
   2  -5  -3   75.72    0.88
   2  -5  -3   75.99    0.97
  -2   5   3   75.95    0.96
  -2   5   3   76.74    0.90
  -2   5   3   75.48    0.85
   1  -5  -3   16.72    0.26
   1  -5  -3   17.22    0.27
   1  -5  -3   16.54    0.23
  -1   5   3   16.87    0.22
  -1   5   3   17.11    0.25
  -1   5   3   16.86    0.27
   0  -5  -3    9.97    0.17
   0  -5  -3    9.80    0.16
   0  -5  -3   10.05    0.18
   0   5   3    9.95    0.15
   0   5   3   10.02    0.16
   0   5   3    9.98    0.18
  -1  -5  -3   33.48    0.44
  -1  -5  -3   34.62    0.45
  -1  -5  -3   34.88    0.45
   1   5   3   35.40    0.43
   1   5   3   35.33    0.43
   1   5   3   34.95    0.47
  -2  -5  -3   38.42    0.48
  -2  -5  -3   38.35    0.48
   2   5   3   38.55    0.47
   2   5   3   37.30    0.46
   2   5   3   37.72    0.50
  -3  -5  -3    3.42    0.09
  -3  -5  -3    3.73    0.08
   3   5   3    3.70    0.07
   3   5   3    3.51    0.09
   3   5   3    3.62    0.09
   3   5   3    3.59    0.09
  -4  -5  -3   12.10    0.19
  -4  -5  -3   11.53    0.19
   4   5   3   12.04    0.21
   4   5   3   12.02    0.20
   4   5   3   11.70    0.20
   4   5   3   11.82    0.17
  -5  -5  -3    0.17    0.03
  -5  -5  -3    0.17    0.03
   5   5   3    0.21    0.03
   5   5   3    0.18    0.03
   5   5   3    0.20    0.03
   5   5   3    0.22    0.04
  -6  -5  -3    1.00    0.05
  -6  -5  -3    0.93    0.05
   6   5   3    1.01    0.06
   6   5   3    0.95    0.05
   6   5   3    0.99    0.06
   6   5   3    1.02    0.06
  -7  -5  -3    4.85    0.12
  -7  -5  -3    4.79    0.13
   7   5   3    4.83    0.13
   7   5   3    4.98    0.13
   7   5   3    4.88    0.12
   7   5   3    5.11    0.14
  -8  -5  -3   34.53    0.49
  -8  -5  -3   34.75    0.51
   8   5   3   34.98    0.50
   8   5   3   35.88    0.52
   8   5   3   35.11    0.50
   8   5   3   34.57    0.48
  -9  -5  -3    0.09    0.04
  -9  -5  -3    0.10    0.03
   9   5   3    0.07    0.03
   9   5   3    0.12    0.04
   9   5   3    0.16    0.04
   9   5   3    0.16    0.04
 -10  -5  -3    0.13    0.04
  10   5   3    0.15    0.05
  10   5   3    0.06    0.04
  10   5   3    0.16    0.05
  10   5   3    0.09    0.03
 -11  -5  -3    9.07    0.24
  11   5   3    9.63    0.23
  11   5   3    9.31    0.23
  11   5   3    9.52    0.22
 -12  -5  -3    0.65    0.08
 -12  -5  -3    0.85    0.09
  12   5   3    0.76    0.07
  12   5   3    0.79    0.09
 -13  -5  -3   13.75    0.34
  13   5   3   14.46    0.33
  13   5   3   14.01    0.30
 -14  -5  -3    0.00    0.06
 -12   6   3    0.81    0.09
  11  -6  -3    0.24    0.09
  11  -6  -3    0.46    0.10
 -11   6   3    0.46    0.08
 -11   6   3    0.42    0.09
  10  -6  -3    8.52    0.27
  10  -6  -3    8.24    0.28
 -10   6   3    8.42    0.26
 -10   6   3    8.59    0.27
   9  -6  -3    4.88    0.21
   9  -6  -3    5.21    0.20
  -9   6   3    5.57    0.20
  -9   6   3    5.11    0.20
   8  -6  -3    0.28    0.07
   8  -6  -3    0.41    0.07
  -8   6   3    0.29    0.07
  -8   6   3    0.46    0.08
   7  -6  -3    1.64    0.11
   7  -6  -3    1.55    0.11
  -7   6   3    1.51    0.10
  -7   6   3    1.58    0.10
   6  -6  -3   12.01    0.28
   6  -6  -3   11.96    0.27
  -6   6   3   11.87    0.27
  -6   6   3   12.00    0.26
   5  -6  -3    7.99    0.21
   5  -6  -3    8.02    0.21
  -5   6   3    7.71    0.20
  -5   6   3    7.84    0.19
   4  -6  -3   17.12    0.32
   4  -6  -3   17.36    0.32
  -4   6   3   17.21    0.30
  -4   6   3   17.41    0.32
   3  -6  -3    3.13    0.08
   3  -6  -3    2.96    0.11
   3  -6  -3    3.03    0.11
  -3   6   3    2.93    0.11
  -3   6   3    2.99    0.10
   2  -6  -3    3.86    0.09
   2  -6  -3    3.91    0.12
   2  -6  -3    4.02    0.12
  -2   6   3    3.76    0.12
  -2   6   3    3.87    0.08
  -2   6   3    4.03    0.11
   1  -6  -3    2.86    0.10
   1  -6  -3    2.79    0.07
   1  -6  -3    2.87    0.09
  -1   6   3    2.89    0.07
  -1   6   3    2.84    0.08
  -1   6   3    2.92    0.10
   0  -6  -3   29.09    0.41
   0  -6  -3   29.66    0.41
   0  -6  -3   28.96    0.38
   0   6   3   28.58    0.42
   0   6   3   28.52    0.37
   0   6   3   29.43    0.38
  -1  -6  -3   19.72    0.28
  -1  -6  -3   19.31    0.29
  -1  -6  -3   19.39    0.28
   1   6   3   19.27    0.30
   1   6   3   19.52    0.27
   1   6   3   19.36    0.27
  -2  -6  -3    0.02    0.01
  -2  -6  -3    0.01    0.02
   2   6   3   -0.01    0.02
   2   6   3    0.05    0.02
   2   6   3    0.02    0.02
  -3  -6  -3    4.57    0.11
  -3  -6  -3    4.54    0.10
   3   6   3    4.52    0.11
   3   6   3    4.68    0.11
   3   6   3    4.41    0.09
   3   6   3    4.38    0.11
  -4  -6  -3   26.66    0.36
  -4  -6  -3   26.02    0.37
   4   6   3   27.26    0.38
   4   6   3   26.59    0.37
   4   6   3   25.97    0.34
   4   6   3   26.40    0.38
  -5  -6  -3    7.78    0.15
  -5  -6  -3    7.55    0.15
   5   6   3    8.08    0.17
   5   6   3    7.70    0.16
   5   6   3    7.65    0.14
   5   6   3    7.68    0.17
  -6  -6  -3    1.36    0.06
  -6  -6  -3    1.28    0.06
   6   6   3    1.26    0.07
   6   6   3    1.21    0.07
   6   6   3    1.32    0.06
   6   6   3    1.33    0.07
  -7  -6  -3    2.83    0.10
  -7  -6  -3    3.00    0.09
   7   6   3    2.95    0.09
   7   6   3    2.89    0.11
   7   6   3    3.01    0.11
   7   6   3    3.06    0.11
  -8  -6  -3   26.71    0.41
  -8  -6  -3   26.27    0.39
   8   6   3   26.26    0.41
   8   6   3   26.61    0.42
   8   6   3   25.80    0.41
   8   6   3   26.74    0.39
  -9  -6  -3    0.64    0.06
   9   6   3    0.60    0.06
   9   6   3    0.50    0.07
   9   6   3    0.70    0.07
   9   6   3    0.66    0.07
 -10  -6  -3    0.63    0.06
 -10  -6  -3    0.56    0.06
  10   6   3    0.57    0.07
  10   6   3    0.61    0.07
  10   6   3    0.51    0.07
  10   6   3    0.55    0.06
 -11  -6  -3    1.42    0.10
  11   6   3    1.71    0.09
  11   6   3    1.50    0.10
  11   6   3    1.44    0.11
  11   6   3    1.54    0.11
 -12  -6  -3    0.56    0.08
 -12  -6  -3    0.59    0.08
  12   6   3    0.49    0.07
  12   6   3    0.50    0.06
 -13  -6  -3    4.86    0.18
 -13  -6  -3    4.28    0.19
  13   6   3    5.14    0.17
  13   6   3    4.64    0.19
  11  -7  -3    0.27    0.10
  11  -7  -3    0.24    0.08
 -11   7   3    0.41    0.07
  10  -7  -3    0.32    0.09
  10  -7  -3    0.31    0.08
 -10   7   3    0.46    0.08
 -10   7   3    0.36    0.08
   9  -7  -3   12.46    0.35
   9  -7  -3   12.84    0.34
  -9   7   3   12.84    0.33
  -9   7   3   13.51    0.34
   8  -7  -3   13.61    0.33
   8  -7  -3   13.67    0.35
  -8   7   3   13.32    0.32
  -8   7   3   13.75    0.33
   7  -7  -3   15.40    0.36
   7  -7  -3   14.88    0.34
  -7   7   3   14.89    0.33
  -7   7   3   15.25    0.34
   6  -7  -3    0.09    0.05
   6  -7  -3    0.11    0.05
  -6   7   3    0.08    0.05
  -6   7   3    0.17    0.05
   5  -7  -3    0.37    0.06
   5  -7  -3    0.36    0.06
  -5   7   3    0.59    0.07
  -5   7   3    0.45    0.06
   4  -7  -3   23.47    0.40
   4  -7  -3   23.52    0.42
  -4   7   3   23.27    0.41
  -4   7   3   23.25    0.38
   3  -7  -3    1.98    0.10
   3  -7  -3    1.99    0.10
  -3   7   3    1.89    0.09
  -3   7   3    1.94    0.10
   2  -7  -3    0.11    0.02
   2  -7  -3    0.10    0.03
   2  -7  -3    0.10    0.03
  -2   7   3    0.09    0.03
  -2   7   3    0.08    0.03
   1  -7  -3    0.10    0.02
   1  -7  -3    0.11    0.03
   1  -7  -3    0.14    0.03
  -1   7   3    0.12    0.03
  -1   7   3    0.09    0.02
  -1   7   3    0.10    0.03
   0  -7  -3   31.67    0.45
   0  -7  -3   31.12    0.45
   0  -7  -3   30.60    0.41
   0   7   3   31.17    0.40
   0   7   3   31.70    0.42
   0   7   3   30.75    0.46
  -1  -7  -3    2.24    0.08
  -1  -7  -3    2.34    0.08
  -1  -7  -3    2.54    0.08
   1   7   3    2.49    0.08
   1   7   3    2.30    0.07
   1   7   3    2.41    0.09
  -2  -7  -3    6.50    0.14
  -2  -7  -3    6.63    0.13
  -2  -7  -3    6.59    0.15
   2   7   3    6.52    0.14
   2   7   3    6.34    0.14
   2   7   3    6.68    0.15
  -3  -7  -3    5.85    0.12
  -3  -7  -3    5.85    0.13
   3   7   3    5.86    0.14
   3   7   3    5.52    0.13
   3   7   3    5.64    0.13
   3   7   3    5.76    0.12
  -4  -7  -3    1.32    0.06
  -4  -7  -3    1.34    0.06
   4   7   3    1.30    0.07
   4   7   3    1.39    0.05
   4   7   3    1.33    0.07
   4   7   3    1.46    0.07
  -5  -7  -3   24.46    0.37
  -5  -7  -3   24.55    0.36
   5   7   3   25.00    0.38
   5   7   3   24.83    0.34
   5   7   3   25.18    0.37
   5   7   3   25.03    0.38
  -6  -7  -3    5.37    0.13
  -6  -7  -3    5.33    0.13
   6   7   3    4.94    0.14
   6   7   3    5.00    0.11
   6   7   3    5.20    0.14
   6   7   3    5.13    0.14
  -7  -7  -3    6.27    0.15
  -7  -7  -3    6.29    0.14
   7   7   3    6.41    0.17
   7   7   3    6.35    0.16
   7   7   3    6.33    0.14
   7   7   3    6.80    0.17
  -8  -7  -3    5.01    0.14
  -8  -7  -3    5.17    0.13
   8   7   3    5.17    0.15
   8   7   3    5.07    0.15
   8   7   3    5.14    0.16
  -9  -7  -3    4.55    0.14
  -9  -7  -3    4.94    0.14
   9   7   3    4.62    0.15
   9   7   3    4.59    0.15
   9   7   3    4.45    0.16
 -10  -7  -3    0.06    0.04
  10   7   3    0.12    0.05
  10   7   3    0.00    0.04
  10   7   3    0.07    0.04
  10   7   3    0.00    0.05
 -11  -7  -3    0.48    0.07
  11   7   3    0.62    0.07
  11   7   3    0.52    0.07
  11   7   3    0.60    0.08
 -12  -7  -3    1.27    0.11
  12   7   3    1.58    0.11
  12   7   3    1.66    0.10
 -13  -7  -3   10.05    0.27
  13   7   3   10.34    0.27
  13   7   3   10.07    0.26
 -14  -7  -3   12.18    0.31
  14   7   3   12.63    0.31
  10  -8  -3    0.61    0.12
  10  -8  -3    0.55    0.10
 -10   8   3    0.69    0.10
   9  -8  -3    0.26    0.08
   9  -8  -3    0.12    0.07
  -9   8   3    0.14    0.06
  -9   8   3    0.22    0.07
   8  -8  -3    0.26    0.08
   8  -8  -3    0.26    0.08
  -8   8   3    0.36    0.08
  -8   8   3    0.16    0.07
   7  -8  -3    0.89    0.10
   7  -8  -3    0.47    0.09
  -7   8   3    0.63    0.09
  -7   8   3    0.69    0.09
   6  -8  -3    2.47    0.14
   6  -8  -3    2.53    0.14
  -6   8   3    2.66    0.14
  -6   8   3    2.57    0.13
   5  -8  -3    0.64    0.08
   5  -8  -3    0.48    0.07
  -5   8   3    0.55    0.07
  -5   8   3    0.52    0.07
   4  -8  -3    2.92    0.13
   4  -8  -3    2.98    0.13
  -4   8   3    2.94    0.12
  -4   8   3    2.94    0.13
   3  -8  -3    5.95    0.18
   3  -8  -3    5.68    0.17
  -3   8   3    5.67    0.16
  -3   8   3    5.73    0.18
   2  -8  -3   10.53    0.23
   2  -8  -3   10.70    0.24
  -2   8   3   10.08    0.23
  -2   8   3   10.57    0.22
   1  -8  -3    7.48    0.19
   1  -8  -3    7.68    0.18
   1  -8  -3    7.47    0.14
  -1   8   3    7.50    0.19
  -1   8   3    7.75    0.17
   0  -8  -3    3.13    0.10
   0  -8  -3    3.17    0.11
   0  -8  -3    3.13    0.09
   0   8   3    3.18    0.10
   0   8   3    2.94    0.11
  -1  -8  -3   11.65    0.20
  -1  -8  -3   11.77    0.23
  -1  -8  -3   11.81    0.22
   1   8   3   11.72    0.20
   1   8   3   11.81    0.23
   1   8   3   11.72    0.21
  -2  -8  -3   23.19    0.35
  -2  -8  -3   23.45    0.35
  -2  -8  -3   23.02    0.36
   2   8   3   23.11    0.37
   2   8   3   23.37    0.34
   2   8   3   22.86    0.34
  -3  -8  -3    1.36    0.07
  -3  -8  -3    1.22    0.06
   3   8   3    1.25    0.07
   3   8   3    1.35    0.06
   3   8   3    1.22    0.06
  -4  -8  -3    0.02    0.02
  -4  -8  -3    0.03    0.02
   4   8   3    0.06    0.03
   4   8   3    0.01    0.02
   4   8   3    0.03    0.03
   4   8   3    0.02    0.02
  -5  -8  -3   14.42    0.25
  -5  -8  -3   13.93    0.25
   5   8   3   14.50    0.26
   5   8   3   14.26    0.26
   5   8   3   13.89    0.23
   5   8   3   14.23    0.26
  -6  -8  -3   28.89    0.44
  -6  -8  -3   29.08    0.42
   6   8   3   29.30    0.44
   6   8   3   29.56    0.44
   6   8   3   29.40    0.45
   6   8   3   28.70    0.40
  -7  -8  -3   14.83    0.28
  -7  -8  -3   15.08    0.26
   7   8   3   15.25    0.28
   7   8   3   15.17    0.29
   7   8   3   14.76    0.29
  -8  -8  -3    0.03    0.03
  -8  -8  -3    0.02    0.03
   8   8   3   -0.02    0.04
   8   8   3    0.00    0.03
   8   8   3   -0.02    0.03
  -9  -8  -3    0.01    0.03
  -9  -8  -3    0.02    0.03
   9   8   3   -0.03    0.05
   9   8   3    0.02    0.04
   9   8   3   -0.03    0.03
 -10  -8  -3    7.99    0.21
  10   8   3    8.54    0.22
  10   8   3    8.14    0.22
  10   8   3    8.34    0.23
  10   8   3    8.08    0.20
 -11  -8  -3   10.04    0.25
  11   8   3   10.43    0.27
  11   8   3   10.14    0.26
  11   8   3   10.19    0.24
  12   8   3    0.24    0.06
  12   8   3    0.14    0.05
 -13  -8  -3    0.90    0.10
  13   8   3    0.80    0.08
 -14  -8  -3   -0.05    0.05
  14   8   3    0.05    0.04
  15   8   3    5.37    0.20
   9  -9  -3    0.21    0.08
   9  -9  -3    0.27    0.09
  -9   9   3    0.14    0.08
  -9   9   3    0.15    0.07
   8  -9  -3    0.78    0.11
   8  -9  -3    0.61    0.10
  -8   9   3    0.70    0.10
  -8   9   3    0.58    0.09
   7  -9  -3   10.12    0.31
   7  -9  -3   10.73    0.30
  -7   9   3   11.46    0.31
  -7   9   3   10.41    0.29
   6  -9  -3   10.00    0.29
   6  -9  -3    9.75    0.28
  -6   9   3    9.75    0.26
  -6   9   3   10.04    0.29
   5  -9  -3    1.14    0.11
   5  -9  -3    1.13    0.11
  -5   9   3    1.22    0.11
  -5   9   3    1.06    0.10
   4  -9  -3    0.37    0.06
   4  -9  -3    0.36    0.07
  -4   9   3    0.35    0.06
  -4   9   3    0.41    0.06
   3  -9  -3    4.26    0.16
   3  -9  -3    4.28    0.16
  -3   9   3    4.06    0.16
  -3   9   3    4.43    0.15
   2  -9  -3    7.21    0.20
   2  -9  -3    6.77    0.19
  -2   9   3    6.88    0.18
  -2   9   3    6.78    0.19
   1  -9  -3    1.12    0.08
   1  -9  -3    1.03    0.08
   1  -9  -3    0.92    0.06
  -1   9   3    1.03    0.08
  -1   9   3    0.98    0.08
   0  -9  -3   22.27    0.38
   0  -9  -3   21.34    0.32
   0  -9  -3   21.85    0.36
   0   9   3   21.23    0.37
   0   9   3   22.08    0.35
  -1  -9  -3    1.26    0.07
  -1  -9  -3    1.30    0.08
  -1  -9  -3    1.28    0.07
   1   9   3    1.32    0.08
   1   9   3    1.37    0.08
  -2  -9  -3    0.60    0.06
  -2  -9  -3    0.75    0.05
  -2  -9  -3    0.59    0.06
   2   9   3    0.77    0.06
   2   9   3    0.78    0.07
   2   9   3    0.62    0.06
  -3  -9  -3    0.45    0.04
  -3  -9  -3    0.40    0.05
   3   9   3    0.45    0.05
   3   9   3    0.46    0.05
   3   9   3    0.32    0.04
  -4  -9  -3    0.24    0.04
  -4  -9  -3    0.35    0.04
   4   9   3    0.36    0.05
   4   9   3    0.36    0.05
   4   9   3    0.32    0.04
   4   9   3    0.29    0.04
  -5  -9  -3    0.15    0.04
  -5  -9  -3    0.13    0.03
   5   9   3    0.17    0.04
   5   9   3    0.22    0.03
   5   9   3    0.12    0.04
   5   9   3    0.11    0.04
  -6  -9  -3    7.87    0.17
  -6  -9  -3    7.70    0.18
   6   9   3    7.83    0.19
   6   9   3    7.64    0.19
   6   9   3    7.74    0.19
  -7  -9  -3    7.74    0.19
  -7  -9  -3    7.88    0.18
   7   9   3    7.75    0.20
   7   9   3    7.48    0.20
   7   9   3    7.97    0.19
  -8  -9  -3    8.14    0.20
  -8  -9  -3    8.17    0.18
   8   9   3    8.35    0.20
   8   9   3    7.67    0.21
   8   9   3    8.44    0.22
  -9  -9  -3    1.71    0.09
   9   9   3    1.53    0.10
   9   9   3    1.63    0.11
   9   9   3    1.60    0.10
  10   9   3    1.01    0.08
  10   9   3    0.77    0.09
  10   9   3    0.78    0.08
  11   9   3    5.51    0.20
  11   9   3    5.34    0.19
  12   9   3    3.07    0.15
 -13  -9  -3    1.69    0.13
  13   9   3    1.66    0.11
 -14  -9  -3    0.22    0.08
  14   9   3    0.19    0.05
  15   9   3    0.26    0.05
   8 -10  -3    0.98    0.12
   8 -10  -3    0.96    0.13
  -8  10   3    1.10    0.13
  -8  10   3    0.99    0.12
   7 -10  -3    4.50    0.21
   7 -10  -3    4.58    0.21
  -7  10   3    4.88    0.21
  -7  10   3    5.01    0.21
   6 -10  -3    0.77    0.11
   6 -10  -3    0.66    0.10
  -6  10   3    0.96    0.11
  -6  10   3    0.77    0.10
   5 -10  -3    0.52    0.09
   5 -10  -3    0.46    0.08
  -5  10   3    0.39    0.08
  -5  10   3    0.48    0.08
   4 -10  -3    1.16    0.11
   4 -10  -3    1.14    0.10
  -4  10   3    1.17    0.11
  -4  10   3    1.06    0.10
   3 -10  -3    0.01    0.04
   3 -10  -3    0.03    0.04
  -3  10   3    0.02    0.03
  -3  10   3    0.03    0.04
   2 -10  -3    0.02    0.04
   2 -10  -3    0.05    0.05
  -2  10   3    0.12    0.04
  -2  10   3    0.05    0.04
   1 -10  -3    0.04    0.04
   1 -10  -3    0.08    0.04
  -1  10   3    0.08    0.04
  -1  10   3    0.03    0.04
   0 -10  -3    2.16    0.08
   0 -10  -3    2.01    0.10
   0 -10  -3    1.84    0.10
   0  10   3    1.93    0.10
   0  10   3    2.03    0.10
  -1 -10  -3    0.11    0.04
  -1 -10  -3    0.09    0.03
  -1 -10  -3    0.10    0.03
   1  10   3    0.05    0.03
   1  10   3    0.08    0.03
   1  10   3    0.09    0.04
  -2 -10  -3   33.69    0.51
  -2 -10  -3   32.87    0.50
  -2 -10  -3   33.01    0.47
   2  10   3   33.70    0.46
   2  10   3   32.42    0.51
   2  10   3   32.43    0.49
  -3 -10  -3   23.96    0.38
  -3 -10  -3   23.98    0.38
  -3 -10  -3   24.21    0.39
   3  10   3   23.39    0.40
   3  10   3   23.61    0.37
  -4 -10  -3    5.10    0.15
  -4 -10  -3    5.17    0.14
   4  10   3    5.06    0.15
   4  10   3    5.23    0.15
  -5 -10  -3    0.44    0.05
  -5 -10  -3    0.44    0.06
   5  10   3    0.51    0.06
   5  10   3    0.47    0.06
   5  10   3    0.50    0.06
  -6 -10  -3    4.09    0.13
  -6 -10  -3    4.19    0.13
   6  10   3    4.24    0.14
   6  10   3    4.28    0.15
   6  10   3    4.15    0.15
  -7 -10  -3    0.17    0.04
  -7 -10  -3    0.21    0.05
   7  10   3    0.14    0.05
   7  10   3    0.12    0.05
   7  10   3    0.17    0.05
  -8 -10  -3    4.11    0.15
   8  10   3    4.19    0.16
   8  10   3    4.02    0.16
   8  10   3    4.03    0.14
   9  10   3    2.94    0.13
   9  10   3    2.96    0.13
   9  10   3    2.90    0.14
   9  10   3    2.83    0.14
  10  10   3    2.97    0.14
  10  10   3    2.89    0.15
  11  10   3    7.30    0.23
  11  10   3    7.21    0.24
  12  10   3    1.40    0.11
 -13 -10  -3    1.53    0.13
  13  10   3    1.34    0.12
 -14 -10  -3    2.32    0.16
  14  10   3    2.05    0.13
  15  10   3    0.05    0.04
   7 -11  -3    2.60    0.18
   7 -11  -3    2.70    0.17
  -7  11   3    2.52    0.17
  -7  11   3    2.75    0.17
   6 -11  -3    0.03    0.06
   6 -11  -3    0.01    0.06
  -6  11   3    0.16    0.06
  -6  11   3    0.20    0.07
   5 -11  -3    1.29    0.13
   5 -11  -3    1.29    0.13
  -5  11   3    1.49    0.13
  -5  11   3    1.40    0.13
   4 -11  -3    0.37    0.07
   4 -11  -3    0.39    0.08
  -4  11   3    0.30    0.07
  -4  11   3    0.33    0.07
   3 -11  -3    0.23    0.06
   3 -11  -3    0.23    0.07
  -3  11   3    0.12    0.05
  -3  11   3    0.29    0.06
   2 -11  -3    3.54    0.16
   2 -11  -3    3.42    0.15
  -2  11   3    3.78    0.16
  -2  11   3    3.60    0.15
   1 -11  -3    0.11    0.04
   1 -11  -3    0.17    0.05
  -1  11   3    0.20    0.05
  -1  11   3    0.16    0.05
   0 -11  -3    2.06    0.11
   0 -11  -3    2.06    0.12
   0  11   3    2.08    0.11
   0  11   3    2.07    0.11
  -1 -11  -3   11.62    0.26
  -1 -11  -3   11.64    0.23
  -1 -11  -3   12.07    0.27
   1  11   3   11.55    0.26
   1  11   3   12.28    0.27
  -2 -11  -3    0.76    0.06
  -2 -11  -3    0.86    0.07
  -2 -11  -3    0.85    0.08
   2  11   3    0.85    0.08
   2  11   3    0.89    0.07
   2  11   3    0.85    0.08
  -3 -11  -3    0.11    0.04
  -3 -11  -3    0.21    0.04
  -3 -11  -3    0.25    0.05
   3  11   3    0.23    0.05
   3  11   3    0.17    0.05
  -4 -11  -3   11.01    0.24
  -4 -11  -3   11.05    0.23
  -4 -11  -3   10.60    0.23
   4  11   3   10.74    0.23
   4  11   3   10.60    0.24
  -5 -11  -3    0.36    0.06
  -5 -11  -3    0.34    0.05
   5  11   3    0.34    0.06
   5  11   3    0.32    0.06
  -6 -11  -3   12.13    0.25
  -6 -11  -3   11.73    0.25
   6  11   3   12.47    0.27
   6  11   3   12.23    0.26
   6  11   3   12.52    0.27
  -7 -11  -3    8.49    0.20
   7  11   3    8.71    0.23
   7  11   3    8.39    0.22
   7  11   3    8.30    0.21
   7  11   3    8.35    0.20
   8  11   3   17.43    0.35
   8  11   3   18.21    0.36
   8  11   3   17.38    0.34
   9  11   3    8.36    0.24
   9  11   3    7.99    0.23
  10  11   3    3.24    0.16
  10  11   3    3.25    0.15
  11  11   3    0.45    0.08
  11  11   3    0.46    0.09
  12  11   3    0.32    0.07
 -13 -11  -3    1.09    0.12
  13  11   3    0.97    0.11
 -14 -11  -3    1.84    0.16
  14  11   3    1.73    0.13
   6 -12  -3    0.24    0.10
   6 -12  -3    0.50    0.09
  -6  12   3    0.37    0.08
  -6  12   3    0.43    0.10
   5 -12  -3    1.86    0.16
   5 -12  -3    2.12    0.14
  -5  12   3    2.28    0.16
  -5  12   3    2.02    0.14
   4 -12  -3    2.98    0.16
   4 -12  -3    3.30    0.17
  -4  12   3    2.93    0.17
  -4  12   3    3.16    0.16
   3 -12  -3    2.09    0.14
   3 -12  -3    2.38    0.14
  -3  12   3    2.40    0.15
  -3  12   3    2.38    0.14
   2 -12  -3    3.01    0.14
   2 -12  -3    2.91    0.16
  -2  12   3    3.03    0.15
  -2  12   3    2.80    0.14
   1 -12  -3    0.02    0.04
   1 -12  -3    0.07    0.04
  -1  12   3    0.00    0.04
  -1  12   3    0.01    0.04
   0 -12  -3    1.31    0.09
   0 -12  -3    1.26    0.10
   0  12   3    1.28    0.10
   0  12   3    1.26    0.09
  -1 -12  -3    0.38    0.07
  -1 -12  -3    0.44    0.06
   1  12   3    0.46    0.07
   1  12   3    0.43    0.07
  -2 -12  -3    0.63    0.07
  -2 -12  -3    0.61    0.06
  -2 -12  -3    0.70    0.08
   2  12   3    0.76    0.08
   2  12   3    0.61    0.07
  -3 -12  -3    4.17    0.14
  -3 -12  -3    4.12    0.14
  -3 -12  -3    4.28    0.16
   3  12   3    4.18    0.15
   3  12   3    4.23    0.14
   3  12   3    4.20    0.15
  -4 -12  -3    2.00    0.10
  -4 -12  -3    2.05    0.10
  -4 -12  -3    2.23    0.11
   4  12   3    1.94    0.11
   4  12   3    2.05    0.11
   4  12   3    1.87    0.10
  -5 -12  -3   17.04    0.33
   5  12   3   17.01    0.34
   5  12   3   17.94    0.33
   5  12   3   16.50    0.31
  -6 -12  -3    0.30    0.06
   6  12   3    0.31    0.07
   6  12   3    0.29    0.06
   7  12   3    2.20    0.12
   7  12   3    2.30    0.13
   7  12   3    2.47    0.14
   8  12   3    3.95    0.17
   8  12   3    4.24    0.17
   9  12   3    6.61    0.22
   9  12   3    6.36    0.21
  10  12   3    0.70    0.09
  10  12   3    0.61    0.09
  11  12   3    0.33    0.08
  11  12   3    0.20    0.06
  12  12   3    0.01    0.05
 -13 -12  -3    0.01    0.06
  13  12   3    0.08    0.06
  14  12   3    2.92    0.16
   5 -13  -3    0.06    0.05
  -5  13   3    0.06    0.08
  -5  13   3    0.16    0.06
   4 -13  -3    0.18    0.07
   4 -13  -3    0.07    0.05
  -4  13   3    0.09    0.05
  -4  13   3   -0.01    0.06
   3 -13  -3    0.78    0.10
   3 -13  -3    0.79    0.10
  -3  13   3    0.73    0.10
  -3  13   3    0.73    0.11
   2 -13  -3    1.03    0.12
   2 -13  -3    1.14    0.11
  -2  13   3    1.12    0.12
  -2  13   3    1.29    0.13
   1 -13  -3    3.29    0.17
   1 -13  -3    3.39    0.15
  -1  13   3    3.49    0.17
  -1  13   3    3.34    0.16
   0 -13  -3    7.47    0.24
   0 -13  -3    7.18    0.22
   0  13   3    7.40    0.23
   0  13   3    7.53    0.23
  -1 -13  -3    3.30    0.16
  -1 -13  -3    3.34    0.14
   1  13   3    3.19    0.15
   1  13   3    3.34    0.15
  -2 -13  -3    2.36    0.11
  -2 -13  -3    2.27    0.13
   2  13   3    2.24    0.13
   2  13   3    2.29    0.12
  -3 -13  -3    1.83    0.11
  -3 -13  -3    1.89    0.10
   3  13   3    1.97    0.12
   3  13   3    1.78    0.11
  -4 -13  -3    2.03    0.11
  -4 -13  -3    2.04    0.12
   4  13   3    1.74    0.11
   4  13   3    2.04    0.11
  -5 -13  -3   16.83    0.34
  -5 -13  -3   16.57    0.34
   5  13   3   16.84    0.35
   5  13   3   16.76    0.33
  -6 -13  -3    7.66    0.22
   6  13   3    7.51    0.22
   6  13   3    7.18    0.22
   7  13   3    0.94    0.09
   7  13   3    0.92    0.10
   8  13   3    1.73    0.12
   8  13   3    1.81    0.13
   9  13   3   -0.02    0.06
   9  13   3    0.04    0.05
  10  13   3    0.51    0.10
  10  13   3    0.49    0.08
  11  13   3    2.01    0.15
  11  13   3    1.69    0.13
  12  13   3    7.90    0.26
  13  13   3    0.24    0.07
   4 -14  -3    0.12    0.04
  -4  14   3    0.08    0.09
   3 -14  -3    4.00    0.21
   3 -14  -3    4.12    0.18
  -3  14   3    3.83    0.21
  -3  14   3    4.06    0.20
   2 -14  -3   10.04    0.29
   2 -14  -3   10.27    0.31
  -2  14   3    9.76    0.30
  -2  14   3   10.41    0.31
   1 -14  -3    8.37    0.27
   1 -14  -3    8.22    0.25
  -1  14   3    8.07    0.26
  -1  14   3    8.34    0.26
   0 -14  -3    0.26    0.07
   0  14   3    0.37    0.07
   0  14   3    0.27    0.08
  -1 -14  -3    6.41    0.23
   1  14   3    6.79    0.23
   1  14   3    6.92    0.23
  -2 -14  -3    4.87    0.20
   2  14   3    4.51    0.18
  -3 -14  -3    0.46    0.08
   3  14   3    0.35    0.07
  -4 -14  -3    1.91    0.12
  -4 -14  -3    1.96    0.12
   4  14   3    2.00    0.12
  -5 -14  -3    1.62    0.11
   5  14   3    1.54    0.11
   5  14   3    1.48    0.11
  -6 -14  -3    1.71    0.11
   6  14   3    1.61    0.12
   6  14   3    1.54    0.11
  -7 -14  -3    0.12    0.06
   7  14   3    0.11    0.06
   8  14   3    1.48    0.13
   9  14   3   -0.01    0.06
  10  14   3    0.08    0.08
  10  14   3    0.06    0.05
  11  14   3   13.43    0.35
  12  14   3    5.65    0.23
  -2  15   3    1.75    0.14
   1 -15  -3    4.15    0.21
  -1  15   3    4.41    0.20
   0 -15  -3    0.51    0.09
   0  15   3    0.48    0.09
  -1 -15  -3    0.81    0.10
   1  15   3    0.91    0.11
  -2 -15  -3    0.09    0.06
   2  15   3    0.19    0.06
  -3 -15  -3    2.80    0.15
   3  15   3    2.82    0.15
   4  15   3    5.62    0.20
   5  15   3    8.78    0.26
  -6 -15  -3    2.45    0.14
   6  15   3    2.62    0.15
  -7 -15  -3    5.21    0.20
   7  15   3    4.96    0.20
  -8 -15  -3    0.23    0.07
   8  15   3    0.10    0.07
   9  15   3    0.03    0.06
   0  16   3    7.86    0.27
   1  16   3    0.25    0.06
   2  16   3    0.11    0.06
  -3 -16  -3    8.56    0.28
   3  16   3    8.90    0.28
  -4 -16  -3    4.10    0.19
   4  16   3    4.68    0.19
   5  16   3    0.07    0.06
  -7 -16  -3    1.02    0.11
   7  16   3    0.91    0.11
  -8 -16  -3    1.98    0.15
  -9 -16  -3    0.23    0.08
 -10 -16  -3    1.13    0.14
  -3 -17  -3    0.19    0.09
   3  17   3    0.38    0.08
   4  17   3    3.98    0.20
  -8 -17  -3    3.07    0.22
  -9 -17  -3    6.90    0.31
  -4 -16   4    0.17    0.04
  10  15  -4    0.42    0.07
   9  15  -4    2.12    0.12
  -9 -15   4    2.50    0.19
  -8 -15   4    1.45    0.14
   7  15  -4    0.37    0.10
  -7 -15   4    0.15    0.05
   6  15  -4    0.07    0.08
  -6 -15   4    0.13    0.04
   5  15  -4    0.61    0.11
  -5 -15   4    0.63    0.09
   4  15  -4    1.43    0.15
  -4 -15   4    1.32    0.11
   3  15  -4    0.58    0.11
  -3 -15   4    0.38    0.07
   2  15  -4    7.53    0.30
  -2 -15   4    7.65    0.27
  -1 -15   4    0.03    0.03
   0  15  -4    0.63    0.08
  11  14  -4    0.14    0.05
  10  14  -4    0.23    0.06
 -10 -14   4    0.39    0.10
   9  14  -4    0.14    0.05
   9  14  -4    0.02    0.08
  -9 -14   4    0.13    0.05
  -9 -14   4    0.15    0.07
   8  14  -4    0.07    0.04
   8  14  -4    0.16    0.08
  -8 -14   4    0.02    0.04
  -8 -14   4    0.00    0.06
   7  14  -4   -0.05    0.07
   7  14  -4    0.00    0.03
  -7 -14   4   -0.01    0.06
  -7 -14   4    0.02    0.04
   6  14  -4   13.82    0.35
  -6 -14   4   13.60    0.35
   5  14  -4    1.04    0.12
  -5 -14   4    0.82    0.10
   4  14  -4    2.77    0.18
  -4 -14   4    2.65    0.15
   3  14  -4    4.90    0.23
  -3 -14   4    4.94    0.21
   2  14  -4    0.27    0.09
  -2 -14   4    0.32    0.07
   1  14  -4    0.14    0.04
   1  14  -4    0.20    0.09
  -1 -14   4    0.10    0.06
   0  14  -4   -0.03    0.09
   0  14  -4   -0.04    0.03
   0 -14   4   -0.04    0.05
   0 -14   4    0.00    0.04
  -1  14  -4    2.07    0.13
  -1  14  -4    1.49    0.18
   1 -14   4    1.99    0.14
  -2  14  -4    1.34    0.11
  12  13  -4    0.03    0.04
  11  13  -4    7.71    0.26
 -11 -13   4    7.94    0.28
  10  13  -4    4.04    0.19
  10  13  -4    4.19    0.20
 -10 -13   4    4.42    0.20
 -10 -13   4    4.25    0.20
   9  13  -4    1.45    0.13
   9  13  -4    1.38    0.13
  -9 -13   4    1.66    0.14
  -9 -13   4    1.50    0.13
   8  13  -4   -0.04    0.05
   8  13  -4    0.00    0.04
  -8 -13   4   -0.02    0.05
  -8 -13   4    0.02    0.05
   7  13  -4    3.23    0.17
   7  13  -4    3.11    0.15
  -7 -13   4    3.25    0.16
  -7 -13   4    3.48    0.17
   6  13  -4    0.23    0.06
   6  13  -4    0.36    0.08
  -6 -13   4    0.40    0.07
  -6 -13   4    0.29    0.07
   5  13  -4    4.61    0.20
  -5 -13   4    4.69    0.20
   4  13  -4    1.35    0.13
  -4 -13   4    1.33    0.12
   3  13  -4    1.44    0.13
  -3 -13   4    1.44    0.12
   2  13  -4    0.04    0.03
   2  13  -4    0.08    0.07
  -2 -13   4    0.03    0.04
   1  13  -4    0.51    0.07
   1  13  -4    0.41    0.09
  -1 -13   4    0.48    0.08
   0  13  -4   12.34    0.31
   0  13  -4   12.40    0.35
   0 -13   4   12.13    0.34
   0 -13   4   12.59    0.32
  -1  13  -4    0.30    0.06
  -1  13  -4    0.24    0.09
   1 -13   4    0.30    0.07
   1 -13   4    0.29    0.07
  -2  13  -4    0.99    0.14
  -2  13  -4    0.85    0.11
   2 -13   4    0.81    0.11
  -3  13  -4    0.34    0.06
   3 -13   4    0.42    0.08
  13  12  -4    0.43    0.07
  12  12  -4    0.83    0.12
  12  12  -4    0.68    0.09
 -12 -12   4    0.78    0.11
 -12 -12   4    1.01    0.13
  11  12  -4    3.12    0.18
  11  12  -4    3.22    0.17
 -11 -12   4    3.58    0.18
 -11 -12   4    2.89    0.17
  10  12  -4   -0.04    0.05
  10  12  -4   -0.05    0.06
 -10 -12   4   -0.05    0.05
 -10 -12   4    0.05    0.06
   9  12  -4   -0.02    0.05
   9  12  -4    0.11    0.06
  -9 -12   4    0.17    0.06
  -9 -12   4    0.15    0.06
   8  12  -4    1.13    0.11
   8  12  -4    0.99    0.10
  -8 -12   4    1.14    0.12
  -8 -12   4    1.04    0.11
   7  12  -4    0.55    0.08
   7  12  -4    0.36    0.07
  -7 -12   4    0.56    0.08
  -7 -12   4    0.45    0.08
   6  12  -4    0.88    0.09
   6  12  -4    0.88    0.10
  -6 -12   4    1.06    0.11
  -6 -12   4    0.73    0.08
   5  12  -4   13.01    0.31
   5  12  -4   12.95    0.29
  -5 -12   4   12.75    0.32
  -5 -12   4   13.28    0.28
   4  12  -4   11.12    0.29
  -4 -12   4   10.86    0.30
   3  12  -4    3.16    0.17
   3  12  -4    3.22    0.13
  -3 -12   4    3.19    0.16
   2  12  -4    3.91    0.19
   2  12  -4    4.08    0.15
  -2 -12   4    4.42    0.18
   1  12  -4    4.99    0.17
   1  12  -4    4.89    0.21
  -1 -12   4    5.10    0.20
  -1 -12   4    4.85    0.18
   0  12  -4    6.30    0.24
   0  12  -4    6.39    0.21
   0 -12   4    6.34    0.22
   0 -12   4    6.62    0.24
  -1  12  -4    3.47    0.19
  -1  12  -4    4.04    0.17
   1 -12   4    3.54    0.18
   1 -12   4    3.55    0.17
  -2  12  -4    0.57    0.10
  -2  12  -4    0.51    0.08
   2 -12   4    0.83    0.11
   2 -12   4    0.64    0.09
  -3  12  -4    1.40    0.15
  -3  12  -4    1.35    0.13
   3 -12   4    1.38    0.14
   3 -12   4    1.51    0.14
  -4  12  -4    0.36    0.11
  -4  12  -4    0.34    0.07
   4 -12   4    0.28    0.07
   4 -12   4    0.34    0.08
  14  11  -4    2.64    0.21
  13  11  -4    1.09    0.13
  13  11  -4    0.85    0.11
 -13 -11   4    1.16    0.13
 -13 -11   4    1.16    0.13
  12  11  -4    7.02    0.24
  12  11  -4    6.82    0.24
 -12 -11   4    6.71    0.26
 -12 -11   4    7.46    0.26
  11  11  -4    0.43    0.09
  11  11  -4    0.48    0.08
 -11 -11   4    0.43    0.09
 -11 -11   4    0.36    0.08
  10  11  -4    0.69    0.09
  10  11  -4    0.76    0.10
 -10 -11   4    0.85    0.10
 -10 -11   4    0.65    0.10
   9  11  -4    0.65    0.09
   9  11  -4    0.41    0.08
  -9 -11   4    0.42    0.08
  -9 -11   4    0.54    0.09
   8  11  -4    9.34    0.26
   8  11  -4    9.01    0.24
  -8 -11   4    9.08    0.25
  -8 -11   4    9.29    0.28
   7  11  -4    2.90    0.14
   7  11  -4    2.72    0.14
  -7 -11   4    2.60    0.15
  -7 -11   4    2.70    0.13
   6  11  -4    0.41    0.07
   6  11  -4    0.55    0.07
  -6 -11   4    0.52    0.08
  -6 -11   4    0.48    0.07
   5  11  -4    0.00    0.03
   5  11  -4    0.10    0.05
  -5 -11   4    0.10    0.05
  -5 -11   4    0.05    0.04
   4  11  -4    1.36    0.11
   4  11  -4    1.00    0.08
   4  11  -4    1.01    0.07
  -4 -11   4    1.07    0.10
  -4 -11   4    1.15    0.08
   3  11  -4    3.24    0.15
   3  11  -4    3.02    0.12
  -3 -11   4    2.98    0.15
  -3 -11   4    2.91    0.12
   2  11  -4    3.81    0.14
   2  11  -4    3.86    0.17
  -2 -11   4    3.70    0.14
  -2 -11   4    4.04    0.17
   1  11  -4    5.89    0.21
   1  11  -4    5.89    0.18
  -1 -11   4    5.79    0.21
  -1 -11   4    5.84    0.19
   0  11  -4    0.31    0.06
   0  11  -4    0.35    0.08
   0 -11   4    0.29    0.07
   0 -11   4    0.32    0.07
  -1  11  -4    0.26    0.06
  -1  11  -4    0.23    0.07
   1 -11   4    0.23    0.06
   1 -11   4    0.28    0.07
  -2  11  -4    1.55    0.11
  -2  11  -4    1.14    0.13
   2 -11   4    1.12    0.12
   2 -11   4    1.31    0.12
  -3  11  -4    0.03    0.07
  -3  11  -4    0.13    0.05
   3 -11   4    0.10    0.06
   3 -11   4    0.08    0.05
  -4  11  -4   14.45    0.37
  -4  11  -4   13.87    0.37
   4 -11   4   14.46    0.37
   4 -11   4   14.02    0.37
  -5  11  -4    9.92    0.31
  -5  11  -4    9.74    0.31
   5 -11   4   10.15    0.32
   5 -11   4    9.77    0.31
  -6  11  -4    2.80    0.18
   6 -11   4    2.59    0.16
  14  10  -4    0.27    0.09
  14  10  -4    0.09    0.05
 -14 -10   4    0.24    0.07
  13  10  -4    1.93    0.14
  13  10  -4    1.95    0.15
 -13 -10   4    1.69    0.16
 -13 -10   4    2.05    0.16
  12  10  -4    4.23    0.19
  12  10  -4    3.92    0.18
 -12 -10   4    4.10    0.19
 -12 -10   4    3.97    0.20
  11  10  -4    9.34    0.26
  11  10  -4    9.58    0.27
 -11 -10   4    9.57    0.28
 -11 -10   4    9.22    0.29
  10  10  -4    0.05    0.05
  10  10  -4    0.09    0.05
 -10 -10   4    0.04    0.05
 -10 -10   4    0.05    0.05
   9  10  -4    1.30    0.11
   9  10  -4    1.21    0.11
  -9 -10   4    1.14    0.12
  -9 -10   4    1.28    0.11
   8  10  -4    5.82    0.19
   8  10  -4    5.98    0.20
  -8 -10   4    5.76    0.19
  -8 -10   4    5.99    0.22
   7  10  -4    6.01    0.19
   7  10  -4    6.46    0.20
  -7 -10   4    6.06    0.21
  -7 -10   4    6.05    0.19
   6  10  -4    3.77    0.15
   6  10  -4    3.94    0.15
  -6 -10   4    3.77    0.17
  -6 -10   4    3.83    0.14
   5  10  -4    4.76    0.16
   5  10  -4    4.63    0.17
  -5 -10   4    4.58    0.15
  -5 -10   4    4.58    0.18
   4  10  -4    0.60    0.06
   4  10  -4    0.62    0.08
   4  10  -4    0.65    0.06
  -4 -10   4    0.66    0.07
  -4 -10   4    0.55    0.08
   3  10  -4    6.98    0.21
   3  10  -4    7.70    0.19
   3  10  -4    7.29    0.18
  -3 -10   4    7.18    0.22
  -3 -10   4    7.24    0.18
  -3 -10   4    6.93    0.18
   2  10  -4    3.54    0.15
   2  10  -4    3.68    0.13
  -2 -10   4    3.33    0.12
  -2 -10   4    3.73    0.14
  -2 -10   4    3.73    0.16
   1  10  -4    0.06    0.03
   1  10  -4    0.08    0.05
  -1 -10   4    0.06    0.04
  -1 -10   4    0.08    0.04
   0  10  -4    1.20    0.11
   0  10  -4    1.17    0.08
   0 -10   4    1.18    0.09
   0 -10   4    1.10    0.10
  -1  10  -4    1.29    0.10
  -1  10  -4    1.67    0.12
   1 -10   4    1.38    0.11
   1 -10   4    1.43    0.11
  -2  10  -4    4.15    0.18
  -2  10  -4    4.20    0.17
   2 -10   4    4.03    0.18
   2 -10   4    4.12    0.17
  -3  10  -4    6.90    0.23
  -3  10  -4    6.97    0.23
   3 -10   4    6.62    0.23
   3 -10   4    7.22    0.23
  -4  10  -4    3.40    0.16
  -4  10  -4    3.09    0.17
   4 -10   4    3.35    0.17
   4 -10   4    3.57    0.17
  -5  10  -4   -0.01    0.06
   5 -10   4   -0.03    0.05
   5 -10   4   -0.01    0.04
  -6  10  -4    0.04    0.05
  -6  10  -4    0.10    0.08
   6 -10   4    0.03    0.05
   6 -10   4    0.16    0.07
  -7  10  -4    0.00    0.06
   7 -10   4    0.08    0.05
 -15  -9   4    1.62    0.16
  14   9  -4    4.61    0.22
  14   9  -4    4.26    0.19
 -14  -9   4    4.25    0.20
 -14  -9   4    4.48    0.21
  13   9  -4    4.66    0.20
  13   9  -4    4.09    0.18
 -13  -9   4    4.61    0.21
 -13  -9   4    4.43    0.21
  12   9  -4    7.23    0.24
  12   9  -4    7.44    0.24
 -12  -9   4    7.75    0.25
 -12  -9   4    7.05    0.25
  11   9  -4    4.31    0.18
  11   9  -4    4.12    0.18
 -11  -9   4    4.37    0.19
 -11  -9   4    4.07    0.18
  10   9  -4    0.92    0.10
  10   9  -4    1.09    0.10
 -10  -9   4    0.91    0.10
 -10  -9   4    0.92    0.10
   9   9  -4    0.09    0.05
   9   9  -4    0.10    0.05
  -9  -9   4    0.09    0.05
  -9  -9   4    0.05    0.05
   8   9  -4    0.12    0.05
   8   9  -4    0.18    0.05
  -8  -9   4    0.07    0.05
  -8  -9   4    0.20    0.06
   7   9  -4    7.53    0.21
   7   9  -4    7.12    0.20
  -7  -9   4    7.52    0.20
  -7  -9   4    7.55    0.23
   6   9  -4    0.29    0.05
   6   9  -4    0.18    0.05
  -6  -9   4    0.26    0.06
  -6  -9   4    0.29    0.05
   5   9  -4    8.26    0.20
   5   9  -4    8.13    0.18
   5   9  -4    7.69    0.21
  -5  -9   4    8.19    0.23
  -5  -9   4    8.11    0.20
   4   9  -4    4.66    0.14
   4   9  -4    4.76    0.16
   4   9  -4    4.66    0.13
  -4  -9   4    4.83    0.14
  -4  -9   4    4.70    0.13
  -4  -9   4    4.73    0.17
   3   9  -4    0.31    0.05
   3   9  -4    0.33    0.06
   3   9  -4    0.58    0.05
  -3  -9   4    0.49    0.07
  -3  -9   4    0.40    0.05
  -3  -9   4    0.42    0.05
   2   9  -4    9.48    0.21
   2   9  -4    9.58    0.24
   2   9  -4    9.26    0.19
  -2  -9   4    8.99    0.21
  -2  -9   4    9.28    0.19
  -2  -9   4    9.71    0.24
   1   9  -4   45.33    0.66
   1   9  -4   45.62    0.67
  -1  -9   4   45.34    0.65
  -1  -9   4   45.68    0.70
  -1  -9   4   44.54    0.60
   0   9  -4    0.11    0.04
   0   9  -4    0.00    0.05
   0  -9   4    0.09    0.04
   0  -9   4   -0.01    0.04
  -1   9  -4    4.02    0.15
  -1   9  -4    4.21    0.17
   1  -9   4    4.16    0.16
   1  -9   4    4.25    0.17
  -2   9  -4    0.75    0.09
  -2   9  -4    0.77    0.09
   2  -9   4    0.84    0.09
   2  -9   4    0.81    0.09
  -3   9  -4    1.58    0.12
  -3   9  -4    1.63    0.12
   3  -9   4    1.86    0.12
   3  -9   4    1.83    0.12
  -4   9  -4    0.52    0.08
  -4   9  -4    0.59    0.09
   4  -9   4    0.71    0.09
   4  -9   4    0.71    0.09
  -5   9  -4    0.50    0.08
  -5   9  -4    0.49    0.09
   5  -9   4    0.38    0.08
   5  -9   4    0.38    0.08
  -6   9  -4    1.45    0.14
  -6   9  -4    1.13    0.12
   6  -9   4    1.42    0.14
   6  -9   4    1.26    0.12
  -7   9  -4    5.04    0.23
  -7   9  -4    5.00    0.22
   7  -9   4    5.19    0.23
   7  -9   4    5.04    0.22
  -8   9  -4    6.36    0.25
   8  -9   4    6.00    0.25
  15   8  -4   -0.10    0.09
  15   8  -4   -0.01    0.04
 -15  -8   4    0.04    0.06
  14   8  -4    0.44    0.09
  14   8  -4    0.53    0.08
 -14  -8   4    0.47    0.09
 -14  -8   4    0.50    0.10
  13   8  -4    1.02    0.10
  13   8  -4    1.28    0.12
 -13  -8   4    1.30    0.13
 -13  -8   4    1.17    0.12
  12   8  -4    0.55    0.08
  12   8  -4    0.33    0.07
 -12  -8   4    0.39    0.08
 -12  -8   4    0.46    0.08
  11   8  -4    1.71    0.12
  11   8  -4    1.87    0.12
 -11  -8   4    1.89    0.14
 -11  -8   4    1.89    0.13
  10   8  -4    0.80    0.09
  10   8  -4    0.60    0.08
 -10  -8   4    0.82    0.10
 -10  -8   4    0.64    0.09
   9   8  -4    0.30    0.06
   9   8  -4    0.29    0.06
  -9  -8   4    0.25    0.06
  -9  -8   4    0.37    0.07
   8   8  -4    8.94    0.22
   8   8  -4    8.85    0.23
  -8  -8   4    8.67    0.25
  -8  -8   4    9.09    0.23
   7   8  -4    0.00    0.03
   7   8  -4    0.04    0.04
  -7  -8   4   -0.01    0.04
  -7  -8   4    0.03    0.04
   6   8  -4    8.43    0.21
   6   8  -4    8.15    0.20
  -6  -8   4    8.00    0.22
  -6  -8   4    8.10    0.20
   5   8  -4   50.79    0.71
   5   8  -4   51.27    0.67
   5   8  -4   52.50    0.70
  -5  -8   4   51.61    0.76
  -5  -8   4   51.66    0.68
   4   8  -4   22.67    0.39
   4   8  -4   23.50    0.35
   4   8  -4   23.27    0.37
  -4  -8   4   23.27    0.41
  -4  -8   4   22.22    0.36
  -4  -8   4   22.57    0.34
   3   8  -4   17.24    0.32
   3   8  -4   17.82    0.29
   3   8  -4   17.66    0.29
  -3  -8   4   17.02    0.28
  -3  -8   4   17.13    0.28
  -3  -8   4   17.25    0.34
   2   8  -4    1.33    0.07
   2   8  -4    1.17    0.07
   2   8  -4    1.07    0.09
  -2  -8   4    1.16    0.09
  -2  -8   4    1.14    0.07
  -2  -8   4    1.26    0.06
   1   8  -4    0.55    0.07
   1   8  -4    0.53    0.06
   1   8  -4    0.47    0.05
  -1  -8   4    0.43    0.04
  -1  -8   4    0.47    0.06
  -1  -8   4    0.48    0.06
   0   8  -4   28.20    0.46
   0   8  -4   28.42    0.47
   0  -8   4   28.65    0.48
   0  -8   4   28.45    0.45
  -1   8  -4    2.51    0.13
  -1   8  -4    2.55    0.12
   1  -8   4    2.49    0.12
   1  -8   4    2.49    0.12
  -2   8  -4   18.01    0.35
  -2   8  -4   17.75    0.36
   2  -8   4   18.42    0.35
   2  -8   4   18.64    0.37
  -3   8  -4    5.77    0.19
  -3   8  -4    5.63    0.19
   3  -8   4    6.10    0.20
   3  -8   4    5.91    0.19
  -4   8  -4    3.60    0.16
  -4   8  -4    3.79    0.16
   4  -8   4    3.70    0.16
   4  -8   4    3.76    0.17
  -5   8  -4    4.00    0.18
  -5   8  -4    4.34    0.18
   5  -8   4    4.22    0.18
   5  -8   4    4.28    0.18
  -6   8  -4    1.72    0.12
  -6   8  -4    1.89    0.14
   6  -8   4    1.79    0.13
   6  -8   4    1.97    0.13
  -7   8  -4    0.02    0.06
  -7   8  -4    0.03    0.05
   7  -8   4   -0.07    0.04
   7  -8   4    0.02    0.05
  -8   8  -4    0.63    0.10
  -8   8  -4    0.75    0.12
   8  -8   4    0.54    0.10
   8  -8   4    0.65    0.11
  -9   8  -4    4.23    0.20
   9  -8   4    4.01    0.21
  15   7  -4    0.80    0.13
  15   7  -4    0.83    0.09
 -15  -7   4    0.67    0.11
  14   7  -4    0.01    0.03
  14   7  -4   -0.10    0.06
 -14  -7   4   -0.02    0.06
 -14  -7   4    0.03    0.06
  13   7  -4    0.32    0.06
  13   7  -4    0.19    0.08
 -13  -7   4    0.18    0.07
 -13  -7   4    0.28    0.08
  12   7  -4    0.24    0.06
  12   7  -4    0.11    0.06
 -12  -7   4    0.22    0.07
 -12  -7   4    0.25    0.07
  11   7  -4    0.30    0.06
  11   7  -4    0.43    0.07
 -11  -7   4    0.48    0.08
 -11  -7   4    0.45    0.08
  10   7  -4   10.70    0.26
  10   7  -4   10.65    0.26
 -10  -7   4   11.06    0.27
 -10  -7   4   10.99    0.28
   9   7  -4    0.12    0.05
   9   7  -4    0.18    0.05
  -9  -7   4    0.12    0.05
  -9  -7   4    0.24    0.06
   8   7  -4    0.70    0.07
   8   7  -4    0.65    0.07
  -8  -7   4    0.59    0.08
  -8  -7   4    0.54    0.07
   7   7  -4   -0.06    0.03
   7   7  -4    0.00    0.03
  -7  -7   4   -0.01    0.03
  -7  -7   4    0.00    0.04
   6   7  -4    1.02    0.08
   6   7  -4    0.99    0.08
  -6  -7   4    1.04    0.07
  -6  -7   4    1.02    0.08
   5   7  -4   19.93    0.34
   5   7  -4   20.41    0.29
   5   7  -4   19.87    0.34
  -5  -7   4   20.45    0.38
  -5  -7   4   20.35    0.33
   4   7  -4   41.36    0.59
   4   7  -4   42.98    0.55
   4   7  -4   43.13    0.58
  -4  -7   4   41.23    0.53
  -4  -7   4   41.84    0.63
  -4  -7   4   41.56    0.56
   3   7  -4    0.00    0.03
   3   7  -4    0.09    0.02
   3   7  -4    0.08    0.03
  -3  -7   4    0.05    0.02
  -3  -7   4    0.00    0.02
  -3  -7   4    0.13    0.04
   2   7  -4    0.15    0.03
   2   7  -4    0.10    0.04
   2   7  -4    0.09    0.03
  -2  -7   4    0.16    0.03
  -2  -7   4    0.17    0.03
  -2  -7   4    0.16    0.04
   1   7  -4    1.80    0.08
   1   7  -4    1.73    0.07
   1   7  -4    1.70    0.09
  -1  -7   4    1.81    0.09
  -1  -7   4    1.77    0.07
  -1  -7   4    1.73    0.08
   0   7  -4   12.98    0.26
   0   7  -4   13.56    0.21
   0   7  -4   13.34    0.27
   0  -7   4   13.45    0.20
   0  -7   4   13.74    0.28
   0  -7   4   13.63    0.26
  -1   7  -4  162.70    1.92
  -1   7  -4  161.94    1.99
   1  -7   4  161.40    1.92
   1  -7   4  164.46    2.03
  -2   7  -4    0.24    0.05
  -2   7  -4    0.39    0.06
   2  -7   4    0.35    0.05
   2  -7   4    0.34    0.06
  -3   7  -4    8.07    0.22
  -3   7  -4    7.82    0.21
   3  -7   4    7.88    0.21
   3  -7   4    8.03    0.22
  -4   7  -4    2.07    0.12
  -4   7  -4    2.03    0.12
   4  -7   4    2.13    0.12
   4  -7   4    2.06    0.12
  -5   7  -4    6.84    0.22
  -5   7  -4    6.11    0.20
   5  -7   4    6.34    0.22
   5  -7   4    6.59    0.21
  -6   7  -4    0.05    0.05
  -6   7  -4    0.02    0.05
   6  -7   4    0.05    0.05
   6  -7   4    0.06    0.05
  -7   7  -4    0.22    0.07
  -7   7  -4    0.34    0.08
   7  -7   4    0.15    0.06
   7  -7   4    0.34    0.08
  -8   7  -4    0.42    0.09
  -8   7  -4    0.25    0.07
   8  -7   4    0.27    0.08
   8  -7   4    0.23    0.08
  -9   7  -4    0.31    0.09
  -9   7  -4    0.21    0.08
   9  -7   4    0.19    0.08
   9  -7   4    0.22    0.09
 -10   7  -4    1.42    0.12
  10  -7   4    0.98    0.13
  15   6  -4    0.05    0.09
  15   6  -4    0.11    0.04
 -15  -6   4   -0.05    0.06
  14   6  -4   -0.05    0.06
  14   6  -4    0.03    0.04
 -14  -6   4   -0.01    0.05
 -14  -6   4    0.04    0.07
  13   6  -4   -0.01    0.06
  13   6  -4    0.01    0.03
 -13  -6   4   -0.10    0.06
 -13  -6   4   -0.01    0.05
  12   6  -4    1.30    0.12
  12   6  -4    1.57    0.11
 -12  -6   4    1.56    0.13
 -12  -6   4    1.54    0.12
  11   6  -4    4.98    0.18
  11   6  -4    5.29    0.19
 -11  -6   4    5.31    0.20
 -11  -6   4    5.02    0.18
  10   6  -4    0.36    0.06
  10   6  -4    0.33    0.06
 -10  -6   4    0.35    0.07
 -10  -6   4    0.33    0.06
   9   6  -4    0.38    0.06
   9   6  -4    0.42    0.07
  -9  -6   4    0.30    0.06
  -9  -6   4    0.48    0.07
   8   6  -4   58.85    0.79
   8   6  -4   57.91    0.80
  -8  -6   4   59.96    0.85
  -8  -6   4   58.85    0.78
   7   6  -4    3.83    0.13
   7   6  -4    3.59    0.13
  -7  -6   4    3.63    0.13
  -7  -6   4    3.69    0.14
   6   6  -4    0.24    0.04
   6   6  -4    0.21    0.04
  -6  -6   4    0.21    0.04
  -6  -6   4    0.24    0.05
   5   6  -4    3.58    0.08
   5   6  -4    3.53    0.12
   5   6  -4    3.67    0.12
  -5  -6   4    3.60    0.13
  -5  -6   4    3.56    0.11
   4   6  -4    1.29    0.05
   4   6  -4    1.28    0.07
   4   6  -4    1.17    0.07
  -4  -6   4    1.34    0.07
  -4  -6   4    1.32    0.08
  -4  -6   4    1.23    0.05
   3   6  -4    6.17    0.12
   3   6  -4    5.78    0.15
   3   6  -4    5.99    0.14
  -3  -6   4    6.16    0.16
  -3  -6   4    5.93    0.12
  -3  -6   4    6.17    0.14
   2   6  -4    2.67    0.08
   2   6  -4    2.49    0.10
   2   6  -4    2.67    0.08
  -2  -6   4    2.42    0.10
  -2  -6   4    2.53    0.08
  -2  -6   4    2.53    0.08
   1   6  -4    6.81    0.15
   1   6  -4    7.01    0.14
   1   6  -4    6.79    0.17
  -1  -6   4    6.87    0.17
  -1  -6   4    6.69    0.13
  -1  -6   4    6.81    0.15
   0   6  -4    0.32    0.04
   0   6  -4    0.25    0.04
   0   6  -4    0.34    0.03
   0  -6   4    0.37    0.05
   0  -6   4    0.35    0.03
   0  -6   4    0.28    0.04
  -1   6  -4    1.68    0.08
  -1   6  -4    1.75    0.09
  -1   6  -4    1.73    0.05
   1  -6   4    1.60    0.09
   1  -6   4    1.69    0.05
   1  -6   4    1.64    0.08
  -2   6  -4   32.15    0.50
  -2   6  -4   32.35    0.49
   2  -6   4   32.86    0.49
   2  -6   4   33.14    0.52
  -3   6  -4    2.66    0.12
  -3   6  -4    2.64    0.12
   3  -6   4    2.63    0.12
   3  -6   4    2.86    0.12
  -4   6  -4    8.91    0.22
  -4   6  -4    8.75    0.23
   4  -6   4    8.98    0.23
   4  -6   4    8.64    0.22
  -5   6  -4    3.89    0.16
  -5   6  -4    4.00    0.15
   5  -6   4    3.95    0.16
   5  -6   4    3.77    0.15
  -6   6  -4   21.61    0.44
  -6   6  -4   21.83    0.41
   6  -6   4   21.86    0.42
   6  -6   4   21.31    0.44
  -7   6  -4    2.08    0.13
  -7   6  -4    1.85    0.13
   7  -6   4    1.88    0.13
   7  -6   4    1.98    0.13
  -8   6  -4    0.58    0.09
  -8   6  -4    0.61    0.09
   8  -6   4    0.47    0.08
   8  -6   4    0.42    0.08
  -9   6  -4    1.51    0.14
  -9   6  -4    1.59    0.14
   9  -6   4    1.62    0.15
   9  -6   4    1.47    0.14
 -10   6  -4    8.52    0.29
 -10   6  -4    8.60    0.28
  10  -6   4    8.33    0.30
  10  -6   4    8.29    0.30
  15   5  -4    1.72    0.16
 -15  -5   4    1.45    0.15
  14   5  -4    0.55    0.08
  14   5  -4    0.57    0.10
 -14  -5   4    0.65    0.11
 -14  -5   4    0.64    0.09
  13   5  -4    8.28    0.24
  13   5  -4    7.94    0.25
 -13  -5   4    8.16    0.25
 -13  -5   4    8.32    0.27
  12   5  -4   12.43    0.29
  12   5  -4   12.38    0.31
 -12  -5   4   12.17    0.29
 -12  -5   4   12.35    0.32
  11   5  -4    0.98    0.09
  11   5  -4    0.88    0.09
 -11  -5   4    0.92    0.10
 -11  -5   4    0.83    0.09
  10   5  -4    0.55    0.07
  10   5  -4    0.34    0.07
 -10  -5   4    0.42    0.07
 -10  -5   4    0.40    0.07
   9   5  -4    0.60    0.07
   9   5  -4    0.53    0.07
  -9  -5   4    0.65    0.07
  -9  -5   4    0.54    0.07
   8   5  -4   10.00    0.23
   8   5  -4   10.37    0.23
  -8  -5   4   10.25    0.24
  -8  -5   4   10.11    0.22
   7   5  -4    2.26    0.10
   7   5  -4    2.07    0.10
  -7  -5   4    2.33    0.11
  -7  -5   4    2.25    0.10
   6   5  -4   -0.01    0.03
   6   5  -4    0.05    0.03
  -6  -5   4    0.03    0.03
  -6  -5   4    0.01    0.03
   5   5  -4    1.12    0.07
   5   5  -4    1.07    0.07
   5   5  -4    1.17    0.04
  -5  -5   4    1.11    0.07
  -5  -5   4    1.09    0.07
   4   5  -4    0.27    0.04
   4   5  -4    0.25    0.02
   4   5  -4    0.28    0.04
  -4  -5   4    0.20    0.02
  -4  -5   4    0.16    0.04
  -4  -5   4    0.18    0.03
   3   5  -4    0.04    0.02
   3   5  -4    0.08    0.02
   3   5  -4    0.05    0.03
  -3  -5   4    0.06    0.03
  -3  -5   4    0.03    0.01
  -3  -5   4    0.02    0.02
   2   5  -4   22.05    0.31
   2   5  -4   22.47    0.35
   2   5  -4   22.64    0.32
  -2  -5   4   22.41    0.36
  -2  -5   4   22.26    0.31
  -2  -5   4   22.33    0.31
   1   5  -4    0.15    0.02
   1   5  -4    0.15    0.03
   1   5  -4    0.18    0.03
  -1  -5   4    0.15    0.02
  -1  -5   4    0.15    0.03
  -1  -5   4    0.13    0.02
   0   5  -4    1.42    0.06
   0   5  -4    1.36    0.05
   0   5  -4    1.34    0.07
   0  -5   4    1.43    0.07
   0  -5   4    1.36    0.05
   0  -5   4    1.32    0.06
  -1   5  -4    2.03    0.05
  -1   5  -4    2.00    0.08
  -1   5  -4    2.09    0.09
   1  -5   4    2.04    0.05
   1  -5   4    1.98    0.08
   1  -5   4    1.92    0.09
  -2   5  -4    2.71    0.10
  -2   5  -4    2.95    0.11
   2  -5   4    2.87    0.11
   2  -5   4    2.87    0.10
  -3   5  -4    0.21    0.04
  -3   5  -4    0.17    0.04
   3  -5   4    0.20    0.04
   3  -5   4    0.16    0.04
  -4   5  -4    7.76    0.19
  -4   5  -4    7.76    0.20
   4  -5   4    7.90    0.20
   4  -5   4    7.62    0.20
  -5   5  -4    4.58    0.16
  -5   5  -4    4.29    0.15
   5  -5   4    4.31    0.16
   5  -5   4    4.19    0.15
  -6   5  -4    2.15    0.12
  -6   5  -4    1.99    0.11
   6  -5   4    1.96    0.12
   6  -5   4    2.08    0.12
  -7   5  -4    2.86    0.15
  -7   5  -4    2.89    0.14
   7  -5   4    2.80    0.15
   7  -5   4    2.81    0.15
  -8   5  -4    4.37    0.17
  -8   5  -4    4.35    0.19
   8  -5   4    4.23    0.18
   8  -5   4    4.36    0.19
  -9   5  -4    0.30    0.08
  -9   5  -4    0.34    0.08
   9  -5   4    0.40    0.09
   9  -5   4    0.33    0.07
 -10   5  -4    1.47    0.13
 -10   5  -4    1.81    0.14
  10  -5   4    1.75    0.15
  10  -5   4    1.68    0.15
 -11   5  -4    1.81    0.15
 -11   5  -4    1.93    0.15
  11  -5   4    1.52    0.16
  11  -5   4    1.98    0.18
  15   4  -4   -0.09    0.08
 -15  -4   4   -0.06    0.06
  14   4  -4    1.64    0.14
  14   4  -4    1.60    0.10
 -14  -4   4    1.68    0.15
  13   4  -4    0.11    0.07
  13   4  -4    0.22    0.05
 -13  -4   4    0.18    0.06
 -13  -4   4    0.21    0.07
  12   4  -4    2.30    0.11
  12   4  -4    2.03    0.14
 -12  -4   4    2.25    0.13
 -12  -4   4    2.38    0.15
  11   4  -4    2.31    0.13
  11   4  -4    2.29    0.11
 -11  -4   4    2.13    0.12
 -11  -4   4    2.14    0.13
  10   4  -4    5.12    0.16
  10   4  -4    5.18    0.18
 -10  -4   4    5.10    0.17
 -10  -4   4    4.96    0.18
   9   4  -4    9.53    0.23
   9   4  -4    9.62    0.22
  -9  -4   4    9.45    0.22
  -9  -4   4    9.45    0.24
   8   4  -4    6.81    0.18
   8   4  -4    6.65    0.18
  -8  -4   4    6.81    0.18
  -8  -4   4    6.35    0.18
   7   4  -4   12.35    0.24
   7   4  -4   12.45    0.24
  -7  -4   4   12.03    0.25
  -7  -4   4   12.53    0.24
   6   4  -4  157.06    1.83
   6   4  -4  157.87    1.81
  -6  -4   4  157.42    1.94
  -6  -4   4  157.65    1.78
   5   4  -4   17.53    0.29
   5   4  -4   17.37    0.28
  -5  -4   4   17.69    0.28
  -5  -4   4   17.58    0.30
   4   4  -4    1.37    0.04
   4   4  -4    1.26    0.06
   4   4  -4    1.33    0.06
  -4  -4   4    1.28    0.07
  -4  -4   4    1.32    0.06
  -4  -4   4    1.26    0.03
   3   4  -4   58.42    0.70
   3   4  -4   58.44    0.72
   3   4  -4   58.20    0.73
  -3  -4   4   59.62    0.78
  -3  -4   4   59.37    0.70
  -3  -4   4   58.58    0.67
   2   4  -4   60.84    0.76
   2   4  -4   61.18    0.75
   2   4  -4   62.67    0.75
  -2  -4   4   62.37    0.72
  -2  -4   4   61.78    0.72
  -2  -4   4   62.81    0.82
   1   4  -4    0.38    0.04
   1   4  -4    0.36    0.03
   1   4  -4    0.41    0.03
  -1  -4   4    0.38    0.03
  -1  -4   4    0.36    0.04
  -1  -4   4    0.38    0.03
   0   4  -4    3.16    0.10
   0   4  -4    3.07    0.09
   0   4  -4    2.89    0.07
   0  -4   4    3.01    0.10
   0  -4   4    3.06    0.08
   0  -4   4    2.97    0.07
  -1   4  -4   -0.01    0.02
  -1   4  -4   -0.02    0.02
   1  -4   4   -0.01    0.02
   1  -4   4    0.00    0.01
   1  -4   4    0.02    0.01
  -2   4  -4    0.74    0.06
  -2   4  -4    0.84    0.05
   2  -4   4    0.79    0.05
   2  -4   4    0.84    0.06
  -3   4  -4   12.89    0.24
  -3   4  -4   12.70    0.25
   3  -4   4   12.77    0.25
   3  -4   4   12.87    0.25
  -4   4  -4    7.16    0.17
  -4   4  -4    6.94    0.18
   4  -4   4    6.91    0.18
   4  -4   4    7.05    0.18
  -5   4  -4    7.48    0.20
  -5   4  -4    7.56    0.19
   5  -4   4    7.78    0.20
   5  -4   4    7.55    0.20
  -6   4  -4    2.88    0.13
  -6   4  -4    2.88    0.12
   6  -4   4    3.13    0.14
   6  -4   4    2.86    0.13
  -7   4  -4    0.29    0.06
  -7   4  -4    0.20    0.05
   7  -4   4    0.26    0.06
   7  -4   4    0.29    0.06
  -8   4  -4    0.05    0.06
  -8   4  -4    0.05    0.05
   8  -4   4   -0.02    0.05
   8  -4   4    0.06    0.05
  -9   4  -4    4.42    0.18
  -9   4  -4    4.80    0.20
   9  -4   4    4.89    0.20
   9  -4   4    4.88    0.20
 -10   4  -4    6.12    0.23
 -10   4  -4    5.92    0.21
  10  -4   4    6.09    0.23
  10  -4   4    6.08    0.23
 -11   4  -4    2.56    0.17
 -11   4  -4    2.89    0.17
  11  -4   4    2.93    0.18
  11  -4   4    2.96    0.18
 -12   4  -4    3.59    0.19
  12  -4   4    3.94    0.22
  12  -4   4    3.74    0.22
 -15  -3   4    1.51    0.15
  14   3  -4    3.73    0.20
 -14  -3   4    3.39    0.20
  13   3  -4    0.37    0.08
  13   3  -4    0.32    0.05
 -13  -3   4    0.26    0.06
 -13  -3   4    0.31    0.08
  12   3  -4    0.92    0.07
  12   3  -4    1.01    0.11
 -12  -3   4    1.07    0.11
 -12  -3   4    1.02    0.10
  11   3  -4    0.62    0.08
  11   3  -4    0.63    0.07
 -11  -3   4    0.60    0.08
 -11  -3   4    0.73    0.09
  10   3  -4    2.63    0.12
  10   3  -4    2.39    0.13
 -10  -3   4    2.70    0.13
 -10  -3   4    2.73    0.12
   9   3  -4   19.98    0.36
   9   3  -4   19.62    0.34
  -9  -3   4   19.83    0.34
  -9  -3   4   19.74    0.37
   8   3  -4    4.00    0.13
   8   3  -4    3.90    0.13
  -8  -3   4    3.87    0.14
  -8  -3   4    3.97    0.13
   7   3  -4    0.66    0.06
   7   3  -4    0.67    0.06
  -7  -3   4    0.70    0.06
  -7  -3   4    0.65    0.03
  -7  -3   4    0.79    0.07
   6   3  -4   24.75    0.37
   6   3  -4   25.09    0.37
  -6  -3   4   24.18    0.31
  -6  -3   4   25.09    0.39
  -6  -3   4   24.97    0.37
   5   3  -4    1.01    0.06
   5   3  -4    0.85    0.06
  -5  -3   4    0.85    0.06
  -5  -3   4    0.95    0.06
   4   3  -4    7.87    0.15
   4   3  -4    7.87    0.16
  -4  -3   4    7.71    0.16
  -4  -3   4    7.82    0.15
   3   3  -4    9.28    0.17
   3   3  -4    9.01    0.17
   3   3  -4    9.37    0.12
  -3  -3   4    9.36    0.16
  -3  -3   4    9.11    0.12
  -3  -3   4    9.20    0.18
   2   3  -4    6.21    0.13
   2   3  -4    6.30    0.10
   2   3  -4    6.48    0.12
  -2  -3   4    6.48    0.12
  -2  -3   4    6.18    0.10
  -2  -3   4    6.36    0.14
   1   3  -4    2.97    0.09
   1   3  -4    2.96    0.07
   1   3  -4    2.96    0.07
  -1  -3   4    2.96    0.07
  -1  -3   4    2.94    0.09
  -1  -3   4    2.86    0.07
   0   3  -4   70.32    0.80
   0   3  -4   70.70    0.84
   0   3  -4   68.68    0.86
   0  -3   4   70.24    0.83
   0  -3   4   69.60    0.78
   0  -3   4   70.49    0.89
  -1   3  -4    1.12    0.05
  -1   3  -4    1.18    0.03
  -1   3  -4    1.21    0.06
   1  -3   4    1.16    0.04
   1  -3   4    1.20    0.06
   1  -3   4    1.13    0.05
  -2   3  -4    2.82    0.09
  -2   3  -4    2.78    0.09
   2  -3   4    2.79    0.09
   2  -3   4    2.92    0.09
  -3   3  -4   20.05    0.30
  -3   3  -4   19.30    0.32
   3  -3   4   20.00    0.33
   3  -3   4   19.26    0.31
  -4   3  -4    0.76    0.07
  -4   3  -4    0.75    0.06
   4  -3   4    0.88    0.07
   4  -3   4    0.76    0.06
  -5   3  -4    0.02    0.03
  -5   3  -4    0.01    0.03
   5  -3   4   -0.02    0.03
   5  -3   4   -0.01    0.03
  -6   3  -4    0.83    0.08
  -6   3  -4    0.93    0.07
   6  -3   4    0.95    0.08
   6  -3   4    1.04    0.08
  -7   3  -4    0.22    0.05
  -7   3  -4    0.22    0.05
   7  -3   4    0.11    0.05
   7  -3   4    0.18    0.05
  -8   3  -4    3.20    0.14
  -8   3  -4    2.98    0.15
   8  -3   4    3.06    0.15
   8  -3   4    3.20    0.15
  -9   3  -4    8.02    0.23
  -9   3  -4    8.00    0.25
   9  -3   4    7.52    0.24
   9  -3   4    8.04    0.25
 -10   3  -4    2.77    0.15
 -10   3  -4    2.96    0.16
  10  -3   4    3.06    0.16
  10  -3   4    2.74    0.16
 -11   3  -4    0.18    0.06
 -11   3  -4    0.08    0.06
  11  -3   4    0.02    0.05
  11  -3   4    0.05    0.06
 -12   3  -4    1.03    0.12
 -12   3  -4    1.19    0.13
  12  -3   4    1.27    0.14
  12  -3   4    1.25    0.14
 -13   3  -4    2.13    0.14
 -15  -2   4    0.05    0.08
  14   2  -4    2.45    0.17
 -14  -2   4    2.12    0.16
  13   2  -4    1.57    0.14
 -13  -2   4    1.62    0.14
  12   2  -4    1.31    0.08
  12   2  -4    1.47    0.13
 -12  -2   4    1.35    0.12
  11   2  -4    1.04    0.07
  11   2  -4    1.21    0.11
 -11  -2   4    1.22    0.11
 -11  -2   4    1.17    0.09
  10   2  -4    8.14    0.22
  10   2  -4    8.52    0.20
 -10  -2   4    8.35    0.21
 -10  -2   4    7.92    0.23
   9   2  -4    0.27    0.05
   9   2  -4    0.29    0.06
  -9  -2   4    0.24    0.05
  -9  -2   4    0.26    0.05
   8   2  -4   24.51    0.38
   8   2  -4   24.10    0.40
  -8  -2   4   24.13    0.34
  -8  -2   4   24.79    0.38
  -8  -2   4   24.29    0.41
   7   2  -4    0.80    0.06
   7   2  -4    0.83    0.06
   7   2  -4    0.85    0.04
  -7  -2   4    0.70    0.06
  -7  -2   4    0.78    0.06
  -7  -2   4    0.78    0.04
   6   2  -4    6.33    0.15
   6   2  -4    6.12    0.10
   6   2  -4    6.06    0.15
  -6  -2   4    5.97    0.15
  -6  -2   4    6.14    0.10
  -6  -2   4    6.23    0.14
   5   2  -4   15.66    0.25
   5   2  -4   15.62    0.25
  -5  -2   4   15.17    0.20
  -5  -2   4   15.17    0.24
  -5  -2   4   15.56    0.26
   4   2  -4  119.38    1.39
   4   2  -4  120.67    1.38
  -4  -2   4  119.29    1.35
  -4  -2   4  120.35    1.46
   3   2  -4    3.15    0.08
   3   2  -4    3.22    0.08
  -3  -2   4    3.17    0.09
  -3  -2   4    3.26    0.08
   2   2  -4   30.85    0.37
   2   2  -4   31.99    0.40
   2   2  -4   31.50    0.40
  -2  -2   4   31.98    0.43
  -2  -2   4   31.55    0.36
  -2  -2   4   31.13    0.39
   1   2  -4    0.85    0.04
   1   2  -4    0.88    0.03
   1   2  -4    0.83    0.04
  -1  -2   4    0.82    0.04
  -1  -2   4    0.84    0.03
  -1  -2   4    0.92    0.05
   0   2  -4   24.46    0.30
   0   2  -4   23.76    0.32
   0   2  -4   23.99    0.32
   0  -2   4   24.18    0.31
   0  -2   4   23.98    0.29
   0  -2   4   24.20    0.34
  -1   2  -4    0.56    0.05
  -1   2  -4    0.58    0.03
  -1   2  -4    0.51    0.04
   1  -2   4    0.56    0.03
   1  -2   4    0.63    0.04
   1  -2   4    0.50    0.04
  -2   2  -4    4.01    0.10
  -2   2  -4    3.95    0.10
  -2   2  -4    4.13    0.07
   2  -2   4    4.11    0.06
   2  -2   4    4.07    0.10
   2  -2   4    4.08    0.10
  -3   2  -4    0.61    0.04
  -3   2  -4    0.63    0.05
   3  -2   4    0.60    0.05
   3  -2   4    0.55    0.04
  -4   2  -4    4.64    0.13
  -4   2  -4    4.54    0.12
   4  -2   4    4.53    0.13
   4  -2   4    4.55    0.13
  -5   2  -4   12.37    0.23
  -5   2  -4   12.55    0.25
   5  -2   4   12.50    0.24
   5  -2   4   12.12    0.25
  -6   2  -4    0.92    0.07
  -6   2  -4    0.72    0.07
   6  -2   4    0.88    0.07
   6  -2   4    0.86    0.08
  -7   2  -4    2.41    0.12
  -7   2  -4    2.51    0.11
   7  -2   4    2.43    0.12
   7  -2   4    2.43    0.12
  -8   2  -4    0.01    0.04
  -8   2  -4    0.03    0.04
   8  -2   4    0.01    0.04
   8  -2   4    0.07    0.05
  -9   2  -4    7.64    0.23
  -9   2  -4    7.14    0.21
   9  -2   4    7.42    0.23
   9  -2   4    7.65    0.23
 -10   2  -4    2.07    0.14
 -10   2  -4    2.05    0.13
  10  -2   4    1.94    0.14
  10  -2   4    2.23    0.14
 -11   2  -4    0.06    0.05
 -11   2  -4    0.11    0.06
  11  -2   4    0.16    0.06
  11  -2   4    0.19    0.07
 -12   2  -4    0.72    0.10
 -12   2  -4    1.00    0.11
  12  -2   4    0.81    0.11
  12  -2   4    0.66    0.11
 -13   2  -4    0.02    0.04
  13  -2   4    0.06    0.08
  13  -2   4    0.13    0.08
  14   1  -4    0.58    0.12
 -14  -1   4    0.54    0.11
  13   1  -4   -0.02    0.07
  12   1  -4    0.03    0.06
  11   1  -4    3.75    0.17
  11   1  -4    3.94    0.13
  11   1  -4    3.73    0.17
  10   1  -4    0.32    0.07
  10   1  -4    0.20    0.06
  10   1  -4    0.24    0.04
 -10  -1   4    0.28    0.05
   9   1  -4    3.29    0.14
   9   1  -4    3.41    0.14
   9   1  -4    3.34    0.12
  -9  -1   4    3.48    0.12
   8   1  -4    0.63    0.07
   8   1  -4    0.74    0.07
   8   1  -4    0.79    0.06
  -8  -1   4    0.67    0.04
  -8  -1   4    0.75    0.06
   7   1  -4    0.48    0.04
   7   1  -4    0.37    0.04
   7   1  -4    0.38    0.05
   7   1  -4    0.40    0.05
  -7  -1   4    0.37    0.03
  -7  -1   4    0.37    0.04
   6   1  -4    2.01    0.06
   6   1  -4    2.04    0.08
   6   1  -4    1.97    0.09
   6   1  -4    2.23    0.08
  -6  -1   4    2.01    0.06
  -6  -1   4    2.00    0.08
   5   1  -4    8.10    0.12
   5   1  -4    8.19    0.16
   5   1  -4    7.98    0.16
  -5  -1   4    7.89    0.12
  -5  -1   4    7.97    0.17
  -5  -1   4    8.18    0.16
   4   1  -4   33.08    0.43
   4   1  -4   32.22    0.43
   4   1  -4   32.98    0.38
  -4  -1   4   32.82    0.42
  -4  -1   4   32.46    0.45
  -4  -1   4   32.13    0.39
   3   1  -4    3.38    0.08
   3   1  -4    3.30    0.08
  -3  -1   4    3.37    0.09
  -3  -1   4    3.31    0.08
   2   1  -4    2.12    0.06
   2   1  -4    2.23    0.06
  -2  -1   4    2.09    0.06
  -2  -1   4    2.05    0.06
   1   1  -4   18.27    0.24
   1   1  -4   18.14    0.25
  -1  -1   4   17.97    0.26
  -1  -1   4   18.31    0.23
  -1  -1   4   17.77    0.22
  -1  -1   4   17.78    0.24
   0   1  -4   19.04    0.25
   0   1  -4   18.78    0.25
   0  -1   4   19.08    0.27
   0  -1   4   18.48    0.24
   0  -1   4   19.21    0.24
   0  -1   4   19.10    0.25
  -1   1  -4  163.65    1.77
  -1   1  -4  158.63    1.84
   1  -1   4  159.11    1.71
   1  -1   4  155.46    1.90
   1  -1   4  166.15    1.89
   1  -1   4  156.26    2.02
  -2   1  -4    2.51    0.07
  -2   1  -4    2.60    0.05
   2  -1   4    2.33    0.07
   2  -1   4    2.44    0.07
   2  -1   4    2.39    0.05
  -3   1  -4    0.13    0.02
  -3   1  -4    0.14    0.03
  -3   1  -4    0.15    0.02
   3  -1   4    0.14    0.02
   3  -1   4    0.14    0.01
   3  -1   4    0.15    0.02
  -4   1  -4    6.97    0.16
  -4   1  -4    6.76    0.10
  -4   1  -4    6.51    0.14
   4  -1   4    6.66    0.10
   4  -1   4    6.78    0.15
   4  -1   4    6.70    0.15
  -5   1  -4   17.02    0.22
  -5   1  -4   17.18    0.30
  -5   1  -4   17.21    0.28
   5  -1   4   17.18    0.30
   5  -1   4   16.97    0.29
   5  -1   4   16.79    0.22
  -6   1  -4   26.58    0.33
  -6   1  -4   26.46    0.43
  -6   1  -4   26.04    0.39
   6  -1   4   26.01    0.41
   6  -1   4   26.01    0.42
  -7   1  -4   21.52    0.39
  -7   1  -4   21.43    0.36
   7  -1   4   21.45    0.38
   7  -1   4   21.25    0.37
  -8   1  -4    2.11    0.11
  -8   1  -4    2.10    0.11
   8  -1   4    2.26    0.11
   8  -1   4    1.97    0.11
  -9   1  -4    2.04    0.12
  -9   1  -4    2.05    0.12
   9  -1   4    1.93    0.12
   9  -1   4    2.09    0.12
 -10   1  -4    4.12    0.18
 -10   1  -4    4.36    0.17
  10  -1   4    4.46    0.18
  10  -1   4    4.21    0.17
 -11   1  -4    3.85    0.17
 -11   1  -4    3.84    0.18
  11  -1   4    3.83    0.18
  11  -1   4    3.97    0.18
 -12   1  -4    0.66    0.10
 -12   1  -4    0.66    0.10
  12  -1   4    0.86    0.11
  12  -1   4    0.68    0.10
 -13   1  -4    0.35    0.07
  13  -1   4    0.26    0.08
  13  -1   4    0.25    0.09
  14  -1   4    0.04    0.10
  13   0  -4    0.73    0.11
  13   0  -4    0.86    0.12
  12   0  -4    0.07    0.07
  12   0  -4    0.10    0.07
  11   0  -4   20.74    0.42
  11   0  -4   21.67    0.44
  10   0  -4    0.28    0.04
  10   0  -4    0.13    0.06
  10   0  -4    0.21    0.06
 -10   0   4    0.16    0.04
   9   0  -4    0.08    0.03
   9   0  -4    0.06    0.05
   9   0  -4    0.11    0.05
  -9   0   4    0.09    0.03
  -9   0   4    0.00    0.03
   8   0  -4    3.20    0.10
   8   0  -4    2.90    0.12
   8   0  -4    3.10    0.13
  -8   0   4    3.00    0.10
  -8   0   4    3.18    0.11
   7   0  -4    0.08    0.04
   7   0  -4    0.11    0.03
   7   0  -4    0.02    0.03
   7   0  -4    0.01    0.02
  -7   0   4    0.03    0.02
  -7   0   4    0.00    0.02
   6   0  -4   15.33    0.27
   6   0  -4   15.02    0.26
   6   0  -4   14.61    0.23
   6   0  -4   14.37    0.24
  -6   0   4   14.78    0.23
  -6   0   4   14.70    0.24
   5   0  -4   28.31    0.39
   5   0  -4   27.70    0.36
   5   0  -4   27.38    0.38
   5   0  -4   27.38    0.41
  -5   0   4   27.81    0.37
  -5   0   4   27.02    0.36
   4   0  -4   -0.01    0.01
   4   0  -4    0.00    0.01
   4   0  -4   -0.02    0.02
   4   0  -4    0.01    0.02
  -4   0   4    0.02    0.02
  -4   0   4    0.02    0.01
   3   0  -4    2.18    0.05
   3   0  -4    2.20    0.06
   3   0  -4    2.13    0.06
  -3   0   4    2.12    0.05
  -3   0   4    2.04    0.06
   2   0  -4  441.11    5.11
   2   0  -4  436.16    4.87
   2   0  -4  427.27    5.17
  -2   0   4  432.54    5.01
  -2   0   4  435.50    5.43
  -2   0   4  435.37    5.08
   1   0  -4    2.94    0.07
   1   0  -4    2.82    0.05
   1   0  -4    2.80    0.06
  -1   0   4    2.95    0.07
  -1   0   4    2.91    0.07
  -1   0   4    2.95    0.05
[truncated: 1,142,719 more chars]
