# Supplementary material for: Tuning of tetrathiafulvalene properties: versatile synthesis of N-arylated monopyrrolotetrathiafulvalenes via Ullmann-type coupling reactions
Source: Beilstein J Org Chem. 2015 May 21;11:860–8. doi: 10.3762/bjoc.11.96 (PMC4464400; doi:10.3762/bjoc.11.96)
Supplement: File 2 — Zip archive containing X-ray crystallographic data for 4a (CCDC 987551), 4b (CCDC 1049639), 4d (CCDC 1049638) and 4e (CCDC 1049637). [file Beilstein_J_Org_Chem-11-860-s002.zip › 4b.cif]

 
data_APEX14AN008_0m
 
_audit_creation_method            SHELXL-2014
_chemical_name_systematic
;
2-[4,5-Bis(methylthio)-1,3-dithiol-2-ylidene]-
5-(4-methoxyphenyl)-5H-1,3-dithiolo[4,5-c]pyrrole
;
_chemical_name_common             ?
_chemical_melting_point           471
_chemical_formula_moiety          'C17 H15 N O S6'
_chemical_formula_sum
 'C17 H15 N O S6' 
_chemical_formula_weight          441.66

loop_
 _atom_type_symbol
 _atom_type_description
 _atom_type_scat_dispersion_real
 _atom_type_scat_dispersion_imag
 _atom_type_scat_source
 'C'  'C'   0.0033   0.0016
 'International Tables Vol C Tables 4.2.6.8 and 6.1.1.4'
 'H'  'H'   0.0000   0.0000
 'International Tables Vol C Tables 4.2.6.8 and 6.1.1.4'
 'N'  'N'   0.0061   0.0033
 'International Tables Vol C Tables 4.2.6.8 and 6.1.1.4'
 'O'  'O'   0.0106   0.0060
 'International Tables Vol C Tables 4.2.6.8 and 6.1.1.4'
 'S'  'S'   0.1246   0.1234
 'International Tables Vol C Tables 4.2.6.8 and 6.1.1.4'
 
_space_group_crystal_system       triclinic
_space_group_IT_number            2
_space_group_name_H-M_alt         'P -1'
_space_group_name_Hall            '-P 1'
 
_shelx_space_group_comment
;
The symmetry employed for this shelxl refinement is uniquely defined
by the following loop, which should always be used as a source of
symmetry information in preference to the above space-group names.
They are only intended as comments.
;
 
loop_
 _space_group_symop_operation_xyz
 'x, y, z'
 '-x, -y, -z'
 
_cell_length_a                    10.761(3)
_cell_length_b                    11.927(4)
_cell_length_c                    16.090(5)
_cell_angle_alpha                 80.067(5)
_cell_angle_beta                  84.081(5)
_cell_angle_gamma                 66.129(4)
_cell_volume                      1858.8(10)
_cell_formula_units_Z             4
_cell_measurement_temperature     100(2)
_cell_measurement_reflns_used     9489        
_cell_measurement_theta_min       2.3472 
_cell_measurement_theta_max       31.3009 
 
_exptl_crystal_description        block 
_exptl_crystal_colour             yellow 
_exptl_crystal_density_meas       ? 
_exptl_crystal_density_method     ?              
_exptl_crystal_density_diffrn     1.578          
_exptl_crystal_F_000              912
_exptl_transmission_factor_min    ?                                             
_exptl_transmission_factor_max    ?                                             
_exptl_crystal_size_max           0.530
_exptl_crystal_size_mid           0.270
_exptl_crystal_size_min           0.100
_exptl_absorpt_coefficient_mu     0.742
_shelx_estimated_absorpt_T_min    0.694
_shelx_estimated_absorpt_T_max    0.929
_exptl_absorpt_correction_type    'multi-scan'
_exptl_absorpt_correction_T_min   0.5883   
_exptl_absorpt_correction_T_max   0.7462 
_exptl_absorpt_process_details    'Apex2 v2013.4-1 (Bruker, 2013)'
 
_exptl_special_details
;
 ?
;
 
_diffrn_ambient_temperature       100(2)
_diffrn_radiation_wavelength      0.71073
_diffrn_radiation_type            MoK\a
_diffrn_source                    'fine focus sealed tube'
_diffrn_radiation_monochromator   graphite  
_diffrn_measurement_device_type   'Bruker AXS APEXII CCD diffractometer' 
_diffrn_measurement_method        'omega and phi scans' 
_diffrn_detector_area_resol_mean  ? 
_diffrn_reflns_number             18740
_diffrn_reflns_av_unetI/netI      0.0395
_diffrn_reflns_av_R_equivalents   0.0262
_diffrn_reflns_limit_h_min        -15
_diffrn_reflns_limit_h_max        15
_diffrn_reflns_limit_k_min        -16
_diffrn_reflns_limit_k_max        16
_diffrn_reflns_limit_l_min        -23
_diffrn_reflns_limit_l_max        22
_diffrn_reflns_theta_min          1.286
_diffrn_reflns_theta_max          31.437
_diffrn_reflns_theta_full         25.242
_diffrn_measured_fraction_theta_max   0.885
_diffrn_measured_fraction_theta_full  0.995
_diffrn_reflns_Laue_measured_fraction_max    0.885
_diffrn_reflns_Laue_measured_fraction_full   0.995
_diffrn_reflns_point_group_measured_fraction_max   0.885
_diffrn_reflns_point_group_measured_fraction_full  0.995
_reflns_number_total              10894
_reflns_number_gt                 9224
_reflns_threshold_expression      'I > 2\s(I)'
_reflns_Friedel_coverage          0.000
_reflns_Friedel_fraction_max      .
_reflns_Friedel_fraction_full     .
 
_reflns_special_details
;
 Reflections were merged by SHELXL according to the crystal
 class for the calculation of statistics and refinement.
 
 _reflns_Friedel_fraction is defined as the number of unique
 Friedel pairs measured divided by the number that would be
 possible theoretically, ignoring centric projections and
 systematic absences.
;
 
_computing_data_collection        'Apex2 v2013.4-1 (Bruker, 2013)' 
_computing_cell_refinement        'SAINT V8.30C (Bruker, 2013)' 
_computing_data_reduction         'SAINT V8.30C (Bruker, 2013)'
_computing_structure_solution     'SHELXS-97 (Sheldrick, 2008)' 
_computing_structure_refinement   
;  
SHELXL-2013 (Sheldrick, 2013), 
SHELXLE Rev645 (H\"ubschle et al., 2011)
; 
_computing_molecular_graphics     ? 
_computing_publication_material   ?
 
_refine_special_details
;
 ?
;
_refine_ls_structure_factor_coef  Fsqd
_refine_ls_matrix_type            full
_refine_ls_weighting_scheme       calc
_refine_ls_weighting_details
'w=1/[\s^2^(Fo^2^)+(0.0654P)^2^+0.5747P] where P=(Fo^2^+2Fc^2^)/3'
_atom_sites_solution_primary      direct 
_atom_sites_solution_secondary    difmap
_atom_sites_solution_hydrogens    geom
_refine_ls_hydrogen_treatment     constr
_refine_ls_extinction_method      none
_refine_ls_extinction_coef        .
_refine_ls_number_reflns          10894
_refine_ls_number_parameters      457
_refine_ls_number_restraints      0
_refine_ls_R_factor_all           0.0459
_refine_ls_R_factor_gt            0.0381
_refine_ls_wR_factor_ref          0.1081
_refine_ls_wR_factor_gt           0.1006
_refine_ls_goodness_of_fit_ref    1.020
_refine_ls_restrained_S_all       1.020
_refine_ls_shift/su_max           0.001
_refine_ls_shift/su_mean          0.000
 
loop_
 _atom_site_label
 _atom_site_type_symbol
 _atom_site_fract_x
 _atom_site_fract_y
 _atom_site_fract_z
 _atom_site_U_iso_or_equiv
 _atom_site_adp_type
 _atom_site_occupancy
 _atom_site_site_symmetry_order  
 _atom_site_calc_flag
 _atom_site_refinement_flags_posn
 _atom_site_refinement_flags_adp
 _atom_site_refinement_flags_occupancy
 _atom_site_disorder_assembly
 _atom_site_disorder_group
S1A S 0.27572(4) 0.46225(4) 0.10850(2) 0.01476(9) Uani 1 1 d . . . . .
S1B S 0.78224(4) 0.14554(4) 0.12160(3) 0.01401(8) Uani 1 1 d . . . . .
S2A S 0.17603(4) 0.67500(4) 0.20965(3) 0.01626(9) Uani 1 1 d . . . . .
S2B S 0.62251(4) -0.01509(4) 0.14667(3) 0.01689(9) Uani 1 1 d . . . . .
S3A S 0.46704(4) 0.28813(4) 0.26275(2) 0.01475(9) Uani 1 1 d . . . . .
S3B S 0.97197(4) -0.03002(4) 0.27309(3) 0.01526(9) Uani 1 1 d . . . . .
S4A S 0.36799(4) 0.49958(4) 0.35953(2) 0.01624(9) Uani 1 1 d . . . . .
S4B S 0.81922(4) -0.19075(4) 0.30119(3) 0.01656(9) Uani 1 1 d . . . . .
S5A S 0.60635(4) 0.10269(4) 0.41046(3) 0.01856(9) Uani 1 1 d . . . . .
S5B S 1.14706(4) -0.16767(4) 0.42299(3) 0.01871(9) Uani 1 1 d . . . . .
S6A S 0.49321(4) 0.33750(4) 0.52128(3) 0.01778(9) Uani 1 1 d . . . . .
S6B S 0.97282(4) -0.34417(4) 0.45660(3) 0.01895(9) Uani 1 1 d . . . . .
O1A O -0.36651(12) 1.05959(11) -0.26051(7) 0.0161(2) Uani 1 1 d . . . . .
O1B O 0.10896(13) 0.58986(12) -0.27721(8) 0.0217(3) Uani 1 1 d . . . . .
N1A N -0.01165(13) 0.76266(12) -0.00545(8) 0.0114(2) Uani 1 1 d . . . . .
N1B N 0.46501(13) 0.27990(13) -0.02488(8) 0.0119(2) Uani 1 1 d . . . . .
C1A C 0.00306(16) 0.79957(15) 0.06893(10) 0.0132(3) Uani 1 1 d . . . . .
H1A H -0.0460 0.8788 0.0859 0.016 Uiso 1 1 calc R U . . .
C1B C 0.45609(16) 0.17290(15) 0.02069(10) 0.0132(3) Uani 1 1 d . . . . .
H1B H 0.3892 0.1418 0.0153 0.016 Uiso 1 1 calc R U . . .
C2A C 0.10132(16) 0.70063(15) 0.11333(10) 0.0126(3) Uani 1 1 d . . . . .
C2B C 0.56181(16) 0.12060(15) 0.07488(10) 0.0128(3) Uani 1 1 d . . . . .
C3A C 0.14756(15) 0.60038(14) 0.06572(10) 0.0121(3) Uani 1 1 d . . . . .
C3B C 0.63716(15) 0.19631(15) 0.06243(10) 0.0125(3) Uani 1 1 d . . . . .
C4A C 0.07773(16) 0.63985(15) -0.00751(10) 0.0137(3) Uani 1 1 d . . . . .
H4A H 0.0883 0.5924 -0.0514 0.016 Uiso 1 1 calc R U . . .
C4B C 0.57618(15) 0.29444(15) 0.00087(10) 0.0135(3) Uani 1 1 d . . . . .
H4B H 0.6048 0.3600 -0.0201 0.016 Uiso 1 1 calc R U . . .
C5A C 0.27599(16) 0.51692(15) 0.20391(9) 0.0125(3) Uani 1 1 d . . . . .
C5B C 0.75239(16) 0.01846(15) 0.18122(10) 0.0133(3) Uani 1 1 d . . . . .
C6A C 0.35618(16) 0.44332(15) 0.26754(10) 0.0129(3) Uani 1 1 d . . . . .
C6B C 0.83273(16) -0.05547(15) 0.24493(10) 0.0136(3) Uani 1 1 d . . . . .
C7A C 0.50330(16) 0.25481(15) 0.37116(10) 0.0132(3) Uani 1 1 d . . . . .
C7B C 1.00769(16) -0.14174(15) 0.36413(10) 0.0135(3) Uani 1 1 d . . . . .
C8A C 0.45673(16) 0.35115(15) 0.41567(9) 0.0131(3) Uani 1 1 d . . . . .
C8B C 0.93731(16) -0.21506(16) 0.37794(10) 0.0152(3) Uani 1 1 d . . . . .
C9A C -0.10365(15) 0.83980(15) -0.06956(9) 0.0120(3) Uani 1 1 d . . . . .
C9B C 0.37168(15) 0.36414(15) -0.08671(10) 0.0124(3) Uani 1 1 d . . . . .
C10A C -0.16829(16) 0.96682(15) -0.06793(10) 0.0140(3) Uani 1 1 d . . . . .
H10A H -0.1502 1.0019 -0.0243 0.017 Uiso 1 1 calc R U . . .
C10B C 0.39373(17) 0.46527(16) -0.13185(11) 0.0170(3) Uani 1 1 d . . . . .
H10B H 0.4689 0.4812 -0.1193 0.020 Uiso 1 1 calc R U . . .
C11A C -0.25941(16) 1.04309(16) -0.12972(10) 0.0144(3) Uani 1 1 d . . . . .
H11A H -0.3046 1.1294 -0.1274 0.017 Uiso 1 1 calc R U . . .
C11B C 0.30698(17) 0.54379(16) -0.19541(11) 0.0179(3) Uani 1 1 d . . . . .
H11B H 0.3229 0.6129 -0.2255 0.021 Uiso 1 1 calc R U . . .
C12A C -0.28399(15) 0.99245(16) -0.19478(9) 0.0134(3) Uani 1 1 d . . . . .
C12B C 0.19739(17) 0.52057(15) -0.21448(10) 0.0156(3) Uani 1 1 d . . . . .
C13A C -0.22016(17) 0.86514(16) -0.19605(10) 0.0158(3) Uani 1 1 d . . . . .
H13A H -0.2381 0.8302 -0.2399 0.019 Uiso 1 1 calc R U . . .
C13B C 0.17302(17) 0.42087(16) -0.16792(11) 0.0177(3) Uani 1 1 d . . . . .
H13B H 0.0970 0.4057 -0.1798 0.021 Uiso 1 1 calc R U . . .
C14A C -0.13046(16) 0.78859(16) -0.13387(10) 0.0150(3) Uani 1 1 d . . . . .
H14A H -0.0877 0.7019 -0.1352 0.018 Uiso 1 1 calc R U . . .
C14B C 0.25896(17) 0.34374(16) -0.10438(11) 0.0162(3) Uani 1 1 d . . . . .
H14B H 0.2409 0.2767 -0.0727 0.019 Uiso 1 1 calc R U . . .
C15A C -0.44214(18) 1.18889(16) -0.25791(11) 0.0187(3) Uani 1 1 d . . . . .
H15A H -0.3793 1.2307 -0.2622 0.028 Uiso 1 1 calc R U . . .
H15B H -0.4954 1.2004 -0.2045 0.028 Uiso 1 1 calc R U . . .
H15C H -0.5035 1.2243 -0.3052 0.028 Uiso 1 1 calc R U . . .
C15B C 0.1271(2) 0.69661(18) -0.32236(13) 0.0273(4) Uani 1 1 d . . . . .
H15D H 0.2194 0.6718 -0.3476 0.041 Uiso 1 1 calc R U . . .
H15E H 0.1132 0.7558 -0.2835 0.041 Uiso 1 1 calc R U . . .
H15F H 0.0610 0.7354 -0.3670 0.041 Uiso 1 1 calc R U . . .
C16B C 1.14018(18) -0.01267(17) 0.41791(11) 0.0199(3) Uani 1 1 d . . . . .
H16A H 1.1499 0.0217 0.3589 0.030 Uiso 1 1 calc R U . . .
H16B H 1.2142 -0.0154 0.4500 0.030 Uiso 1 1 calc R U . . .
H16C H 1.0527 0.0397 0.4421 0.030 Uiso 1 1 calc R U . . .
C17B C 0.8342(2) -0.28561(19) 0.53250(12) 0.0243(4) Uani 1 1 d . . . . .
H17A H 0.7475 -0.2522 0.5042 0.037 Uiso 1 1 calc R U . . .
H17B H 0.8439 -0.2199 0.5569 0.037 Uiso 1 1 calc R U . . .
H17C H 0.8361 -0.3531 0.5775 0.037 Uiso 1 1 calc R U . . .
C18B C 0.5081(2) 0.02239(17) 0.38480(12) 0.0220(3) Uani 1 1 d . . . . .
H18A H 0.5056 0.0299 0.3233 0.033 Uiso 1 1 calc R U . . .
H18B H 0.4152 0.0589 0.4085 0.033 Uiso 1 1 calc R U . . .
H18C H 0.5501 -0.0653 0.4086 0.033 Uiso 1 1 calc R U . . .
C19B C 0.33619(18) 0.44576(18) 0.56420(11) 0.0210(3) Uani 1 1 d . . . . .
H19A H 0.3153 0.5289 0.5327 0.032 Uiso 1 1 calc R U . . .
H19B H 0.3467 0.4467 0.6238 0.032 Uiso 1 1 calc R U . . .
H19C H 0.2619 0.4200 0.5592 0.032 Uiso 1 1 calc R U . . .
 
loop_
 _atom_site_aniso_label
 _atom_site_aniso_U_11
 _atom_site_aniso_U_22
 _atom_site_aniso_U_33
 _atom_site_aniso_U_23
 _atom_site_aniso_U_13
 _atom_site_aniso_U_12
S1A 0.01866(19) 0.01062(18) 0.01185(17) -0.00266(14) -0.00337(14) -0.00148(15)
S1B 0.01318(17) 0.01474(19) 0.01527(18) 0.00010(14) -0.00243(13) -0.00713(15)
S2A 0.02049(19) 0.01193(19) 0.01319(17) -0.00365(14) -0.00658(14) -0.00103(15)
S2B 0.01888(19) 0.0172(2) 0.01721(19) 0.00429(15) -0.00581(14) -0.01130(16)
S3A 0.01961(19) 0.01141(18) 0.01005(17) -0.00111(14) -0.00237(13) -0.00262(15)
S3B 0.01495(18) 0.01483(19) 0.01659(18) 0.00243(15) -0.00391(14) -0.00757(15)
S4A 0.0234(2) 0.01163(19) 0.01196(17) -0.00161(14) -0.00486(14) -0.00420(16)
S4B 0.01769(19) 0.0159(2) 0.01790(19) 0.00167(15) -0.00375(14) -0.00935(16)
S5A 0.0213(2) 0.0135(2) 0.01671(19) -0.00026(15) -0.00849(15) -0.00145(16)
S5B 0.01529(18) 0.0171(2) 0.0216(2) 0.00144(16) -0.00703(15) -0.00446(16)
S6A 0.0207(2) 0.0185(2) 0.01150(17) -0.00247(15) -0.00518(14) -0.00388(16)
S6B 0.01819(19) 0.0156(2) 0.0195(2) 0.00408(16) -0.00087(15) -0.00562(16)
O1A 0.0159(5) 0.0167(6) 0.0130(5) -0.0005(4) -0.0044(4) -0.0036(5)
O1B 0.0239(6) 0.0178(6) 0.0216(6) 0.0021(5) -0.0091(5) -0.0065(5)
N1A 0.0120(6) 0.0113(6) 0.0099(6) -0.0025(5) -0.0012(4) -0.0030(5)
N1B 0.0112(6) 0.0116(6) 0.0130(6) -0.0010(5) -0.0007(4) -0.0046(5)
C1A 0.0133(7) 0.0130(7) 0.0124(7) -0.0036(6) -0.0013(5) -0.0032(6)
C1B 0.0136(7) 0.0126(7) 0.0144(7) -0.0008(6) 0.0004(5) -0.0069(6)
C2A 0.0144(7) 0.0129(7) 0.0114(6) -0.0034(6) -0.0009(5) -0.0057(6)
C2B 0.0137(7) 0.0133(7) 0.0120(7) -0.0010(6) 0.0005(5) -0.0065(6)
C3A 0.0122(7) 0.0107(7) 0.0120(6) -0.0020(5) -0.0001(5) -0.0030(6)
C3B 0.0108(6) 0.0138(7) 0.0133(7) -0.0025(6) 0.0003(5) -0.0053(6)
C4A 0.0148(7) 0.0128(7) 0.0123(7) -0.0035(6) -0.0013(5) -0.0034(6)
C4B 0.0120(7) 0.0125(7) 0.0161(7) -0.0021(6) -0.0006(5) -0.0050(6)
C5A 0.0158(7) 0.0107(7) 0.0104(6) -0.0023(5) -0.0012(5) -0.0041(6)
C5B 0.0135(7) 0.0134(7) 0.0140(7) -0.0021(6) 0.0004(5) -0.0067(6)
C6A 0.0159(7) 0.0114(7) 0.0110(6) -0.0015(5) -0.0013(5) -0.0049(6)
C6B 0.0139(7) 0.0138(7) 0.0140(7) -0.0013(6) -0.0008(5) -0.0067(6)
C7A 0.0143(7) 0.0129(7) 0.0121(6) 0.0006(6) -0.0031(5) -0.0054(6)
C7B 0.0131(7) 0.0119(7) 0.0134(7) -0.0004(6) -0.0020(5) -0.0029(6)
C8A 0.0146(7) 0.0127(7) 0.0109(6) 0.0018(5) -0.0031(5) -0.0050(6)
C8B 0.0141(7) 0.0136(7) 0.0152(7) 0.0014(6) -0.0020(5) -0.0037(6)
C9A 0.0106(6) 0.0147(7) 0.0099(6) -0.0009(5) -0.0005(5) -0.0047(6)
C9B 0.0123(7) 0.0110(7) 0.0125(7) -0.0024(6) 0.0004(5) -0.0031(6)
C10A 0.0154(7) 0.0152(8) 0.0116(7) -0.0034(6) -0.0013(5) -0.0054(6)
C10B 0.0167(7) 0.0175(8) 0.0188(8) 0.0008(6) -0.0031(6) -0.0095(6)
C11A 0.0147(7) 0.0141(7) 0.0130(7) -0.0024(6) -0.0007(5) -0.0040(6)
C11B 0.0201(8) 0.0164(8) 0.0172(7) 0.0019(6) -0.0028(6) -0.0084(7)
C12A 0.0109(6) 0.0186(8) 0.0104(6) -0.0011(6) 0.0002(5) -0.0060(6)
C12B 0.0171(7) 0.0136(8) 0.0137(7) -0.0034(6) -0.0016(6) -0.0029(6)
C13A 0.0173(7) 0.0178(8) 0.0134(7) -0.0037(6) -0.0035(6) -0.0070(6)
C13B 0.0156(7) 0.0164(8) 0.0220(8) -0.0032(6) -0.0036(6) -0.0065(6)
C14A 0.0165(7) 0.0137(7) 0.0152(7) -0.0029(6) -0.0024(6) -0.0055(6)
C14B 0.0160(7) 0.0144(8) 0.0190(7) -0.0014(6) -0.0010(6) -0.0071(6)
C15A 0.0194(8) 0.0166(8) 0.0167(7) 0.0022(6) -0.0052(6) -0.0046(7)
C15B 0.0339(10) 0.0167(9) 0.0253(9) 0.0044(7) -0.0122(8) -0.0042(8)
C16B 0.0212(8) 0.0228(9) 0.0187(8) -0.0013(7) -0.0036(6) -0.0120(7)
C17B 0.0273(9) 0.0270(10) 0.0209(8) -0.0020(7) 0.0050(7) -0.0148(8)
C18B 0.0277(9) 0.0132(8) 0.0243(9) -0.0009(7) -0.0019(7) -0.0078(7)
C19B 0.0231(8) 0.0244(9) 0.0158(7) -0.0074(7) 0.0007(6) -0.0080(7)
 
_geom_special_details
;
 All esds (except the esd in the dihedral angle between two l.s. planes)
 are estimated using the full covariance matrix.  The cell esds are taken
 into account individually in the estimation of esds in distances, angles
 and torsion angles; correlations between esds in cell parameters are only
 used when they are defined by crystal symmetry.  An approximate (isotropic)
 treatment of cell esds is used for estimating esds involving l.s. planes.
;
 
loop_
 _geom_bond_atom_site_label_1
 _geom_bond_atom_site_label_2
 _geom_bond_distance
 _geom_bond_site_symmetry_2
 _geom_bond_publ_flag
S1A C3A 1.7480(16) . ?
S1A C5A 1.7691(16) . ?
S1B C3B 1.7473(16) . ?
S1B C5B 1.7747(17) . ?
S2A C2A 1.7425(16) . ?
S2A C5A 1.7658(17) . ?
S2B C2B 1.7421(17) . ?
S2B C5B 1.7640(16) . ?
S3A C6A 1.7601(17) . ?
S3A C7A 1.7687(17) . ?
S3B C7B 1.7598(17) . ?
S3B C6B 1.7601(16) . ?
S4A C6A 1.7629(16) . ?
S4A C8A 1.7662(17) . ?
S4B C6B 1.7614(17) . ?
S4B C8B 1.7679(17) . ?
S5A C7A 1.7441(17) . ?
S5A C18B 1.8032(19) . ?
S5B C7B 1.7489(16) . ?
S5B C16B 1.8077(19) . ?
S6A C8A 1.7489(16) . ?
S6A C19B 1.8166(18) . ?
S6B C8B 1.7522(17) . ?
S6B C17B 1.8112(19) . ?
O1A C12A 1.3691(19) . ?
O1A C15A 1.429(2) . ?
O1B C12B 1.372(2) . ?
O1B C15B 1.428(2) . ?
N1A C1A 1.3886(19) . ?
N1A C4A 1.393(2) . ?
N1A C9A 1.427(2) . ?
N1B C4B 1.388(2) . ?
N1B C1B 1.392(2) . ?
N1B C9B 1.433(2) . ?
C1A C2A 1.370(2) . ?
C1A H1A 0.9500 . ?
C1B C2B 1.373(2) . ?
C1B H1B 0.9500 . ?
C2A C3A 1.421(2) . ?
C2B C3B 1.418(2) . ?
C3A C4A 1.371(2) . ?
C3B C4B 1.376(2) . ?
C4A H4A 0.9500 . ?
C4B H4B 0.9500 . ?
C5A C6A 1.350(2) . ?
C5B C6B 1.353(2) . ?
C7A C8A 1.352(2) . ?
C7B C8B 1.350(2) . ?
C9A C10A 1.392(2) . ?
C9A C14A 1.396(2) . ?
C9B C10B 1.390(2) . ?
C9B C14B 1.395(2) . ?
C10A C11A 1.394(2) . ?
C10A H10A 0.9500 . ?
C10B C11B 1.398(2) . ?
C10B H10B 0.9500 . ?
C11A C12A 1.391(2) . ?
C11A H11A 0.9500 . ?
C11B C12B 1.389(2) . ?
C11B H11B 0.9500 . ?
C12A C13A 1.393(2) . ?
C12B C13B 1.396(2) . ?
C13A C14A 1.392(2) . ?
C13A H13A 0.9500 . ?
C13B C14B 1.389(2) . ?
C13B H13B 0.9500 . ?
C14A H14A 0.9500 . ?
C14B H14B 0.9500 . ?
C15A H15A 0.9800 . ?
C15A H15B 0.9800 . ?
C15A H15C 0.9800 . ?
C15B H15D 0.9800 . ?
C15B H15E 0.9800 . ?
C15B H15F 0.9800 . ?
C16B H16A 0.9800 . ?
C16B H16B 0.9800 . ?
C16B H16C 0.9800 . ?
C17B H17A 0.9800 . ?
C17B H17B 0.9800 . ?
C17B H17C 0.9800 . ?
C18B H18A 0.9800 . ?
C18B H18B 0.9800 . ?
C18B H18C 0.9800 . ?
C19B H19A 0.9800 . ?
C19B H19B 0.9800 . ?
C19B H19C 0.9800 . ?
 
loop_
 _geom_angle_atom_site_label_1
 _geom_angle_atom_site_label_2
 _geom_angle_atom_site_label_3
 _geom_angle
 _geom_angle_site_symmetry_1
 _geom_angle_site_symmetry_3
 _geom_angle_publ_flag
C3A S1A C5A 93.86(8) . . ?
C3B S1B C5B 94.15(8) . . ?
C2A S2A C5A 94.04(7) . . ?
C2B S2B C5B 94.22(8) . . ?
C6A S3A C7A 94.47(7) . . ?
C7B S3B C6B 95.40(8) . . ?
C6A S4A C8A 94.59(8) . . ?
C6B S4B C8B 95.52(8) . . ?
C7A S5A C18B 100.24(8) . . ?
C7B S5B C16B 102.01(8) . . ?
C8A S6A C19B 102.87(8) . . ?
C8B S6B C17B 101.25(9) . . ?
C12A O1A C15A 117.55(13) . . ?
C12B O1B C15B 117.38(14) . . ?
C1A N1A C4A 109.36(13) . . ?
C1A N1A C9A 124.81(13) . . ?
C4A N1A C9A 125.83(13) . . ?
C4B N1B C1B 109.33(13) . . ?
C4B N1B C9B 125.22(13) . . ?
C1B N1B C9B 125.42(13) . . ?
C2A C1A N1A 107.39(14) . . ?
C2A C1A H1A 126.3 . . ?
N1A C1A H1A 126.3 . . ?
C2B C1B N1B 107.33(13) . . ?
C2B C1B H1B 126.3 . . ?
N1B C1B H1B 126.3 . . ?
C1A C2A C3A 108.02(13) . . ?
C1A C2A S2A 134.68(12) . . ?
C3A C2A S2A 117.29(12) . . ?
C1B C2B C3B 108.02(14) . . ?
C1B C2B S2B 134.47(12) . . ?
C3B C2B S2B 117.40(12) . . ?
C4A C3A C2A 108.06(14) . . ?
C4A C3A S1A 134.83(12) . . ?
C2A C3A S1A 117.10(12) . . ?
C4B C3B C2B 108.02(14) . . ?
C4B C3B S1B 135.13(12) . . ?
C2B C3B S1B 116.80(12) . . ?
C3A C4A N1A 107.16(13) . . ?
C3A C4A H4A 126.4 . . ?
N1A C4A H4A 126.4 . . ?
C3B C4B N1B 107.30(14) . . ?
C3B C4B H4B 126.4 . . ?
N1B C4B H4B 126.4 . . ?
C6A C5A S2A 121.19(12) . . ?
C6A C5A S1A 121.51(12) . . ?
S2A C5A S1A 117.15(9) . . ?
C6B C5B S2B 121.59(13) . . ?
C6B C5B S1B 121.77(12) . . ?
S2B C5B S1B 116.38(9) . . ?
C5A C6A S3A 123.43(12) . . ?
C5A C6A S4A 122.10(12) . . ?
S3A C6A S4A 114.28(9) . . ?
C5B C6B S3B 121.60(13) . . ?
C5B C6B S4B 124.65(12) . . ?
S3B C6B S4B 113.56(9) . . ?
C8A C7A S5A 125.03(12) . . ?
C8A C7A S3A 117.23(12) . . ?
S5A C7A S3A 117.56(9) . . ?
C8B C7B S5B 122.99(13) . . ?
C8B C7B S3B 117.43(12) . . ?
S5B C7B S3B 118.90(9) . . ?
C7A C8A S6A 123.54(13) . . ?
C7A C8A S4A 116.85(12) . . ?
S6A C8A S4A 119.34(9) . . ?
C7B C8B S6B 124.37(13) . . ?
C7B C8B S4B 116.37(13) . . ?
S6B C8B S4B 118.57(10) . . ?
C10A C9A C14A 119.49(14) . . ?
C10A C9A N1A 120.07(13) . . ?
C14A C9A N1A 120.43(14) . . ?
C10B C9B C14B 118.84(15) . . ?
C10B C9B N1B 120.82(14) . . ?
C14B C9B N1B 120.32(14) . . ?
C9A C10A C11A 120.67(14) . . ?
C9A C10A H10A 119.7 . . ?
C11A C10A H10A 119.7 . . ?
C9B C10B C11B 120.97(15) . . ?
C9B C10B H10B 119.5 . . ?
C11B C10B H10B 119.5 . . ?
C12A C11A C10A 119.85(15) . . ?
C12A C11A H11A 120.1 . . ?
C10A C11A H11A 120.1 . . ?
C12B C11B C10B 119.85(16) . . ?
C12B C11B H11B 120.1 . . ?
C10B C11B H11B 120.1 . . ?
O1A C12A C11A 124.55(15) . . ?
O1A C12A C13A 115.95(14) . . ?
C11A C12A C13A 119.49(15) . . ?
O1B C12B C11B 124.26(15) . . ?
O1B C12B C13B 116.41(15) . . ?
C11B C12B C13B 119.33(15) . . ?
C14A C13A C12A 120.76(14) . . ?
C14A C13A H13A 119.6 . . ?
C12A C13A H13A 119.6 . . ?
C14B C13B C12B 120.54(15) . . ?
C14B C13B H13B 119.7 . . ?
C12B C13B H13B 119.7 . . ?
C13A C14A C9A 119.72(15) . . ?
C13A C14A H14A 120.1 . . ?
C9A C14A H14A 120.1 . . ?
C13B C14B C9B 120.42(16) . . ?
C13B C14B H14B 119.8 . . ?
C9B C14B H14B 119.8 . . ?
O1A C15A H15A 109.5 . . ?
O1A C15A H15B 109.5 . . ?
H15A C15A H15B 109.5 . . ?
O1A C15A H15C 109.5 . . ?
H15A C15A H15C 109.5 . . ?
H15B C15A H15C 109.5 . . ?
O1B C15B H15D 109.5 . . ?
O1B C15B H15E 109.5 . . ?
H15D C15B H15E 109.5 . . ?
O1B C15B H15F 109.5 . . ?
H15D C15B H15F 109.5 . . ?
H15E C15B H15F 109.5 . . ?
S5B C16B H16A 109.5 . . ?
S5B C16B H16B 109.5 . . ?
H16A C16B H16B 109.5 . . ?
S5B C16B H16C 109.5 . . ?
H16A C16B H16C 109.5 . . ?
H16B C16B H16C 109.5 . . ?
S6B C17B H17A 109.5 . . ?
S6B C17B H17B 109.5 . . ?
H17A C17B H17B 109.5 . . ?
S6B C17B H17C 109.5 . . ?
H17A C17B H17C 109.5 . . ?
H17B C17B H17C 109.5 . . ?
S5A C18B H18A 109.5 . . ?
S5A C18B H18B 109.5 . . ?
H18A C18B H18B 109.5 . . ?
S5A C18B H18C 109.5 . . ?
H18A C18B H18C 109.5 . . ?
H18B C18B H18C 109.5 . . ?
S6A C19B H19A 109.5 . . ?
S6A C19B H19B 109.5 . . ?
H19A C19B H19B 109.5 . . ?
S6A C19B H19C 109.5 . . ?
H19A C19B H19C 109.5 . . ?
H19B C19B H19C 109.5 . . ?
 
loop_
 _geom_torsion_atom_site_label_1
 _geom_torsion_atom_site_label_2
 _geom_torsion_atom_site_label_3
 _geom_torsion_atom_site_label_4
 _geom_torsion
 _geom_torsion_site_symmetry_1
 _geom_torsion_site_symmetry_2
 _geom_torsion_site_symmetry_3
 _geom_torsion_site_symmetry_4
 _geom_torsion_publ_flag
C4A N1A C1A C2A 0.12(18) . . . . ?
C9A N1A C1A C2A -179.43(14) . . . . ?
C4B N1B C1B C2B -0.03(17) . . . . ?
C9B N1B C1B C2B -178.15(14) . . . . ?
N1A C1A C2A C3A -0.40(18) . . . . ?
N1A C1A C2A S2A 179.42(13) . . . . ?
C5A S2A C2A C1A 176.26(17) . . . . ?
C5A S2A C2A C3A -3.93(13) . . . . ?
N1B C1B C2B C3B -0.12(18) . . . . ?
N1B C1B C2B S2B -176.20(13) . . . . ?
C5B S2B C2B C1B -177.78(17) . . . . ?
C5B S2B C2B C3B 6.43(13) . . . . ?
C1A C2A C3A C4A 0.54(18) . . . . ?
S2A C2A C3A C4A -179.32(11) . . . . ?
C1A C2A C3A S1A 179.31(11) . . . . ?
S2A C2A C3A S1A -0.55(17) . . . . ?
C5A S1A C3A C4A -176.96(17) . . . . ?
C5A S1A C3A C2A 4.69(13) . . . . ?
C1B C2B C3B C4B 0.23(18) . . . . ?
S2B C2B C3B C4B 177.07(11) . . . . ?
C1B C2B C3B S1B -177.49(11) . . . . ?
S2B C2B C3B S1B -0.64(17) . . . . ?
C5B S1B C3B C4B 177.59(17) . . . . ?
C5B S1B C3B C2B -5.49(13) . . . . ?
C2A C3A C4A N1A -0.46(18) . . . . ?
S1A C3A C4A N1A -178.91(13) . . . . ?
C1A N1A C4A C3A 0.22(17) . . . . ?
C9A N1A C4A C3A 179.76(14) . . . . ?
C2B C3B C4B N1B -0.24(17) . . . . ?
S1B C3B C4B N1B 176.87(13) . . . . ?
C1B N1B C4B C3B 0.17(17) . . . . ?
C9B N1B C4B C3B 178.29(14) . . . . ?
C2A S2A C5A C6A -177.12(14) . . . . ?
C2A S2A C5A S1A 7.26(10) . . . . ?
C3A S1A C5A C6A 176.91(14) . . . . ?
C3A S1A C5A S2A -7.48(10) . . . . ?
C2B S2B C5B C6B 175.53(14) . . . . ?
C2B S2B C5B S1B -10.22(10) . . . . ?
C3B S1B C5B C6B -175.80(14) . . . . ?
C3B S1B C5B S2B 9.96(10) . . . . ?
S2A C5A C6A S3A -175.41(9) . . . . ?
S1A C5A C6A S3A 0.0(2) . . . . ?
S2A C5A C6A S4A -0.6(2) . . . . ?
S1A C5A C6A S4A 174.80(9) . . . . ?
C7A S3A C6A C5A -169.54(14) . . . . ?
C7A S3A C6A S4A 15.31(10) . . . . ?
C8A S4A C6A C5A 168.92(14) . . . . ?
C8A S4A C6A S3A -15.86(10) . . . . ?
S2B C5B C6B S3B 174.16(9) . . . . ?
S1B C5B C6B S3B 0.2(2) . . . . ?
S2B C5B C6B S4B -0.4(2) . . . . ?
S1B C5B C6B S4B -174.35(9) . . . . ?
C7B S3B C6B C5B 172.40(14) . . . . ?
C7B S3B C6B S4B -12.47(10) . . . . ?
C8B S4B C6B C5B -172.15(15) . . . . ?
C8B S4B C6B S3B 12.89(10) . . . . ?
C18B S5A C7A C8A 126.62(15) . . . . ?
C18B S5A C7A S3A -58.29(11) . . . . ?
C6A S3A C7A C8A -8.53(14) . . . . ?
C6A S3A C7A S5A 175.99(10) . . . . ?
C16B S5B C7B C8B -151.23(15) . . . . ?
C16B S5B C7B S3B 38.50(11) . . . . ?
C6B S3B C7B C8B 7.05(14) . . . . ?
C6B S3B C7B S5B 177.86(10) . . . . ?
S5A C7A C8A S6A -0.1(2) . . . . ?
S3A C7A C8A S6A -175.22(9) . . . . ?
S5A C7A C8A S4A 173.86(9) . . . . ?
S3A C7A C8A S4A -1.25(18) . . . . ?
C19B S6A C8A C7A -143.82(15) . . . . ?
C19B S6A C8A S4A 42.35(12) . . . . ?
C6A S4A C8A C7A 10.31(14) . . . . ?
C6A S4A C8A S6A -175.46(10) . . . . ?
S5B C7B C8B S6B 0.9(2) . . . . ?
S3B C7B C8B S6B 171.28(9) . . . . ?
S5B C7B C8B S4B -169.44(9) . . . . ?
S3B C7B C8B S4B 0.97(18) . . . . ?
C17B S6B C8B C7B 106.08(16) . . . . ?
C17B S6B C8B S4B -83.81(12) . . . . ?
C6B S4B C8B C7B -8.45(15) . . . . ?
C6B S4B C8B S6B -179.34(10) . . . . ?
C1A N1A C9A C10A 11.9(2) . . . . ?
C4A N1A C9A C10A -167.53(15) . . . . ?
C1A N1A C9A C14A -167.50(15) . . . . ?
C4A N1A C9A C14A 13.0(2) . . . . ?
C4B N1B C9B C10B 5.5(2) . . . . ?
C1B N1B C9B C10B -176.70(15) . . . . ?
C4B N1B C9B C14B -176.45(14) . . . . ?
C1B N1B C9B C14B 1.4(2) . . . . ?
C14A C9A C10A C11A 0.1(2) . . . . ?
N1A C9A C10A C11A -179.38(14) . . . . ?
C14B C9B C10B C11B -1.6(2) . . . . ?
N1B C9B C10B C11B 176.49(15) . . . . ?
C9A C10A C11A C12A -1.4(2) . . . . ?
C9B C10B C11B C12B -0.4(3) . . . . ?
C15A O1A C12A C11A -6.0(2) . . . . ?
C15A O1A C12A C13A 175.12(14) . . . . ?
C10A C11A C12A O1A -176.92(14) . . . . ?
C10A C11A C12A C13A 1.9(2) . . . . ?
C15B O1B C12B C11B -3.6(2) . . . . ?
C15B O1B C12B C13B 176.39(16) . . . . ?
C10B C11B C12B O1B -178.03(15) . . . . ?
C10B C11B C12B C13B 1.9(3) . . . . ?
O1A C12A C13A C14A 177.80(14) . . . . ?
C11A C12A C13A C14A -1.1(2) . . . . ?
O1B C12B C13B C14B 178.53(15) . . . . ?
C11B C12B C13B C14B -1.4(3) . . . . ?
C12A C13A C14A C9A -0.2(2) . . . . ?
C10A C9A C14A C13A 0.7(2) . . . . ?
N1A C9A C14A C13A -179.82(14) . . . . ?
C12B C13B C14B C9B -0.6(3) . . . . ?
C10B C9B C14B C13B 2.1(2) . . . . ?
N1B C9B C14B C13B -176.00(14) . . . . ?

loop_
 _geom_hbond_atom_site_label_D 
 _geom_hbond_atom_site_label_H 
 _geom_hbond_atom_site_label_A 
 _geom_hbond_distance_DH 
 _geom_hbond_distance_HA 
 _geom_hbond_distance_DA 
 _geom_hbond_angle_DHA 
 _geom_hbond_site_symmetry_A 
C4B H4B S1A  0.95 2.99 3.9319(18) 169.9 2_665
C10A H10A S1B  0.95 3.00 3.8880(18) 156.2 1_465
C11B H11B S3A  0.95 2.92 3.7093(19) 141.9 2_665
C15A H15B S2B  0.98 3.02 3.5394(19) 114.7 2_565
C15A H15C S6A  0.98 2.88 3.686(2) 140.0 1_464
C16B H16A O1A  0.98 2.61 3.282(2) 125.8 2_665
C16B H16B S5A  0.98 2.88 3.792(2) 154.6 2_756
C18B H18A O1A  0.98 2.53 3.128(2) 119.6 2_565
 
_refine_diff_density_max    0.808
_refine_diff_density_min   -0.399
_refine_diff_density_rms    0.099

_shelxl_version_number 2014-3

_shelx_res_file
;

    APEX14AN008_0m.res created by SHELXL-2014/7

TITL APEX14AN008_0m in P-1
CELL 0.71073  10.7609  11.9266  16.0901  80.067  84.081  66.129
ZERR    4.00   0.0032   0.0036   0.0049   0.005   0.005   0.004
LATT  1
SFAC C H N O S
UNIT 68 60 4 4 24
LIST 4 ! automatically inserted. Change 6 to 4 for CHECKCIF!!
TEMP -173.150
SIZE 0.10 0.27 0.53

L.S. 4
ACTA
CONF
BOND $H
FMAP 2
PLAN 20
HTAB
EQIV $1 -x+1, -y+1, -z
HTAB C4B S1A_$1
EQIV $2 x-1, y+1, z
HTAB C10A S1B_$2
HTAB C11B S3A_$1
EQIV $3 -x, -y+1, -z
HTAB C15A S2B_$3
EQIV $4 x-1, y+1, z-1
HTAB C15A S6A_$4
HTAB C16B O1A_$1
EQIV $5 -x+2, -y, -z+1
HTAB C16B S5A_$5
HTAB C18B O1A_$3
WGHT    0.065400    0.574700
FVAR       0.31332
S1A   5    0.275722    0.462250    0.108502    11.00000    0.01866    0.01062 =
         0.01185   -0.00266   -0.00337   -0.00148
S1B   5    0.782241    0.145542    0.121605    11.00000    0.01318    0.01474 =
         0.01527    0.00010   -0.00243   -0.00713
S2A   5    0.176034    0.674996    0.209647    11.00000    0.02049    0.01193 =
         0.01319   -0.00365   -0.00658   -0.00103
S2B   5    0.622505   -0.015086    0.146673    11.00000    0.01888    0.01723 =
         0.01721    0.00429   -0.00581   -0.01130
S3A   5    0.467040    0.288129    0.262751    11.00000    0.01961    0.01141 =
         0.01005   -0.00111   -0.00237   -0.00262
S3B   5    0.971967   -0.030022    0.273091    11.00000    0.01495    0.01483 =
         0.01659    0.00243   -0.00391   -0.00757
S4A   5    0.367986    0.499579    0.359530    11.00000    0.02340    0.01163 =
         0.01196   -0.00161   -0.00486   -0.00420
S4B   5    0.819220   -0.190745    0.301195    11.00000    0.01769    0.01588 =
         0.01790    0.00167   -0.00375   -0.00935
S5A   5    0.606350    0.102685    0.410459    11.00000    0.02125    0.01348 =
         0.01671   -0.00026   -0.00849   -0.00145
S5B   5    1.147062   -0.167665    0.422992    11.00000    0.01529    0.01712 =
         0.02163    0.00144   -0.00703   -0.00446
S6A   5    0.493208    0.337505    0.521277    11.00000    0.02074    0.01848 =
         0.01150   -0.00247   -0.00518   -0.00388
S6B   5    0.972819   -0.344172    0.456597    11.00000    0.01819    0.01556 =
         0.01955    0.00408   -0.00087   -0.00562
O1A   4   -0.366513    1.059591   -0.260512    11.00000    0.01594    0.01668 =
         0.01298   -0.00046   -0.00445   -0.00359
O1B   4    0.108960    0.589863   -0.277214    11.00000    0.02394    0.01783 =
         0.02157    0.00210   -0.00911   -0.00652
N1A   3   -0.011653    0.762663   -0.005448    11.00000    0.01200    0.01133 =
         0.00987   -0.00247   -0.00120   -0.00305
N1B   3    0.465005    0.279901   -0.024883    11.00000    0.01118    0.01161 =
         0.01297   -0.00105   -0.00072   -0.00465
C1A   1    0.003060    0.799572    0.068926    11.00000    0.01329    0.01300 =
         0.01236   -0.00361   -0.00133   -0.00319
AFIX  43
H1A   2   -0.045990    0.878850    0.085889    11.00000   -1.20000
AFIX   0
C1B   1    0.456093    0.172898    0.020686    11.00000    0.01358    0.01262 =
         0.01436   -0.00082    0.00039   -0.00687
AFIX  43
H1B   2    0.389249    0.141789    0.015299    11.00000   -1.20000
AFIX   0
C2A   1    0.101319    0.700626    0.113326    11.00000    0.01439    0.01287 =
         0.01140   -0.00341   -0.00086   -0.00566
C2B   1    0.561810    0.120603    0.074881    11.00000    0.01368    0.01329 =
         0.01201   -0.00105    0.00053   -0.00650
C3A   1    0.147555    0.600381    0.065719    11.00000    0.01222    0.01069 =
         0.01199   -0.00205   -0.00013   -0.00302
C3B   1    0.637164    0.196312    0.062426    11.00000    0.01080    0.01378 =
         0.01330   -0.00253    0.00025   -0.00528
C4A   1    0.077725    0.639849   -0.007511    11.00000    0.01482    0.01278 =
         0.01233   -0.00349   -0.00131   -0.00344
AFIX  43
H4A   2    0.088293    0.592363   -0.051433    11.00000   -1.20000
AFIX   0
C4B   1    0.576180    0.294441    0.000867    11.00000    0.01201    0.01252 =
         0.01609   -0.00207   -0.00063   -0.00495
AFIX  43
H4B   2    0.604834    0.359975   -0.020118    11.00000   -1.20000
AFIX   0
C5A   1    0.275993    0.516917    0.203915    11.00000    0.01584    0.01072 =
         0.01037   -0.00227   -0.00123   -0.00414
C5B   1    0.752385    0.018459    0.181217    11.00000    0.01353    0.01344 =
         0.01395   -0.00214    0.00036   -0.00666
C6A   1    0.356180    0.443320    0.267537    11.00000    0.01592    0.01144 =
         0.01098   -0.00154   -0.00133   -0.00495
C6B   1    0.832729   -0.055472    0.244928    11.00000    0.01388    0.01377 =
         0.01396   -0.00125   -0.00077   -0.00668
C7A   1    0.503299    0.254812    0.371159    11.00000    0.01425    0.01291 =
         0.01213    0.00059   -0.00306   -0.00538
C7B   1    1.007685   -0.141739    0.364127    11.00000    0.01306    0.01194 =
         0.01337   -0.00037   -0.00198   -0.00293
C8A   1    0.456733    0.351153    0.415666    11.00000    0.01461    0.01272 =
         0.01086    0.00176   -0.00307   -0.00496
C8B   1    0.937312   -0.215062    0.377940    11.00000    0.01411    0.01362 =
         0.01520    0.00135   -0.00204   -0.00368
C9A   1   -0.103651    0.839797   -0.069559    11.00000    0.01063    0.01474 =
         0.00994   -0.00087   -0.00052   -0.00472
C9B   1    0.371679    0.364138   -0.086714    11.00000    0.01228    0.01104 =
         0.01248   -0.00236    0.00037   -0.00311
C10A  1   -0.168291    0.966819   -0.067927    11.00000    0.01544    0.01517 =
         0.01155   -0.00339   -0.00133   -0.00537
AFIX  43
H10A  2   -0.150158    1.001924   -0.024276    11.00000   -1.20000
AFIX   0
C10B  1    0.393732    0.465271   -0.131849    11.00000    0.01671    0.01746 =
         0.01881    0.00077   -0.00311   -0.00946
AFIX  43
H10B  2    0.468876    0.481245   -0.119305    11.00000   -1.20000
AFIX   0
C11A  1   -0.259406    1.043088   -0.129716    11.00000    0.01471    0.01409 =
         0.01304   -0.00244   -0.00074   -0.00403
AFIX  43
H11A  2   -0.304584    1.129428   -0.127388    11.00000   -1.20000
AFIX   0
C11B  1    0.306981    0.543789   -0.195407    11.00000    0.02009    0.01637 =
         0.01717    0.00194   -0.00277   -0.00838
AFIX  43
H11B  2    0.322921    0.612880   -0.225499    11.00000   -1.20000
AFIX   0
C12A  1   -0.283994    0.992451   -0.194776    11.00000    0.01088    0.01864 =
         0.01040   -0.00112    0.00022   -0.00605
C12B  1    0.197388    0.520572   -0.214478    11.00000    0.01707    0.01363 =
         0.01374   -0.00340   -0.00165   -0.00287
C13A  1   -0.220161    0.865140   -0.196048    11.00000    0.01730    0.01780 =
         0.01342   -0.00370   -0.00349   -0.00696
AFIX  43
H13A  2   -0.238073    0.830185   -0.239867    11.00000   -1.20000
AFIX   0
C13B  1    0.173022    0.420870   -0.167916    11.00000    0.01564    0.01639 =
         0.02196   -0.00321   -0.00365   -0.00651
AFIX  43
H13B  2    0.097025    0.405653   -0.179788    11.00000   -1.20000
AFIX   0
C14A  1   -0.130463    0.788590   -0.133865    11.00000    0.01650    0.01371 =
         0.01516   -0.00291   -0.00245   -0.00553
AFIX  43
H14A  2   -0.087662    0.701859   -0.135175    11.00000   -1.20000
AFIX   0
C14B  1    0.258961    0.343738   -0.104378    11.00000    0.01600    0.01443 =
         0.01902   -0.00142   -0.00098   -0.00708
AFIX  43
H14B  2    0.240853    0.276650   -0.072743    11.00000   -1.20000
AFIX   0
C15A  1   -0.442145    1.188889   -0.257914    11.00000    0.01940    0.01656 =
         0.01674    0.00224   -0.00518   -0.00455
AFIX 137
H15A  2   -0.379346    1.230651   -0.262221    11.00000   -1.50000
H15B  2   -0.495428    1.200447   -0.204548    11.00000   -1.50000
H15C  2   -0.503533    1.224252   -0.305192    11.00000   -1.50000
AFIX   0
C15B  1    0.127073    0.696607   -0.322363    11.00000    0.03394    0.01671 =
         0.02533    0.00442   -0.01220   -0.00416
AFIX 137
H15D  2    0.219440    0.671836   -0.347583    11.00000   -1.50000
H15E  2    0.113192    0.755803   -0.283460    11.00000   -1.50000
H15F  2    0.061017    0.735441   -0.367031    11.00000   -1.50000
AFIX   0
C16B  1    1.140178   -0.012670    0.417914    11.00000    0.02122    0.02284 =
         0.01874   -0.00129   -0.00362   -0.01198
AFIX 137
H16A  2    1.149874    0.021668    0.358894    11.00000   -1.50000
H16B  2    1.214223   -0.015376    0.449983    11.00000   -1.50000
H16C  2    1.052704    0.039726    0.442111    11.00000   -1.50000
AFIX   0
C17B  1    0.834173   -0.285613    0.532503    11.00000    0.02728    0.02700 =
         0.02087   -0.00201    0.00504   -0.01482
AFIX 137
H17A  2    0.747478   -0.252204    0.504216    11.00000   -1.50000
H17B  2    0.843908   -0.219874    0.556871    11.00000   -1.50000
H17C  2    0.836114   -0.353074    0.577494    11.00000   -1.50000
AFIX   0
C18B  1    0.508102    0.022386    0.384797    11.00000    0.02770    0.01320 =
         0.02434   -0.00086   -0.00186   -0.00779
AFIX 137
H18A  2    0.505584    0.029927    0.323311    11.00000   -1.50000
H18B  2    0.415244    0.058927    0.408523    11.00000   -1.50000
H18C  2    0.550079   -0.065340    0.408608    11.00000   -1.50000
AFIX   0
C19B  1    0.336187    0.445758    0.564196    11.00000    0.02309    0.02437 =
         0.01576   -0.00739    0.00071   -0.00803
AFIX 137
H19A  2    0.315258    0.528933    0.532743    11.00000   -1.50000
H19B  2    0.346695    0.446730    0.623815    11.00000   -1.50000
H19C  2    0.261900    0.420007    0.559183    11.00000   -1.50000
AFIX   0
HKLF 4

REM  APEX14AN008_0m in P-1
REM R1 =  0.0381 for    9224 Fo > 4sig(Fo)  and  0.0459 for all   10894 data
REM    457 parameters refined using      0 restraints

END

WGHT      0.0654      0.5747

REM Instructions for potential hydrogen bonds
HTAB C4B S1A_$1
HTAB C10A S1B_$2
HTAB C11B S3A_$1
HTAB C15A S2B_$3
HTAB C15A S6A_$4
HTAB C16B O1A_$1
HTAB C16B S5A_$5
HTAB C18B O1A_$3

REM Highest difference peak  0.808,  deepest hole -0.399,  1-sigma level  0.099
Q1    1   0.9190 -0.3136  0.4962  11.00000  0.05    0.81
Q2    1   0.5546  0.0611  0.3999  11.00000  0.05    0.81
Q3    1   0.4985  0.2450  0.2251  11.00000  0.05    0.74
Q4    1   0.7588  0.1900  0.1568  11.00000  0.05    0.72
Q5    1   0.5683  0.1348  0.4475  11.00000  0.05    0.72
Q6    1   0.1567  0.7143  0.2443  11.00000  0.05    0.72
Q7    1   0.8193  0.1023  0.0824  11.00000  0.05    0.70
Q8    1   0.4027  0.4637  0.3193  11.00000  0.05    0.69
Q9    1   0.6828  0.0103  0.1548  11.00000  0.05    0.69
Q10   1   0.1261  0.6547  0.0909  11.00000  0.05    0.68
Q11   1   0.5437  0.1116  0.4406  11.00000  0.05    0.67
Q12   1   1.1990 -0.2003  0.3865  11.00000  0.05    0.67
Q13   1   0.6466  0.0631  0.3738  11.00000  0.05    0.67
Q14   1   0.8483 -0.2331  0.2616  11.00000  0.05    0.66
Q15   1   0.4158  0.2547  0.2553  11.00000  0.05    0.66
Q16   1   0.3056  0.4195  0.0721  11.00000  0.05    0.65
Q17   1   0.9907 -0.3903  0.4184  11.00000  0.05    0.65
Q18   1   0.6043  0.1589  0.0718  11.00000  0.05    0.64
Q19   1   0.9186 -0.0571  0.2665  11.00000  0.05    0.64
Q20   1   0.6020  0.0241  0.1841  11.00000  0.05    0.64
;
_shelx_res_checksum   11787

_shelx_hkl_file
;
   1   0   0 58.8437 2.00101   1
   1   0   0 58.6168 1.99248   2
   1   0   0 61.1010 1.99183   3
   2   0   0 93.6621 3.25313   1
   2   0   0 97.0617 3.22602   2
   3   0   0 498.623 15.9213   3
  -4   0   0 4.30479 0.45822   2
   4   0   0 4.45754 0.61576   3
  -5   0   0 362.363 11.2830   2
  -5   0   0 325.853 11.2832   1
   5   0   0 328.329 11.1925   3
  -6   0   0 415.706 14.1459   1
  -6   0   0 457.470 14.1232   2
   6   0   0 402.748 14.0076   3
  -7   0   0 0.14953 0.53936   1
  -7   0   0 0.62054 0.30734   2
   7   0   0 0.09339 0.47697   3
  -8   0   0 290.792 9.92574   1
   8   0   0 264.393 9.66728   3
  -9   0   0 217.404 8.10619   1
   9   0   0 211.588 7.88208   3
 -10   0   0 0.01564 0.84864   1
  10   0   0 0.03697 0.70426   3
 -11   0   0 100.536 4.98636   1
  11   0   0 109.453 4.81768   3
 -12   0   0 25.3992 2.55990   1
  12   0   0 26.0647 2.30611   3
 -13   0   0 2.21310 1.27241   1
  13   0   0 0.38696 0.92539   3
  14   0   0 1.16586 1.18565   3
  13  -1   0 122.830 5.71168   3
 -13   1   0 116.635 5.83439   1
  12  -1   0 3.44623 1.21077   3
 -12   1   0 4.71136 1.40818   1
  11  -1   0 -1.5648 0.64371   3
 -11   1   0 -0.4670 0.84373   1
  10  -1   0 48.6735 2.86894   3
 -10   1   0 51.2889 3.07631   1
   9  -1   0 107.563 4.63931   3
  -9   1   0 108.471 4.73196   1
   8  -1   0 0.10955 0.59930   3
  -8   1   0 0.42964 0.72725   1
   7  -1   0 279.906 9.93383   3
  -7   1   0 283.834 10.0475   1
  -7   1   0 300.485 9.85734   2
   6  -1   0 21.1038 1.42108   3
  -6   1   0 22.3447 1.49523   1
   5  -1   0 1266.96 40.7721   2
   5  -1   0 1262.08 39.7401   3
  -5   1   0 1235.87 39.9149   1
   4  -1   0 4.06367 0.47544   2
   4  -1   0 5.92514 0.68008   3
  -4   1   0 3.92003 0.61060   1
   3  -1   0 32.9883 1.35587   2
   3  -1   0 31.8397 1.47175   3
   2  -1   0 17.0407 0.81655   2
   2  -1   0 18.2213 0.91480   3
   1  -1   0 42.9925 1.55686   2
   0  -1   0 54.6363 1.88943   2
  -1  -1   0 277.463 9.14534   2
   1   1   0 264.142 8.88776   1
  -2  -1   0 113.068 3.71378   2
   2   1   0 109.883 3.73875   1
   2   1   0 109.912 3.74198   3
  -3  -1   0 34.2946 1.23902   2
   3   1   0 30.8115 1.40089   1
   3   1   0 32.7503 1.42326   3
  -4  -1   0 10.4763 0.57716   2
   4   1   0 10.0086 0.82567   1
   4   1   0 10.2619 0.83329   3
  -5  -1   0 24.8315 1.08190   2
   5   1   0 25.0754 1.36725   3
  -6  -1   0 -0.0110 0.23066   2
  -6  -1   0 0.64305 0.51654   1
   6   1   0 -0.6336 0.42022   3
  -7  -1   0 233.872 8.43730   1
  -7  -1   0 256.247 8.07991   2
   7   1   0 224.661 8.30158   3
  -8  -1   0 44.8368 2.44784   1
   8   1   0 41.7866 2.32374   3
  -9  -1   0 51.9594 2.91700   1
   9   1   0 55.7346 2.82459   3
 -10  -1   0 39.2546 2.71524   1
  10   1   0 45.3877 2.62048   3
 -11  -1   0 163.378 6.90219   1
  11   1   0 167.289 6.66981   3
 -12  -1   0 37.4662 2.96341   1
  12   1   0 36.2896 2.67569   3
 -13  -1   0 0.42498 1.12779   1
  13   1   0 -1.0394 0.84320   3
 -14  -1   0 -0.0919 1.16790   1
  14   1   0 0.27606 1.00568   3
  13  -2   0 -0.2108 1.03882   3
 -13   2   0 0.07061 1.12377   1
  12  -2   0 0.20743 0.91646   3
 -12   2   0 -1.0803 0.85755   1
  11  -2   0 2.86148 1.01939   3
 -11   2   0 0.58464 0.99678   1
  10  -2   0 3.64972 1.06960   3
 -10   2   0 4.28478 1.19450   1
   9  -2   0 496.573 16.4711   3
  -9   2   0 471.621 16.5390   1
   8  -2   0 69.5195 3.35466   3
  -8   2   0 72.2041 3.40707   1
   7  -2   0 1.57051 0.63020   3
   7  -2   0 1.75245 0.47203   2
  -7   2   0 1.19121 0.65523   1
   6  -2   0 148.499 5.42520   2
   6  -2   0 149.792 5.58729   3
  -6   2   0 153.854 5.62054   1
   5  -2   0 27.4122 1.58401   3
   5  -2   0 25.8309 1.38705   2
  -5   2   0 29.4345 1.59791   1
   4  -2   0 74.1556 2.94155   3
   4  -2   0 75.6776 2.83124   2
  -4   2   0 71.0024 2.87749   1
   3  -2   0 1493.19 48.4370   2
   3  -2   0 1456.35 47.0183   3
  -3   2   0 1536.05 47.1665   1
   2  -2   0 2.40173 0.38646   2
   2  -2   0 1.37943 0.35119   3
  -2   2   0 1.91206 0.33146   1
   1  -2   0 709.459 23.7712   3
   1  -2   0 737.721 24.5336   2
  -1   2   0 815.829 23.7718   1
   0  -2   0 51.3951 1.93337   2
  -1  -2   0 11.8753 0.61537   2
   1   2   0 11.2798 0.46604   1
  -2  -2   0 6824.37 221.254   2
   2   2   0 6868.12 215.242   1
  -3  -2   0 2610.95 80.6722   2
   3   2   0 2423.27 79.0107   3
   3   2   0 2423.20 78.6954   1
  -4  -2   0 425.923 13.6342   2
   4   2   0 412.239 13.4897   3
   4   2   0 411.291 13.5113   1
  -5  -2   0 281.402 9.27644   2
   5   2   0 278.696 9.35704   3
  -6  -2   0 32.3848 1.33032   2
   6   2   0 30.9101 1.70827   3
  -7  -2   0 21.0920 1.00548   2
  -7  -2   0 21.2917 1.51157   1
   7   2   0 18.0270 1.36979   3
  -8  -2   0 134.433 5.41081   1
   8   2   0 142.350 5.31861   3
  -9  -2   0 12.3856 1.52666   1
   9   2   0 12.5667 1.38876   3
 -10  -2   0 1.53780 0.88915   1
  10   2   0 1.24434 0.77230   3
 -11  -2   0 44.2310 3.02873   1
  11   2   0 52.4738 2.99398   3
 -12  -2   0 145.953 6.47650   1
  12   2   0 139.928 6.06087   3
 -13  -2   0 37.3925 3.14039   1
  13   2   0 34.6421 2.70718   3
 -14  -2   0 1.58443 1.40142   1
  14   2   0 0.98794 1.07876   3
 -13   3   0 4.64157 1.51696   1
  12  -3   0 84.3677 4.52440   3
 -12   3   0 81.7125 4.39870   1
  11  -3   0 15.5144 1.94571   3
 -11   3   0 14.8265 1.89477   1
  10  -3   0 -0.9468 0.69907   3
 -10   3   0 -2.0179 0.76175   1
   9  -3   0 42.2835 2.63571   3
  -9   3   0 37.6482 2.57581   1
   8  -3   0 83.8853 3.82151   3
  -8   3   0 80.1822 3.75329   1
   7  -3   0 1.51021 0.67789   3
  -7   3   0 1.52627 0.68535   1
   6  -3   0 101.278 4.23167   3
   6  -3   0 109.011 4.10461   2
  -6   3   0 105.574 4.19093   1
   5  -3   0 119.624 4.29899   2
   5  -3   0 109.618 4.36772   3
  -5   3   0 110.364 4.28713   1
   4  -3   0 407.324 13.4263   2
   4  -3   0 392.337 13.1854   3
  -4   3   0 397.834 13.1103   1
   3  -3   0 190.246 6.81445   3
   3  -3   0 195.303 6.91383   2
  -3   3   0 210.094 6.74422   1
   2  -3   0 726.591 23.8025   2
   2  -3   0 694.050 23.0977   3
  -2   3   0 757.132 23.0474   1
   1  -3   0 29.0817 1.41661   3
   1  -3   0 30.8158 1.42276   2
  -1   3   0 32.8674 1.22581   1
   0  -3   0 91.5163 3.41511   2
  -1  -3   0 23.3075 1.09963   2
   1   3   0 21.5043 0.78885   1
  -2  -3   0 1568.83 50.0606   2
   2   3   0 1524.46 48.9315   1
  -3  -3   0 17.0044 0.91206   2
   3   3   0 16.7747 0.88395   1
  -4  -3   0 17.5944 0.89944   2
   4   3   0 16.4024 1.10536   3
   4   3   0 17.6704 1.01829   1
  -5  -3   0 34.2353 1.43555   2
   5   3   0 34.3041 1.74978   3
  -6  -3   0 2.98415 0.42162   2
   6   3   0 3.67649 0.71206   3
  -7  -3   0 10.8624 0.72278   2
  -7  -3   0 9.73709 1.10417   1
   7   3   0 12.8834 1.15631   3
  -8  -3   0 1.84157 0.40224   2
  -8  -3   0 0.64126 0.62286   1
   8   3   0 2.23865 0.66505   3
  -9  -3   0 124.201 4.99809   1
   9   3   0 110.615 4.70051   3
 -10  -3   0 7.13829 1.25754   1
  10   3   0 7.45324 1.20510   3
 -11  -3   0 -0.5429 0.77169   1
  11   3   0 0.98555 0.80764   3
 -12  -3   0 16.6288 2.13501   1
  12   3   0 17.5848 1.91830   3
 -13  -3   0 15.9455 2.17315   1
  13   3   0 13.7573 1.82762   3
 -14  -3   0 123.231 6.18722   1
  14   3   0 122.643 5.72310   3
  15   3   0 60.5501 3.82342   3
  12  -4   0 63.7710 3.90651   3
 -12   4   0 64.7648 3.82989   1
  11  -4   0 145.842 6.30507   3
 -11   4   0 129.886 5.90861   1
  10  -4   0 15.4319 1.92356   3
 -10   4   0 15.6689 1.75259   1
   9  -4   0 31.0077 2.35162   3
  -9   4   0 31.0896 2.28074   1
   8  -4   0 4.48983 1.08311   3
  -8   4   0 4.27565 0.94169   1
   7  -4   0 104.289 4.42205   3
  -7   4   0 98.7790 4.20211   1
   6  -4   0 0.48866 0.57803   3
   6  -4   0 0.01092 0.47812   2
  -6   4   0 -0.7492 0.45979   1
   5  -4   0 17.8774 1.24944   2
   5  -4   0 15.4192 1.34552   3
  -5   4   0 16.7195 1.23538   1
   4  -4   0 4.40751 0.75502   3
   4  -4   0 4.34586 0.67609   2
  -4   4   0 4.17140 0.62071   1
   3  -4   0 316.841 11.4038   2
   3  -4   0 324.947 11.2003   3
  -3   4   0 365.064 11.0455   1
   2  -4   0 1.96192 0.50341   2
   2  -4   0 0.20156 0.40121   3
  -2   4   0 0.02901 0.23515   1
   1  -4   0 569.814 19.4875   2
  -1   4   0 608.489 18.6562   1
   0  -4   0 243.824 8.05326   2
   0   4   0 226.078 7.40344   1
  -1  -4   0 0.23388 0.36693   2
  -2  -4   0 16.4208 1.00448   2
   2   4   0 16.3068 0.70856   1
  -3  -4   0 85.9155 3.26328   2
   3   4   0 88.6455 3.06088   1
  -4  -4   0 3.56798 0.49405   2
   4   4   0 2.38664 0.42141   1
  -5  -4   0 321.594 10.6742   2
   5   4   0 314.347 10.6580   3
  -6  -4   0 115.514 4.11116   2
   6   4   0 112.673 4.38598   3
  -7  -4   0 100.768 4.21789   1
  -7  -4   0 112.824 3.94473   2
   7   4   0 111.206 4.32306   3
  -8  -4   0 70.9113 2.74604   2
  -8  -4   0 73.2891 3.26455   1
   8   4   0 70.7921 3.22923   3
  -9  -4   0 598.599 20.5541   1
   9   4   0 638.267 20.4850   3
 -10  -4   0 171.198 6.67324   1
  10   4   0 164.048 6.47694   3
 -11  -4   0 9.70661 1.51879   1
  11   4   0 6.68495 1.20321   3
 -12  -4   0 8.11448 1.54345   1
  12   4   0 6.93525 1.33330   3
 -13  -4   0 -0.2360 1.00829   1
  13   4   0 -0.9844 0.71939   3
 -14  -4   0 65.6462 4.23644   1
  14   4   0 57.4834 3.66952   3
  15   4   0 45.8744 3.37018   3
  11  -5   0 13.6703 1.99915   3
  10  -5   0 31.4210 2.66402   3
   9  -5   0 0.55454 0.89471   3
  -9   5   0 1.85599 0.84629   1
   8  -5   0 30.7671 2.26257   3
  -8   5   0 25.3735 1.97483   1
   7  -5   0 58.5373 3.11294   3
  -7   5   0 55.2472 2.81923   1
   6  -5   0 42.8931 2.52388   3
   6  -5   0 43.6901 2.33284   2
  -6   5   0 43.9922 2.30621   1
   5  -5   0 20.6058 1.47936   2
   5  -5   0 21.0421 1.65501   3
  -5   5   0 20.3141 1.41830   1
   4  -5   0 106.716 4.31386   2
   4  -5   0 107.686 4.36941   3
  -4   5   0 113.198 4.10443   1
   3  -5   0 2.80500 0.63192   2
   3  -5   0 1.43004 0.58732   3
  -3   5   0 1.93676 0.43207   1
   2  -5   0 16.9026 1.23395   2
   2  -5   0 17.3309 1.28381   3
  -2   5   0 18.1906 0.93751   1
   1  -5   0 1770.78 57.2472   2
  -1   5   0 1748.84 55.1990   1
   0  -5   0 0.10028 0.37496   2
  -2  -5   0 140.105 5.13595   2
  -3  -5   0 4.32024 0.59296   2
  -4  -5   0 10.5597 0.85071   2
  -5  -5   0 58.2119 2.37863   2
   5   5   0 55.0853 2.55103   3
  -6  -5   0 18.1704 1.11012   2
   6   5   0 18.7015 1.41423   3
  -7  -5   0 0.31124 0.49051   1
  -7  -5   0 -0.1407 0.30649   2
   7   5   0 0.02801 0.48391   3
  -8  -5   0 37.6007 2.08149   1
  -8  -5   0 38.2585 1.74872   2
   8   5   0 35.1098 2.11107   3
  -9  -5   0 -0.3568 0.55603   1
   9   5   0 -0.6492 0.55226   3
 -10  -5   0 6.33467 1.14951   1
  10   5   0 9.83664 1.29935   3
 -11  -5   0 3.43751 1.07326   1
  11   5   0 2.57585 0.94710   3
 -12  -5   0 12.0603 1.74460   1
  12   5   0 10.7531 1.53421   3
 -13  -5   0 15.1156 2.07157   1
  13   5   0 13.7594 1.79702   3
 -14  -5   0 2.17053 1.32066   1
  14   5   0 1.80079 1.10935   3
  15   5   0 59.2309 3.82917   3
  10  -6   0 19.5650 2.27890   3
   9  -6   0 74.8209 4.12716   3
   8  -6   0 122.342 5.47083   3
   7  -6   0 1.61327 0.89001   3
   6  -6   0 519.633 17.2802   2
   6  -6   0 486.089 16.9863   3
  -6   6   0 495.863 16.6091   1
   5  -6   0 6.55339 1.01568   2
   5  -6   0 7.17134 1.12894   3
  -5   6   0 6.21138 0.86385   1
   4  -6   0 0.09655 0.54636   3
   4  -6   0 -0.0475 0.51375   2
  -4   6   0 -0.7497 0.32888   1
   3  -6   0 1.83725 0.62721   2
   3  -6   0 1.52912 0.63308   3
  -3   6   0 1.14376 0.41771   1
   2  -6   0 45.7527 2.30461   2
  -2   6   0 47.8618 1.88856   1
   1  -6   0 98.6145 3.94061   2
  -1   6   0 98.4181 3.32661   1
   0  -6   0 1866.04 60.7328   2
  -1  -6   0 10.6875 1.06830   2
  -2  -6   0 375.095 12.7596   2
  -3  -6   0 270.663 9.37156   2
  -4  -6   0 174.923 6.28705   2
  -5  -6   0 150.085 5.14408   1
  -5  -6   0 144.805 5.37960   2
  -6  -6   0 42.7687 2.01876   1
  -6  -6   0 42.4565 2.00074   2
   6   6   0 44.5336 2.28152   3
  -7  -6   0 85.4245 3.51691   1
  -7  -6   0 87.7922 3.45475   2
   7   6   0 91.8374 3.82058   3
  -8  -6   0 28.9024 1.77179   1
  -8  -6   0 28.7689 1.51612   2
   8   6   0 27.0452 1.88911   3
  -9  -6   0 0.96578 0.62147   1
   9   6   0 0.02086 0.58639   3
 -10  -6   0 109.467 4.74435   1
  10   6   0 112.459 4.78401   3
 -11  -6   0 7.70775 1.35333   1
  11   6   0 6.26121 1.21897   3
 -12  -6   0 70.1092 3.85892   1
  12   6   0 71.2426 3.72352   3
 -13  -6   0 10.6622 1.74834   1
  13   6   0 11.7970 1.65856   3
 -14  -6   0 9.56808 1.83063   1
  14   6   0 6.87871 1.49098   3
 -15  -6   0 6.89184 1.80098   1
  15   6   0 10.7617 1.81244   3
  10  -7   0 6.17640 1.59615   3
   9  -7   0 84.0496 4.54166   3
   8  -7   0 12.3695 1.77454   3
   7  -7   0 4.88251 1.25887   3
   6  -7   0 1.64636 0.82498   2
   6  -7   0 2.33454 0.93909   3
   5  -7   0 6.49618 1.09846   2
   5  -7   0 8.88123 1.39928   3
   4  -7   0 42.3456 2.39839   2
   3  -7   0 8.88855 1.12035   2
   2  -7   0 189.190 7.06332   2
   1  -7   0 9.15233 1.03130   2
   0  -7   0 29.2876 1.73373   2
  -1  -7   0 62.3392 2.83575   2
  -2  -7   0 17.2542 1.52869   2
  -3  -7   0 751.151 27.7580   2
  -3  -7   0 926.845 26.4781   1
  -4  -7   0 10.7681 1.04467   2
  -4  -7   0 12.0806 0.78714   1
  -5  -7   0 156.932 5.91195   2
  -5  -7   0 164.361 5.52390   1
  -6  -7   0 156.429 5.70762   2
  -6  -7   0 151.143 5.42674   1
  -7  -7   0 10.0371 0.99496   1
  -7  -7   0 7.91156 0.89645   2
   7   7   0 7.19199 1.06269   3
  -8  -7   0 75.6381 3.25506   1
  -8  -7   0 76.5164 3.16213   2
   8   7   0 75.4312 3.53208   3
  -9  -7   0 44.1878 2.44188   1
  -9  -7   0 49.8660 2.27890   2
   9   7   0 49.0816 2.71310   3
 -10  -7   0 18.6278 1.68594   1
  10   7   0 19.5432 1.82380   3
 -11  -7   0 251.132 9.26444   1
  11   7   0 248.697 9.30390   3
 -12  -7   0 84.9416 4.21140   1
  12   7   0 82.2369 4.16505   3
 -13  -7   0 -1.1180 0.92482   1
  13   7   0 0.18913 0.79707   3
 -14  -7   0 0.76186 1.08081   1
  14   7   0 0.45015 0.95407   3
 -15  -7   0 8.57752 1.76405   1
  15   7   0 4.58369 1.37586   3
   5  -8   0 1.68239 0.82415   2
   4  -8   0 17.9795 1.71823   2
   3  -8   0 435.997 15.2281   2
   2  -8   0 30.8719 2.01151   2
   1  -8   0 119.470 4.86524   2
   0  -8   0 23.2472 1.62681   2
  -1  -8   0 1.05395 0.60982   2
  -2  -8   0 195.004 7.22883   2
  -3  -8   0 56.6155 2.71905   2
  -4  -8   0 120.740 3.89368   1
  -4  -8   0 104.904 4.50716   2
  -5  -8   0 71.3017 2.67004   1
  -5  -8   0 67.6410 3.08563   2
  -6  -8   0 310.743 11.2919   2
  -6  -8   0 339.017 10.7797   1
  -7  -8   0 277.718 9.24990   1
  -7  -8   0 271.550 9.59432   2
   7   8   0 265.412 9.70325   3
  -8  -8   0 184.006 6.71030   1
  -8  -8   0 192.785 6.88112   2
   8   8   0 184.423 7.17173   3
  -9  -8   0 50.6006 2.40367   2
  -9  -8   0 49.0262 2.50934   1
   9   8   0 48.2422 2.82397   3
 -10  -8   0 197.591 7.36496   1
  10   8   0 197.652 7.63767   3
 -11  -8   0 100.224 4.40948   1
  11   8   0 93.8174 4.54082   3
 -12  -8   0 91.3785 4.34107   1
  12   8   0 89.0133 4.41172   3
 -13  -8   0 -0.6801 0.91401   1
  13   8   0 0.71116 0.85578   3
 -14  -8   0 1.15228 1.17065   1
  14   8   0 1.70437 1.07981   3
  15   8   0 53.4213 3.56391   3
   5  -9   0 0.20837 0.81998   2
   4  -9   0 166.962 6.78205   2
   3  -9   0 327.618 11.8755   2
   2  -9   0 27.2309 2.05097   2
   1  -9   0 11.2099 1.35343   2
   0  -9   0 15.9988 1.43023   2
  -1  -9   0 13.6852 1.32386   2
  -2  -9   0 100.778 4.28557   2
  -3  -9   0 4.89179 0.96576   2
  -4  -9   0 7.94748 1.06750   2
  -5  -9   0 10.0166 1.12124   2
  -6  -9   0 22.1470 1.57986   2
  -7  -9   0 49.9074 2.20569   1
  -7  -9   0 44.8328 2.42149   2
  -8  -9   0 108.611 4.22112   1
  -8  -9   0 106.766 4.41955   2
   8   9   0 109.550 4.78390   3
  -9  -9   0 339.583 11.4461   1
  -9  -9   0 326.340 11.6690   2
   9   9   0 336.456 11.9829   3
 -10  -9   0 47.3288 2.55550   1
  10   9   0 45.8812 2.87479   3
 -11  -9   0 111.822 4.82789   1
  11   9   0 114.787 5.16216   3
 -12  -9   0 10.6437 1.57001   1
  12   9   0 13.8226 1.82400   3
 -13  -9   0 40.4514 2.87580   1
  13   9   0 44.4392 2.99234   3
 -14  -9   0 36.5021 2.89040   1
  14   9   0 39.2322 2.93097   3
 -15  -9   0 0.76183 1.10214   1
  15   9   0 0.12934 0.94646   3
   5 -10   0 0.20092 0.95099   2
   4 -10   0 57.6487 3.33660   2
   3 -10   0 3.67904 1.02157   2
   2 -10   0 6.82374 1.24088   2
   1 -10   0 100.826 4.55058   2
   0 -10   0 -0.2185 0.51964   2
  -1 -10   0 27.3616 2.02347   2
  -2 -10   0 0.44144 0.59627   2
  -3 -10   0 93.6888 4.16215   2
  -4 -10   0 1007.63 33.6071   2
  -5 -10   0 53.3978 2.79354   2
  -6 -10   0 144.289 5.74948   2
  -7 -10   0 3.72915 0.83540   2
  -8 -10   0 64.2807 3.09972   2
   8  10   0 64.3402 3.44488   3
  -9 -10   0 113.299 4.74142   2
   9  10   0 117.969 5.21483   3
 -10 -10   0 56.4578 2.85073   1
  10  10   0 58.0330 3.40181   3
 -11 -10   0 34.1604 2.23477   1
  11  10   0 32.2697 2.54325   3
 -12 -10   0 2.90718 0.95961   1
  12  10   0 5.00330 1.26027   3
 -13 -10   0 42.7359 2.78057   1
  13  10   0 36.4595 2.84145   3
 -14 -10   0 61.4827 3.61834   1
  14  10   0 54.2840 3.61070   3
 -15 -10   0 9.03978 1.65894   1
  15  10   0 7.12426 1.60356   3
   5 -11   0 55.8894 3.90968   2
   4 -11   0 13.6779 1.80646   2
   3 -11   0 -0.0394 0.80687   2
   2 -11   0 26.9381 2.24373   2
   1 -11   0 36.2293 2.52409   2
   0 -11   0 6.47751 1.14074   2
  -2 -11   0 6.27489 1.14509   2
  -3 -11   0 14.4184 1.59393   2
  -4 -11   0 5.24164 1.07492   2
  -5 -11   0 1.22223 0.71576   2
  -6 -11   0 36.2836 2.32217   2
  -7 -11   0 0.36803 0.68737   2
  -8 -11   0 9.94137 1.28313   2
  -9 -11   0 71.4810 3.46714   2
   9  11   0 74.5095 3.98194   3
  10  11   0 29.0279 2.47258   3
  11  11   0 1.49519 1.01091   3
  12  11   0 2.63509 1.15506   3
  13  11   0 45.7938 3.27721   3
  14  11   0 36.9936 3.02307   3
   4 -12   0 72.5584 4.16787   2
   3 -12   0 25.1610 2.45499   2
   2 -12   0 17.4986 1.95450   2
   1 -12   0 95.2726 4.70076   2
   0 -12   0 -1.1733 0.75006   2
  -1 -12   0 78.8701 4.02539   2
  -2 -12   0 21.5885 2.00109   2
  -3 -12   0 11.1401 1.58005   2
  -4 -12   0 3.50501 1.02293   2
  -5 -12   0 10.2885 1.51551   2
  -6 -12   0 1.25889 0.80340   2
  -7 -12   0 235.428 8.95652   2
  -8 -12   0 67.1728 3.45834   2
  -9 -12   0 119.147 5.19625   2
   9  12   0 121.130 5.64769   3
 -10 -12   0 8.92730 1.37652   2
  10  12   0 8.02013 1.58090   3
  11  12   0 106.117 5.29837   3
  12  12   0 38.0735 3.02662   3
  13  12   0 -0.3058 0.89782   3
  14  12   0 0.42236 1.12053   3
   4 -13   0 30.5571 2.84570   2
   3 -13   0 4.34172 1.40436   2
   2 -13   0 165.293 7.22557   2
   1 -13   0 11.4085 1.78025   2
   0 -13   0 49.4917 3.29507   2
  -1 -13   0 60.7889 3.58993   2
  -2 -13   0 34.2050 2.60847   2
  -3 -13   0 0.03930 0.80606   2
  -4 -13   0 105.314 5.01203   2
  -5 -13   0 151.429 6.43757   2
  -6 -13   0 264.555 10.0924   2
  -7 -13   0 60.0903 3.30100   2
  -8 -13   0 1.71158 0.86839   2
  -9 -13   0 47.9663 2.87182   2
 -10 -13   0 1.32711 0.89442   2
  10  13   0 2.21975 1.20737   3
  11  13   0 112.995 5.69267   3
  12  13   0 74.0149 4.37216   3
  13  13   0 41.2346 3.34572   3
   3 -14   0 4.95532 1.62574   2
   2 -14   0 10.4486 1.93500   2
   1 -14   0 10.9139 1.87427   2
   0 -14   0 -0.6578 0.88930   2
  -1 -14   0 3.50380 1.26436   2
  -2 -14   0 131.615 6.09028   2
  -3 -14   0 -1.7643 0.80779   2
  -4 -14   0 23.8565 2.28765   2
  -5 -14   0 0.08450 0.81334   2
  -6 -14   0 23.3852 2.22924   2
  -7 -14   0 29.6968 2.40636   2
  -8 -14   0 36.0141 2.58363   2
  -9 -14   0 61.6916 3.47155   2
 -10 -14   0 -0.2999 0.73959   2
  10  14   0 0.31599 1.11874   3
  11  14   0 1.60802 1.29331   3
  12  14   0 159.068 7.41712   3
  13  14   0 138.343 7.13611   3
   0 -15   0 0.34029 1.09064   2
  -1 -15   0 -0.2470 1.02199   2
  -2 -15   0 3.56562 1.21088   2
  -3 -15   0 172.083 7.56147   2
  -4 -15   0 78.4591 4.39606   2
  -5 -15   0 9.19393 1.62994   2
  -6 -15   0 10.8187 1.67658   2
  -7 -15   0 15.1190 2.01281   2
  -8 -15   0 34.0047 2.65653   2
  -9 -15   0 93.6151 4.70646   2
 -10 -15   0 72.8905 4.01691   2
  10  15   0 79.5184 4.76170   3
  11  15   0 6.03071 1.71882   3
  -3 -16   0 2.30602 1.27470   2
  -4 -16   0 191.368 8.31394   2
  -5 -16   0 35.4128 3.00642   2
  -6 -16   0 4.77441 1.36559   2
  -7 -16   0 16.7712 2.14260   2
  -8 -16   0 69.0173 4.03890   2
  -9 -16   0 3.90444 1.26866   2
 -10 -16   0 2.87836 1.15976   2
  -9 -16   1 25.3728 2.44093   2
  -8 -16   1 0.52269 1.01872   2
  -7 -16   1 0.84610 1.06135   2
  -6 -16   1 97.7143 5.12794   2
  -5 -16   1 22.1314 2.56649   2
  -4 -16   1 43.9788 3.34005   2
  11  15  -1 18.6002 2.66012   3
  10  15  -1 15.1985 2.36458   3
  -9 -15   1 0.05997 0.89422   2
  -8 -15   1 18.2971 2.04415   2
  -7 -15   1 12.2838 1.79152   2
  -6 -15   1 8.43688 1.52777   2
  -5 -15   1 181.351 7.79024   2
  -4 -15   1 -0.0277 1.09783   2
  -3 -15   1 111.511 5.65431   2
  -2 -15   1 44.1210 3.29907   2
  -1 -15   1 6.64620 1.64447   2
   0 -15   1 51.2080 3.71395   2
  12  14  -1 16.7288 2.41900   3
  11  14  -1 0.91802 1.23481   3
  10  14  -1 42.5278 3.46453   3
  -9 -14   1 7.83702 1.43646   2
  -8 -14   1 71.8284 3.90809   2
  -7 -14   1 4.93196 1.23307   2
  -6 -14   1 -0.8891 0.71526   2
  -5 -14   1 19.1229 2.07259   2
  -4 -14   1 30.6409 2.59559   2
  -3 -14   1 22.3126 2.19130   2
  -2 -14   1 87.1793 4.67941   2
  -1 -14   1 51.3382 3.35389   2
   0 -14   1 19.4531 2.29650   2
   1 -14   1 11.3345 1.98109   2
   2 -14   1 12.2930 1.97584   2
  13  13  -1 8.68678 1.83801   3
  12  13  -1 131.744 6.43741   3
  11  13  -1 -0.2484 1.07201   3
  10  13  -1 89.0940 4.90531   3
  -9 -13   1 4.03313 1.06201   2
  -8 -13   1 136.173 5.82853   2
  -7 -13   1 19.4833 1.92119   2
  -6 -13   1 40.2879 2.77152   2
  -5 -13   1 1.25803 0.99053   2
  -4 -13   1 36.2190 2.64531   2
  -3 -13   1 2.73955 1.10577   2
  -2 -13   1 107.126 5.12666   2
  -1 -13   1 23.3060 2.22423   2
   0 -13   1 6.57896 1.46746   2
   1 -13   1 1.46437 1.03407   2
   2 -13   1 18.9603 2.36275   2
   3 -13   1 121.180 5.89919   2
   4 -13   1 -0.0847 1.16342   2
  14  12  -1 0.62504 1.11459   3
  13  12  -1 38.3901 3.13134   3
  12  12  -1 191.532 8.19224   3
  11  12  -1 0.20102 0.98160   3
  10  12  -1 6.80996 1.52528   3
   9  12  -1 -0.5175 0.88791   3
  -9 -12   1 -0.1909 0.70615   2
  -8 -12   1 2.99622 0.94754   2
  -7 -12   1 111.896 4.95417   2
  -6 -12   1 1.08479 0.76862   2
  -5 -12   1 60.5224 3.31431   2
  -4 -12   1 9.84019 1.50094   2
  -3 -12   1 3.81238 0.99303   2
  -2 -12   1 15.8063 1.74321   2
  -1 -12   1 11.4884 1.62684   2
   0 -12   1 218.359 8.67386   2
   1 -12   1 -2.0657 0.70920   2
   2 -12   1 30.9647 2.47902   2
   3 -12   1 -0.9153 0.89025   2
   4 -12   1 58.8885 3.83769   2
  14  11  -1 -0.3126 0.95879   3
  13  11  -1 5.63848 1.51893   3
  12  11  -1 0.90484 1.01127   3
  11  11  -1 2.13150 1.08986   3
  10  11  -1 30.7548 2.59166   3
   9  11  -1 24.5307 2.28373   3
  -9 -11   1 24.1296 1.82171   2
  -8 -11   1 0.09212 0.62444   2
  -7 -11   1 5.49198 1.04602   2
  -6 -11   1 318.990 11.5514   2
  -5 -11   1 9.14764 1.23387   2
  -4 -11   1 7.09958 1.13360   2
  -3 -11   1 0.80242 0.75748   2
  -2 -11   1 114.423 5.00470   2
  -1 -11   1 236.916 9.07299   2
   0 -11   1 3.99514 1.09461   2
   1 -11   1 16.2179 1.88317   2
   2 -11   1 50.9485 3.07798   2
   3 -11   1 6.63491 1.36727   2
   4 -11   1 -0.2501 0.95650   2
   5 -11   1 152.155 6.84520   2
 -15 -10   1 12.9682 1.95697   1
  14  10  -1 44.4673 3.19601   3
 -14 -10   1 39.6091 2.88179   1
  13  10  -1 19.0135 2.21412   3
 -13 -10   1 19.9427 1.99395   1
  12  10  -1 0.97613 0.92014   3
 -12 -10   1 0.12857 0.73195   1
  11  10  -1 13.6849 1.82756   3
 -11 -10   1 9.85074 1.35229   1
  10  10  -1 11.1165 1.63410   3
   9  10  -1 199.035 7.94606   3
  -9 -10   1 200.008 7.50801   2
   8  10  -1 0.68888 0.79804   3
  -8 -10   1 0.51202 0.62632   2
  -7 -10   1 135.394 5.45286   2
  -6 -10   1 3.57082 0.89277   2
  -5 -10   1 23.2767 1.71371   2
  -4 -10   1 -0.2277 0.51836   2
  -3 -10   1 24.0391 1.79473   2
  -2 -10   1 51.1853 2.82853   2
  -1 -10   1 -0.1337 0.52321   2
   0 -10   1 60.3858 3.15832   2
   1 -10   1 2.12166 0.87382   2
   2 -10   1 41.2383 2.63113   2
   3 -10   1 15.1783 1.88469   2
   4 -10   1 -0.2770 0.82527   2
   5 -10   1 144.023 6.41533   2
  15   9  -1 1.54912 1.21161   3
 -15  -9   1 0.72371 1.15864   1
  14   9  -1 13.3727 1.98516   3
 -14  -9   1 15.9613 1.94356   1
  13   9  -1 1.72772 1.06394   3
 -13  -9   1 3.09508 1.10116   1
  12   9  -1 41.0812 2.91662   3
 -12  -9   1 37.8654 2.58986   1
  11   9  -1 50.6609 3.13758   3
 -11  -9   1 46.9672 2.71243   1
  10   9  -1 92.3149 4.42816   3
 -10  -9   1 91.7063 3.98454   1
   9   9  -1 154.285 6.34922   3
  -9  -9   1 150.167 5.75398   1
  -9  -9   1 153.701 5.86446   2
   8   9  -1 169.927 6.73498   3
  -8  -9   1 164.358 6.29611   2
  -8  -9   1 165.789 6.05105   1
  -7  -9   1 118.128 4.32932   1
  -7  -9   1 111.055 4.62215   2
  -6  -9   1 13.5543 1.29488   2
  -5  -9   1 108.786 4.50423   2
  -4  -9   1 31.7131 1.98535   2
  -3  -9   1 481.148 16.5655   2
  -2  -9   1 102.062 4.38929   2
  -1  -9   1 0.93942 0.59273   2
   0  -9   1 0.71827 0.67198   2
   1  -9   1 92.1566 4.19235   2
   2  -9   1 1338.36 44.3842   2
   3  -9   1 0.42262 0.78972   2
   4  -9   1 0.12154 0.79301   2
   5  -9   1 -0.6865 0.81049   2
  15   8  -1 1.48694 1.11133   3
 -15  -8   1 1.34504 1.22994   1
  14   8  -1 11.0610 1.76932   3
 -14  -8   1 12.4240 1.86765   1
  13   8  -1 5.22638 1.35834   3
 -13  -8   1 3.57553 1.22363   1
  12   8  -1 17.7540 2.00555   3
 -12  -8   1 15.1576 1.78535   1
  11   8  -1 19.1284 2.05188   3
 -11  -8   1 17.5606 1.76947   1
  10   8  -1 2.50055 0.92437   3
 -10  -8   1 3.01147 0.85622   1
   9   8  -1 24.2442 2.03173   3
  -9  -8   1 27.9710 1.82914   1
   8   8  -1 -0.0621 0.60511   3
  -8  -8   1 0.61392 0.53786   1
  -8  -8   1 0.14408 0.46793   2
   7   8  -1 371.905 12.7360   3
  -7  -8   1 362.934 12.5973   2
  -7  -8   1 361.324 12.1682   1
  -6  -8   1 1.79665 0.62403   2
  -6  -8   1 2.23639 0.55545   1
  -5  -8   1 27.2295 1.35121   1
  -5  -8   1 22.0406 1.57235   2
  -4  -8   1 99.9579 4.46765   2
  -4  -8   1 123.931 3.91432   1
  -3  -8   1 1036.79 34.2911   2
  -2  -8   1 21.3872 1.53996   2
  -1  -8   1 0.24810 0.56166   2
   0  -8   1 5.00649 0.89437   2
   1  -8   1 0.38200 0.62281   2
   2  -8   1 5.23294 1.00185   2
   3  -8   1 11.8172 1.40315   2
   4  -8   1 13.1306 1.52506   2
   5  -8   1 5.42682 1.16723   2
   6  -8   1 0.50559 0.85815   2
  15   7  -1 -1.7756 0.84973   3
 -15  -7   1 0.27192 1.02193   1
  14   7  -1 0.23384 0.91252   3
 -14  -7   1 -0.4637 0.94486   1
  13   7  -1 138.988 6.22790   3
 -13  -7   1 144.642 6.28442   1
  12   7  -1 32.6806 2.53785   3
 -12  -7   1 35.7888 2.54319   1
  11   7  -1 1.19101 0.77835   3
 -11  -7   1 0.52519 0.71330   1
  10   7  -1 1.67441 0.84223   3
 -10  -7   1 2.76359 0.86132   1
   9   7  -1 7.99121 1.22569   3
  -9  -7   1 7.36818 1.05115   1
   8   7  -1 4.11568 0.94297   3
  -8  -7   1 4.31835 0.69847   2
  -8  -7   1 5.02929 0.83343   1
   7   7  -1 15.8291 1.49134   3
  -7  -7   1 13.1765 1.18299   1
  -7  -7   1 16.0821 1.13277   2
  -6  -7   1 52.8403 2.28493   1
  -6  -7   1 51.0242 2.38101   2
  -5  -7   1 -0.1828 0.35747   1
  -5  -7   1 0.02502 0.40605   2
  -4  -7   1 109.909 4.53980   2
  -4  -7   1 125.757 4.08097   1
  -3  -7   1 12.3261 0.61253   1
  -3  -7   1 10.3884 1.02151   2
  -2  -7   1 1.50873 0.54223   2
  -1  -7   1 500.237 16.9732   2
   0  -7   1 34.5585 1.94423   2
   1  -7   1 54.6125 2.67573   2
   2  -7   1 6.18967 0.97465   2
   3  -7   1 0.04066 0.55411   2
   4  -7   1 105.496 4.53784   2
   5  -7   1 212.148 8.11404   2
   6  -7   1 130.810 5.36010   2
   6  -7   1 115.178 5.27089   3
   7  -7   1 224.220 8.69046   3
   8  -7   1 1.09436 0.93321   3
   9  -7   1 33.6664 2.81846   3
  10  -7   1 1.36645 1.18558   3
  15   6  -1 11.7863 1.91955   3
  14   6  -1 9.97520 1.73642   3
 -14  -6   1 14.3542 2.15817   1
  13   6  -1 12.9009 1.71957   3
 -13  -6   1 13.7703 2.02372   1
  12   6  -1 28.4790 2.40520   3
 -12  -6   1 29.0916 2.44080   1
  11   6  -1 -0.0557 0.72835   3
 -11  -6   1 -0.0614 0.83594   1
  10   6  -1 8.72620 1.30975   3
 -10  -6   1 8.18521 1.21920   1
   9   6  -1 15.0716 1.58598   3
  -9  -6   1 14.5229 1.45216   1
   8   6  -1 42.8185 2.46650   3
  -8  -6   1 43.8441 2.28537   1
  -8  -6   1 43.3098 1.97413   2
   7   6  -1 25.2069 1.78968   3
  -7  -6   1 27.0718 1.43105   2
  -7  -6   1 25.1651 1.59816   1
   6   6  -1 1160.13 36.8154   3
  -6  -6   1 1178.70 37.5586   2
  -6  -6   1 1106.52 36.5243   1
  -5  -6   1 21.8853 1.22913   1
  -5  -6   1 19.7254 1.23946   2
  -4  -6   1 48.4671 1.89412   1
  -4  -6   1 43.9634 2.10088   2
  -3  -6   1 191.531 5.91395   1
  -3  -6   1 167.918 6.46753   2
  -2  -6   1 105.573 4.09203   2
  -1  -6   1 8.87280 0.96061   2
  -1   6  -1 122.487 4.06104   1
  -2   6  -1 274.287 8.84618   1
   2  -6   1 266.852 9.59199   2
  -3   6  -1 0.37668 0.33427   1
   3  -6   1 -0.5521 0.48875   2
  -4   6  -1 189.488 6.35959   1
   4  -6   1 170.115 6.71614   3
   4  -6   1 183.131 6.86148   2
  -5   6  -1 8.29612 0.96975   1
   5  -6   1 8.82376 1.14520   2
   5  -6   1 7.69863 1.16310   3
  -6   6  -1 65.3971 3.03285   1
   6  -6   1 59.4452 3.28374   3
   6  -6   1 70.6579 3.31004   2
   7  -6   1 1.53963 0.88332   3
   8  -6   1 117.805 5.28419   3
   9  -6   1 8.40927 1.52042   3
  10  -6   1 138.824 6.32782   3
  11  -6   1 1.94417 1.29280   3
  15   5  -1 -0.9384 1.04330   3
  14   5  -1 19.2833 2.23089   3
 -14  -5   1 17.7139 2.38642   1
  13   5  -1 15.4152 1.98746   3
 -13  -5   1 11.6540 1.87756   1
  12   5  -1 33.2477 2.47642   3
 -12  -5   1 33.0675 2.68339   1
  11   5  -1 26.6934 2.17889   3
 -11  -5   1 32.8259 2.38083   1
  10   5  -1 283.252 10.2316   3
 -10  -5   1 281.697 10.1974   1
   9   5  -1 259.798 9.32243   3
  -9  -5   1 255.965 9.22784   1
   8   5  -1 175.378 6.79832   3
  -8  -5   1 187.806 6.74025   1
  -8  -5   1 182.925 6.35682   2
   7   5  -1 131.890 5.28868   3
  -7  -5   1 143.936 4.94074   2
  -7  -5   1 134.236 5.12807   1
   6   5  -1 13.3961 1.32422   3
  -6  -5   1 12.4235 0.88532   2
  -6  -5   1 11.8603 1.08662   1
   5   5  -1 125.246 5.00336   3
  -5  -5   1 136.909 4.78167   1
  -5  -5   1 140.304 4.86795   2
  -4  -5   1 14.9237 0.98346   2
  -4  -5   1 15.6325 0.94932   1
  -3  -5   1 -0.1941 0.29620   2
  -3  -5   1 -0.0131 0.23699   1
  -2  -5   1 14.7671 1.05718   2
  -2  -5   1 14.8974 0.64239   1
  -1  -5   1 808.019 26.5974   2
   0  -5   1 237.105 8.30645   2
  -1   5  -1 153.804 4.78401   1
   1  -5   1 134.621 5.32783   2
  -2   5  -1 11.3603 0.72707   1
   2  -5   1 8.72890 0.95675   2
  -3   5  -1 34.4745 1.55474   1
   3  -5   1 32.8428 1.83890   2
   3  -5   1 32.7658 1.85011   3
  -4   5  -1 53.5339 2.29308   1
   4  -5   1 52.2088 2.56110   2
   4  -5   1 54.5249 2.59703   3
  -5   5  -1 46.8549 2.21244   1
   5  -5   1 44.5041 2.40509   2
   5  -5   1 46.4154 2.48327   3
  -6   5  -1 331.074 11.9548   1
   6  -5   1 358.770 12.2952   3
   6  -5   1 373.676 12.5063   2
  -7   5  -1 125.701 4.98836   1
   7  -5   1 124.184 5.24685   3
  -8   5  -1 24.2122 1.96437   1
   8  -5   1 33.2662 2.36663   3
  -9   5  -1 9.50567 1.34319   1
   9  -5   1 9.97974 1.57073   3
  10  -5   1 62.3489 3.67515   3
  11  -5   1 146.076 6.56148   3
  15   4  -1 168.902 7.44374   3
  14   4  -1 46.4535 3.27224   3
 -14  -4   1 37.7367 3.37647   1
  13   4  -1 11.3297 1.72939   3
 -13  -4   1 10.7822 1.85032   1
  12   4  -1 57.2768 3.32712   3
 -12  -4   1 50.8032 3.34087   1
  11   4  -1 2.63308 0.97109   3
 -11  -4   1 0.99471 0.94044   1
  10   4  -1 1.46450 0.78864   3
 -10  -4   1 0.11995 0.76495   1
   9   4  -1 4.14549 1.01042   3
  -9  -4   1 2.60776 0.83988   1
   8   4  -1 22.0981 1.65190   3
  -8  -4   1 20.9926 1.60066   1
   7   4  -1 162.625 6.24501   3
  -7  -4   1 172.799 6.19421   1
  -7  -4   1 172.086 5.85883   2
   6   4  -1 180.170 6.67460   3
  -6  -4   1 184.253 6.56197   1
  -6  -4   1 193.001 6.40456   2
   5   4  -1 170.586 6.46113   3
  -5  -4   1 187.303 6.30711   2
  -5  -4   1 189.840 6.34148   1
  -4  -4   1 114.784 4.01036   2
  -4  -4   1 107.282 3.92367   1
  -3  -4   1 3.51169 0.50928   2
  -3  -4   1 3.46588 0.42627   1
  -2  -4   1 896.942 26.1186   1
  -2  -4   1 761.972 27.1101   2
  -1  -4   1 3.01959 0.49670   2
   0  -4   1 -0.3231 0.36292   2
  -1   4  -1 592.241 18.2930   1
   1  -4   1 564.251 19.1657   2
  -2   4  -1 363.521 11.2207   1
   2  -4   1 342.849 11.8022   2
   2  -4   1 335.013 11.4511   3
  -3   4  -1 74.3323 2.73506   1
   3  -4   1 70.9255 2.96188   3
   3  -4   1 68.9140 2.96474   2
  -4   4  -1 31.2761 1.53960   1
   4  -4   1 29.1033 1.66494   2
   4  -4   1 26.8454 1.67795   3
  -5   4  -1 49.5425 2.26047   1
   5  -4   1 48.0876 2.36321   2
   5  -4   1 47.5241 2.43161   3
  -6   4  -1 300.930 10.2350   1
   6  -4   1 291.667 10.3762   3
   6  -4   1 301.297 10.5189   2
  -7   4  -1 177.253 6.57305   1
   7  -4   1 176.732 6.65435   2
   7  -4   1 175.442 6.74079   3
  -8   4  -1 0.75347 0.69818   1
   8  -4   1 0.73510 0.78552   3
  -9   4  -1 79.2930 3.84234   1
   9  -4   1 82.5238 4.04191   3
 -10   4  -1 15.8135 1.80086   1
  10  -4   1 15.5635 1.88121   3
 -11   4  -1 2.68572 1.18107   1
  11  -4   1 4.96884 1.28439   3
  12  -4   1 2.16942 1.24140   3
  15   3  -1 4.10239 1.53992   3
  14   3  -1 9.46387 1.67537   3
 -14  -3   1 7.41109 1.83261   1
  13   3  -1 49.1180 3.30156   3
 -13  -3   1 50.9683 3.55921   1
  12   3  -1 1.73172 0.99381   3
 -12  -3   1 -0.1657 0.90787   1
  11   3  -1 3.56055 1.03145   3
 -11  -3   1 2.28558 1.06828   1
  10   3  -1 1.13582 0.74139   3
 -10  -3   1 1.39518 0.88359   1
   9   3  -1 284.210 10.4784   3
  -9  -3   1 314.450 10.6917   1
   8   3  -1 444.366 14.7091   3
  -8  -3   1 428.746 14.7370   1
   7   3  -1 423.280 14.2617   3
  -7  -3   1 438.671 14.0385   2
  -7  -3   1 417.546 14.2577   1
   6   3  -1 457.047 15.3834   3
  -6  -3   1 482.320 15.3365   2
  -6  -3   1 460.425 15.3748   1
   5   3  -1 125.000 4.69747   3
  -5  -3   1 134.882 4.42478   2
  -5  -3   1 120.832 4.58726   1
   4   3  -1 2606.83 81.6891   3
  -4  -3   1 2456.44 81.8419   1
  -4  -3   1 2754.59 84.6104   2
  -3  -3   1 54.9502 2.07091   1
  -3  -3   1 53.7948 2.07658   2
  -2  -3   1 139.426 4.88375   2
  -2  -3   1 142.833 4.63799   1
  -1  -3   1 5.25000 0.42236   1
  -1  -3   1 4.42369 0.66532   2
   0  -3   1 111.365 4.00057   2
   1  -3   1 77.8574 2.54123   1
   1  -3   1 70.3098 2.82887   2
   2  -3   1 2126.95 66.2696   3
   2  -3   1 2030.81 68.4224   2
   2  -3   1 2182.61 66.5102   1
   3  -3   1 210.470 7.26829   2
   3  -3   1 205.908 7.09902   3
  -4   3  -1 117.737 4.45433   1
   4  -3   1 128.970 4.59567   3
   4  -3   1 124.681 4.62786   2
  -5   3  -1 19.5556 1.28201   1
   5  -3   1 17.6751 1.32296   3
   5  -3   1 18.0605 1.26414   2
  -6   3  -1 17.0933 1.36329   1
   6  -3   1 16.1543 1.39901   3
   6  -3   1 16.7358 1.27874   2
  -7   3  -1 239.521 8.51395   1
   7  -3   1 241.308 8.57614   3
   7  -3   1 234.240 8.49887   2
  -8   3  -1 41.2566 2.42617   1
   8  -3   1 42.0144 2.46559   3
  -9   3  -1 23.9218 2.05791   1
   9  -3   1 25.3545 2.07787   3
 -10   3  -1 5.11087 1.26697   1
  10  -3   1 6.62378 1.23786   3
 -11   3  -1 43.2551 2.99086   1
  11  -3   1 44.2635 2.94509   3
 -12   3  -1 33.2142 2.76140   1
  12  -3   1 29.0045 2.60222   3
 -13   3  -1 0.59486 1.17991   1
  14   2  -1 35.1095 2.97562   3
 -14  -2   1 34.3316 3.24400   1
  13   2  -1 163.667 7.11575   3
 -13  -2   1 176.864 7.57277   1
  12   2  -1 89.9598 4.42538   3
 -12  -2   1 84.5843 4.54783   1
  11   2  -1 178.654 7.51260   3
 -11  -2   1 212.136 7.97389   1
  10   2  -1 6.10550 1.09945   3
 -10  -2   1 6.73272 1.29014   1
   9   2  -1 463.216 15.4389   3
  -9  -2   1 448.161 15.5636   1
   8   2  -1 60.5880 2.84396   3
  -8  -2   1 55.5917 2.85972   1
   7   2  -1 273.146 9.45299   3
  -7  -2   1 275.693 9.01718   2
  -7  -2   1 270.212 9.49055   1
   6   2  -1 2.51573 0.65474   3
  -6  -2   1 1.82486 0.27103   2
  -6  -2   1 2.03691 0.61750   1
   5   2  -1 20.6050 1.31123   3
  -5  -2   1 16.8968 1.26523   1
  -5  -2   1 21.1429 0.87985   2
   4   2  -1 483.912 15.8309   3
  -4  -2   1 482.431 15.8249   1
  -4  -2   1 503.491 15.9661   2
   3   2  -1 3635.10 119.518   3
  -3  -2   1 4187.60 123.096   2
  -3  -2   1 3580.07 119.684   1
  -2  -2   1 2321.68 71.3856   2
  -2  -2   1 2068.63 68.7528   1
  -1  -2   1 30.9298 1.30975   2
  -1  -2   1 34.1383 1.15909   1
   0  -2   1 -2.0709 0.26244   1
   0  -2   1 -1.8550 0.42541   2
   1  -2   1 49.7196 1.75069   1
   1  -2   1 51.6032 1.90358   3
   1  -2   1 48.2837 1.93081   2
   2  -2   1 111.448 3.71504   1
   2  -2   1 103.480 3.86460   2
   2  -2   1 110.055 3.79601   3
   3  -2   1 628.884 19.7428   1
   3  -2   1 623.667 20.3069   2
   3  -2   1 597.559 19.7017   3
   4  -2   1 15.0947 1.06411   3
   4  -2   1 15.2225 0.99494   2
   4  -2   1 15.1006 1.03470   1
   5  -2   1 4.83404 0.67189   2
   5  -2   1 5.12662 0.78353   3
  -6   2  -1 44.6239 2.21102   1
   6  -2   1 42.7618 2.15294   3
   6  -2   1 42.0114 2.04030   2
  -7   2  -1 92.5443 3.93166   1
   7  -2   1 93.9939 3.88673   3
   7  -2   1 92.8808 3.74167   2
  -8   2  -1 26.2131 1.96793   1
   8  -2   1 29.5471 2.01767   3
  -9   2  -1 16.5737 1.75070   1
   9  -2   1 11.7871 1.44361   3
 -10   2  -1 61.1033 3.41514   1
  10  -2   1 62.1688 3.29732   3
 -11   2  -1 0.37258 1.01795   1
  11  -2   1 0.57997 0.83580   3
 -12   2  -1 19.3103 2.26894   1
  12  -2   1 18.6491 2.16898   3
 -13   2  -1 89.0238 4.85979   1
  13  -2   1 91.0192 4.72090   3
  14   1  -1 0.75422 1.14760   3
 -14  -1   1 -0.5334 1.17135   1
  13   1  -1 2.39961 1.11550   3
 -13  -1   1 4.66068 1.47543   1
  12   1  -1 92.3460 4.52445   3
 -12  -1   1 86.8502 4.67996   1
  11   1  -1 73.4014 3.80277   3
 -11  -1   1 74.8477 3.99034   1
  10   1  -1 70.5484 3.54483   3
 -10  -1   1 69.3455 3.66322   1
   9   1  -1 36.2706 2.25632   3
  -9  -1   1 37.7938 2.37703   1
   8   1  -1 0.78349 0.58232   3
  -8  -1   1 1.64618 0.73825   1
   7   1  -1 102.261 4.11741   3
  -7  -1   1 102.063 4.19877   1
  -7  -1   1 104.423 3.55878   2
   6   1  -1 103.933 4.20355   3
  -6  -1   1 118.091 4.33638   1
  -6  -1   1 111.088 3.76572   2
   5   1  -1 31.4770 1.65585   3
  -5  -1   1 32.7755 1.70155   1
  -5  -1   1 33.8825 1.23446   2
   4   1  -1 202.490 6.96133   3
  -4  -1   1 205.262 6.98204   1
  -4  -1   1 209.711 6.74751   2
   3   1  -1 2.17905 0.43943   3
  -3  -1   1 2.45756 0.21130   2
  -3  -1   1 1.87417 0.40505   1
   2   1  -1 845.845 27.4986   3
  -2  -1   1 912.996 28.2208   2
  -2  -1   1 862.047 27.5683   1
  -1  -1   1 1557.32 48.3527   1
  -1  -1   1 1505.77 49.7409   2
   0  -1   1 10.2421 0.51177   2
   0  -1   1 10.8573 0.43447   1
   1  -1   1 671.898 20.5939   1
   1  -1   1 621.543 21.2214   2
   1  -1   1 661.954 20.5315   3
   2  -1   1 48.2390 1.82943   1
   2  -1   1 49.4291 1.83031   3
   2  -1   1 47.9835 1.86442   2
   3  -1   1 79.5935 2.90548   1
   3  -1   1 77.6515 2.90856   2
   4  -1   1 33.1013 1.61111   1
   4  -1   1 32.5388 1.55730   3
   4  -1   1 30.5414 1.49510   2
   5  -1   1 142.464 5.27133   2
   5  -1   1 153.156 5.29043   3
   5  -1   1 149.210 5.35121   1
   6  -1   1 6.74243 0.84496   3
  -7   1  -1 544.760 17.7605   2
  -7   1  -1 543.741 17.6556   1
   7  -1   1 505.194 17.4298   3
  -8   1  -1 253.628 9.27002   1
   8  -1   1 262.530 9.14215   3
  -9   1  -1 619.807 20.5108   1
   9  -1   1 600.795 20.2277   3
 -10   1  -1 56.9543 3.25168   1
  10  -1   1 53.4663 3.01027   3
 -11   1  -1 0.36274 0.83995   1
  11  -1   1 -0.3814 0.76795   3
 -12   1  -1 74.7275 4.23272   1
  12  -1   1 80.3945 4.13653   3
 -13   1  -1 -0.7924 1.06043   1
  13  -1   1 0.66179 1.02470   3
  14   0  -1 -1.4857 0.95839   3
  13   0  -1 8.79981 1.67944   3
 -13   0   1 9.48678 1.83081   1
  12   0  -1 1.25888 0.90978   3
 -12   0   1 0.19709 1.08687   1
  11   0  -1 25.3790 2.21804   3
 -11   0   1 20.4521 2.15823   1
  10   0  -1 64.1351 3.35902   3
 -10   0   1 61.2394 3.40205   1
   9   0  -1 188.204 7.11727   3
  -9   0   1 186.318 7.22937   1
   8   0  -1 57.5499 2.88122   3
  -8   0   1 60.8441 3.00768   1
   7   0  -1 17.6032 1.37808   3
  -7   0   1 13.5493 1.35346   1
   6   0  -1 1730.62 56.8898   3
  -6   0   1 1698.10 57.1489   1
  -6   0   1 1975.87 58.2542   2
   5   0  -1 -0.6918 0.33777   3
  -5   0   1 0.65706 0.46335   1
  -5   0   1 0.08111 0.18296   2
   4   0  -1 1.53530 0.47932   3
  -4   0   1 0.79335 0.47548   1
  -4   0   1 1.22336 0.25081   2
   3   0  -1 4.69905 0.54795   3
  -3   0   1 5.48325 0.59231   1
   2   0  -1 1488.93 46.8717   3
   2   0  -1 1535.90 48.0524   2
  -2   0   1 1432.81 46.7105   1
   1   0  -1 0.26702 0.33798   3
  -1   0   1 -0.0353 0.35067   1
   0   0  -1 154.178 4.65250   3
   0   0   1 141.132 4.70982   1
   1   0   1 11.6367 0.47194   3
   2   0   1 393.495 13.2515   2
   2   0   1 415.657 12.8183   3
   3   0   1 148.085 5.17075   1
   3   0   1 156.898 5.11206   3
  -4   0  -1 30.9153 1.37388   2
   4   0   1 28.5189 1.44982   1
   4   0   1 29.0583 1.41023   3
  -5   0  -1 37.8506 1.66534   2
   5   0   1 37.8571 1.78705   3
   5   0   1 36.7116 1.83487   1
  -6   0  -1 8.03042 0.74372   2
   6   0   1 5.17478 0.77508   1
   6   0   1 6.80342 0.85672   3
  -7   0  -1 15.1969 0.99878   2
  -7   0  -1 11.7037 1.21848   1
   7   0   1 12.8001 1.18950   3
  -8   0  -1 -0.4317 0.64959   1
   8   0   1 1.49068 0.62749   3
  -9   0  -1 3.32838 0.99229   1
   9   0   1 1.95002 0.80018   3
 -10   0  -1 91.8227 4.33382   1
  10   0   1 85.1344 3.98062   3
 -11   0  -1 264.723 10.2935   1
  11   0   1 280.959 10.0697   3
 -12   0  -1 16.9851 2.13820   1
  12   0   1 17.8036 1.93493   3
  13   0   1 51.2118 3.33317   3
  14   0   1 8.25175 1.61841   3
  13  -1  -1 23.7718 2.52394   3
 -13   1   1 20.8092 2.42076   1
  12  -1  -1 1.12320 1.02222   3
 -12   1   1 0.92619 1.13204   1
  11  -1  -1 10.1623 1.60506   3
 -11   1   1 7.97550 1.54268   1
  10  -1  -1 0.72506 0.80357   3
 -10   1   1 1.54036 0.93659   1
   9  -1  -1 18.3763 1.76550   3
  -9   1   1 20.0131 1.88712   1
   8  -1  -1 15.1843 1.43988   3
  -8   1   1 12.3241 1.39963   1
   7  -1  -1 232.704 8.13070   3
  -7   1   1 223.312 8.15523   1
   6  -1  -1 26.5701 1.63787   3
  -6   1   1 26.8322 1.65744   1
   5  -1  -1 18.2809 0.95752   2
   5  -1  -1 16.6236 1.24944   3
  -5   1   1 19.9336 1.33444   1
   4  -1  -1 3.49462 0.57286   3
   4  -1  -1 3.62142 0.39754   2
  -4   1   1 2.13122 0.49523   1
   3  -1  -1 23.0424 0.97568   2
  -3   1   1 20.0004 1.16720   1
   2  -1  -1 73.9785 2.54819   2
   2  -1  -1 73.5864 2.66217   3
  -2   1   1 73.1889 2.64830   1
   1  -1  -1 0.41985 0.22210   3
   1  -1  -1 0.14512 0.16318   2
  -1   1   1 0.32905 0.22315   1
   0  -1  -1 89.6025 3.30475   3
   0  -1  -1 103.714 3.43138   2
   0   1   1 92.8769 3.31284   1
  -1  -1  -1 868.920 28.8732   2
   1   1   1 908.772 28.1759   1
  -2  -1  -1 108.216 3.58874   2
   2   1   1 104.511 3.49001   3
   2   1   1 102.757 3.55125   1
  -3  -1  -1 166.583 5.57696   2
   3   1   1 163.463 5.47386   3
  -4  -1  -1 5.93572 0.51967   2
   4   1   1 7.23296 0.66470   3
  -5  -1  -1 941.188 29.3099   2
   5   1   1 866.841 28.5208   3
   5   1   1 890.016 28.7859   1
  -6  -1  -1 1708.41 52.3119   2
   6   1   1 1547.69 50.8509   3
   6   1   1 1582.04 51.2109   1
  -7  -1  -1 24.7736 1.25955   2
   7   1   1 22.4399 1.47931   3
  -8  -1  -1 4.54169 0.91134   1
   8   1   1 6.26284 0.93539   3
  -9  -1  -1 0.86677 0.79420   1
   9   1   1 -0.7231 0.49372   3
 -10  -1  -1 44.0605 2.86493   1
  10   1   1 49.0614 2.69339   3
 -11  -1  -1 100.614 4.95050   1
  11   1   1 102.701 4.60917   3
 -12  -1  -1 123.168 5.78891   1
  12   1   1 124.374 5.45191   3
 -13  -1  -1 2.88103 1.40345   1
  13   1   1 1.74185 1.02365   3
 -14  -1  -1 -0.4913 1.18149   1
  14   1   1 1.14791 1.07207   3
  13  -2  -1 10.5092 1.82952   3
 -13   2   1 6.60134 1.57576   1
  12  -2  -1 -0.3303 0.92761   3
 -12   2   1 -1.7133 0.89360   1
  11  -2  -1 -0.6379 0.82817   3
 -11   2   1 -1.3100 0.82671   1
  10  -2  -1 50.6283 3.07344   3
 -10   2   1 51.7017 3.13865   1
   9  -2  -1 70.9592 3.47490   3
  -9   2   1 65.5304 3.44931   1
   8  -2  -1 42.9084 2.43776   3
  -8   2   1 39.7791 2.43588   1
   7  -2  -1 35.2300 2.04605   3
  -7   2   1 30.9644 2.01598   1
   6  -2  -1 21.1059 1.19602   2
   6  -2  -1 19.4121 1.46628   3
  -6   2   1 24.4120 1.55835   1
   5  -2  -1 468.012 15.5880   3
   5  -2  -1 471.615 15.6961   2
  -5   2   1 484.853 15.6202   1
   4  -2  -1 214.708 7.33622   2
   4  -2  -1 214.902 7.41612   3
  -4   2   1 219.103 7.38983   1
   3  -2  -1 8.72756 0.64466   2
   3  -2  -1 7.11606 0.76661   3
  -3   2   1 9.75729 0.80233   1
   2  -2  -1 -0.2294 0.23991   2
   2  -2  -1 -0.4875 0.27732   3
  -2   2   1 -0.6689 0.23684   1
   1  -2  -1 230.730 7.85238   2
   1  -2  -1 220.850 7.66255   3
  -1   2   1 257.037 7.62865   1
   0  -2  -1 79.5352 2.72483   3
   0  -2  -1 82.9811 2.80751   2
   0   2   1 75.5847 2.60775   1
  -1  -2  -1 3.36106 0.57367   2
   1   2   1 1.05263 0.42240   1
  -2  -2  -1 33.4074 1.32937   2
   2   2   1 32.6283 1.28955   1
  -3  -2  -1 232.726 7.54662   2
   3   2   1 220.001 7.40445   3
  -4  -2  -1 39.0048 1.55516   2
   4   2   1 38.5065 1.68823   3
  -5  -2  -1 16.1559 0.87439   2
   5   2   1 16.3152 1.07528   3
   5   2   1 17.1083 1.13200   1
  -6  -2  -1 122.432 4.21965   2
   6   2   1 114.433 4.46603   1
   6   2   1 117.832 4.38826   3
  -7  -2  -1 192.922 6.62842   2
   7   2   1 191.848 6.79562   3
  -8  -2  -1 85.0199 3.16354   2
   8   2   1 80.6711 3.47670   3
  -9  -2  -1 244.679 8.95188   1
   9   2   1 243.372 8.70279   3
 -10  -2  -1 -0.2850 0.79495   1
  10   2   1 -0.1343 0.60740   3
 -11  -2  -1 47.9135 3.11083   1
  11   2   1 47.0572 2.78335   3
 -12  -2  -1 -2.1500 0.92117   1
  12   2   1 -0.2618 0.76868   3
 -13  -2  -1 -2.5859 1.02835   1
  13   2   1 0.65238 0.85409   3
 -14  -2  -1 3.00706 1.44226   1
  14   2   1 3.30954 1.26590   3
  12  -3  -1 -0.6404 0.98521   3
 -12   3   1 -0.0027 0.87368   1
  11  -3  -1 8.88605 1.58431   3
 -11   3   1 10.1498 1.63732   1
  10  -3  -1 384.393 13.7490   3
 -10   3   1 388.181 13.6630   1
   9  -3  -1 469.384 16.1420   3
  -9   3   1 469.693 16.1112   1
   8  -3  -1 4.94399 1.03497   3
  -8   3   1 3.68753 0.95463   1
   7  -3  -1 29.3704 1.97811   3
  -7   3   1 28.2527 1.84668   1
   6  -3  -1 31.7717 1.92743   3
   6  -3  -1 31.5912 1.63830   2
  -6   3   1 32.1317 1.83845   1
   5  -3  -1 0.56593 0.39148   2
   5  -3  -1 0.18756 0.44823   3
  -5   3   1 0.67935 0.46282   1
   4  -3  -1 1886.89 60.5401   3
   4  -3  -1 1992.51 62.2954   2
  -4   3   1 1885.74 60.6771   1
   3  -3  -1 0.35726 0.35892   2
   3  -3  -1 0.34778 0.42501   3
  -3   3   1 0.28482 0.33012   1
   2  -3  -1 2.26415 0.42454   2
   2  -3  -1 1.24470 0.44512   3
  -2   3   1 2.53243 0.39159   1
   1  -3  -1 66.8883 2.60483   3
   1  -3  -1 68.8570 2.61386   2
  -1   3   1 71.7319 2.42517   1
   0  -3  -1 62.4056 2.35737   2
   0   3   1 61.7680 2.09223   1
  -1  -3  -1 109.259 3.80807   2
   1   3   1 104.638 3.47173   1
  -2  -3  -1 203.665 6.94806   2
   2   3   1 206.612 6.64352   1
  -3  -3  -1 243.675 7.96950   2
   3   3   1 229.590 7.73465   1
  -4  -3  -1 45.6699 1.81930   2
   4   3   1 42.8168 1.86665   1
   4   3   1 45.7742 1.94367   3
  -5  -3  -1 403.381 13.2377   2
   5   3   1 396.650 13.0491   3
  -6  -3  -1 2.74917 0.42817   2
   6   3   1 2.10343 0.50631   1
   6   3   1 2.60817 0.63544   3
  -7  -3  -1 6.69670 0.65347   2
   7   3   1 6.71409 0.92344   3
   7   3   1 7.34872 0.96589   1
  -8  -3  -1 24.7166 1.25841   2
   8   3   1 22.2694 1.56766   3
  -9  -3  -1 137.739 5.55701   1
   9   3   1 135.118 5.31527   3
 -10  -3  -1 1.07203 0.87877   1
  10   3   1 1.44975 0.72410   3
 -11  -3  -1 39.6815 2.81463   1
  11   3   1 46.1998 2.66137   3
 -12  -3  -1 24.5890 2.42769   1
  12   3   1 17.3656 1.88928   3
 -13  -3  -1 7.05914 1.68619   1
  13   3   1 6.42774 1.36628   3
 -14  -3  -1 -1.4261 1.23398   1
  14   3   1 -0.0755 0.89601   3
  12  -4  -1 8.32126 1.74028   3
 -12   4   1 7.06921 1.53928   1
  11  -4  -1 4.12290 1.30358   3
 -11   4   1 4.15895 1.22150   1
  10  -4  -1 -0.5837 0.79131   3
 -10   4   1 -0.8071 0.74632   1
   9  -4  -1 63.9915 3.56496   3
  -9   4   1 68.3216 3.43580   1
   8  -4  -1 1.09225 0.78752   3
  -8   4   1 0.89879 0.71523   1
   7  -4  -1 5.76766 1.12556   3
  -7   4   1 4.55123 0.95856   1
   6  -4  -1 25.6988 1.84982   3
   6  -4  -1 29.7791 1.64360   2
  -6   4   1 26.9709 1.75256   1
   5  -4  -1 0.56017 0.53066   3
   5  -4  -1 0.33687 0.43908   2
  -5   4   1 0.25005 0.44180   1
   4  -4  -1 20.4363 1.29985   2
   4  -4  -1 20.5601 1.43455   3
  -4   4   1 20.4515 1.29632   1
   3  -4  -1 215.796 7.60525   2
   3  -4  -1 209.690 7.53665   3
  -3   4   1 227.549 7.36165   1
   2  -4  -1 400.116 13.7391   3
   2  -4  -1 411.507 14.0757   2
  -2   4   1 449.885 13.5846   1
   1  -4  -1 142.136 5.14522   3
   1  -4  -1 150.786 5.26808   2
  -1   4   1 149.832 4.89527   1
   0  -4  -1 339.368 11.0872   2
   0   4   1 319.729 10.4460   1
  -1  -4  -1 7.87993 0.74415   2
   1   4   1 7.71663 0.40333   1
  -2  -4  -1 463.791 15.0608   2
   2   4   1 443.868 14.3657   1
  -3  -4  -1 1489.22 47.8655   2
   3   4   1 1459.88 46.3817   1
  -4  -4  -1 17.4309 0.99686   2
   4   4   1 17.4248 0.97603   1
  -5  -4  -1 150.108 5.23511   2
   5   4   1 147.099 5.22570   1
   5   4   1 148.167 5.31431   3
  -6  -4  -1 6.89713 0.65482   2
   6   4   1 7.68345 0.90909   3
   6   4   1 5.75353 0.75220   1
  -7  -4  -1 315.834 10.7802   2
   7   4   1 323.257 10.8504   3
   7   4   1 322.030 10.8986   1
  -8  -4  -1 602.722 20.2423   2
   8   4   1 626.099 20.1262   3
  -9  -4  -1 0.18996 0.70850   1
   9   4   1 3.19069 0.80164   3
 -10  -4  -1 127.786 5.33431   1
  10   4   1 122.710 5.04464   3
 -11  -4  -1 1.57215 1.03614   1
  11   4   1 1.58959 0.78174   3
 -12  -4  -1 1.11184 1.03018   1
  12   4   1 0.03878 0.75976   3
 -13  -4  -1 5.43476 1.43188   1
  13   4   1 5.44305 1.25729   3
 -14  -4  -1 -2.2082 1.06380   1
  14   4   1 0.28112 0.89318   3
  11  -5  -1 2.24441 1.21557   3
  10  -5  -1 81.0095 4.35839   3
 -10   5   1 80.2282 4.02397   1
   9  -5  -1 4.46889 1.19444   3
  -9   5   1 4.05208 1.02875   1
   8  -5  -1 164.921 6.65700   3
  -8   5   1 160.259 6.30802   1
   7  -5  -1 120.060 5.16417   3
  -7   5   1 118.271 4.82486   1
   6  -5  -1 35.6128 1.97658   2
   6  -5  -1 31.5473 2.18056   3
  -6   5   1 36.1951 2.02194   1
   5  -5  -1 551.473 18.2742   2
   5  -5  -1 520.329 17.9765   3
  -5   5   1 552.764 17.7834   1
   4  -5  -1 81.0835 3.31813   2
   4  -5  -1 82.3516 3.48088   3
  -4   5   1 74.0228 3.10655   1
   3  -5  -1 185.687 6.68083   3
   3  -5  -1 193.069 6.72820   2
  -3   5   1 178.830 6.35171   1
   2  -5  -1 44.3746 2.19527   3
   2  -5  -1 46.2765 2.16458   2
  -2   5   1 47.0747 1.88149   1
   1  -5  -1 229.789 7.90970   2
  -1   5   1 221.792 7.33338   1
   0  -5  -1 49.6746 2.13204   2
   0   5   1 46.3727 1.66903   1
  -1  -5  -1 32.0760 1.61854   2
  -2  -5  -1 41.4297 1.85619   2
   2   5   1 38.3295 1.41000   1
  -3  -5  -1 724.338 23.8559   2
   3   5   1 724.088 22.9121   1
  -4  -5  -1 103.764 3.86774   2
   4   5   1 101.217 3.61603   1
  -5  -5  -1 65.8405 2.67203   2
   5   5   1 66.5221 2.62315   1
  -6  -5  -1 0.53906 0.37513   2
   6   5   1 0.51014 0.37978   1
   6   5   1 1.77758 0.59256   3
  -7  -5  -1 166.949 5.95616   2
   7   5   1 169.164 6.16801   3
   7   5   1 167.312 6.07730   1
  -8  -5  -1 114.521 4.27955   2
   8   5   1 116.231 4.61895   3
  -9  -5  -1 34.9941 2.19562   1
   9   5   1 30.7943 2.04457   3
 -10  -5  -1 78.0074 3.75264   1
  10   5   1 77.4332 3.61056   3
 -11  -5  -1 33.5405 2.43478   1
  11   5   1 34.0129 2.30648   3
 -12  -5  -1 5.08623 1.30312   1
  12   5   1 4.72763 1.12934   3
 -13  -5  -1 111.193 5.44717   1
  13   5   1 112.848 5.17911   3
 -14  -5  -1 1.36810 1.21427   1
  14   5   1 0.32105 0.87874   3
  15   5   1 106.321 5.64242   3
  10  -6  -1 4.48408 1.42964   3
   9  -6  -1 20.0091 2.25511   3
   8  -6  -1 23.6758 2.23882   3
   7  -6  -1 21.7384 2.04640   3
  -7   6   1 24.0062 1.80787   1
   6  -6  -1 303.242 11.2701   3
   6  -6  -1 334.742 11.3812   2
  -6   6   1 312.211 10.9063   1
   5  -6  -1 5.55370 0.98853   3
   5  -6  -1 6.80520 0.97511   2
  -5   6   1 9.63899 1.04512   1
   4  -6  -1 49.4103 2.45351   2
   4  -6  -1 49.0791 2.61843   3
  -4   6   1 50.4038 2.28540   1
   3  -6  -1 61.1779 2.82327   2
   3  -6  -1 56.3987 2.83766   3
  -3   6   1 65.8440 2.51775   1
   2  -6  -1 43.4094 2.20243   2
  -2   6   1 47.9254 1.89850   1
   1  -6  -1 38.6946 1.99601   2
  -1   6   1 39.6493 1.53691   1
   0  -6  -1 729.895 24.1468   2
   0   6   1 725.628 22.9052   1
  -1  -6  -1 292.315 10.1115   2
  -2  -6  -1 506.684 17.0290   2
   2   6   1 509.200 16.0134   1
  -3  -6  -1 17.6107 1.19186   2
   3   6   1 17.8028 0.83043   1
  -4  -6  -1 85.5659 3.47940   2
   4   6   1 89.5919 3.16065   1
  -5  -6  -1 884.434 29.4167   2
   5   6   1 903.412 28.4653   1
  -6  -6  -1 8.52922 0.89318   2
   6   6   1 7.86552 0.82518   1
   6   6   1 8.30427 1.01083   3
  -7  -6  -1 105.012 3.94815   2
   7   6   1 101.187 3.95624   1
   7   6   1 98.6809 4.12723   3
  -8  -6  -1 4.88603 0.70445   2
   8   6   1 5.91026 0.98067   3
  -9  -6  -1 26.2549 1.85604   1
  -9  -6  -1 30.0766 1.58109   2
   9   6   1 25.8081 1.85873   3
 -10  -6  -1 5.80530 1.07772   1
  10   6   1 5.12533 1.00174   3
 -11  -6  -1 218.339 8.25793   1
  11   6   1 210.310 8.07353   3
 -12  -6  -1 75.0707 4.02679   1
  12   6   1 72.9293 3.72701   3
 -13  -6  -1 31.7017 2.68541   1
  13   6   1 23.8730 2.29164   3
 -14  -6  -1 62.0756 3.94726   1
  14   6   1 55.0360 3.49851   3
 -15  -6  -1 -0.7737 1.24523   1
  15   6   1 1.42721 1.09948   3
  10  -7  -1 1.63349 1.19006   3
   9  -7  -1 16.0515 2.02896   3
   8  -7  -1 0.68780 0.91421   3
   7  -7  -1 1.56557 0.95221   3
   6  -7  -1 129.339 5.56488   3
   5  -7  -1 230.017 8.93413   3
   5  -7  -1 253.249 8.96937   2
   4  -7  -1 17.2702 1.70923   3
   4  -7  -1 16.8549 1.42778   2
   3  -7  -1 57.7449 2.88427   2
  -3   7   1 64.5940 2.67045   1
   2  -7  -1 347.358 12.4567   2
  -2   7   1 370.315 11.6835   1
   1  -7  -1 23.1978 1.53945   2
  -1   7   1 19.6585 0.95274   1
   0  -7  -1 1010.57 33.3494   2
  -1  -7  -1 5.46228 0.78709   2
  -2  -7  -1 1.97975 0.55656   2
  -3  -7  -1 3.51226 0.70762   2
   3   7   1 3.77709 0.36704   1
  -4  -7  -1 6.84466 0.85017   2
   4   7   1 6.50694 0.58668   1
  -5  -7  -1 388.599 13.3252   2
   5   7   1 391.005 12.6762   1
  -6  -7  -1 610.364 20.7619   2
   6   7   1 633.631 20.0743   1
  -7  -7  -1 195.280 6.88368   2
   7   7   1 182.691 6.96605   3
  -8  -7  -1 27.8632 1.61625   2
   8   7   1 27.5525 1.88388   3
  -9  -7  -1 46.5578 2.19708   2
  -9  -7  -1 41.9468 2.36469   1
   9   7   1 43.7969 2.52249   3
 -10  -7  -1 104.233 4.42544   1
  10   7   1 100.035 4.44664   3
 -11  -7  -1 72.6078 3.75061   1
  11   7   1 76.4340 3.72965   3
 -12  -7  -1 3.54715 1.18674   1
  12   7   1 2.56203 0.95304   3
 -13  -7  -1 -1.1965 0.79933   1
  13   7   1 0.58888 0.82746   3
 -14  -7  -1 38.6434 3.09809   1
  14   7   1 34.4619 2.73155   3
 -15  -7  -1 123.826 6.23566   1
  15   7   1 128.281 6.01451   3
   9  -8  -1 -0.5219 0.97722   3
   8  -8  -1 -0.7628 0.83488   3
   7  -8  -1 206.886 8.36367   3
   6  -8  -1 -0.6565 0.71618   3
   5  -8  -1 3.35922 0.94701   2
   4  -8  -1 0.88630 0.67534   2
   3  -8  -1 144.800 5.77727   2
   2  -8  -1 48.4136 2.55077   2
   1  -8  -1 4.97834 0.87046   2
   0  -8  -1 0.73161 0.57440   2
  -1  -8  -1 126.924 5.04245   2
  -2  -8  -1 217.331 7.92056   2
  -3  -8  -1 17.2796 1.38597   2
  -4  -8  -1 91.1919 3.79950   2
  -5  -8  -1 164.969 6.19270   2
  -6  -8  -1 32.4002 1.85738   2
  -7  -8  -1 105.150 4.25320   2
  -8  -8  -1 1.11283 0.58763   1
  -8  -8  -1 1.72054 0.57621   2
   8   8   1 2.58096 0.78901   3
  -9  -8  -1 40.0786 2.13377   2
  -9  -8  -1 38.9075 2.19237   1
   9   8   1 42.3859 2.49622   3
 -10  -8  -1 -0.2679 0.64643   1
  10   8   1 0.55175 0.65704   3
 -11  -8  -1 11.8225 1.52689   1
  11   8   1 7.95335 1.34697   3
 -12  -8  -1 24.1315 2.22951   1
  12   8   1 27.2395 2.18967   3
 -13  -8  -1 3.45036 1.12446   1
  13   8   1 2.00814 1.00553   3
 -14  -8  -1 -0.6799 0.99154   1
  14   8   1 -0.8526 0.73526   3
 -15  -8  -1 0.75914 1.19315   1
  15   8   1 1.42211 1.14830   3
   5  -9  -1 24.8565 2.14452   2
   4  -9  -1 102.785 4.64832   2
   3  -9  -1 13.4066 1.54125   2
   2  -9  -1 129.260 5.35364   2
   1  -9  -1 17.3968 1.53564   2
   0  -9  -1 34.9830 2.15644   2
  -1  -9  -1 7.95631 1.08273   2
  -2  -9  -1 43.7506 2.43355   2
  -3  -9  -1 859.374 28.7035   2
  -4  -9  -1 133.730 5.31854   2
  -5  -9  -1 94.8603 4.03032   2
  -6  -9  -1 2.87659 0.73884   2
  -6  -9  -1 2.29505 0.50082   1
  -7  -9  -1 43.1552 2.31727   2
  -8  -9  -1 37.1970 2.08378   2
  -8  -9  -1 36.6433 1.94013   1
   8   9   1 36.0637 2.34743   3
  -9  -9  -1 38.7826 2.21321   2
  -9  -9  -1 38.6191 2.19205   1
   9   9   1 43.4552 2.59262   3
 -10  -9  -1 7.81499 1.13075   1
  10   9   1 8.96449 1.34801   3
 -11  -9  -1 49.0204 2.81203   1
  11   9   1 51.8889 3.02685   3
 -12  -9  -1 198.814 7.77911   1
  12   9   1 203.951 7.95062   3
 -13  -9  -1 5.25869 1.31528   1
  13   9   1 9.13105 1.50319   3
 -14  -9  -1 7.13056 1.54785   1
  14   9   1 6.00001 1.38320   3
 -15  -9  -1 -0.3593 1.02090   1
  15   9   1 -1.1574 0.94057   3
   5 -10  -1 1.63813 0.97129   2
   4 -10  -1 69.8649 3.73987   2
   3 -10  -1 -0.0600 0.71231   2
   2 -10  -1 162.277 6.57220   2
   1 -10  -1 -0.2272 0.67543   2
   0 -10  -1 30.0685 2.05483   2
  -1 -10  -1 62.4394 3.16434   2
  -2 -10  -1 391.077 13.8157   2
  -3 -10  -1 5.89375 0.99608   2
  -4 -10  -1 75.8296 3.56948   2
  -5 -10  -1 5.44708 1.02412   2
  -6 -10  -1 138.498 5.58572   2
  -7 -10  -1 2.58627 0.76609   2
  -8 -10  -1 19.1956 1.54792   2
  -9 -10  -1 1.41019 0.67463   2
  -9 -10  -1 -0.0313 0.57036   1
   9  10   1 2.08632 0.88618   3
 -10 -10  -1 34.4141 2.10835   1
 -10 -10  -1 33.3864 2.11062   2
  10  10   1 37.2338 2.58596   3
 -11 -10  -1 6.91282 1.13326   1
  11  10   1 6.45689 1.34288   3
 -12 -10  -1 6.37070 1.19122   1
  12  10   1 5.96344 1.32845   3
 -13 -10  -1 7.23859 1.40292   1
  13  10   1 7.98416 1.46080   3
 -14 -10  -1 31.3124 2.67949   1
  14  10   1 37.1948 2.82753   3
 -15 -10  -1 31.0190 2.74630   1
   4 -11  -1 18.1914 2.06170   2
   3 -11  -1 132.034 5.80135   2
   2 -11  -1 5.43150 1.11131   2
   1 -11  -1 18.7114 1.92019   2
   0 -11  -1 13.8599 1.56953   2
  -1 -11  -1 1.89192 0.87889   2
  -2 -11  -1 31.5710 2.16041   2
  -3 -11  -1 248.204 9.31465   2
  -4 -11  -1 13.6013 1.59396   2
  -5 -11  -1 237.382 8.94590   2
  -6 -11  -1 6.12555 1.11383   2
  -7 -11  -1 81.2355 3.81429   2
  -8 -11  -1 31.1901 2.10930   2
  -9 -11  -1 29.4235 2.04941   2
   9  11   1 30.5144 2.43965   3
 -10 -11  -1 9.79592 1.27208   2
  10  11   1 6.49340 1.35506   3
  11  11   1 9.73882 1.55276   3
  12  11   1 4.22339 1.23305   3
  13  11   1 -0.2822 0.91403   3
  14  11   1 8.75682 1.58553   3
   4 -12  -1 12.7663 1.91814   2
   3 -12  -1 3.32480 1.20339   2
   2 -12  -1 12.6691 1.71016   2
   1 -12  -1 180.215 7.41847   2
   0 -12  -1 75.0738 3.92821   2
  -1 -12  -1 8.63009 1.44144   2
  -2 -12  -1 16.3497 1.89131   2
  -3 -12  -1 2.70301 0.92393   2
  -4 -12  -1 55.1536 3.14196   2
  -5 -12  -1 354.383 12.8711   2
  -6 -12  -1 91.7751 4.31537   2
  -7 -12  -1 1.35705 0.83553   2
  -8 -12  -1 140.964 5.90603   2
  -9 -12  -1 106.362 4.85182   2
   9  12   1 117.271 5.35302   3
 -10 -12  -1 14.0201 1.60494   2
  10  12   1 13.0631 1.82046   3
  11  12   1 3.65348 1.27547   3
  12  12   1 1.13243 0.99808   3
  13  12   1 22.0654 2.39898   3
  14  12   1 89.0499 4.81936   3
   4 -13  -1 8.99963 1.85525   2
   3 -13  -1 2.70494 1.14454   2
   2 -13  -1 18.3777 2.08399   2
   1 -13  -1 30.8340 2.54568   2
   0 -13  -1 316.237 11.9540   2
  -1 -13  -1 110.500 5.21413   2
  -2 -13  -1 9.82474 1.59291   2
  -3 -13  -1 40.3835 2.78002   2
  -4 -13  -1 32.7036 2.44530   2
  -5 -13  -1 29.4544 2.35772   2
  -6 -13  -1 30.2749 2.35181   2
  -7 -13  -1 23.7080 2.02064   2
  -8 -13  -1 39.6350 2.63087   2
  -9 -13  -1 7.29959 1.27372   2
 -10 -13  -1 26.5297 2.17141   2
  10  13   1 30.2431 2.66571   3
  11  13   1 -0.7341 0.93869   3
  12  13   1 174.259 7.58792   3
  13  13   1 21.7536 2.48585   3
  14  13   1 9.28704 1.84996   3
   3 -14  -1 75.4820 4.45086   2
   2 -14  -1 -2.0225 0.90745   2
   1 -14  -1 3.22524 1.33816   2
   0 -14  -1 20.1174 2.21623   2
  -1 -14  -1 13.6534 1.94899   2
  -2 -14  -1 91.1230 4.63280   2
  -3 -14  -1 153.483 6.75329   2
  -4 -14  -1 32.2389 2.56353   2
  -5 -14  -1 5.43722 1.24077   2
  -6 -14  -1 49.5279 3.18253   2
  -7 -14  -1 111.308 5.21508   2
  -8 -14  -1 -0.0590 0.75513   2
  -9 -14  -1 36.2046 2.59808   2
 -10 -14  -1 37.0660 2.66320   2
  10  14   1 38.0459 3.15845   3
  11  14   1 437.045 16.0970   3
  12  14   1 41.6040 3.43393   3
  13  14   1 3.19340 1.38914   3
   0 -15  -1 -1.0153 0.94571   2
  -1 -15  -1 1.17624 1.20818   2
  -2 -15  -1 7.75855 1.49997   2
  -3 -15  -1 178.775 7.70750   2
  -4 -15  -1 69.7807 4.07142   2
  -5 -15  -1 17.8769 2.25509   2
  -6 -15  -1 2.49577 1.13064   2
  -7 -15  -1 34.4763 2.66830   2
  -8 -15  -1 6.67340 1.38425   2
  -9 -15  -1 46.7103 3.07791   2
 -10 -15  -1 6.90263 1.42209   2
  10  15   1 8.93739 1.89409   3
  11  15   1 4.25690 1.55982   3
  12  15   1 78.1509 4.90878   3
  -3 -16  -1 9.45452 1.72865   2
  -4 -16  -1 78.1651 4.55053   2
  -5 -16  -1 1.66641 1.06954   2
  -6 -16  -1 -1.6276 0.86061   2
  -7 -16  -1 19.3497 2.28577   2
  -8 -16  -1 5.11959 1.35775   2
  -9 -16  -1 11.8837 1.86671   2
 -10 -16  -1 2.69313 1.10053   2
  -9 -16   2 24.3002 2.51756   2
  -8 -16   2 14.4713 2.02567   2
  -7 -16   2 -0.4313 0.95184   2
  -6 -16   2 46.8233 3.45075   2
  -5 -16   2 7.14650 1.62426   2
  -4 -16   2 12.0644 2.31209   2
  10  15  -2 25.3036 2.88622   3
  -9 -15   2 67.4776 3.82401   2
  -8 -15   2 41.0424 2.95094   2
  -7 -15   2 1.32819 0.97784   2
  -6 -15   2 9.62278 1.62721   2
  -5 -15   2 21.1343 2.45749   2
  -4 -15   2 103.055 5.25793   2
  -3 -15   2 1.39058 1.08564   2
  -2 -15   2 26.8528 2.86544   2
  -1 -15   2 53.0907 3.73187   2
  12  14  -2 5.07748 1.72488   3
  11  14  -2 3.26859 1.53545   3
  10  14  -2 25.8427 2.91082   3
  -9 -14   2 18.6043 1.99505   2
  -8 -14   2 10.9772 1.60778   2
  -7 -14   2 57.9687 3.44153   2
  -6 -14   2 14.1673 1.86686   2
  -5 -14   2 9.39820 1.68339   2
  -4 -14   2 127.140 5.91432   2
  -3 -14   2 27.9926 2.62845   2
  -2 -14   2 -0.6646 0.95604   2
  -1 -14   2 3.90757 1.42766   2
   0 -14   2 -0.9933 0.90602   2
   1 -14   2 275.670 11.0721   2
   2 -14   2 38.8242 3.26917   2
  13  13  -2 84.3974 5.06100   3
  12  13  -2 34.4266 3.20547   3
  11  13  -2 -0.9902 1.05772   3
  10  13  -2 68.4207 4.30457   3
   9  13  -2 57.0852 3.75805   3
  -9 -13   2 54.4963 3.14133   2
  -8 -13   2 -0.5655 0.70498   2
  -7 -13   2 2.67528 0.97864   2
  -6 -13   2 1.26388 0.92028   2
  -5 -13   2 54.8703 3.28747   2
  -4 -13   2 86.1724 4.39048   2
  -3 -13   2 5.53720 1.31900   2
  -2 -13   2 64.9853 3.80059   2
  -1 -13   2 33.6559 2.77482   2
   0 -13   2 26.2824 2.50656   2
   1 -13   2 75.8193 4.34004   2
   2 -13   2 11.2077 1.86472   2
   3 -13   2 6.99623 1.73093   2
   4 -13   2 56.4324 3.89206   2
  13  12  -2 -0.7158 0.93917   3
  12  12  -2 43.5849 3.34880   3
  11  12  -2 3.66233 1.32207   3
  10  12  -2 41.0565 3.17309   3
   9  12  -2 50.1340 3.31111   3
  -9 -12   2 40.0452 2.61594   2
  -8 -12   2 6.84010 1.19401   2
  -7 -12   2 136.164 5.79047   2
  -6 -12   2 293.300 10.9069   2
  -5 -12   2 54.1748 3.03984   2
  -4 -12   2 20.3631 1.94018   2
  -3 -12   2 3.55803 1.06345   2
  -2 -12   2 85.0005 4.28220   2
  -1 -12   2 18.0167 1.97506   2
   0 -12   2 -0.7423 0.82056   2
   1 -12   2 64.7374 3.78831   2
   2 -12   2 62.1206 3.74876   2
   3 -12   2 43.2026 3.16605   2
   4 -12   2 40.6931 3.22588   2
   5 -12   2 27.2443 2.87948   2
  14  11  -2 0.18370 1.04470   3
  13  11  -2 3.50513 1.32233   3
  12  11  -2 106.237 5.34739   3
  11  11  -2 257.293 10.1212   3
  10  11  -2 37.2377 2.89569   3
   9  11  -2 0.69239 0.93188   3
  -9 -11   2 -0.2075 0.61089   2
  -8 -11   2 33.3768 2.18968   2
  -7 -11   2 111.465 4.78580   2
  -6 -11   2 93.7287 4.26503   2
  -5 -11   2 60.2353 3.16023   2
  -4 -11   2 0.65528 0.72890   2
  -3 -11   2 9.70814 1.35778   2
  -2 -11   2 189.373 7.51257   2
  -1 -11   2 149.315 6.30286   2
   0 -11   2 0.58643 0.81048   2
   1 -11   2 -1.2747 0.69798   2
   2 -11   2 7.67719 1.50530   2
   3 -11   2 25.1166 2.26349   2
   4 -11   2 1.87104 1.18263   2
   5 -11   2 63.9368 3.96191   2
 -15 -10   2 0.47081 1.14911   1
 -14 -10   2 29.4453 2.52442   1
  13  10  -2 5.65857 1.41394   3
 -13 -10   2 5.61403 1.28798   1
  12  10  -2 6.96161 1.51563   3
 -12 -10   2 8.06046 1.32956   1
  11  10  -2 18.0679 2.11831   3
  10  10  -2 49.1788 3.22204   3
   9  10  -2 9.87963 1.59965   3
  -9 -10   2 7.03303 1.13153   2
   8  10  -2 3.51139 1.10668   3
  -8 -10   2 3.01840 0.81203   2
  -7 -10   2 20.7956 1.68094   2
  -6 -10   2 16.5457 1.41749   2
  -5 -10   2 99.0880 4.31952   2
  -4 -10   2 8.29098 1.19818   2
  -2 -10   2 7.28781 1.17420   2
  -1 -10   2 1.47335 0.75819   2
   0 -10   2 213.958 8.28720   2
   1 -10   2 0.66427 0.76545   2
   2 -10   2 3.70032 1.00711   2
   3 -10   2 56.0289 3.31498   2
   4 -10   2 -0.4916 0.86574   2
   5 -10   2 3.71348 1.26374   2
 -15  -9   2 29.5129 2.83309   1
  14   9  -2 6.56477 1.54127   3
 -14  -9   2 10.7153 1.69653   1
  13   9  -2 58.8720 3.71630   3
 -13  -9   2 54.1778 3.25919   1
  12   9  -2 17.1771 2.09404   3
 -12  -9   2 16.5609 1.79792   1
  11   9  -2 1.98036 0.96016   3
 -11  -9   2 2.30721 0.84388   1
  10   9  -2 114.200 5.16823   3
 -10  -9   2 107.755 4.55799   1
   9   9  -2 120.351 5.54920   3
  -9  -9   2 133.776 5.01176   1
   8   9  -2 40.6885 2.74793   3
  -8  -9   2 42.9288 2.28675   2
  -8  -9   2 42.7273 2.17771   1
  -7  -9   2 1.54725 0.64802   2
  -6  -9   2 43.1475 2.32046   2
  -5  -9   2 -0.1410 0.51060   2
  -4  -9   2 436.399 15.1121   2
  -3  -9   2 114.475 4.79464   2
  -2  -9   2 81.1494 3.66410   2
   0  -9   2 217.867 8.24888   2
   1  -9   2 0.69097 0.74216   2
   2  -9   2 21.7967 1.95325   2
   3  -9   2 2.38002 0.95365   2
   4  -9   2 121.866 5.46672   2
   5  -9   2 11.1001 1.65103   2
   6  -9   2 23.5022 2.42824   2
  15   8  -2 75.6223 4.42137   3
  14   8  -2 29.2839 2.67968   3
 -14  -8   2 28.6178 2.60248   1
  13   8  -2 114.394 5.46593   3
 -13  -8   2 108.573 5.12173   1
  12   8  -2 0.04523 0.80601   3
 -12  -8   2 0.35147 0.82169   1
  11   8  -2 23.7040 2.18146   3
 -11  -8   2 23.4646 2.01660   1
  10   8  -2 60.5762 3.31288   3
 -10  -8   2 49.8375 2.79531   1
   9   8  -2 120.328 5.22126   3
  -9  -8   2 116.741 4.73928   1
   8   8  -2 33.8807 2.43782   3
  -8  -8   2 36.9073 2.02887   1
  -8  -8   2 39.7417 2.03977   2
   7   8  -2 291.891 10.5920   3
  -7  -8   2 294.486 9.98173   1
  -7  -8   2 298.902 10.3671   2
  -6  -8   2 4.18817 0.67814   1
  -6  -8   2 3.25018 0.71521   2
  -5  -8   2 876.355 30.7009   2
  -5  -8   2 977.875 29.4719   1
  -4  -8   2 32.9963 1.88560   2
  -3  -8   2 135.909 5.32693   2
  -2  -8   2 -0.0367 0.47646   2
  -1  -8   2 0.31165 0.53362   2
   0  -8   2 72.9173 3.41124   2
   1  -8   2 96.5209 4.23749   2
   2  -8   2 56.9769 2.99369   2
   3  -8   2 73.0244 3.60314   2
   4  -8   2 69.4706 3.58061   2
   5  -8   2 44.6650 2.88256   2
   6  -8   2 49.5168 3.21796   2
  15   7  -2 -0.8131 1.12030   3
  14   7  -2 4.97927 1.38091   3
 -14  -7   2 7.89757 1.59871   1
  13   7  -2 3.61157 1.27945   3
 -13  -7   2 3.12914 1.14788   1
  12   7  -2 104.816 4.99576   3
 -12  -7   2 101.842 4.79910   1
  11   7  -2 2.27589 0.94928   3
 -11  -7   2 2.03529 0.89349   1
  10   7  -2 7.51663 1.28431   3
 -10  -7   2 11.3018 1.36772   1
   9   7  -2 11.9811 1.57332   3
  -9  -7   2 11.6464 1.31387   1
   8   7  -2 73.5637 3.72566   3
  -8  -7   2 79.5970 3.42711   1
  -8  -7   2 85.5148 3.32169   2
   7   7  -2 41.4299 2.41147   3
  -7  -7   2 40.3516 2.03249   1
  -7  -7   2 36.9118 1.93016   2
  -6  -7   2 10.8463 1.00173   2
  -6  -7   2 11.9086 1.03859   1
  -5  -7   2 18.4520 1.15319   1
  -5  -7   2 18.0440 1.25749   2
  -4  -7   2 0.75163 0.35149   1
  -4  -7   2 0.04094 0.42843   2
  -3  -7   2 29.2447 1.71770   2
  -3  -7   2 30.5586 1.17989   1
  -2  -7   2 472.247 16.0782   2
   0  -7   2 52.7667 2.57334   2
   1  -7   2 147.656 5.75970   2
   2  -7   2 142.858 5.64456   2
   3  -7   2 96.1915 4.22747   2
   4  -7   2 400.010 14.1512   2
   5  -7   2 48.8480 2.83164   2
   6  -7   2 1.65923 0.87188   2
  15   6  -2 13.6147 2.11083   3
  14   6  -2 40.8290 3.04695   3
 -14  -6   2 31.8628 2.97461   1
  13   6  -2 75.8041 4.21029   3
 -13  -6   2 85.0219 4.35812   1
  12   6  -2 215.883 8.65044   3
 -12  -6   2 225.637 8.65177   1
  11   6  -2 69.7234 3.70211   3
 -11  -6   2 69.1006 3.61182   1
  10   6  -2 10.3451 1.49158   3
 -10  -6   2 11.3696 1.37674   1
   9   6  -2 211.335 8.00704   3
  -9  -6   2 211.793 7.75820   1
   8   6  -2 234.054 8.80923   3
  -8  -6   2 262.057 8.41946   2
  -8  -6   2 227.082 8.49627   1
   7   6  -2 255.077 9.22304   3
  -7  -6   2 271.012 8.90501   2
  -7  -6   2 244.516 8.83661   1
   6   6  -2 1.07144 0.61851   3
  -6  -6   2 1.84874 0.49047   2
  -6  -6   2 1.25417 0.52610   1
  -5  -6   2 115.609 4.07370   1
  -5  -6   2 107.669 4.22131   2
  -4  -6   2 24.0175 1.41682   2
  -4  -6   2 26.2866 1.25453   1
  -3  -6   2 812.220 24.5845   1
  -3  -6   2 742.942 25.6995   2
  -2  -6   2 2861.00 92.7129   2
  -1  -6   2 8.14211 0.93039   2
   0  -6   2 1.08364 0.49039   2
  -1   6  -2 115.903 3.56530   1
   1  -6   2 92.6056 4.16200   2
  -2   6  -2 17.6912 0.93091   1
   2  -6   2 13.3030 1.30586   2
  -3   6  -2 26.9698 1.28982   1
   3  -6   2 19.4402 1.59677   2
  -4   6  -2 270.434 8.96330   1
   4  -6   2 260.322 9.64779   2
  -5   6  -2 98.7519 3.73487   1
   5  -6   2 92.9222 4.15258   2
   5  -6   2 87.5854 4.07224   3
   6  -6   2 63.2316 3.26692   3
   6  -6   2 66.7443 3.35831   2
   7  -6   2 263.081 10.0243   2
   7  -6   2 245.402 9.36009   3
   8  -6   2 20.9510 2.13471   3
   9  -6   2 44.4406 3.03242   3
  10  -6   2 0.44022 1.04675   3
  11  -6   2 22.7745 2.63673   3
  15   5  -2 47.0696 3.57998   3
  14   5  -2 -0.3436 1.00357   3
 -14  -5   2 -1.8031 0.98408   1
  13   5  -2 45.8006 3.19362   3
 -13  -5   2 42.2209 3.12468   1
  12   5  -2 40.4651 2.83875   3
 -12  -5   2 44.0826 3.02667   1
  11   5  -2 161.064 6.72408   3
 -11  -5   2 168.602 6.73636   1
  10   5  -2 25.0780 2.07940   3
 -10  -5   2 25.7698 2.00095   1
   9   5  -2 26.2527 1.97003   3
  -9  -5   2 25.4024 1.88397   1
   8   5  -2 38.8982 2.31136   3
  -8  -5   2 38.7746 2.21652   1
   7   5  -2 730.023 24.4326   3
  -7  -5   2 709.833 24.2415   1
  -7  -5   2 804.901 24.6051   2
   6   5  -2 20.5570 1.59971   3
  -6  -5   2 24.2758 1.25154   2
  -6  -5   2 20.8960 1.41795   1
   5   5  -2 -0.7308 0.40607   3
  -5  -5   2 0.15073 0.37631   1
  -5  -5   2 -0.0869 0.31054   2
  -4  -5   2 28.9059 1.37949   1
  -4  -5   2 27.5793 1.44936   2
  -3  -5   2 247.590 7.49791   1
  -3  -5   2 209.700 7.90060   2
  -2  -5   2 76.9889 3.24418   2
  -2  -5   2 88.6566 2.80985   1
  -1  -5   2 79.5112 3.21165   2
   0  -5   2 250.584 8.75057   2
   1  -5   2 62.4576 2.74994   2
   2  -5   2 233.614 8.33877   2
  -3   5  -2 0.10679 0.28136   1
   3  -5   2 -0.1509 0.48854   2
  -4   5  -2 4.36711 0.65032   1
   4  -5   2 3.25472 0.73732   3
   4  -5   2 4.16683 0.82636   2
  -5   5  -2 315.425 10.4734   1
   5  -5   2 307.815 11.0087   2
   5  -5   2 306.063 10.7294   3
  -6   5  -2 2.17053 0.73516   1
   6  -5   2 5.04624 0.97869   3
   6  -5   2 4.61757 0.92088   2
  -7   5  -2 101.460 4.21164   1
   7  -5   2 96.7157 4.40900   3
   7  -5   2 103.719 4.46337   2
  -8   5  -2 0.74016 0.72297   1
   8  -5   2 0.51538 0.78259   3
  -9   5  -2 39.4917 2.68455   1
   9  -5   2 40.0283 2.76151   3
  10  -5   2 56.2985 3.49978   3
  11  -5   2 22.5092 2.44853   3
  15   4  -2 26.5744 3.09295   3
  14   4  -2 3.32880 1.33857   3
 -14  -4   2 4.67877 1.49038   1
  13   4  -2 14.6924 1.98393   3
 -13  -4   2 18.7219 2.24284   1
  12   4  -2 63.9544 3.63759   3
 -12  -4   2 65.0834 3.75911   1
  11   4  -2 9.82030 1.44564   3
 -11  -4   2 8.85570 1.50301   1
  10   4  -2 159.993 6.50306   3
 -10  -4   2 166.266 6.54446   1
   9   4  -2 13.0814 1.46347   3
  -9  -4   2 12.5747 1.42310   1
   8   4  -2 106.134 4.49364   3
  -8  -4   2 109.958 4.44117   1
   7   4  -2 16.0050 1.40574   3
  -7  -4   2 16.6353 1.34684   1
  -7  -4   2 19.4093 0.97677   2
   6   4  -2 473.192 16.1327   3
  -6  -4   2 472.243 15.9819   1
  -6  -4   2 516.122 16.0884   2
   5   4  -2 1358.28 43.3396   3
  -5  -4   2 1270.84 43.2267   1
  -5  -4   2 1465.48 44.3107   2
   4   4  -2 169.034 6.03871   3
  -4  -4   2 168.906 5.78271   1
  -4  -4   2 170.477 5.88185   2
  -3  -4   2 28.7957 1.24933   1
  -3  -4   2 26.3299 1.33481   2
  -2  -4   2 91.4189 3.56374   2
  -2  -4   2 100.029 3.24447   1
  -1  -4   2 0.15953 0.32324   2
  -1  -4   2 0.37886 0.18039   1
   0  -4   2 4061.88 131.702   2
   0  -4   2 4051.02 127.156   1
   1  -4   2 432.557 14.2656   2
   1  -4   2 415.308 13.4542   1
   2  -4   2 0.74529 0.29732   1
   2  -4   2 0.68835 0.46390   2
   3  -4   2 212.556 7.53492   2
   3  -4   2 215.189 7.06738   1
   3  -4   2 201.202 7.26197   3
   4  -4   2 57.1648 2.53907   3
   4  -4   2 52.4328 2.53477   2
  -5   4  -2 590.762 18.6603   1
   5  -4   2 574.639 19.3328   2
   5  -4   2 551.661 18.7518   3
  -6   4  -2 353.153 11.7225   1
   6  -4   2 343.572 11.8391   3
   6  -4   2 339.383 12.1002   2
  -7   4  -2 0.05967 0.59899   1
   7  -4   2 0.08397 0.60862   3
   7  -4   2 0.26615 0.54877   2
  -8   4  -2 0.53459 0.67552   1
   8  -4   2 0.02898 0.68686   3
  -9   4  -2 130.126 5.46579   1
   9  -4   2 132.925 5.58677   3
 -10   4  -2 37.8077 2.67584   1
  10  -4   2 47.1091 2.97838   3
 -11   4  -2 0.42117 1.08878   1
  11  -4   2 1.95617 1.09762   3
  12  -4   2 17.2688 2.16832   3
  14   3  -2 154.309 6.98041   3
 -14  -3   2 157.120 7.18311   1
  13   3  -2 49.7434 3.33824   3
 -13  -3   2 49.1006 3.46130   1
  12   3  -2 2.25692 1.03057   3
 -12  -3   2 1.56178 1.11672   1
  11   3  -2 6.13947 1.24671   3
 -11  -3   2 5.34307 1.30537   1
  10   3  -2 291.452 10.7747   3
 -10  -3   2 309.406 10.9137   1
   9   3  -2 74.3589 3.60177   3
  -9  -3   2 80.7695 3.70119   1
   8   3  -2 0.63984 0.61776   3
  -8  -3   2 1.36596 0.68824   1
   7   3  -2 12.0865 1.33001   3
  -7  -3   2 14.8770 1.27854   1
  -7  -3   2 15.4615 0.75164   2
   6   3  -2 286.815 10.1942   3
  -6  -3   2 281.402 10.0926   1
  -6  -3   2 325.311 9.89735   2
   5   3  -2 196.685 7.17967   3
  -5  -3   2 199.929 7.06496   1
  -5  -3   2 218.149 6.91083   2
   4   3  -2 386.816 13.1853   3
  -4  -3   2 426.029 13.2370   2
  -4  -3   2 386.300 13.0507   1
  -3  -3   2 8.23689 0.61233   2
  -3  -3   2 7.55462 0.68498   1
  -2  -3   2 408.511 13.9339   2
  -2  -3   2 435.886 13.4586   1
  -1  -3   2 2.61854 0.44811   2
  -1  -3   2 2.30219 0.26715   1
   0  -3   2 7.63754 0.46632   1
   0  -3   2 7.94740 0.75261   2
   1  -3   2 9.03400 0.59270   1
   1  -3   2 10.6563 0.88199   2
   2  -3   2 268.342 9.00624   3
   2  -3   2 279.486 8.87195   1
   2  -3   2 269.691 9.32478   2
   3  -3   2 120.222 4.45814   3
   3  -3   2 124.409 4.63554   2
   3  -3   2 127.246 4.37074   1
   4  -3   2 835.711 26.3468   1
   4  -3   2 820.719 26.3343   3
   4  -3   2 814.102 27.1822   2
   5  -3   2 12.9132 1.11912   2
   5  -3   2 13.1183 1.15093   3
  -6   3  -2 57.7488 2.67331   1
   6  -3   2 58.3422 2.73333   3
   6  -3   2 57.0053 2.70706   2
  -7   3  -2 130.564 5.21812   1
   7  -3   2 134.961 5.26000   3
   7  -3   2 137.277 5.29079   2
  -8   3  -2 54.2046 2.93891   1
   8  -3   2 60.7627 3.00950   3
  -9   3  -2 -0.1241 0.70611   1
   9  -3   2 0.90267 0.71834   3
 -10   3  -2 20.5922 2.06514   1
  10  -3   2 20.5602 1.94644   3
 -11   3  -2 1.72892 1.09464   1
  11  -3   2 2.08179 1.06341   3
 -12   3  -2 16.8980 2.11986   1
  12  -3   2 17.4835 2.10154   3
  13  -3   2 26.4140 2.80639   3
  14   2  -2 5.20004 1.45931   3
 -14  -2   2 6.57752 1.68657   1
  13   2  -2 86.4188 4.55333   3
 -13  -2   2 76.7492 4.49363   1
  12   2  -2 10.7481 1.64752   3
 -12  -2   2 8.24159 1.62751   1
  11   2  -2 14.4025 1.71600   3
 -11  -2   2 14.7369 1.89624   1
  10   2  -2 3.19576 0.99301   3
 -10  -2   2 0.74692 0.85626   1
   9   2  -2 107.188 4.63332   3
  -9  -2   2 110.741 4.73072   1
   8   2  -2 4.29749 0.83459   3
  -8  -2   2 3.72095 0.86576   1
  -7  -2   2 96.9451 3.98250   1
   6   2  -2 41.6772 2.15592   3
  -6  -2   2 47.1439 1.53954   2
  -6  -2   2 34.9430 2.03002   1
   5   2  -2 146.385 5.57270   3
  -5  -2   2 160.153 5.56899   1
  -5  -2   2 160.281 5.17824   2
   4   2  -2 229.128 8.34481   3
  -4  -2   2 247.755 8.34056   1
  -4  -2   2 265.638 8.20298   2
   3   2  -2 6607.01 210.554   3
  -3  -2   2 7341.17 215.720   2
  -3  -2   2 6074.12 209.969   1
  -2  -2   2 118.389 3.89400   2
  -2  -2   2 107.985 3.82560   1
  -1  -2   2 685.868 21.2956   1
  -1  -2   2 665.672 22.0035   2
   0  -2   2 8.41208 0.61554   2
   0  -2   2 8.21361 0.47589   1
   1  -2   2 26.7261 1.09332   1
   1  -2   2 26.2830 1.26218   2
   2  -2   2 1210.40 38.2762   3
   2  -2   2 1214.13 39.6101   2
   2  -2   2 1225.36 38.3740   1
   3  -2   2 585.625 18.5726   3
   3  -2   2 573.252 19.2064   2
   3  -2   2 584.119 18.6150   1
   4  -2   2 66.3638 2.85876   2
   4  -2   2 71.7758 2.80166   3
   4  -2   2 73.0603 2.82376   1
   5  -2   2 70.6761 2.95378   2
   5  -2   2 69.9822 2.93572   1
   5  -2   2 70.7554 2.90992   3
   6  -2   2 94.2971 3.85903   2
   6  -2   2 101.254 3.87225   3
   6  -2   2 95.3117 3.86750   1
  -7   2  -2 98.8279 4.10542   1
   7  -2   2 93.7808 3.93909   2
   7  -2   2 98.9695 3.99124   3
  -8   2  -2 594.401 19.6805   1
   8  -2   2 587.269 19.5104   3
  -9   2  -2 13.0392 1.60273   1
   9  -2   2 14.1788 1.48786   3
 -10   2  -2 60.9296 3.44882   1
  10  -2   2 68.1635 3.41644   3
 -11   2  -2 -0.9001 0.84532   1
  11  -2   2 0.64596 0.83894   3
 -12   2  -2 -0.9392 0.82991   1
  12  -2   2 2.28934 0.99656   3
 -13   2  -2 -3.3180 0.92538   1
  13  -2   2 -0.2034 0.95107   3
  14   1  -2 15.0554 2.10478   3
 -14  -1   2 13.6885 2.25195   1
  13   1  -2 14.2401 2.02460   3
 -13  -1   2 13.0843 1.99880   1
  12   1  -2 45.9661 3.02986   3
 -12  -1   2 39.8793 3.03501   1
  11   1  -2 12.7628 1.71271   3
 -11  -1   2 12.9593 1.81513   1
  10   1  -2 47.0012 2.81033   3
 -10  -1   2 47.3987 2.94797   1
   9   1  -2 2.48569 0.83139   3
  -9  -1   2 3.41227 0.98285   1
   8   1  -2 76.1785 3.50690   3
  -8  -1   2 78.0726 3.55133   1
   7   1  -2 -0.1502 0.45862   3
  -7  -1   2 0.48125 0.53104   1
   6   1  -2 46.0936 2.18978   3
  -6  -1   2 41.5780 2.14634   1
   5   1  -2 29.0591 1.58293   3
  -5  -1   2 25.7251 1.53442   1
   4   1  -2 418.907 14.0318   3
  -4  -1   2 444.543 14.0866   1
   3   1  -2 16.2763 1.02852   3
  -3  -1   2 16.9220 0.61496   2
  -3  -1   2 16.5859 1.01855   1
   2   1  -2 1172.81 37.6168   3
  -2  -1   2 1221.53 38.8393   2
  -1  -1   2 98.8096 3.32762   1
  -1  -1   2 99.7692 3.37813   2
   0  -1   2 0.66653 0.37619   2
   0  -1   2 0.67275 0.37287   1
   1  -1   2 490.879 15.4948   1
   1  -1   2 486.216 16.0062   2
   2  -1   2 10.1169 0.63949   3
   2  -1   2 9.66088 0.72646   2
   2  -1   2 8.88146 0.66402   1
   3  -1   2 505.178 16.4993   1
   3  -1   2 534.318 16.3850   3
   3  -1   2 501.322 16.9640   2
   4  -1   2 0.33725 0.35669   1
   4  -1   2 0.95705 0.38723   3
   4  -1   2 0.96275 0.37257   2
   5  -1   2 37.8352 1.88632   1
   5  -1   2 34.6720 1.74501   2
   5  -1   2 37.2937 1.77702   3
   6  -1   2 32.3915 1.75389   3
   6  -1   2 33.6171 1.85665   1
  -7   1  -2 8.37956 0.90721   2
   7  -1   2 7.85854 0.96560   3
  -8   1  -2 10.9517 1.09458   2
  -8   1  -2 8.34411 1.27127   1
   8  -1   2 8.72537 1.10509   3
  -9   1  -2 113.837 4.97449   1
   9  -1   2 116.198 4.75026   3
 -10   1  -2 14.2786 1.75919   1
  10  -1   2 17.4741 1.71123   3
 -11   1  -2 -0.5671 0.76289   1
  11  -1   2 0.97773 0.83431   3
 -12   1  -2 1.90032 1.22478   1
  12  -1   2 3.62141 1.14291   3
 -13   1  -2 -1.0420 1.05536   1
  13  -1   2 0.55869 0.97238   3
  13   0  -2 127.859 6.11419   3
 -13   0   2 136.455 6.30065   1
  12   0  -2 118.506 5.50404   3
 -12   0   2 121.003 5.69140   1
  11   0  -2 42.4323 2.90414   3
 -11   0   2 48.6389 3.05429   1
  10   0  -2 -0.5336 0.67909   3
 -10   0   2 1.44242 0.91363   1
   9   0  -2 41.9176 2.51220   3
  -9   0   2 40.6892 2.54346   1
   8   0  -2 380.680 13.2119   3
  -8   0   2 391.686 13.3102   1
   7   0  -2 70.9663 3.28313   3
  -7   0   2 80.1409 3.41656   1
   6   0  -2 209.118 7.77065   3
  -6   0   2 238.138 7.29677   2
  -6   0   2 216.532 7.83538   1
   5   0  -2 15.0189 1.18201   3
  -5   0   2 18.7148 0.70081   2
  -5   0   2 17.0120 1.24578   1
   4   0  -2 349.653 11.5730   3
  -4   0   2 355.129 11.6333   1
   3   0  -2 4.55867 0.60287   3
  -3   0   2 3.80233 0.58808   1
   2   0  -2 3295.00 93.7473   3
  -2   0   2 2658.79 93.5870   1
   1   0  -2 38.8005 1.34707   2
   1   0  -2 38.7052 1.43394   3
  -1   0   2 37.3123 1.43611   1
   0   0  -2 24.0202 0.83594   3
   0   0  -2 21.2975 0.93052   2
   0   0   2 22.4124 0.92538   1
   1   0   2 -2.1936 0.26691   3
   1   0   2 -1.5736 0.41695   1
   2   0   2 24.0596 0.92271   3
   2   0   2 20.9176 1.05533   1
   2   0   2 21.8977 1.08185   2
   3   0   2 89.4315 3.10770   3
  -4   0  -2 141.620 5.13461   2
   4   0   2 149.620 4.95701   3
   4   0   2 141.740 5.09373   1
  -5   0  -2 377.810 12.8094   2
   5   0   2 378.637 12.6378   1
   5   0   2 387.675 12.4412   3
  -6   0  -2 88.5891 3.43179   2
   6   0   2 87.1919 3.41815   3
  -7   0  -2 0.79320 0.36461   2
   7   0   2 -0.1454 0.40818   3
   7   0   2 0.42158 0.52244   1
  -8   0  -2 13.3859 1.09391   2
   8   0   2 10.7554 1.19701   3
  -9   0  -2 75.3919 3.72372   1
   9   0   2 77.1695 3.48267   3
 -10   0  -2 2.92031 1.07603   1
  10   0   2 2.47711 0.83793   3
 -11   0  -2 118.869 5.55101   1
  11   0   2 120.252 5.13089   3
 -12   0  -2 3.90250 1.38246   1
  12   0   2 4.05960 1.12575   3
 -13   0  -2 40.7368 3.27112   1
  13   0   2 50.4930 3.19757   3
  13  -1  -2 75.4053 4.29717   3
 -13   1   2 67.9275 4.19106   1
  12  -1  -2 34.5353 2.71724   3
 -12   1   2 33.2707 2.78821   1
  11  -1  -2 88.4626 4.37317   3
 -11   1   2 81.4320 4.33551   1
  10  -1  -2 1.73560 0.90836   3
 -10   1   2 1.62852 0.89879   1
   9  -1  -2 2.79727 0.89598   3
  -9   1   2 1.29606 0.82158   1
   8  -1  -2 0.45703 0.64095   3
  -8   1   2 0.43576 0.70630   1
   7  -1  -2 38.2209 2.16752   3
  -7   1   2 36.8311 2.20232   1
   6  -1  -2 1.21195 0.54886   3
  -6   1   2 1.30848 0.59661   1
   5  -1  -2 21.1833 0.93628   2
   5  -1  -2 19.0834 1.32562   3
  -5   1   2 20.3193 1.38339   1
   4  -1  -2 262.855 8.60529   2
   4  -1  -2 253.843 8.78304   3
  -4   1   2 267.760 8.82091   1
   3  -1  -2 4.38342 0.61877   3
   3  -1  -2 3.97347 0.37194   2
  -3   1   2 4.62571 0.59968   1
   2  -1  -2 213.568 6.84135   2
   2  -1  -2 202.642 6.86405   3
  -2   1   2 206.827 6.87460   1
   1  -1  -2 675.868 21.8864   3
   1  -1  -2 730.038 22.5026   2
  -1   1   2 680.260 21.9748   1
   0  -1  -2 350.626 11.3575   3
   0  -1  -2 373.959 11.7700   2
   0   1   2 358.109 11.4845   1
   1   1   2 388.391 12.3493   1
  -2  -1  -2 42.8725 1.75229   2
   2   1   2 43.0982 1.56954   3
  -3  -1  -2 637.427 21.3874   2
   3   1   2 672.369 20.6470   3
  -4  -1  -2 652.154 21.5269   2
   4   1   2 673.081 20.8327   3
   4   1   2 645.193 21.0794   1
  -5  -1  -2 85.3174 3.16862   2
   5   1   2 81.8839 3.12892   3
   5   1   2 81.2890 3.28571   1
  -6  -1  -2 144.000 5.09780   2
   6   1   2 143.629 5.06059   3
   6   1   2 135.866 5.23987   1
  -7  -1  -2 1.39478 0.43289   2
   7   1   2 0.82918 0.51733   1
   7   1   2 1.32375 0.52645   3
  -8  -1  -2 0.19571 0.35241   2
   8   1   2 -0.4341 0.48642   1
   8   1   2 0.08864 0.49696   3
   9   1   2 1.02236 0.65835   3
 -10  -1  -2 27.8782 2.23604   1
  10   1   2 25.2708 1.93874   3
 -11  -1  -2 2.15739 1.19681   1
  11   1   2 4.56195 1.01078   3
 -12  -1  -2 1.16785 1.16774   1
  12   1   2 2.67473 0.98424   3
 -13  -1  -2 11.3633 1.85768   1
  13   1   2 12.1467 1.69370   3
 -14  -1  -2 46.7264 3.71704   1
  13  -2  -2 20.5201 2.46881   3
 -13   2   2 23.8350 2.67071   1
  12  -2  -2 0.38349 0.93920   3
 -12   2   2 0.50575 1.00116   1
  11  -2  -2 39.3879 2.85770   3
 -11   2   2 42.2548 2.94624   1
  10  -2  -2 23.0580 2.20153   3
 -10   2   2 22.4797 2.08278   1
   9  -2  -2 76.4159 3.64818   3
  -9   2   2 65.7464 3.47502   1
   8  -2  -2 96.5922 4.29709   3
  -8   2   2 98.9897 4.29985   1
   7  -2  -2 19.4552 1.58622   3
  -7   2   2 21.5020 1.68754   1
   6  -2  -2 613.674 19.7537   2
   6  -2  -2 608.383 19.7230   3
  -6   2   2 581.882 19.7297   1
   5  -2  -2 60.2453 2.27440   2
   5  -2  -2 58.9367 2.65246   3
  -5   2   2 57.6175 2.61593   1
   4  -2  -2 70.7930 2.64209   2
  -4   2   2 73.4955 2.91163   1
   3  -2  -2 148.528 4.85328   2
  -3   2   2 131.886 4.90584   1
   2  -2  -2 161.550 5.64072   3
   2  -2  -2 171.008 5.63496   2
  -2   2   2 166.548 5.61066   1
   1  -2  -2 2516.89 81.4861   3
   1  -2  -2 2670.34 84.7075   2
  -1   2   2 2631.29 82.2548   1
   0  -2  -2 5031.25 154.879   2
   0  -2  -2 4548.30 149.809   3
   0   2   2 4765.90 150.698   1
  -1  -2  -2 19.5475 0.89723   2
   1   2   2 16.9237 0.79992   1
  -2  -2  -2 470.739 15.5520   2
   2   2   2 479.507 15.1456   1
  -3  -2  -2 823.471 25.9686   2
   3   2   2 781.265 25.2999   1
   3   2   2 787.142 25.0956   3
  -4  -2  -2 86.0355 3.10223   2
   4   2   2 79.7666 3.14724   1
   4   2   2 87.0066 3.05213   3
  -5  -2  -2 1160.27 36.2412   2
   5   2   2 1071.05 35.4246   1
   5   2   2 1108.04 35.1415   3
  -6  -2  -2 239.562 8.00293   2
   6   2   2 231.851 8.10390   1
   6   2   2 227.431 7.86483   3
  -7  -2  -2 23.8281 1.28523   2
   7   2   2 22.4801 1.56957   1
   7   2   2 22.6487 1.41225   3
  -8  -2  -2 4.35811 0.61963   2
   8   2   2 4.04901 0.73580   3
   8   2   2 3.29854 0.81456   1
   9   2   2 20.7676 1.62815   3
 -10  -2  -2 5.09176 1.13458   1
  10   2   2 4.65996 0.93456   3
 -11  -2  -2 58.0295 3.43138   1
  11   2   2 55.9662 3.01573   3
 -12  -2  -2 22.9325 2.41204   1
  12   2   2 23.0971 2.07072   3
 -13  -2  -2 4.88973 1.46384   1
  13   2   2 4.56443 1.20081   3
 -14  -2  -2 3.27969 1.51001   1
  12  -3  -2 2.91113 1.25361   3
 -12   3   2 2.19379 1.18320   1
  11  -3  -2 2.38415 1.11414   3
 -11   3   2 -0.9032 0.91726   1
  10  -3  -2 69.4693 3.71038   3
 -10   3   2 60.5735 3.53047   1
   9  -3  -2 23.4420 2.16954   3
  -9   3   2 21.4889 2.00326   1
   8  -3  -2 31.5419 2.18864   3
  -8   3   2 29.7632 2.10644   1
   7  -3  -2 2.01128 0.70999   3
  -7   3   2 2.09150 0.72628   1
   6  -3  -2 0.22404 0.35383   2
   6  -3  -2 0.46464 0.49661   3
  -6   3   2 0.33945 0.49519   1
   5  -3  -2 -0.1538 0.31054   2
   5  -3  -2 0.21786 0.45535   3
  -5   3   2 -0.3652 0.40074   1
   4  -3  -2 115.207 4.04416   2
   4  -3  -2 104.462 4.19056   3
  -4   3   2 110.741 4.13273   1
   3  -3  -2 20.2406 1.06637   2
   3  -3  -2 17.3404 1.20568   3
  -3   3   2 19.1273 1.14136   1
   2  -3  -2 95.1400 3.47372   2
   2  -3  -2 93.7470 3.53629   3
  -2   3   2 93.3383 3.39856   1
   1  -3  -2 50.6847 2.07997   3
   1  -3  -2 53.4863 2.06096   2
  -1   3   2 51.9123 1.94986   1
   0  -3  -2 6.82644 0.63065   2
   0  -3  -2 6.72188 0.60745   3
   0   3   2 5.52779 0.47253   1
  -1  -3  -2 258.809 8.47328   2
   1   3   2 245.046 8.08319   1
  -2  -3  -2 1.85292 0.37243   2
   2   3   2 2.16856 0.33749   1
  -3  -3  -2 56.4776 2.21888   2
   3   3   2 57.6477 2.18052   1
  -4  -3  -2 137.898 4.81021   2
   4   3   2 134.742 4.72729   3
  -5  -3  -2 129.376 4.57227   2
   5   3   2 129.008 4.56517   3
   5   3   2 127.518 4.66384   1
  -6  -3  -2 22.2446 1.15049   2
   6   3   2 19.5092 1.28077   3
   6   3   2 20.3885 1.34771   1
  -7  -3  -2 272.127 9.41680   2
   7   3   2 282.086 9.40647   3
   7   3   2 277.045 9.61419   1
  -8  -3  -2 64.9388 2.63652   2
   8   3   2 63.3406 2.83271   3
   8   3   2 65.4367 3.06093   1
   9   3   2 141.451 5.41737   3
 -10  -3  -2 2.82448 0.91862   1
  10   3   2 1.52110 0.68781   3
 -11  -3  -2 30.4260 2.41497   1
  11   3   2 26.7449 2.01097   3
 -12  -3  -2 10.4217 1.72606   1
  12   3   2 13.2145 1.57075   3
 -13  -3  -2 0.27779 1.13873   1
  13   3   2 -0.4941 0.79662   3
 -14  -3  -2 0.65348 1.35311   1
  14   3   2 2.15955 1.10646   3
  12  -4  -2 16.0025 2.21359   3
 -12   4   2 11.3541 1.80297   1
  11  -4  -2 6.63294 1.47790   3
 -11   4   2 4.18823 1.23665   1
  10  -4  -2 -0.0241 0.86454   3
 -10   4   2 0.43920 0.83977   1
   9  -4  -2 -0.7728 0.77874   3
  -9   4   2 -0.8484 0.66116   1
   8  -4  -2 0.57497 0.75845   3
  -8   4   2 0.43359 0.67384   1
   7  -4  -2 144.492 5.81544   3
  -7   4   2 143.970 5.62271   1
   6  -4  -2 25.4000 1.50906   2
   6  -4  -2 25.2929 1.81290   3
  -6   4   2 21.2597 1.60065   1
   5  -4  -2 6.21789 0.99297   3
   5  -4  -2 8.55745 0.85500   2
  -5   4   2 7.38548 0.89835   1
   4  -4  -2 189.151 7.07256   3
   4  -4  -2 200.830 7.01146   2
  -4   4   2 207.433 6.97702   1
   3  -4  -2 1049.18 33.1798   2
   3  -4  -2 1014.62 32.3503   3
  -3   4   2 979.782 32.2726   1
   2  -4  -2 1.59051 0.44104   2
   2  -4  -2 1.94907 0.52472   3
  -2   4   2 1.66408 0.40036   1
   1  -4  -2 262.412 8.79579   2
   1  -4  -2 256.862 8.61028   3
  -1   4   2 254.393 8.39148   1
   0  -4  -2 123.861 4.50563   2
   0   4   2 125.765 4.17785   1
  -1  -4  -2 27.6312 1.36092   2
   1   4   2 26.7353 1.08365   1
   2   4   2 4321.08 136.298   1
  -3  -4  -2 119.838 4.32582   2
   3   4   2 119.938 4.10951   1
  -4  -4  -2 17.8921 1.02047   2
   4   4   2 17.9292 1.01544   1
  -5  -4  -2 6.72313 0.67576   2
   5   4   2 8.37253 0.84392   3
   5   4   2 5.93839 0.69946   1
  -6  -4  -2 -0.2513 0.28687   2
   6   4   2 0.29323 0.41719   3
   6   4   2 0.01188 0.36083   1
  -7  -4  -2 103.560 3.94247   2
   7   4   2 108.643 4.23083   1
   7   4   2 106.485 4.09878   3
  -8  -4  -2 55.3330 2.33019   2
   8   4   2 54.9305 2.70956   1
   8   4   2 52.6056 2.56317   3
  -9  -4  -2 8.25485 0.85993   2
   9   4   2 6.70261 1.00196   1
   9   4   2 8.58413 1.08045   3
  10   4   2 1.68424 0.72058   3
 -11  -4  -2 211.675 8.23574   1
  11   4   2 209.836 7.85922   3
 -12  -4  -2 0.94230 0.93726   1
  12   4   2 0.67735 0.70701   3
 -13  -4  -2 6.38229 1.54983   1
  13   4   2 8.27528 1.44136   3
 -14  -4  -2 25.2073 2.87019   1
  14   4   2 21.8729 2.25788   3
  11  -5  -2 58.0587 3.80203   3
  10  -5  -2 -0.1370 0.87961   3
 -10   5   2 -0.7589 0.94203   1
   9  -5  -2 0.01780 0.79492   3
  -9   5   2 -0.8229 0.77156   1
   8  -5  -2 3.12681 1.07836   3
  -8   5   2 1.90500 0.87712   1
   7  -5  -2 44.7640 2.74539   3
  -7   5   2 47.4529 2.53347   1
   6  -5  -2 18.2345 1.67007   3
  -6   5   2 18.1770 1.48676   1
   5  -5  -2 -0.2127 0.52657   3
   5  -5  -2 0.52358 0.50493   2
  -5   5   2 1.61408 0.61681   1
   4  -5  -2 -0.0127 0.47754   3
   4  -5  -2 0.37442 0.44878   2
  -4   5   2 -0.5011 0.37314   1
   3  -5  -2 441.615 14.7315   3
   3  -5  -2 436.581 14.9365   2
  -3   5   2 452.383 14.4827   1
   2  -5  -2 51.0582 2.37906   3
   2  -5  -2 51.0130 2.31846   2
  -2   5   2 54.8362 2.14444   1
   1  -5  -2 14.7023 1.07957   2
   1  -5  -2 13.0420 1.06150   3
  -1   5   2 14.1169 0.80324   1
   0  -5  -2 93.5265 3.51478   2
   0   5   2 87.8365 3.08809   1
  -1  -5  -2 24.9345 1.35292   2
   1   5   2 24.9885 1.00218   1
  -2  -5  -2 9.94336 0.90187   2
   2   5   2 9.37798 0.57772   1
  -3  -5  -2 23.1556 1.32707   2
   3   5   2 22.6387 1.07372   1
  -4  -5  -2 3.59543 0.53462   2
   4   5   2 3.01236 0.44765   1
  -5  -5  -2 62.4284 2.66916   2
   5   5   2 68.9335 2.65076   1
  -6  -5  -2 240.441 8.40867   2
   6   5   2 245.088 8.36232   3
   6   5   2 244.434 8.31776   1
  -7  -5  -2 80.0241 3.13781   2
   7   5   2 78.0411 3.29495   3
   7   5   2 76.2666 3.27925   1
  -8  -5  -2 299.911 10.4871   2
   8   5   2 313.342 10.5224   3
   8   5   2 306.917 10.6222   1
  -9  -5  -2 222.906 7.80707   2
   9   5   2 220.692 7.97385   3
   9   5   2 222.507 8.12080   1
  10   5   2 0.76884 0.60814   3
 -11  -5  -2 16.7765 1.85170   1
  11   5   2 12.1999 1.42468   3
 -12  -5  -2 2.45221 1.06540   1
  12   5   2 2.69537 0.94279   3
 -13  -5  -2 249.757 10.1416   1
  13   5   2 268.575 9.77345   3
 -14  -5  -2 102.984 5.37503   1
  14   5   2 98.0596 4.82479   3
  10  -6  -2 -0.6186 0.90561   3
   9  -6  -2 0.96772 1.04464   3
   8  -6  -2 9.84788 1.57655   3
  -8   6   2 7.84657 1.33921   1
   7  -6  -2 17.7719 1.88250   3
  -7   6   2 18.7600 1.61529   1
   6  -6  -2 111.312 4.92307   3
  -6   6   2 112.485 4.51716   1
   5  -6  -2 0.60777 0.72909   3
   5  -6  -2 0.47573 0.52562   2
  -5   6   2 0.11682 0.46141   1
   4  -6  -2 104.918 4.17849   2
   4  -6  -2 98.8472 4.30716   3
  -4   6   2 103.203 3.98736   1
   3  -6  -2 1.26769 0.55496   2
   3  -6  -2 1.72458 0.63927   3
  -3   6   2 1.05094 0.43210   1
   2  -6  -2 2.99162 0.64510   2
   2  -6  -2 2.07529 0.60312   3
  -2   6   2 2.16838 0.44088   1
   1  -6  -2 598.179 20.2245   2
  -1   6   2 613.244 19.2957   1
   0  -6  -2 13.9533 1.10279   2
   0   6   2 14.8517 0.74846   1
  -1  -6  -2 99.0098 3.99624   2
   1   6   2 107.459 3.45361   1
  -2  -6  -2 46.8576 2.19353   2
   2   6   2 48.5820 1.73217   1
  -3  -6  -2 15.0475 1.10902   2
   3   6   2 16.2349 0.81604   1
  -4  -6  -2 222.094 7.84972   2
   4   6   2 222.739 7.36881   1
  -5  -6  -2 1184.37 38.7491   2
   5   6   2 1182.87 37.5156   1
  -6  -6  -2 113.885 4.42330   2
   6   6   2 115.814 4.49039   3
   6   6   2 120.987 4.34604   1
  -7  -6  -2 173.766 6.22385   2
   7   6   2 167.805 6.26597   3
   7   6   2 172.943 6.19552   1
  -8  -6  -2 318.297 11.1966   2
   8   6   2 331.101 11.2053   1
   8   6   2 331.024 11.2108   3
  -9  -6  -2 174.763 6.36206   2
   9   6   2 171.717 6.57381   1
   9   6   2 179.755 6.58828   3
  10   6   2 10.3320 1.30202   3
 -11  -6  -2 6.23901 1.30550   1
  11   6   2 6.07026 1.10893   3
 -12  -6  -2 62.1255 3.55744   1
  12   6   2 58.5734 3.18947   3
 -13  -6  -2 21.0199 2.32379   1
  13   6   2 20.2261 2.01479   3
 -14  -6  -2 219.413 8.96130   1
  14   6   2 207.822 8.40023   3
 -15  -6  -2 -0.3417 1.19389   1
  10  -7  -2 49.4729 3.81629   3
   9  -7  -2 1.97399 1.10947   3
   8  -7  -2 100.663 5.03724   3
   7  -7  -2 20.1505 2.08396   3
   6  -7  -2 76.1699 3.91282   3
   5  -7  -2 7.98546 1.22523   3
   5  -7  -2 11.9368 1.32324   2
   4  -7  -2 51.1564 2.81486   3
   4  -7  -2 53.0015 2.64782   2
   3  -7  -2 10.8901 1.29807   3
   3  -7  -2 13.1459 1.26298   2
  -3   7   2 11.6500 0.99958   1
   2  -7  -2 431.500 14.8546   2
  -2   7   2 434.308 14.0299   1
   1  -7  -2 15.3028 1.29763   2
  -1   7   2 14.7275 0.83859   1
   0  -7  -2 540.189 18.6347   2
   0   7   2 565.996 17.5495   1
  -1  -7  -2 8.82675 1.02317   2
   1   7   2 11.6054 0.54397   1
  -2  -7  -2 22.4357 1.43589   2
   2   7   2 22.9387 0.92148   1
  -3  -7  -2 25.3256 1.56708   2
   3   7   2 25.5151 1.07571   1
  -4  -7  -2 292.591 10.2561   2
   4   7   2 295.274 9.57647   1
  -5  -7  -2 50.3319 2.34963   2
   5   7   2 46.9837 2.00683   1
  -6  -7  -2 13.2036 1.11864   2
   6   7   2 12.5740 1.00048   1
  -7  -7  -2 20.0794 1.34158   2
   7   7   2 19.5838 1.32450   1
   7   7   2 18.3203 1.49446   3
  -8  -7  -2 0.43869 0.44699   2
   8   7   2 1.11294 0.62875   3
   8   7   2 -0.1393 0.42912   1
  -9  -7  -2 70.3530 3.02780   2
   9   7   2 68.2850 3.23257   3
  10   7   2 23.1882 1.82508   3
 -11  -7  -2 60.2682 3.28259   1
  11   7   2 58.0568 3.10634   3
 -12  -7  -2 0.84658 0.91128   1
  12   7   2 0.81996 0.74523   3
 -13  -7  -2 -0.7297 0.87256   1
  13   7   2 -0.2591 0.77737   3
 -14  -7  -2 5.16469 1.49121   1
  14   7   2 2.16294 1.04891   3
 -15  -7  -2 14.1523 2.26301   1
   9  -8  -2 127.980 6.21336   3
   8  -8  -2 44.5857 3.23530   3
   7  -8  -2 75.0755 4.16532   3
   6  -8  -2 0.06160 0.79328   3
   5  -8  -2 72.2789 3.84755   3
   5  -8  -2 79.1103 3.64742   2
   4  -8  -2 4.99463 0.95936   2
   4  -8  -2 6.07084 1.23108   3
   3  -8  -2 28.1871 1.87480   2
   2  -8  -2 0.46534 0.54116   2
   1  -8  -2 254.348 9.16036   2
   0  -8  -2 58.1867 2.80930   2
  -1  -8  -2 401.507 13.8720   2
  -2  -8  -2 21.0343 1.54216   2
  -3  -8  -2 -0.0870 0.46617   2
   3   8   2 0.51186 0.20415   1
  -4  -8  -2 40.8737 2.17535   2
   4   8   2 43.3931 1.69449   1
  -5  -8  -2 5.10257 0.86036   2
   5   8   2 8.12678 0.73412   1
  -6  -8  -2 323.466 11.4550   2
   6   8   2 332.325 10.8809   1
  -7  -8  -2 173.017 6.48361   2
   7   8   2 173.338 6.16361   1
  -8  -8  -2 5.45724 0.87316   2
   8   8   2 6.88196 1.07026   3
   8   8   2 6.95371 0.89567   1
  -9  -8  -2 17.8741 1.44348   2
   9   8   2 19.5418 1.68999   3
 -10  -8  -2 8.57224 1.20915   1
  10   8   2 11.3356 1.36141   3
 -11  -8  -2 367.610 12.7977   1
  11   8   2 360.631 12.7626   3
 -12  -8  -2 80.2027 3.99278   1
  12   8   2 72.9248 3.78375   3
 -13  -8  -2 22.4003 2.30225   1
  13   8   2 21.4882 2.11548   3
 -14  -8  -2 1.41436 1.09344   1
  14   8   2 1.20796 0.92743   3
 -15  -8  -2 2.55583 1.43977   1
   5  -9  -2 35.3621 2.50807   2
   4  -9  -2 11.5675 1.47120   2
   3  -9  -2 14.7208 1.58400   2
   2  -9  -2 113.043 4.75673   2
   1  -9  -2 8.22851 1.12065   2
   0  -9  -2 0.72024 0.64387   2
  -1  -9  -2 779.649 26.1775   2
  -2  -9  -2 401.370 13.9797   2
  -3  -9  -2 39.1263 2.21977   2
  -4  -9  -2 50.5752 2.60774   2
  -5  -9  -2 1.26609 0.59283   2
   5   9   2 1.70910 0.41915   1
  -6  -9  -2 0.52105 0.52094   2
   6   9   2 1.14721 0.43944   1
  -7  -9  -2 285.237 10.2083   2
  -8  -9  -2 12.7386 1.34341   2
   8   9   2 12.0571 1.41164   3
  -9  -9  -2 107.264 4.46926   2
   9   9   2 110.095 4.74203   3
 -10  -9  -2 59.7709 2.95103   1
 -10  -9  -2 60.6145 2.93290   2
  10   9   2 58.5309 3.17263   3
 -11  -9  -2 -0.0689 0.74887   1
  11   9   2 -0.4239 0.63720   3
 -12  -9  -2 2.19914 1.03085   1
  12   9   2 2.44753 0.94766   3
 -13  -9  -2 14.3613 1.85027   1
  13   9   2 15.9583 1.86104   3
 -14  -9  -2 -0.2715 0.98022   1
  14   9   2 -0.8257 0.79167   3
 -15  -9  -2 18.0355 2.34992   1
   4 -10  -2 429.776 15.2985   2
   3 -10  -2 8.27170 1.25936   2
   2 -10  -2 8.03571 1.25668   2
   1 -10  -2 10.5587 1.30039   2
   0 -10  -2 25.0079 1.88298   2
  -1 -10  -2 32.8955 2.16356   2
  -2 -10  -2 734.139 24.8389   2
  -3 -10  -2 13.3178 1.43368   2
  -4 -10  -2 0.17159 0.61872   2
  -5 -10  -2 104.146 4.48007   2
  -6 -10  -2 10.2307 1.24147   2
  -7 -10  -2 0.90935 0.57959   2
  -8 -10  -2 2.70608 0.76947   2
  -9 -10  -2 11.6995 1.31059   2
  -9 -10  -2 9.48501 1.07435   1
   9  10   2 10.4681 1.45232   3
 -10 -10  -2 2.82819 0.84705   2
 -10 -10  -2 4.50538 0.91490   1
  10  10   2 2.60069 0.94182   3
 -11 -10  -2 26.3715 2.00227   1
  11  10   2 29.6855 2.31628   3
 -12 -10  -2 127.230 5.42015   1
  12  10   2 127.559 5.61246   3
 -13 -10  -2 14.1126 1.79989   1
  13  10   2 13.0582 1.71729   3
 -14 -10  -2 25.7952 2.51929   1
  14  10   2 23.4599 2.51468   3
 -15 -10  -2 3.54715 1.37103   1
   4 -11  -2 32.9013 2.52022   2
   3 -11  -2 71.8166 3.81689   2
   2 -11  -2 2.16919 1.00458   2
   1 -11  -2 5.56320 1.12003   2
   0 -11  -2 167.928 6.81489   2
  -1 -11  -2 7.22092 1.20115   2
  -2 -11  -2 54.2355 2.99553   2
  -3 -11  -2 269.511 10.0033   2
  -4 -11  -2 133.031 5.57225   2
  -5 -11  -2 115.283 4.97320   2
  -6 -11  -2 0.02464 0.59208   2
  -7 -11  -2 38.3230 2.42122   2
  -8 -11  -2 180.461 7.05065   2
  -9 -11  -2 101.598 4.55567   2
   9  11   2 109.812 4.91410   3
 -10 -11  -2 19.4795 1.69145   2
  10  11   2 19.1847 2.05553   3
  11  11   2 4.27978 1.20779   3
  12  11   2 17.5666 2.01155   3
  13  11   2 182.605 7.56635   3
   4 -12  -2 19.8451 2.23587   2
   3 -12  -2 -1.2067 0.74459   2
   2 -12  -2 44.1410 2.92982   2
   1 -12  -2 392.419 14.2428   2
   0 -12  -2 99.2539 4.62426   2
  -1 -12  -2 39.4721 2.65020   2
  -2 -12  -2 131.226 5.70491   2
  -3 -12  -2 2.61116 0.96051   2
  -4 -12  -2 115.215 5.10635   2
  -5 -12  -2 46.7705 2.82118   2
  -6 -12  -2 34.5608 2.38469   2
  -7 -12  -2 142.058 5.93620   2
  -8 -12  -2 306.355 11.2732   2
  -9 -12  -2 36.9945 2.40920   2
 -10 -12  -2 25.0189 1.99503   2
  10  12   2 28.3609 2.42217   3
  11  12   2 34.0748 2.75188   3
  12  12   2 7.85192 1.53044   3
  13  12   2 16.0784 2.06790   3
   3 -13  -2 -0.6188 0.88005   2
   2 -13  -2 24.2075 2.29140   2
   1 -13  -2 17.2892 2.09556   2
   0 -13  -2 23.1895 2.27165   2
  -1 -13  -2 6.73327 1.33397   2
  -2 -13  -2 0.98276 0.85265   2
  -3 -13  -2 3.15484 1.08271   2
  -4 -13  -2 20.1126 2.07024   2
  -5 -13  -2 10.9498 1.54033   2
  -6 -13  -2 80.5617 4.10303   2
  -7 -13  -2 8.19529 1.39768   2
  -8 -13  -2 54.3904 3.13510   2
  -9 -13  -2 -0.0810 0.74920   2
 -10 -13  -2 187.384 7.57898   2
  10  13   2 192.811 7.98026   3
  11  13   2 29.7959 2.74682   3
  12  13   2 93.9417 4.88850   3
  13  13   2 1.57885 1.07789   3
   3 -14  -2 -0.8109 1.05182   2
   2 -14  -2 76.1099 4.27745   2
   1 -14  -2 48.8087 3.34118   2
   0 -14  -2 1.60262 1.02873   2
  -1 -14  -2 213.791 8.73189   2
  -2 -14  -2 5.36480 1.36128   2
  -3 -14  -2 35.8751 2.79554   2
  -4 -14  -2 30.0838 2.54280   2
  -5 -14  -2 145.862 6.39510   2
  -6 -14  -2 85.4184 4.36893   2
  -7 -14  -2 29.7042 2.42811   2
  -8 -14  -2 1.87801 1.00680   2
  -9 -14  -2 34.7858 2.54135   2
 -10 -14  -2 -0.9077 0.81722   2
  10  14   2 1.37076 1.13946   3
  11  14   2 107.566 5.52446   3
  12  14   2 3.75307 1.38848   3
  13  14   2 37.5271 3.18269   3
   1 -15  -2 7.54710 1.60397   2
   0 -15  -2 3.25933 1.31871   2
  -1 -15  -2 103.969 5.26843   2
  -2 -15  -2 4.08535 1.26265   2
  -3 -15  -2 92.1721 4.85485   2
  -4 -15  -2 5.82851 1.44456   2
  -5 -15  -2 -0.5885 0.79329   2
  -6 -15  -2 5.20263 1.40113   2
  -7 -15  -2 8.88551 1.62556   2
  -8 -15  -2 -0.7912 0.78172   2
  -9 -15  -2 38.2663 2.78004   2
 -10 -15  -2 1.71223 1.00324   2
  10  15   2 1.41194 1.31186   3
  11  15   2 54.0918 3.91956   3
  12  15   2 81.3694 4.90886   3
  -2 -16  -2 0.35860 1.18951   2
  -3 -16  -2 28.8281 2.77650   2
  -4 -16  -2 34.6362 2.94162   2
  -5 -16  -2 3.75993 1.42992   2
  -6 -16  -2 29.9275 2.74382   2
  -7 -16  -2 19.9117 2.34181   2
  -8 -16  -2 6.50653 1.49039   2
  -9 -16  -2 72.2353 4.10345   2
 -10 -16  -2 1.05803 1.02028   2
  11  16   2 10.8537 2.13249   3
  -9 -16   3 -1.4179 0.94316   2
  -8 -16   3 -0.0596 0.93639   2
  -7 -16   3 31.3701 2.80428   2
  -6 -16   3 37.2310 3.09391   2
  -5 -16   3 10.0150 2.18345   2
  10  15  -3 72.2368 5.20491   3
  -9 -15   3 3.75501 1.27944   2
  -8 -15   3 3.63357 1.18894   2
  -7 -15   3 0.44486 0.94485   2
  -6 -15   3 10.2586 1.72432   2
  -5 -15   3 49.7995 3.43635   2
  -4 -15   3 7.71035 1.73095   2
  -3 -15   3 1.01431 1.16876   2
  -2 -15   3 74.0840 4.47157   2
  -1 -15   3 23.1292 2.77814   2
  11  14  -3 15.1446 2.37003   3
  10  14  -3 7.49827 1.83262   3
   9  14  -3 100.909 5.51631   3
  -9 -14   3 105.170 4.96395   2
  -8 -14   3 17.8144 1.97810   2
  -7 -14   3 57.7160 3.46252   2
  -6 -14   3 1.17428 1.02981   2
  -5 -14   3 199.886 8.29853   2
  -4 -14   3 0.75160 1.02826   2
  -3 -14   3 98.4080 5.08316   2
  -2 -14   3 -0.0600 0.99950   2
  -1 -14   3 6.45718 1.62610   2
   0 -14   3 1.32218 1.21025   2
   1 -14   3 7.35663 1.81616   2
  12  13  -3 4.13511 1.57777   3
  11  13  -3 10.1379 2.01352   3
  10  13  -3 -0.5772 0.97721   3
   9  13  -3 29.3473 3.00970   3
  -9 -13   3 26.5584 2.16256   2
  -8 -13   3 0.50432 0.79295   2
  -7 -13   3 27.7369 2.25401   2
  -6 -13   3 27.9798 2.33335   2
  -5 -13   3 -0.8172 0.71170   2
  -4 -13   3 218.720 8.79581   2
  -3 -13   3 38.2667 2.76103   2
  -2 -13   3 29.5629 2.62387   2
  -1 -13   3 1.49189 1.19735   2
   0 -13   3 0.33192 1.11097   2
   1 -13   3 0.54456 1.14270   2
   2 -13   3 276.277 11.0800   2
   3 -13   3 0.82399 1.25147   2
  13  12  -3 62.5203 4.20405   3
  12  12  -3 69.1148 4.33222   3
  11  12  -3 -0.6308 0.94945   3
  10  12  -3 -0.2946 0.98263   3
   9  12  -3 36.1652 2.96627   3
  -9 -12   3 29.7780 2.18471   2
  -8 -12   3 142.402 5.91895   2
  -7 -12   3 3.04994 0.95300   2
  -6 -12   3 11.7092 1.50977   2
  -5 -12   3 19.7429 1.91398   2
  -4 -12   3 96.7147 4.59781   2
  -3 -12   3 152.922 6.52544   2
  -2 -12   3 21.0557 1.99275   2
  -1 -12   3 1.15173 0.89462   2
   0 -12   3 22.0903 2.37628   2
   1 -12   3 8.65024 1.67020   2
   2 -12   3 20.8162 2.35442   2
   3 -12   3 23.2157 2.55080   2
   4 -12   3 10.5733 1.93024   2
   5 -12   3 7.63613 1.86623   2
  13  11  -3 288.967 11.4437   3
  12  11  -3 2.11594 1.22075   3
  11  11  -3 54.4841 3.63348   3
  10  11  -3 5.29349 1.48602   3
   9  11  -3 165.619 7.18524   3
   8  11  -3 42.1009 2.94863   3
  -8 -11   3 37.0782 2.34606   2
  -7 -11   3 3.16890 0.83804   2
  -6 -11   3 0.10320 0.68077   2
  -5 -11   3 1.76107 0.73081   2
  -4 -11   3 1.69316 0.84020   2
  -3 -11   3 295.421 10.9583   2
  -2 -11   3 6.96384 1.23300   2
  -1 -11   3 75.6113 3.85753   2
   0 -11   3 23.6140 2.13693   2
   1 -11   3 -0.6521 0.70660   2
   2 -11   3 28.2779 2.49612   2
   3 -11   3 0.01413 0.89691   2
   4 -11   3 78.5613 4.42616   2
   5 -11   3 39.7450 3.18130   2
  14  10  -3 1.30948 1.21832   3
  13  10  -3 3.56455 1.32836   3
  12  10  -3 1.18749 1.09973   3
  11  10  -3 2.14382 1.15841   3
  10  10  -3 0.10379 0.85503   3
   9  10  -3 10.7708 1.68702   3
   8  10  -3 162.988 6.96922   3
  -8 -10   3 171.282 6.53427   2
  -7 -10   3 0.24131 0.61683   2
  -6 -10   3 269.312 9.83601   2
  -5 -10   3 -0.2104 0.57137   2
  -4 -10   3 0.92732 0.64721   2
  -2 -10   3 33.0592 2.22768   2
  -1 -10   3 1.42217 0.82264   2
   0 -10   3 269.302 10.1367   2
   1 -10   3 5.98386 1.17798   2
   2 -10   3 0.65337 0.82936   2
   3 -10   3 80.1444 4.24267   2
   4 -10   3 2.12715 1.15112   2
   5 -10   3 161.764 7.13651   2
   6 -10   3 4.46657 1.43306   2
  14   9  -3 3.11808 1.35347   3
 -14  -9   3 5.91603 1.46341   1
  13   9  -3 4.16182 1.35000   3
 -13  -9   3 2.87051 1.14557   1
  12   9  -3 -0.1153 0.93032   3
 -12  -9   3 0.98129 0.80799   1
  11   9  -3 0.67473 0.94951   3
 -11  -9   3 0.72657 0.72351   1
  10   9  -3 93.1346 4.66322   3
 -10  -9   3 96.0615 4.14482   1
   9   9  -3 70.7611 3.85736   3
  -9  -9   3 69.3171 3.19428   1
   8   9  -3 171.114 7.20302   3
  -8  -9   3 183.347 6.79174   2
  -8  -9   3 182.784 6.59258   1
  -7  -9   3 54.4267 2.72689   2
  -6  -9   3 191.641 7.21593   2
  -5  -9   3 0.34299 0.57336   2
  -4  -9   3 155.145 6.06002   2
  -3  -9   3 47.0809 2.57017   2
  -2  -9   3 52.6514 2.80482   2
  -1  -9   3 6.13898 1.04537   2
   0  -9   3 208.315 8.00267   2
   1  -9   3 397.480 14.1582   2
   2  -9   3 37.7005 2.53346   2
   3  -9   3 22.6211 2.05690   2
   4  -9   3 58.0697 3.44375   2
   5  -9   3 224.387 9.01207   2
   6  -9   3 0.65877 1.06084   2
  14   8  -3 -0.1412 0.96095   3
 -14  -8   3 0.70349 0.96432   1
  13   8  -3 74.8624 4.23476   3
 -13  -8   3 69.3418 3.89306   1
  12   8  -3 76.8192 4.30981   3
 -12  -8   3 88.9533 4.12520   1
  11   8  -3 154.351 6.39916   3
 -11  -8   3 135.083 5.76533   1
  10   8  -3 -0.2279 0.74060   3
 -10  -8   3 0.94532 0.72247   1
   9   8  -3 1.45628 0.85986   3
  -9  -8   3 0.49988 0.59504   1
   8   8  -3 7.56593 1.34741   3
  -8  -8   3 7.77713 1.00362   1
  -8  -8   3 8.92356 1.01431   2
   7   8  -3 48.0089 2.87666   3
  -7  -8   3 51.1262 2.46808   2
  -7  -8   3 53.5941 2.43987   1
  -6  -8   3 175.680 6.71403   2
  -6  -8   3 187.408 6.36676   1
  -5  -8   3 175.537 5.80039   1
  -5  -8   3 161.019 6.34006   2
  -4  -8   3 134.514 5.27694   2
  -3  -8   3 238.522 8.65226   2
  -2  -8   3 41.8361 2.30844   2
  -1  -8   3 43.8276 2.43781   2
   0  -8   3 34.1450 2.11649   2
   1  -8   3 246.726 9.14313   2
   2  -8   3 261.152 9.71076   2
   3  -8   3 53.1832 3.00068   2
   4  -8   3 85.1598 4.18472   2
   5  -8   3 174.362 7.20343   2
   6  -8   3 18.0928 2.10896   2
  14   7  -3 16.0913 2.10871   3
 -14  -7   3 12.9777 1.92258   1
  13   7  -3 127.082 6.08069   3
 -13  -7   3 137.402 5.94416   1
  12   7  -3 5.60304 1.30970   3
 -12  -7   3 4.29317 1.17639   1
  11   7  -3 27.1929 2.42470   3
 -11  -7   3 29.7675 2.19557   1
  10   7  -3 6.56576 1.32538   3
 -10  -7   3 5.26975 1.05240   1
   9   7  -3 71.3447 3.59268   3
  -9  -7   3 63.7637 3.12268   1
   8   7  -3 24.1324 1.99797   3
  -8  -7   3 25.6633 1.52556   2
  -8  -7   3 24.5793 1.67474   1
   7   7  -3 0.46793 0.68217   3
  -7  -7   3 0.39754 0.47871   1
  -7  -7   3 0.81609 0.47690   2
  -6  -7   3 53.3575 2.29010   1
  -6  -7   3 45.0992 2.25211   2
  -5  -7   3 194.435 6.40153   1
  -5  -7   3 176.816 6.74645   2
  -4  -7   3 1418.91 46.7235   2
  -4  -7   3 1435.12 44.9724   1
  -3  -7   3 0.11599 0.26377   1
  -3  -7   3 0.46399 0.46851   2
  -2  -7   3 38.5063 2.08309   2
  -1  -7   3 -0.1939 0.40320   2
   0  -7   3 3.25233 0.72849   2
   1  -7   3 235.296 8.64380   2
   2  -7   3 122.064 5.07322   2
   3  -7   3 245.353 9.12775   2
   4  -7   3 0.28844 0.69002   2
   5  -7   3 63.7600 3.39369   2
   6  -7   3 36.8906 2.59548   2
   7  -7   3 287.544 11.0634   2
  14   6  -3 34.1881 2.93542   3
 -14  -6   3 31.2743 2.91543   1
  13   6  -3 18.6946 2.16195   3
 -13  -6   3 15.8845 2.01208   1
  12   6  -3 40.6317 2.85176   3
 -12  -6   3 35.4116 2.67317   1
  11   6  -3 114.730 5.31482   3
 -11  -6   3 119.805 5.11514   1
  10   6  -3 113.707 4.99395   3
 -10  -6   3 104.390 4.60752   1
   9   6  -3 191.052 7.40802   3
  -9  -6   3 188.787 7.06843   1
   8   6  -3 373.102 12.7979   3
  -8  -6   3 357.396 12.3858   1
   7   6  -3 27.6922 1.98636   3
  -7  -6   3 26.8413 1.66631   1
  -7  -6   3 28.5007 1.49572   2
   6   6  -3 70.8361 3.35915   3
  -6  -6   3 75.0053 2.95851   2
  -6  -6   3 70.0844 2.95817   1
  -5  -6   3 109.403 4.15398   2
  -5  -6   3 108.112 4.00744   1
  -4  -6   3 179.291 5.74328   1
  -4  -6   3 156.173 6.07097   2
  -3  -6   3 104.935 4.24753   2
  -3  -6   3 116.226 3.80413   1
  -2  -6   3 5.37856 0.78492   2
  -2  -6   3 7.87557 0.53134   1
  -1  -6   3 -0.2216 0.53594   2
   1  -6   3 11.6606 1.12303   2
   1  -6   3 10.8579 0.63852   1
   2  -6   3 279.722 10.0215   2
  -3   6  -3 217.465 7.15137   1
   3  -6   3 206.572 7.91991   2
  -4   6  -3 93.1245 3.48713   1
   4  -6   3 86.1234 4.01482   2
   5  -6   3 55.2025 2.97187   2
   6  -6   3 101.352 4.61942   2
   7  -6   3 0.57278 0.75638   3
   7  -6   3 -0.1392 0.69140   2
   8  -6   3 10.2330 1.54166   3
   9  -6   3 14.7242 1.82410   3
  10  -6   3 17.6835 2.13426   3
  11  -6   3 4.61706 1.48409   3
  14   5  -3 -0.6681 0.96589   3
 -14  -5   3 -1.2975 1.02899   1
  13   5  -3 30.3964 2.64269   3
 -13  -5   3 27.2817 2.71420   1
  12   5  -3 5.63480 1.27008   3
 -12  -5   3 6.98166 1.40612   1
  11   5  -3 1.06484 0.87011   3
 -11  -5   3 1.75718 0.88962   1
  10   5  -3 2.60469 0.96389   3
 -10  -5   3 3.14640 0.94621   1
   9   5  -3 205.167 7.88307   3
  -9  -5   3 210.773 7.72759   1
   8   5  -3 22.9930 1.81926   3
  -8  -5   3 22.7997 1.64858   1
   7   5  -3 204.938 7.87569   3
  -7  -5   3 210.666 7.63219   1
  -7  -5   3 230.366 7.45310   2
   6   5  -3 128.098 5.37840   3
  -6  -5   3 145.256 5.14219   1
  -6  -5   3 144.936 5.02102   2
   5   5  -3 161.256 6.23325   3
  -5  -5   3 180.206 6.01230   2
  -5  -5   3 164.556 5.90970   1
  -4  -5   3 89.2262 3.46278   2
  -4  -5   3 88.9660 3.29270   1
  -3  -5   3 23.6615 1.11291   1
  -3  -5   3 20.8645 1.26823   2
  -2  -5   3 316.805 9.95216   1
  -2  -5   3 302.775 10.6099   2
  -1  -5   3 2443.69 73.2514   1
  -1  -5   3 2230.17 75.8082   2
   0  -5   3 115.074 4.46320   2
   0  -5   3 116.357 3.81215   1
   1  -5   3 71.7202 2.51445   1
   2  -5   3 31.4596 1.36803   1
   2  -5   3 30.4792 1.77692   2
   3  -5   3 35.9062 2.09468   2
   3  -5   3 38.5115 1.70323   1
   4  -5   3 1344.51 44.2925   2
  -5   5  -3 26.7035 1.60028   1
   5  -5   3 26.7794 1.83422   3
   5  -5   3 28.2364 1.90007   2
  -6   5  -3 208.895 7.58375   1
   6  -5   3 220.265 8.16749   2
   6  -5   3 214.405 7.86216   3
  -7   5  -3 34.3225 2.12236   1
   7  -5   3 41.6736 2.44716   3
   7  -5   3 38.1193 2.44681   2
  -8   5  -3 9.93105 1.28813   1
   8  -5   3 12.8825 1.54402   3
   9  -5   3 67.2035 3.62857   3
  10  -5   3 16.0717 1.98414   3
  11  -5   3 5.60321 1.39793   3
  14   4  -3 26.9980 2.76541   3
 -14  -4   3 26.7243 2.83273   1
  13   4  -3 1.05666 1.05420   3
 -13  -4   3 1.31845 1.21214   1
  12   4  -3 73.3616 3.85948   3
 -12  -4   3 57.1042 3.63974   1
  11   4  -3 16.2278 1.87898   3
 -11  -4   3 12.1140 1.60694   1
  10   4  -3 10.8170 1.49409   3
 -10  -4   3 9.20890 1.34344   1
   9   4  -3 4.63664 1.02444   3
  -9  -4   3 4.76646 1.04365   1
   8   4  -3 44.6003 2.55181   3
  -8  -4   3 45.5043 2.47771   1
   7   4  -3 8.53171 1.14911   3
  -7  -4   3 11.1736 0.71734   2
  -7  -4   3 8.74610 1.04364   1
   6   4  -3 2215.52 73.0157   3
  -6  -4   3 2521.35 74.8158   2
  -6  -4   3 2205.43 73.0647   1
   5   4  -3 510.793 17.0106   3
  -5  -4   3 489.856 16.7637   1
  -5  -4   3 549.018 17.0557   2
   4   4  -3 113.954 4.39459   3
  -4  -4   3 116.892 4.13614   1
  -4  -4   3 114.880 4.15887   2
  -3  -4   3 24.5333 1.28314   2
  -3  -4   3 27.6250 1.26428   1
  -2  -4   3 184.284 5.89668   1
  -2  -4   3 174.398 6.28046   2
  -1  -4   3 989.585 34.4494   2
  -1  -4   3 1117.89 33.1941   1
   0  -4   3 219.374 6.99169   1
   0  -4   3 212.853 7.57521   2
   1  -4   3 42.4388 2.02645   2
   1  -4   3 41.1974 1.60121   1
   2  -4   3 210.653 7.01367   1
   2  -4   3 213.728 7.59378   2
   3  -4   3 5.14366 0.80847   2
   3  -4   3 5.34058 0.61603   1
   4  -4   3 36.5212 2.03542   2
   4  -4   3 37.3977 1.95631   3
   4  -4   3 37.8786 1.80952   1
   5  -4   3 118.234 4.82029   2
   5  -4   3 121.466 4.66506   3
   5  -4   3 116.391 4.48113   1
   6  -4   3 0.30177 0.55719   3
   6  -4   3 0.41828 0.55911   2
  -7   4  -3 17.6864 1.49791   1
   7  -4   3 20.8108 1.67060   3
   7  -4   3 19.4501 1.58785   2
  -8   4  -3 24.4817 1.91446   1
   8  -4   3 24.5650 1.98189   3
  -9   4  -3 -1.0232 0.72404   1
   9  -4   3 -0.8682 0.65765   3
 -10   4  -3 31.9693 2.40975   1
  10  -4   3 33.1761 2.53358   3
 -11   4  -3 124.237 5.80371   1
  11  -4   3 140.751 5.98605   3
  12  -4   3 3.50420 1.29917   3
  14   3  -3 12.8374 1.98755   3
 -14  -3   3 14.5458 2.17248   1
  13   3  -3 14.3707 2.01304   3
 -13  -3   3 16.3074 2.20693   1
  12   3  -3 56.4510 3.45189   3
 -12  -3   3 53.9000 3.42524   1
  11   3  -3 67.1320 3.65601   3
 -11  -3   3 61.3605 3.53681   1
  10   3  -3 40.0618 2.64342   3
 -10  -3   3 42.4039 2.66130   1
   9   3  -3 9.42544 1.32838   3
  -9  -3   3 7.32408 1.18723   1
   8   3  -3 174.692 6.56741   3
  -8  -3   3 166.367 6.42833   1
   7   3  -3 29.3274 1.89016   3
  -7  -3   3 30.2447 1.83845   1
   6   3  -3 123.563 4.88615   3
  -6  -3   3 136.696 4.31156   2
  -6  -3   3 116.017 4.72053   1
   5   3  -3 12.5429 1.23458   3
  -5  -3   3 12.4902 0.68537   2
  -5  -3   3 10.5183 1.00276   1
   4   3  -3 123.346 4.84367   3
  -4  -3   3 141.124 4.72541   1
  -4  -3   3 131.872 4.57049   2
   3   3  -3 15.4367 1.14043   3
  -3  -3   3 17.8208 1.03311   1
  -3  -3   3 18.6261 0.96696   2
  -2  -3   3 3.80684 0.43602   1
  -2  -3   3 3.39870 0.47159   2
  -1  -3   3 59.1111 2.01817   1
  -1  -3   3 50.9156 2.19377   2
   0  -3   3 141.745 4.64760   1
   0  -3   3 136.505 5.02510   2
   1  -3   3 10.8134 0.67876   1
   1  -3   3 10.0678 0.84894   2
   2  -3   3 10.8041 0.74596   1
   2  -3   3 9.62878 0.93249   2
   3  -3   3 97.1670 3.45182   1
   3  -3   3 94.5541 3.52848   3
   3  -3   3 87.0524 3.66268   2
   4  -3   3 109.014 4.09438   1
   4  -3   3 112.948 4.37620   2
   4  -3   3 111.254 4.16650   3
   5  -3   3 138.317 5.15635   1
   5  -3   3 140.224 5.40251   2
   5  -3   3 143.337 5.20134   3
   6  -3   3 461.544 15.2126   1
   6  -3   3 457.033 15.1587   3
   6  -3   3 452.799 15.6771   2
   7  -3   3 93.6205 3.88263   3
   7  -3   3 87.9634 3.91417   2
  -8   3  -3 3.01271 0.88698   1
   8  -3   3 2.64100 0.80339   3
  -9   3  -3 104.278 4.66829   1
   9  -3   3 107.362 4.63920   3
 -10   3  -3 15.5384 1.85165   1
  10  -3   3 18.8791 1.96437   3
 -11   3  -3 28.3074 2.45995   1
  11  -3   3 31.8205 2.42884   3
 -12   3  -3 13.7695 1.96853   1
  12  -3   3 15.4426 2.01665   3
 -13   3  -3 7.20253 1.70760   1
  14   2  -3 3.85236 1.43673   3
 -14  -2   3 3.03236 1.52746   1
  13   2  -3 20.9736 2.35210   3
 -13  -2   3 18.8605 2.34889   1
  12   2  -3 2.57984 1.15009   3
 -12  -2   3 3.56873 1.30174   1
  11   2  -3 24.5227 2.27862   3
 -11  -2   3 31.0670 2.49947   1
  10   2  -3 1.34745 0.83013   3
 -10  -2   3 0.54408 0.87508   1
   9   2  -3 113.551 4.89263   3
  -9  -2   3 117.217 4.94391   1
   8   2  -3 49.7804 2.72781   3
  -8  -2   3 61.5134 2.94516   1
   7   2  -3 55.5047 2.72458   3
  -7  -2   3 55.0007 2.68871   1
   6   2  -3 4.89498 0.78829   3
  -6  -2   3 6.09610 0.84420   1
   5   2  -3 275.441 9.69903   3
  -5  -2   3 285.764 9.65677   1
  -5  -2   3 295.636 9.31203   2
   4   2  -3 211.733 7.68319   3
  -4  -2   3 225.693 7.62937   1
  -4  -2   3 233.955 7.43427   2
   3   2  -3 68.9576 2.79815   3
  -3  -2   3 72.9239 2.71539   1
  -3  -2   3 70.0190 2.50809   2
   2   2  -3 149.781 5.23792   3
  -2  -2   3 156.320 5.12116   1
  -2  -2   3 151.236 5.18313   2
  -1  -2   3 84.0282 2.84930   1
  -1  -2   3 80.0060 2.97432   2
   0  -2   3 374.220 11.8168   1
   0  -2   3 363.726 12.2862   2
   1  -2   3 10.5609 0.81359   2
   1  -2   3 12.3549 0.72069   1
   2  -2   3 676.034 20.6131   1
   2  -2   3 616.833 21.3026   2
   3  -2   3 54.6067 2.17490   1
   3  -2   3 52.4599 2.13201   3
   3  -2   3 51.2440 2.30918   2
   4  -2   3 123.118 4.69562   2
   4  -2   3 122.468 4.50267   1
   4  -2   3 125.886 4.46253   3
   5  -2   3 1.38237 0.50987   2
   5  -2   3 1.32872 0.49245   3
   5  -2   3 1.16074 0.49416   1
   6  -2   3 37.1663 1.90264   3
   6  -2   3 32.6078 1.88441   1
   6  -2   3 31.7374 1.86198   2
   7  -2   3 448.390 14.9419   3
   7  -2   3 443.245 15.3855   2
   7  -2   3 456.039 15.1246   1
  -8   2  -3 34.3613 2.06484   2
   8  -2   3 35.3107 2.09698   3
  -9   2  -3 0.89528 0.78007   1
   9  -2   3 1.67756 0.75978   3
 -10   2  -3 32.4999 2.56170   1
  10  -2   3 38.2114 2.41094   3
 -11   2  -3 54.3979 3.37787   1
  11  -2   3 59.4977 3.29187   3
 -12   2  -3 31.5857 2.66780   1
  12  -2   3 39.4712 2.80462   3
 -13   2  -3 8.35149 1.74519   1
  14   1  -3 20.1018 2.47171   3
  13   1  -3 -0.9882 0.95011   3
 -13  -1   3 -0.3337 1.03808   1
  12   1  -3 47.5741 3.24782   3
 -12  -1   3 50.6966 3.42699   1
  11   1  -3 -0.5877 0.77847   3
 -11  -1   3 -0.6338 0.89323   1
  10   1  -3 303.729 10.9208   3
 -10  -1   3 295.580 10.8981   1
   9   1  -3 24.8223 1.92327   3
  -9  -1   3 21.3206 1.93983   1
   8   1  -3 24.7113 1.81473   3
  -8  -1   3 24.5217 1.82892   1
   7   1  -3 142.433 5.56398   3
  -7  -1   3 149.414 5.61369   1
  -6  -1   3 38.4711 2.06450   1
   5   1  -3 55.0346 2.51819   3
  -5  -1   3 58.8262 2.52244   1
   4   1  -3 365.176 12.2543   3
  -4  -1   3 380.026 12.2603   1
   3   1  -3 33.5298 1.61008   3
  -3  -1   3 36.5429 1.62369   1
  -3  -1   3 34.9318 1.25377   2
   2   1  -3 293.487 9.69498   3
  -2  -1   3 314.722 9.76774   2
  -2  -1   3 284.491 9.66369   1
   1   1  -3 59.9317 2.14311   3
  -1  -1   3 54.5508 2.08620   1
  -1  -1   3 57.8850 2.11157   2
   0  -1   3 41.1237 1.53361   1
   0  -1   3 37.4419 1.58058   2
   1  -1   3 31.1736 1.31584   1
   1  -1   3 30.3340 1.41269   2
   2  -1   3 752.078 23.1844   1
   2  -1   3 722.029 23.9126   2
   2  -1   3 708.676 22.9531   3
   3  -1   3 579.160 18.0431   1
   3  -1   3 569.678 17.8174   3
   3  -1   3 533.849 18.5681   2
   4  -1   3 12.7159 0.99974   2
   4  -1   3 14.0185 0.91620   3
   4  -1   3 14.2709 1.04154   1
   5  -1   3 111.227 4.44438   2
   5  -1   3 118.160 4.40961   1
   5  -1   3 121.838 4.26756   3
   6  -1   3 83.1848 3.53199   1
   6  -1   3 87.4454 3.37452   3
  -7   1  -3 7.80507 0.91278   2
   7  -1   3 8.97482 1.14763   1
   7  -1   3 6.58166 0.90109   3
  -8   1  -3 619.643 21.1238   2
   8  -1   3 648.882 20.9429   1
   8  -1   3 619.959 20.5636   3
  -9   1  -3 311.852 10.9571   1
   9  -1   3 293.588 10.5373   3
 -10   1  -3 -1.6880 0.75713   1
  10  -1   3 0.26848 0.67166   3
 -11   1  -3 38.4340 2.72587   1
  11  -1   3 35.7032 2.50763   3
 -12   1  -3 14.1037 1.95123   1
  12  -1   3 14.6355 1.78952   3
 -13   1  -3 211.750 8.81966   1
  13   0  -3 7.77908 1.65875   3
 -13   0   3 7.04464 1.71430   1
  12   0  -3 31.0970 2.62587   3
 -12   0   3 28.1711 2.65941   1
  11   0  -3 1.34242 0.93307   3
 -11   0   3 0.98584 0.94103   1
  10   0  -3 -0.0446 0.73226   3
 -10   0   3 -0.5524 0.78954   1
   9   0  -3 51.2893 2.92476   3
  -9   0   3 54.9963 2.95871   1
   8   0  -3 81.7196 3.77037   3
  -8   0   3 85.1141 3.81338   1
   7   0  -3 3.77872 0.78586   3
  -7   0   3 5.92234 0.96447   1
   6   0  -3 201.000 7.38233   3
  -6   0   3 213.537 7.41694   1
   5   0  -3 120.860 4.35509   3
  -5   0   3 106.340 4.26721   1
   4   0  -3 27.5775 1.47519   3
  -4   0   3 29.8615 1.53150   1
   3   0  -3 11.0830 0.91857   3
  -3   0   3 13.3219 0.99329   1
   2   0  -3 9048.57 288.246   2
   2   0  -3 8531.95 280.429   3
  -2   0   3 9262.50 281.761   1
   1   0  -3 13.7444 0.70027   2
   1   0  -3 15.0275 0.79057   3
  -1   0   3 14.7936 0.80825   1
   0   0  -3 170.294 5.27419   3
   0   0  -3 158.360 5.55300   2
   0   0   3 159.514 5.42325   1
   1   0   3 2.50628 0.37867   1
   2   0   3 303.100 9.71454   1
   2   0   3 292.504 9.43601   3
  -3   0  -3 204.585 7.13676   2
   3   0   3 200.204 6.91499   1
   3   0   3 209.233 6.68390   3
  -4   0  -3 384.607 12.9872   2
   4   0   3 375.513 12.6440   1
   4   0   3 396.258 12.3980   3
  -5   0  -3 287.960 9.96808   2
   5   0   3 299.077 9.56650   3
   5   0   3 283.062 9.80513   1
  -6   0  -3 445.724 15.1374   2
   6   0   3 450.291 14.6202   3
   6   0   3 451.108 14.9318   1
  -7   0  -3 -0.2711 0.34679   2
   7   0   3 0.13890 0.44676   3
   7   0   3 0.14638 0.45278   1
  -8   0  -3 309.272 10.5982   2
   8   0   3 293.452 10.3503   3
   8   0   3 307.867 10.7345   1
   9   0   3 48.4481 2.53941   3
 -10   0  -3 62.4639 3.38622   1
  10   0   3 54.7007 2.90028   3
 -11   0  -3 119.136 5.52074   1
  11   0   3 119.048 5.03435   3
 -12   0  -3 17.6818 2.13051   1
  12   0   3 18.0643 1.90265   3
 -13   0  -3 0.90839 1.15884   1
  13  -1  -3 38.7888 3.07629   3
 -13   1   3 33.5254 3.14469   1
  12  -1  -3 47.2406 3.23059   3
 -12   1   3 41.6008 3.13237   1
  11  -1  -3 48.7447 3.20599   3
 -11   1   3 45.9012 3.11921   1
  10  -1  -3 -1.5235 0.67041   3
 -10   1   3 -0.1942 0.79539   1
   9  -1  -3 1.26283 0.75869   3
  -9   1   3 0.57196 0.76096   1
   8  -1  -3 11.7373 1.40706   3
  -8   1   3 7.11063 1.16164   1
   7  -1  -3 1065.21 35.9479   3
  -7   1   3 1174.42 36.1245   1
   6  -1  -3 246.040 9.05277   3
  -6   1   3 275.315 9.11827   1
   5  -1  -3 248.929 8.76585   3
   5  -1  -3 267.042 8.36974   2
  -5   1   3 247.150 8.74956   1
   4  -1  -3 221.751 7.28669   2
   4  -1  -3 210.604 7.57715   3
  -4   1   3 234.545 7.63999   1
   3  -1  -3 60.7862 2.48177   3
   3  -1  -3 64.1170 2.14475   2
  -3   1   3 59.0284 2.47091   1
   2  -1  -3 2656.27 88.3313   3
   2  -1  -3 2818.87 91.2597   2
  -2   1   3 3008.33 89.0066   1
   1  -1  -3 305.373 10.0262   3
   1  -1  -3 323.038 10.2394   2
  -1   1   3 307.993 10.1027   1
   0  -1  -3 83.6623 2.89724   2
   0  -1  -3 80.8859 2.73359   3
   0   1   3 81.9117 2.89928   1
  -1  -1  -3 531.598 16.9820   2
   1   1   3 500.665 16.4892   1
  -2  -1  -3 1.17269 0.33832   2
   2   1   3 0.26603 0.29979   1
   2   1   3 1.49877 0.18371   3
  -3  -1  -3 110.234 3.96904   2
   3   1   3 101.588 3.87624   1
   3   1   3 115.553 3.65255   3
  -4  -1  -3 1274.53 41.3371   2
   4   1   3 1311.57 39.8591   3
   4   1   3 1223.85 40.2607   1
  -5  -1  -3 286.151 9.45746   2
   5   1   3 272.690 9.03440   3
   5   1   3 267.048 9.32216   1
  -6  -1  -3 255.240 8.78144   2
   6   1   3 250.174 8.48512   3
   6   1   3 254.621 8.79407   1
  -7  -1  -3 140.954 5.21563   2
   7   1   3 141.514 5.41618   1
   7   1   3 138.056 5.08259   3
  -8  -1  -3 5.96736 0.79582   2
   8   1   3 6.16487 0.88536   3
   8   1   3 4.08638 0.88237   1
   9   1   3 20.0437 1.56941   3
   9   1   3 21.0987 1.81424   1
  10   1   3 3.76663 0.86166   3
 -11  -1  -3 -1.0509 0.92261   1
  11   1   3 -0.2282 0.63229   3
 -12  -1  -3 0.16069 1.07142   1
  12   1   3 1.12048 0.84199   3
 -13  -1  -3 127.350 6.18395   1
 -14  -1  -3 15.2953 2.29197   1
 -13   2   3 4.61813 1.49236   1
  12  -2  -3 53.6293 3.59444   3
 -12   2   3 51.6781 3.51055   1
  11  -2  -3 -1.2114 0.83827   3
 -11   2   3 -1.8875 0.84803   1
  10  -2  -3 26.2005 2.33048   3
 -10   2   3 25.2338 2.25933   1
   9  -2  -3 44.1131 2.72930   3
  -9   2   3 41.8008 2.67219   1
   8  -2  -3 1.15425 0.69313   3
  -8   2   3 1.10379 0.71311   1
   7  -2  -3 198.364 7.51039   3
  -7   2   3 210.326 7.53180   1
   6  -2  -3 87.2287 3.72849   3
  -6   2   3 88.0192 3.68153   1
   5  -2  -3 228.679 7.63666   2
   5  -2  -3 217.947 7.95627   3
  -5   2   3 237.073 7.98129   1
   4  -2  -3 12.3880 0.72571   2
   4  -2  -3 11.1001 1.01124   3
  -4   2   3 11.8023 1.04451   1
   3  -2  -3 99.1511 3.34967   2
   3  -2  -3 92.7635 3.56423   3
  -3   2   3 91.5915 3.52657   1
   2  -2  -3 154.520 5.09879   2
   2  -2  -3 145.302 5.15402   3
  -2   2   3 149.693 5.16010   1
   1  -2  -3 2475.09 80.3811   3
   1  -2  -3 2637.91 82.4073   2
  -1   2   3 2503.69 79.7309   1
   0  -2  -3 4484.45 142.651   3
   0  -2  -3 4650.51 146.893   2
   0   2   3 4476.57 143.052   1
  -1  -2  -3 2.97669 0.45113   2
   1   2   3 1.60931 0.37433   1
  -2  -2  -3 832.437 26.5529   2
   2   2   3 787.827 25.7974   1
  -3  -2  -3 95.2501 3.38452   2
   3   2   3 88.1153 3.31875   1
   3   2   3 91.6249 3.10798   3
  -4  -2  -3 0.89963 0.36929   2
   4   2   3 0.27706 0.38593   1
   4   2   3 0.78489 0.32293   3
  -5  -2  -3 1427.79 44.2074   2
   5   2   3 1288.08 43.0848   1
   5   2   3 1357.09 42.6834   3
  -6  -2  -3 81.8245 3.10304   2
   6   2   3 76.9802 2.97567   3
   6   2   3 71.9501 3.19056   1
  -7  -2  -3 103.766 3.91539   2
   7   2   3 98.8305 3.85177   3
   7   2   3 100.521 4.13135   1
  -8  -2  -3 35.0626 1.80634   2
   8   2   3 35.8966 1.91857   3
  -9  -2  -3 85.0298 3.55019   2
   9   2   3 77.4100 3.44581   3
   9   2   3 79.9899 3.80811   1
  10   2   3 61.9609 3.04278   3
 -11  -2  -3 68.9318 3.94862   1
  11   2   3 74.4514 3.51337   3
 -12  -2  -3 0.28715 1.00134   1
  12   2   3 1.49903 0.85706   3
 -13  -2  -3 16.3060 2.23599   1
  13   2   3 11.1277 1.65360   3
 -14  -2  -3 43.5181 3.55153   1
  12  -3  -3 3.32600 1.39419   3
 -12   3   3 3.65284 1.29845   1
  11  -3  -3 140.116 6.30624   3
 -11   3   3 141.182 6.23019   1
  10  -3  -3 178.151 7.23821   3
 -10   3   3 168.169 7.01382   1
   9  -3  -3 36.1389 2.56420   3
  -9   3   3 34.2030 2.43648   1
   8  -3  -3 101.823 4.55160   3
  -8   3   3 102.749 4.46239   1
   7  -3  -3 15.3507 1.57214   3
  -7   3   3 15.7942 1.45669   1
   6  -3  -3 0.71107 0.52562   3
  -6   3   3 1.83604 0.66150   1
   5  -3  -3 19.9424 1.45931   3
   5  -3  -3 20.8292 1.11861   2
  -5   3   3 19.6491 1.38205   1
   4  -3  -3 -0.1256 0.30924   2
   4  -3  -3 0.18803 0.41576   3
  -4   3   3 -0.1777 0.37430   1
   3  -3  -3 129.239 4.76579   3
   3  -3  -3 134.302 4.62998   2
  -3   3   3 128.942 4.68604   1
   2  -3  -3 428.477 14.2314   2
   2  -3  -3 431.536 13.9971   3
  -2   3   3 431.661 13.9550   1
   1  -3  -3 1.62441 0.40799   3
   1  -3  -3 1.30739 0.34196   2
  -1   3   3 1.42312 0.35434   1
   0  -3  -3 980.805 31.8479   2
   0  -3  -3 966.864 30.8150   3
   0   3   3 989.146 30.9264   1
  -1  -3  -3 855.681 26.7431   2
   1   3   3 783.371 25.8973   1
   2   3   3 267.756 8.73018   1
  -3  -3  -3 -0.1023 0.31988   2
   3   3   3 -0.2864 0.27795   1
  -4  -3  -3 63.9687 2.46060   2
   4   3   3 61.6858 2.48391   1
   4   3   3 59.5553 2.31884   3
  -5  -3  -3 510.198 17.0548   2
   5   3   3 516.165 16.7466   1
   5   3   3 515.695 16.4996   3
  -6  -3  -3 121.789 4.52126   2
   6   3   3 128.224 4.45241   3
   6   3   3 119.227 4.63599   1
  -7  -3  -3 167.285 5.91861   2
   7   3   3 162.904 5.81506   3
   7   3   3 162.177 6.07923   1
  -8  -3  -3 2.92655 0.58593   2
   8   3   3 2.19500 0.68814   1
   8   3   3 2.96195 0.65272   3
  -9  -3  -3 399.411 13.7367   2
   9   3   3 407.343 13.5950   3
   9   3   3 409.934 14.0296   1
  10   3   3 475.076 16.1926   1
  10   3   3 462.222 15.6940   3
 -11  -3  -3 63.1950 3.58666   1
  11   3   3 60.3583 3.12952   3
 -12  -3  -3 14.2970 1.96990   1
  12   3   3 18.3273 1.79907   3
 -13  -3  -3 5.80535 1.56084   1
  13   3   3 7.61485 1.35362   3
 -14  -3  -3 43.1974 3.46224   1
 -12   4   3 -1.9963 0.93726   1
  11  -4  -3 3.13885 1.33919   3
 -11   4   3 1.36850 1.00399   1
  10  -4  -3 9.46182 1.62066   3
 -10   4   3 5.47448 1.27244   1
   9  -4  -3 38.7379 2.75069   3
  -9   4   3 37.9803 2.61836   1
   8  -4  -3 84.6703 4.05111   3
  -8   4   3 79.4665 3.84317   1
   7  -4  -3 162.879 6.31804   3
  -7   4   3 155.091 6.13515   1
   6  -4  -3 95.5333 4.13510   3
  -6   4   3 94.9675 4.00772   1
   5  -4  -3 5.26432 0.87601   3
   5  -4  -3 6.55706 0.74648   2
  -5   4   3 6.15804 0.87736   1
   4  -4  -3 663.468 21.3465   2
   4  -4  -3 616.575 21.0176   3
  -4   4   3 657.521 20.9490   1
   3  -4  -3 288.894 9.74043   2
   3  -4  -3 279.218 9.72683   3
  -3   4   3 291.047 9.60279   1
   2  -4  -3 235.178 7.99179   3
   2  -4  -3 233.085 8.05333   2
  -2   4   3 236.114 7.85876   1
   1  -4  -3 0.94704 0.42418   3
   1  -4  -3 0.45062 0.34010   2
  -1   4   3 1.40307 0.33696   1
   0  -4  -3 15.0861 0.97414   3
   0  -4  -3 16.4035 1.02598   2
   0   4   3 16.5411 0.87892   1
  -1  -4  -3 863.291 28.2595   2
   1   4   3 864.305 27.2980   1
  -2  -4  -3 172.452 6.04458   2
   2   4   3 172.451 5.73364   1
  -3  -4  -3 7.98740 0.78323   2
   3   4   3 8.57203 0.68246   1
  -4  -4  -3 1251.82 41.6545   2
   4   4   3 1308.59 40.5231   1
  -5  -4  -3 149.462 5.33496   2
   5   4   3 148.767 5.29255   1
   5   4   3 148.507 5.20026   3
  -6  -4  -3 144.937 5.33829   2
   6   4   3 152.654 5.43486   1
   6   4   3 148.154 5.25356   3
  -7  -4  -3 53.3439 2.37364   2
   7   4   3 58.7109 2.63861   1
   7   4   3 54.7956 2.44766   3
  -8  -4  -3 62.3126 2.68446   2
   8   4   3 63.6726 3.01501   1
   8   4   3 63.6974 2.80460   3
  -9  -4  -3 39.1123 1.91931   2
   9   4   3 38.0689 2.08110   3
   9   4   3 34.0987 2.23137   1
  10   4   3 4.55727 0.90797   3
  10   4   3 3.50384 0.92628   1
  11   4   3 3.00346 0.87894   3
 -12  -4  -3 107.046 5.19730   1
  12   4   3 112.039 4.79897   3
 -13  -4  -3 96.1474 5.05419   1
  13   4   3 97.5823 4.54500   3
 -14  -4  -3 -1.0525 1.18261   1
  11  -5  -3 29.5679 2.95691   3
 -11   5   3 28.7817 2.70800   1
  10  -5  -3 71.6985 4.12788   3
 -10   5   3 71.5453 3.82433   1
   9  -5  -3 215.918 8.29700   3
  -9   5   3 197.063 7.86285   1
   8  -5  -3 88.6041 4.27322   3
  -8   5   3 83.8019 3.91108   1
   7  -5  -3 6.15287 1.23158   3
  -7   5   3 6.44261 1.04842   1
   6  -5  -3 13.2605 1.54815   3
  -6   5   3 15.7098 1.37149   1
   5  -5  -3 116.040 4.38465   2
   5  -5  -3 105.265 4.60583   3
  -5   5   3 116.809 4.47403   1
   4  -5  -3 0.20278 0.41001   2
   4  -5  -3 0.85916 0.56604   3
  -4   5   3 -0.1446 0.39777   1
   3  -5  -3 42.9402 2.20008   3
   3  -5  -3 44.4675 2.06008   2
  -3   5   3 43.2838 2.00461   1
   2  -5  -3 19.4749 1.36940   3
   2  -5  -3 20.6651 1.26399   2
  -2   5   3 22.0866 1.18077   1
   1  -5  -3 89.6189 3.48075   3
   1  -5  -3 88.2712 3.47032   2
  -1   5   3 88.2319 3.22107   1
   0  -5  -3 13.3719 1.00517   2
   0   5   3 13.7842 0.78395   1
  -1  -5  -3 2.20199 0.49106   2
   1   5   3 2.42008 0.36056   1
  -2  -5  -3 422.584 14.4424   2
   2   5   3 437.550 13.7889   1
  -3  -5  -3 1227.28 40.8022   2
   3   5   3 1274.06 39.4768   1
  -4  -5  -3 79.4352 3.15915   2
   4   5   3 79.4790 2.98021   1
  -5  -5  -3 207.667 7.46311   2
   5   5   3 218.978 7.29275   1
  -6  -5  -3 17.3143 1.13434   2
   6   5   3 17.7859 1.22954   3
   6   5   3 16.6104 1.21323   1
  -7  -5  -3 552.293 18.5555   2
   7   5   3 568.042 18.2962   1
   7   5   3 549.338 18.0866   3
  -8  -5  -3 857.752 28.7573   2
   8   5   3 890.875 28.0667   3
   8   5   3 870.338 28.3470   1
  -9  -5  -3 -0.0680 0.39249   2
   9   5   3 -0.3073 0.50297   1
   9   5   3 -0.0218 0.48627   3
  10   5   3 0.06222 0.59892   1
  10   5   3 0.65928 0.60237   3
  11   5   3 3.12295 0.85686   3
 -12  -5  -3 57.7213 3.43411   1
  12   5   3 48.6973 2.88789   3
 -13  -5  -3 165.197 7.10709   1
  13   5   3 151.483 6.41649   3
 -14  -5  -3 21.5621 2.60572   1
  10  -6  -3 -0.0291 1.01614   3
   9  -6  -3 -1.0567 0.87543   3
   8  -6  -3 36.9028 2.71368   3
  -8   6   3 34.5568 2.36875   1
   7  -6  -3 14.5235 1.78114   3
  -7   6   3 10.8314 1.36312   1
   6  -6  -3 160.754 6.46951   3
  -6   6   3 160.517 6.11954   1
   5  -6  -3 2.49943 0.86293   3
   5  -6  -3 2.69604 0.68100   2
  -5   6   3 1.52434 0.61433   1
   4  -6  -3 116.415 4.58296   2
   4  -6  -3 118.048 4.82507   3
  -4   6   3 114.945 4.45586   1
   3  -6  -3 203.368 7.33708   3
   3  -6  -3 199.007 7.25421   2
  -3   6   3 200.374 6.96851   1
   2  -6  -3 208.049 7.45854   2
   2  -6  -3 202.915 7.42166   3
  -2   6   3 215.208 7.09974   1
   1  -6  -3 61.2139 2.70066   2
   1  -6  -3 61.2776 2.73907   3
  -1   6   3 63.3692 2.38855   1
   0  -6  -3 410.540 14.1706   2
   0   6   3 426.756 13.4626   1
  -1  -6  -3 1.02983 0.46585   2
   1   6   3 1.98557 0.33101   1
  -2  -6  -3 245.310 8.86346   2
   2   6   3 261.537 8.25238   1
  -3  -6  -3 5.63041 0.73574   2
   3   6   3 8.58616 0.62085   1
   4   6   3 44.5671 1.85520   1
  -5  -6  -3 67.9613 2.90018   2
   5   6   3 68.2653 2.70221   1
  -6  -6  -3 215.873 7.65942   2
   6   6   3 207.584 7.48346   3
   6   6   3 222.947 7.46541   1
  -7  -6  -3 58.4677 2.67243   2
   7   6   3 62.1273 2.74154   1
   7   6   3 66.5056 2.83029   3
  -8  -6  -3 182.752 6.63739   2
   8   6   3 182.741 6.71669   1
   8   6   3 181.892 6.61220   3
  -9  -6  -3 11.8908 1.07853   2
   9   6   3 11.5927 1.32139   1
   9   6   3 11.2305 1.21756   3
  10   6   3 0.95846 0.63116   3
  10   6   3 -0.7739 0.53777   1
  11   6   3 71.0040 3.40654   3
 -12  -6  -3 -0.3132 0.87531   1
  12   6   3 0.15611 0.62673   3
 -13  -6  -3 6.13807 1.51120   1
  13   6   3 5.47956 1.23894   3
 -14  -6  -3 38.4967 3.24917   1
 -15  -6  -3 19.8198 2.59829   1
   9  -7  -3 1.32120 1.02615   3
   8  -7  -3 214.916 8.70695   3
   7  -7  -3 29.0501 2.45265   3
   6  -7  -3 0.84936 0.93583   3
   5  -7  -3 139.680 5.96546   3
   5  -7  -3 150.528 5.73544   2
   4  -7  -3 42.8348 2.32683   2
   4  -7  -3 42.0681 2.53084   3
  -4   7   3 45.9140 2.21561   1
   3  -7  -3 2.42287 0.79747   3
   3  -7  -3 2.39308 0.66302   2
  -3   7   3 3.37597 0.61534   1
   2  -7  -3 1260.06 39.6951   3
   2  -7  -3 1198.06 40.6948   2
  -2   7   3 1259.83 39.2774   1
   1  -7  -3 14.4622 1.23693   2
  -1   7   3 13.1467 0.85915   1
   0  -7  -3 87.8698 3.70894   2
   0   7   3 91.2278 3.17143   1
  -1  -7  -3 303.271 10.8639   2
   1   7   3 321.155 10.0644   1
  -2  -7  -3 3.55551 0.69286   2
   2   7   3 3.37807 0.37044   1
  -3  -7  -3 20.5526 1.70380   2
   3   7   3 20.0303 0.98811   1
  -4  -7  -3 0.45867 0.41426   2
   4   7   3 0.33515 0.28480   1
  -5  -7  -3 11.5194 1.02133   2
   5   7   3 11.0430 0.85021   1
  -6  -7  -3 -0.1595 0.38712   2
   6   7   3 0.12809 0.34791   1
  -7  -7  -3 47.6591 2.26506   2
   7   7   3 44.1416 2.31693   3
   7   7   3 45.0908 2.17290   1
  -8  -7  -3 12.3113 1.12410   2
   8   7   3 12.5192 1.28824   3
   8   7   3 10.2979 1.12955   1
  -9  -7  -3 55.4610 2.62604   2
   9   7   3 57.7047 2.78470   3
   9   7   3 56.7917 2.81695   1
 -10  -7  -3 1.42502 0.57372   2
  10   7   3 1.01760 0.66434   1
  10   7   3 1.38416 0.65412   3
  11   7   3 75.7566 3.58618   3
 -12  -7  -3 3.53513 1.13188   1
  12   7   3 2.66983 0.90911   3
 -13  -7  -3 57.3882 3.49193   1
  13   7   3 53.4237 3.11224   3
 -14  -7  -3 1.02788 1.18523   1
 -15  -7  -3 105.977 5.66980   1
   9  -8  -3 0.65882 1.19240   3
   8  -8  -3 1.13429 1.14903   3
   7  -8  -3 114.613 5.48420   3
   6  -8  -3 0.94376 0.94683   3
   5  -8  -3 0.81195 0.79878   3
   4  -8  -3 29.9299 2.27457   3
   4  -8  -3 34.8119 2.12588   2
   3  -8  -3 18.5613 1.48533   2
   2  -8  -3 36.2793 2.09520   2
   1  -8  -3 136.846 5.34893   2
   0  -8  -3 57.4910 2.77096   2
  -1  -8  -3 44.3183 2.33822   2
  -2  -8  -3 48.1975 2.54441   2
   2   8   3 56.1868 1.94499   1
  -3  -8  -3 107.163 4.45788   2
   3   8   3 112.760 3.76869   1
  -4  -8  -3 301.635 10.7881   2
   4   8   3 310.547 9.97619   1
  -5  -8  -3 527.266 17.8715   2
   5   8   3 523.482 16.9311   1
  -6  -8  -3 -0.1419 0.43534   2
   6   8   3 -0.3064 0.31977   1
  -7  -8  -3 29.5179 1.82003   2
   7   8   3 31.9841 1.71067   1
  -8  -8  -3 223.531 8.17356   2
   8   8   3 222.275 8.11983   3
   8   8   3 227.527 7.95295   1
  -9  -8  -3 446.404 15.2865   2
   9   8   3 432.905 15.0098   3
   9   8   3 454.955 15.0120   1
 -10  -8  -3 70.6418 3.21521   2
  10   8   3 69.8492 3.32153   1
  10   8   3 68.6308 3.33093   3
  11   8   3 19.0728 1.84663   3
 -12  -8  -3 1.14341 0.97355   1
  12   8   3 2.98764 0.91807   3
 -13  -8  -3 20.6052 2.19266   1
  13   8   3 18.2873 1.92469   3
 -14  -8  -3 14.1651 2.00919   1
 -15  -8  -3 13.6967 2.12948   1
   8  -9  -3 100.691 5.36473   3
   7  -9  -3 1.66227 1.22785   3
   6  -9  -3 124.936 5.82873   3
   4  -9  -3 40.0618 2.44537   2
   3  -9  -3 42.7004 2.45030   2
   2  -9  -3 85.8499 3.87923   2
   1  -9  -3 38.2463 2.20011   2
   0  -9  -3 451.055 15.6217   2
  -1  -9  -3 287.360 10.3149   2
  -2  -9  -3 45.1991 2.42244   2
  -3  -9  -3 267.778 9.67659   2
  -4  -9  -3 187.417 7.07270   2
  -5  -9  -3 9.56041 1.18637   2
   5   9   3 9.03627 0.74943   1
  -6  -9  -3 45.9535 2.39309   2
   6   9   3 43.6445 1.98716   1
  -7  -9  -3 5.42043 0.99282   2
   7   9   3 5.26834 0.75639   1
  -8  -9  -3 29.1489 1.88563   2
   8   9   3 29.6796 1.74512   1
   8   9   3 28.5699 1.98308   3
  -9  -9  -3 1.00211 0.61492   2
   9   9   3 1.19133 0.72686   3
   9   9   3 1.47456 0.62102   1
 -10  -9  -3 166.720 6.34088   2
  10   9   3 157.819 6.36598   3
 -11  -9  -3 7.22559 1.24504   1
  11   9   3 8.14122 1.29311   3
 -12  -9  -3 56.4575 3.18136   1
  12   9   3 51.8522 3.02835   3
 -13  -9  -3 65.4442 3.71326   1
  13   9   3 65.1755 3.55832   3
 -14  -9  -3 12.4802 1.89535   1
 -15  -9  -3 0.36962 1.14639   1
   4 -10  -3 53.4514 3.08503   2
   3 -10  -3 0.96191 0.75905   2
   2 -10  -3 9.07691 1.32515   2
   1 -10  -3 20.4084 1.73885   2
   0 -10  -3 62.2889 3.16806   2
  -1 -10  -3 28.0509 1.96834   2
  -2 -10  -3 297.217 10.7752   2
  -3 -10  -3 133.590 5.48722   2
  -4 -10  -3 1.91685 0.84187   2
  -5 -10  -3 2.08171 0.80781   2
  -6 -10  -3 298.974 10.7875   2
  -7 -10  -3 21.2485 1.73642   2
  -8 -10  -3 21.1928 1.70814   2
   8  10   3 23.4243 1.49730   1
  -9 -10  -3 -0.3115 0.53402   2
   9  10   3 0.74794 0.69157   3
 -10 -10  -3 68.5796 3.32643   2
  10  10   3 66.7942 3.49100   3
 -11 -10  -3 60.1482 3.06580   1
  11  10   3 55.0960 3.17754   3
 -12 -10  -3 15.3347 1.80797   1
  12  10   3 17.1602 1.83868   3
 -13 -10  -3 41.4550 2.90334   1
  13  10   3 47.3885 3.20248   3
 -14 -10  -3 5.65442 1.45022   1
 -15 -10  -3 21.9873 2.51564   1
   4 -11  -3 3.97239 1.11870   2
   3 -11  -3 747.495 25.5792   2
   2 -11  -3 66.5210 3.47845   2
   1 -11  -3 2.74006 0.87876   2
   0 -11  -3 20.0980 1.80955   2
  -1 -11  -3 7.81940 1.19728   2
  -2 -11  -3 292.448 10.7669   2
  -3 -11  -3 62.2143 3.20886   2
  -4 -11  -3 24.3759 1.94185   2
  -5 -11  -3 76.7537 3.71574   2
  -6 -11  -3 3.58047 0.98447   2
  -7 -11  -3 522.340 18.1104   2
  -8 -11  -3 171.606 6.79790   2
  -9 -11  -3 195.358 7.50041   2
   9  11   3 190.311 7.58163   3
 -10 -11  -3 8.44925 1.21970   2
  10  11   3 7.74169 1.35956   3
  11  11   3 61.3077 3.45682   3
  12  11   3 1.09893 0.84502   3
 -13 -11  -3 0.80038 1.07436   1
 -14 -11  -3 3.16682 1.20364   1
 -15 -11  -3 5.48537 1.55048   1
   3 -12  -3 142.797 6.19211   2
   2 -12  -3 125.741 5.64768   2
   1 -12  -3 20.7720 2.01124   2
   0 -12  -3 8.34095 1.43505   2
  -1 -12  -3 6.91849 1.20856   2
  -2 -12  -3 98.2943 4.58559   2
  -3 -12  -3 0.12486 0.64012   2
  -4 -12  -3 27.6134 2.14705   2
  -5 -12  -3 0.13273 0.76197   2
  -6 -12  -3 29.0602 2.23199   2
  -7 -12  -3 16.0983 1.78493   2
  -8 -12  -3 265.429 9.95878   2
  -9 -12  -3 3.68970 1.00880   2
 -10 -12  -3 19.3255 1.80896   2
  10  12   3 21.3311 2.25169   3
  11  12   3 56.5333 3.40960   3
  12  12   3 -0.2208 0.76330   3
   3 -13  -3 12.4478 1.85266   2
   2 -13  -3 11.9628 1.74580   2
   1 -13  -3 78.3623 4.16530   2
   0 -13  -3 115.732 5.30774   2
  -1 -13  -3 18.2939 1.98562   2
  -2 -13  -3 11.3279 1.62663   2
  -3 -13  -3 22.0451 2.24452   2
  -4 -13  -3 1.75642 0.98559   2
  -5 -13  -3 47.5993 2.97176   2
  -6 -13  -3 88.3390 4.30287   2
  -7 -13  -3 41.4064 2.71438   2
  -8 -13  -3 12.5933 1.64939   2
  -9 -13  -3 11.1255 1.51021   2
 -10 -13  -3 51.6553 3.08658   2
  10  13   3 55.5631 3.43536   3
 -11 -13  -3 14.7629 1.75123   2
  11  13   3 17.4161 2.14578   3
  12  13   3 -0.6024 0.84149   3
   3 -14  -3 14.5960 2.06124   2
   2 -14  -3 23.0028 2.51755   2
   1 -14  -3 150.737 6.71969   2
   0 -14  -3 12.6645 1.84578   2
  -1 -14  -3 -0.7909 0.94931   2
  -2 -14  -3 9.49007 1.64072   2
  -3 -14  -3 28.1244 2.42462   2
  -4 -14  -3 155.023 6.75120   2
  -5 -14  -3 -0.9709 0.79866   2
  -6 -14  -3 -0.9096 0.78485   2
  -7 -14  -3 14.4969 1.87503   2
  -8 -14  -3 0.01940 0.73459   2
  -9 -14  -3 7.13468 1.44960   2
 -10 -14  -3 183.684 7.69034   2
  10  14   3 195.367 8.07313   3
 -11 -14  -3 105.862 5.08394   2
  11  14   3 115.385 5.63052   3
  12  14   3 5.27938 1.42683   3
   1 -15  -3 3.30477 1.31601   2
   0 -15  -3 5.31422 1.44253   2
  -1 -15  -3 18.6392 2.24426   2
  -2 -15  -3 43.6276 3.16756   2
  -3 -15  -3 -0.2233 0.92854   2
  -4 -15  -3 4.86540 1.27757   2
  -5 -15  -3 25.9555 2.62992   2
  -6 -15  -3 53.8566 3.39142   2
  -7 -15  -3 92.0052 4.70541   2
  -8 -15  -3 1.16531 0.93280   2
  -9 -15  -3 4.21126 1.17010   2
 -10 -15  -3 3.59278 1.19961   2
  10  15   3 3.41647 1.35767   3
 -11 -15  -3 54.6774 3.48023   2
  11  15   3 64.0288 4.06919   3
  12  15   3 73.1434 4.54850   3
  -2 -16  -3 -0.4318 0.84766   2
  -3 -16  -3 40.3916 3.17530   2
  -4 -16  -3 9.70361 1.74806   2
  -5 -16  -3 3.45217 1.33498   2
  -6 -16  -3 8.71794 1.68869   2
  -7 -16  -3 19.9016 2.33364   2
  -8 -16  -3 63.4520 3.83499   2
  -9 -16  -3 6.55455 1.43927   2
 -10 -16  -3 4.25741 1.33805   2
 -11 -16  -3 9.24908 1.66188   2
  11  16   3 9.38745 1.98427   3
  -8 -16   4 0.98573 1.14308   2
  -7 -16   4 29.9652 2.87982   2
   9  15  -4 7.84667 2.01308   3
  -8 -15   4 87.8514 4.60593   2
  -7 -15   4 95.4497 4.91737   2
  -6 -15   4 11.4918 1.86573   2
  -5 -15   4 5.74234 1.55740   2
  -4 -15   4 3.19335 1.38210   2
  -3 -15   4 -0.6707 1.02510   2
  -2 -15   4 6.26098 1.64511   2
  11  14  -4 5.93042 1.99750   3
  10  14  -4 12.4627 2.25712   3
   9  14  -4 9.34226 1.96419   3
  -8 -14   4 7.70090 1.43877   2
  -7 -14   4 107.271 5.16579   2
  -6 -14   4 25.8524 2.39408   2
  -5 -14   4 73.1942 4.14030   2
  -4 -14   4 18.8172 2.19148   2
  -3 -14   4 31.6313 2.86148   2
  -2 -14   4 -0.8243 1.05270   2
  -1 -14   4 34.8298 2.91355   2
   0 -14   4 0.23582 1.07124   2
   1 -14   4 8.68853 1.95685   2
  12  13  -4 45.5180 3.72219   3
  11  13  -4 43.6520 3.59335   3
  10  13  -4 108.888 5.76780   3
   9  13  -4 37.3873 3.21607   3
  -8 -13   4 33.6008 2.49051   2
  -7 -13   4 2.55595 1.08799   2
  -6 -13   4 9.86546 1.60841   2
  -5 -13   4 0.15944 0.90400   2
  -4 -13   4 207.372 8.46040   2
  -3 -13   4 59.5811 3.67211   2
  -2 -13   4 10.1203 1.77846   2
  -1 -13   4 11.6082 1.82911   2
   0 -13   4 3.13851 1.21251   2
   1 -13   4 49.1674 3.56065   2
   2 -13   4 2.28903 1.47813   2
   3 -13   4 8.39169 1.85484   2
  13  12  -4 31.4699 3.54744   3
  12  12  -4 1.21265 1.21403   3
  11  12  -4 6.17976 1.59595   3
  10  12  -4 31.3715 2.97472   3
   9  12  -4 5.08995 1.45733   3
  -8 -12   4 25.6822 2.12116   2
  -7 -12   4 23.4560 2.02980   2
  -6 -12   4 75.6350 3.87337   2
  -5 -12   4 22.5330 2.06861   2
  -4 -12   4 16.9599 1.94013   2
  -3 -12   4 15.5232 1.91312   2
  -2 -12   4 5.62453 1.37482   2
  -1 -12   4 3.13539 1.07505   2
   0 -12   4 34.3773 2.83691   2
   1 -12   4 60.7010 3.72023   2
   2 -12   4 2.76932 1.34120   2
   3 -12   4 1.46153 1.12503   2
   4 -12   4 6.57550 1.62398   2
   5 -12   4 51.9564 3.88541   2
  13  11  -4 0.75893 1.17448   3
  12  11  -4 50.1088 3.60165   3
  11  11  -4 72.3855 4.28636   3
  10  11  -4 -0.2821 0.88852   3
   9  11  -4 64.6740 3.91216   3
   8  11  -4 5.31767 1.43725   3
  -8 -11   4 6.80022 1.15414   2
  -7 -11   4 209.999 8.06077   2
  -6 -11   4 17.8551 1.72658   2
  -5 -11   4 -0.4216 0.62427   2
  -4 -11   4 9.29036 1.32551   2
  -3 -11   4 4.68903 1.17102   2
  -2 -11   4 46.0247 2.89984   2
  -1 -11   4 39.0520 2.70640   2
   0 -11   4 118.871 5.44147   2
   1 -11   4 184.644 7.71863   2
   2 -11   4 5.93523 1.43905   2
   3 -11   4 11.7432 1.78094   2
   4 -11   4 5.71895 1.49937   2
   5 -11   4 59.1320 4.05565   2
   6 -11   4 85.2088 5.31666   2
  14  10  -4 -0.9086 1.09283   3
  13  10  -4 25.8209 2.82443   3
  12  10  -4 89.0665 4.85948   3
  11  10  -4 -0.4027 0.86358   3
  10  10  -4 36.6914 2.92915   3
   9  10  -4 23.2690 2.38654   3
   8  10  -4 361.194 13.2218   3
  -8 -10   4 363.266 12.8100   2
  -7 -10   4 20.1424 1.66867   2
  -6 -10   4 0.28975 0.62416   2
  -5 -10   4 24.6111 1.88807   2
  -4 -10   4 13.3343 1.54237   2
  -3 -10   4 76.5298 3.76332   2
  -2 -10   4 149.906 6.19295   2
  -1 -10   4 20.3416 2.03912   2
   0 -10   4 3.58611 0.99944   2
   1 -10   4 0.98126 0.75069   2
   2 -10   4 30.4543 2.50899   2
   3 -10   4 407.381 14.9976   2
   4 -10   4 305.411 11.7885   2
   5 -10   4 55.7888 3.70981   2
   6 -10   4 5.12066 1.55973   2
  14   9  -4 12.2415 1.99468   3
 -14  -9   4 13.2774 1.82765   1
  13   9  -4 5.68893 1.48920   3
 -13  -9   4 2.37298 1.11291   1
  12   9  -4 3.24188 1.20449   3
 -12  -9   4 2.40381 1.01440   1
  11   9  -4 -0.2264 0.81338   3
 -11  -9   4 0.31385 0.75618   1
  10   9  -4 41.6306 2.97335   3
 -10  -9   4 42.4292 2.51538   1
   9   9  -4 -0.4634 0.82566   3
  -9  -9   4 1.04795 0.66006   1
   8   9  -4 92.6750 4.53689   3
  -8  -9   4 93.0979 3.97846   2
   7   9  -4 98.0870 4.66050   3
  -7  -9   4 100.647 4.22356   2
  -6  -9   4 40.7892 2.28479   2
  -5  -9   4 1.13509 0.63935   2
  -4  -9   4 21.4995 1.69523   2
  -3  -9   4 17.9896 1.63586   2
  -2  -9   4 151.627 6.10310   2
  -1  -9   4 140.134 5.77003   2
   0  -9   4 0.56556 0.71374   2
   1  -9   4 -0.1649 0.64932   2
   2  -9   4 64.9795 3.52990   2
   3  -9   4 5.68745 1.29678   2
   4  -9   4 15.5866 2.00258   2
   5  -9   4 44.1434 3.17429   2
   6  -9   4 83.5815 4.67700   2
  14   8  -4 -0.9479 0.93955   3
 -14  -8   4 -1.0490 0.87603   1
  13   8  -4 79.0999 4.52774   3
 -13  -8   4 81.8250 4.24129   1
  12   8  -4 11.0077 1.76098   3
 -12  -8   4 10.0183 1.51201   1
  11   8  -4 13.9927 1.86287   3
 -11  -8   4 13.5160 1.63736   1
  10   8  -4 1.56617 0.95605   3
 -10  -8   4 1.09887 0.73963   1
   9   8  -4 -0.0574 0.74883   3
  -9  -8   4 0.22301 0.59897   1
   8   8  -4 9.14139 1.45825   3
  -8  -8   4 11.3113 1.21010   1
   7   8  -4 20.1817 1.90986   3
  -7  -8   4 19.5016 1.45958   1
  -7  -8   4 21.2209 1.48767   2
  -6  -8   4 22.9035 1.57742   2
  -6  -8   4 24.2906 1.46552   1
  -5  -8   4 980.399 33.9293   2
  -5  -8   4 1071.63 32.7679   1
  -4  -8   4 194.216 7.23764   2
  -3  -8   4 10.7774 1.18872   2
  -2  -8   4 45.0130 2.46996   2
  -1  -8   4 7.92581 1.10700   2
   0  -8   4 229.571 8.58860   2
   1  -8   4 206.987 7.95509   2
   2  -8   4 21.9905 1.90166   2
   3  -8   4 156.557 6.51599   2
   4  -8   4 9.63577 1.49979   2
   5  -8   4 124.185 5.68267   2
   6  -8   4 350.954 13.1943   2
   7  -8   4 139.833 6.51889   2
  14   7  -4 9.15172 1.73033   3
 -14  -7   4 8.14517 1.67234   1
  13   7  -4 4.31059 1.39497   3
 -13  -7   4 5.13756 1.33237   1
  12   7  -4 4.89084 1.33098   3
 -12  -7   4 6.69723 1.31574   1
  11   7  -4 0.95554 0.95450   3
 -11  -7   4 -0.0254 0.78725   1
  10   7  -4 673.249 22.0062   3
 -10  -7   4 620.789 21.4698   1
   9   7  -4 253.662 9.56638   3
  -9  -7   4 255.978 9.12572   1
   8   7  -4 23.8522 2.03915   3
  -8  -7   4 24.8395 1.74373   1
   7   7  -4 11.6915 1.52149   3
  -7  -7   4 14.1489 1.30457   1
  -7  -7   4 17.1027 1.22553   2
   6   7  -4 0.18065 0.59382   3
  -6  -7   4 -0.3871 0.43201   1
  -6  -7   4 0.29380 0.46814   2
  -5  -7   4 125.807 4.95733   2
  -5  -7   4 132.719 4.66464   1
  -4  -7   4 388.713 13.3776   2
  -4  -7   4 389.173 12.5967   1
  -3  -7   4 41.3887 2.19508   2
  -3  -7   4 42.2952 1.68444   1
  -2  -7   4 192.329 7.13287   2
  -1  -7   4 32.4931 1.97883   2
   0  -7   4 97.5350 4.16493   2
   1  -7   4 389.093 13.6848   2
   2  -7   4 338.362 12.1258   2
   3  -7   4 8.75191 1.32463   2
   4  -7   4 72.9286 3.68982   2
   5  -7   4 -1.0403 0.66274   2
   6  -7   4 -0.8647 0.80392   2
   7  -7   4 125.655 5.82794   2
  14   6  -4 0.69814 1.08056   3
 -14  -6   4 -1.1395 0.93120   1
  13   6  -4 46.3722 3.29078   3
 -13  -6   4 46.1913 3.22471   1
  12   6  -4 0.36032 0.89864   3
 -12  -6   4 -1.5272 0.78586   1
  11   6  -4 0.73960 0.89104   3
 -11  -6   4 2.73708 0.98592   1
  10   6  -4 62.4154 3.46153   3
 -10  -6   4 59.4397 3.18162   1
   9   6  -4 1.19804 0.81919   3
  -9  -6   4 1.68339 0.71095   1
   8   6  -4 1078.44 35.1317   3
  -8  -6   4 1083.70 34.8309   1
   7   6  -4 92.5335 4.26032   3
  -7  -6   4 99.8734 3.76659   2
  -7  -6   4 98.2358 3.94892   1
   6   6  -4 33.0284 2.08339   3
  -6  -6   4 31.8217 1.66122   2
  -6  -6   4 30.4893 1.73954   1
  -5  -6   4 17.1725 1.20789   1
  -5  -6   4 15.4787 1.12584   2
  -4  -6   4 125.337 4.91959   2
  -4  -6   4 136.261 4.63125   1
  -3  -6   4 130.603 4.95750   2
  -3  -6   4 130.316 4.45900   1
  -2  -6   4 0.81990 0.49499   2
  -2  -6   4 0.91350 0.30858   1
  -1  -6   4 115.715 4.71744   2
  -1  -6   4 123.853 4.02141   1
   0  -6   4 210.360 7.60650   2
   0  -6   4 204.731 6.70036   1
   1  -6   4 59.6055 2.20164   1
   1  -6   4 62.6138 2.91630   2
   2  -6   4 503.358 16.4498   1
   2  -6   4 525.693 17.6651   2
   3  -6   4 373.246 12.9190   2
   3  -6   4 353.975 11.8621   1
   4  -6   4 6.89684 1.13367   2
   5  -6   4 88.0321 4.15938   2
   6  -6   4 10.3340 1.46578   2
   7  -6   4 21.6116 2.04941   2
  14   5  -4 2.06946 1.18141   3
 -14  -5   4 1.27312 1.36432   1
  13   5  -4 62.1320 3.87988   3
 -13  -5   4 67.4417 3.92101   1
  12   5  -4 23.4082 2.41316   3
 -12  -5   4 27.3349 2.45122   1
  11   5  -4 50.8177 3.15426   3
 -11  -5   4 48.0861 2.94995   1
  10   5  -4 37.5510 2.62568   3
 -10  -5   4 40.1079 2.46852   1
   9   5  -4 1.05656 0.76540   3
  -9  -5   4 -0.0525 0.65310   1
   8   5  -4 4.68079 0.98228   3
  -8  -5   4 6.47719 1.00999   1
   7   5  -4 93.4355 4.27697   3
  -7  -5   4 101.820 4.05709   1
  -7  -5   4 103.870 3.72010   2
   6   5  -4 194.659 7.32265   3
  -6  -5   4 214.472 6.94179   2
  -6  -5   4 184.844 6.97019   1
   5   5  -4 45.1394 2.40116   3
  -5  -5   4 45.5181 2.10409   1
  -5  -5   4 46.5005 2.02269   2
  -4  -5   4 183.608 6.11434   1
  -4  -5   4 171.824 6.29669   2
  -3  -5   4 75.7178 3.12579   2
  -3  -5   4 78.8870 2.86227   1
  -2  -5   4 214.861 7.96823   2
  -2  -5   4 239.319 7.47572   1
  -1  -5   4 1.50591 0.32653   1
  -1  -5   4 2.05372 0.54628   2
   0  -5   4 104.952 4.19789   2
   0  -5   4 106.049 3.59988   1
   1  -5   4 85.1851 2.96590   1
   1  -5   4 82.1068 3.54161   2
   2  -5   4 127.796 4.46593   1
   2  -5   4 131.573 5.14125   2
   3  -5   4 742.081 24.1845   2
   3  -5   4 694.115 22.9284   1
   4  -5   4 18.7823 1.26499   1
   4  -5   4 20.0506 1.57659   2
   5  -5   4 4.46802 0.76870   1
   5  -5   4 6.68119 1.05755   2
  -6   5  -4 121.158 4.72744   1
   6  -5   4 120.573 5.24635   2
   6  -5   4 125.030 4.99199   3
  -7   5  -4 11.9673 1.31446   1
   7  -5   4 13.1969 1.60400   2
   7  -5   4 9.88062 1.34646   3
   8  -5   4 15.7161 1.70441   3
   9  -5   4 20.3014 2.05633   3
  10  -5   4 0.70135 0.92696   3
  14   4  -4 -1.3874 0.93312   3
 -14  -4   4 0.07235 1.16964   1
  13   4  -4 53.6516 3.64702   3
 -13  -4   4 57.0827 3.67505   1
  12   4  -4 0.41321 0.90669   3
 -12  -4   4 -0.2352 0.90962   1
  11   4  -4 116.088 5.27452   3
 -11  -4   4 114.590 5.19472   1
  10   4  -4 4.82190 1.13606   3
 -10  -4   4 4.51719 1.04036   1
   9   4  -4 6.77265 1.27233   3
  -9  -4   4 5.82565 1.06826   1
   8   4  -4 726.173 23.9485   3
  -8  -4   4 725.768 23.8005   1
   7   4  -4 1.06793 0.61224   3
  -7  -4   4 1.38191 0.61145   1
   6   4  -4 594.716 20.2196   3
  -6  -4   4 582.916 20.0086   1
  -6  -4   4 664.801 20.1739   2
   5   4  -4 12.0450 1.28978   3
  -5  -4   4 13.6652 1.13220   1
  -5  -4   4 11.2653 0.79180   2
   4   4  -4 54.9378 2.59499   3
  -4  -4   4 57.4551 2.29301   2
  -4  -4   4 57.0584 2.36877   1
  -3  -4   4 630.271 19.8018   1
  -3  -4   4 608.364 20.4123   2
  -2  -4   4 92.3852 3.21466   1
  -2  -4   4 89.3048 3.48049   2
  -1  -4   4 368.201 13.2626   2
  -1  -4   4 419.456 12.6619   1
   0  -4   4 2.91981 0.60986   2
   0  -4   4 2.95528 0.41009   1
   1  -4   4 134.870 4.54759   1
   1  -4   4 130.634 5.02882   2
   2  -4   4 59.8252 2.25763   1
   2  -4   4 53.9876 2.62688   2
   3  -4   4 14.3446 0.98900   1
   3  -4   4 14.9832 1.28695   2
   4  -4   4 795.400 26.5084   2
   4  -4   4 789.580 25.4120   1
   5  -4   4 1017.82 34.0580   2
   5  -4   4 1022.44 32.8049   1
   5  -4   4 1032.68 32.8024   3
   6  -4   4 0.69118 0.60437   2
   6  -4   4 0.77790 0.58962   3
   6  -4   4 0.27579 0.52902   1
   7  -4   4 60.9336 3.16681   2
   7  -4   4 62.2022 3.01779   3
  -8   4  -4 7.20325 1.14271   1
   8  -4   4 6.99895 1.16449   3
   8  -4   4 6.67771 1.16629   2
  -9   4  -4 121.795 5.21405   1
   9  -4   4 123.141 5.22634   3
 -10   4  -4 34.4170 2.46402   1
  10  -4   4 32.0240 2.50206   3
  11  -4   4 69.1596 3.82484   3
  14   3  -4 20.1141 2.48733   3
 -14  -3   4 17.6497 2.39996   1
  13   3  -4 4.22499 1.41924   3
 -13  -3   4 4.17031 1.39765   1
  12   3  -4 -0.7694 0.83016   3
 -12  -3   4 0.97712 0.99745   1
  11   3  -4 2.85532 1.13083   3
 -11  -3   4 3.86013 1.15911   1
  10   3  -4 40.1400 2.67853   3
 -10  -3   4 41.1744 2.61752   1
   9   3  -4 25.5229 2.02159   3
  -9  -3   4 25.1830 1.93368   1
   8   3  -4 12.7511 1.52745   3
  -8  -3   4 11.5324 1.27537   1
   7   3  -4 15.2902 1.40101   3
  -7  -3   4 11.3577 1.17930   1
   6   3  -4 33.5118 1.99308   3
  -6  -3   4 32.2659 1.88383   1
  -6  -3   4 35.7468 1.32708   2
   5   3  -4 -0.3646 0.43620   3
  -5  -3   4 -0.0435 0.45685   1
  -5  -3   4 0.40974 0.22887   2
   4   3  -4 18.8180 1.31508   3
  -4  -3   4 17.1502 1.17494   1
  -4  -3   4 17.8978 0.91454   2
   3   3  -4 37.2770 1.89731   3
  -3  -3   4 37.9979 1.72037   1
  -3  -3   4 39.2116 1.65708   2
  -2  -3   4 116.761 3.94019   1
  -2  -3   4 110.239 4.08859   2
  -1  -3   4 299.651 9.71882   1
   0  -3   4 1423.77 44.1046   1
   0  -3   4 1378.32 45.6103   2
   1  -3   4 97.1546 3.37161   1
   1  -3   4 93.2403 3.70698   2
   2  -3   4 4.09750 0.67373   2
   2  -3   4 5.80154 0.61218   1
   3  -3   4 55.1908 2.53358   2
   3  -3   4 53.3289 2.24722   1
   4  -3   4 183.408 6.37366   3
   4  -3   4 184.618 6.36766   1
   4  -3   4 178.000 6.74201   2
   5  -3   4 1.40554 0.57556   2
   5  -3   4 1.68969 0.57435   3
   5  -3   4 2.86631 0.64502   1
   6  -3   4 238.235 8.19433   3
   6  -3   4 233.093 8.24384   1
   6  -3   4 228.187 8.54135   2
   7  -3   4 14.3052 1.36611   3
   7  -3   4 14.9470 1.45609   2
   7  -3   4 16.1615 1.43021   1
   8  -3   4 3.55544 0.91879   3
  -9   3  -4 72.1484 3.62066   1
   9  -3   4 73.7718 3.57500   3
 -10   3  -4 39.2462 2.71265   1
  10  -3   4 43.2001 2.72251   3
 -11   3  -4 1.03299 0.93200   1
  11  -3   4 -0.4665 0.74671   3
 -12   3  -4 7.12625 1.55013   1
  14   2  -4 43.4025 3.38042   3
 -14  -2   4 42.7860 3.66885   1
  13   2  -4 4.42645 1.40778   3
 -13  -2   4 1.32973 1.15764   1
  12   2  -4 2.64875 1.22280   3
 -12  -2   4 0.80064 1.05207   1
  11   2  -4 185.258 7.43715   3
 -11  -2   4 175.959 7.39222   1
  10   2  -4 310.469 11.4419   3
 -10  -2   4 319.244 11.4151   1
   9   2  -4 262.267 9.54019   3
  -9  -2   4 257.443 9.46590   1
   8   2  -4 68.0009 3.29115   3
  -8  -2   4 67.4590 3.22890   1
  -7  -2   4 62.4553 2.95084   1
   6   2  -4 23.8090 1.60949   3
  -6  -2   4 23.7547 1.54751   1
   5   2  -4 1331.76 44.9279   3
  -5  -2   4 1517.99 45.7004   2
  -5  -2   4 1399.46 45.0277   1
   4   2  -4 383.102 12.9008   3
  -4  -2   4 376.686 12.8180   1
  -4  -2   4 411.745 12.7873   2
   3   2  -4 12.9045 1.03824   3
  -3  -2   4 15.5134 0.98430   1
  -3  -2   4 14.0773 0.74117   2
   2   2  -4 318.204 10.3566   3
  -2  -2   4 314.350 10.4720   2
  -2  -2   4 313.011 10.2564   1
  -1  -2   4 1023.02 31.7428   1
  -1  -2   4 985.285 32.6790   2
   0  -2   4 2297.35 67.3293   1
   0  -2   4 1975.63 69.1386   2
   1  -2   4 451.503 15.3889   2
   1  -2   4 471.957 14.8192   1
   2  -2   4 4.10010 0.54683   1
   2  -2   4 3.97068 0.64944   2
   3  -2   4 68.4203 2.91015   2
   3  -2   4 67.4736 2.61513   3
   3  -2   4 67.8443 2.69627   1
   4  -2   4 21.9532 1.43822   2
   4  -2   4 21.0953 1.24479   3
   4  -2   4 21.0455 1.27447   1
   5  -2   4 46.2351 2.05871   3
   5  -2   4 44.7275 2.17416   1
   5  -2   4 42.2473 2.23777   2
   6  -2   4 35.7775 2.01120   2
   6  -2   4 33.0669 1.82934   3
   6  -2   4 34.2242 1.94567   1
   7  -2   4 -0.7555 0.47769   1
   7  -2   4 -0.5847 0.45244   3
  -8   2  -4 -0.1613 0.45217   2
   8  -2   4 0.73084 0.60798   1
   8  -2   4 0.06478 0.54732   3
   9  -2   4 74.3301 3.47660   3
 -10   2  -4 1.17164 0.95377   1
  10  -2   4 3.76834 0.99676   3
 -11   2  -4 27.4311 2.45899   1
  11  -2   4 31.9550 2.36943   3
 -12   2  -4 -1.0917 0.95019   1
 -13   2  -4 1.66345 1.30338   1
  13   1  -4 32.6252 2.84502   3
 -13  -1   4 35.3952 3.19411   1
  12   1  -4 0.40101 0.98040   3
 -12  -1   4 -0.6522 0.91240   1
  11   1  -4 28.5366 2.45142   3
 -11  -1   4 30.5522 2.53194   1
  10   1  -4 247.840 9.24967   3
 -10  -1   4 240.374 9.22288   1
   9   1  -4 192.009 7.57056   3
  -9  -1   4 202.470 7.58629   1
   8   1  -4 3.45897 0.84422   3
  -8  -1   4 3.71806 0.87502   1
   7   1  -4 174.111 6.43986   3
  -7  -1   4 167.178 6.35721   1
  -6  -1   4 23.2381 1.55800   1
   5   1  -4 241.467 8.74589   3
  -5  -1   4 268.612 8.79380   1
   4   1  -4 -0.0819 0.42621   3
  -4  -1   4 -0.0827 0.38090   1
   3   1  -4 238.454 8.37858   3
  -3  -1   4 266.307 8.27602   2
  -3  -1   4 245.396 8.36605   1
   2   1  -4 21.6948 1.22824   3
  -2  -1   4 22.0372 1.19938   1
  -2  -1   4 22.3196 1.04927   2
   1   1  -4 50.5560 1.93370   3
  -1  -1   4 46.8476 1.90585   1
  -1  -1   4 48.0504 1.90751   2
   0  -1   4 3.33327 0.47179   1
   0  -1   4 3.39301 0.52410   2
   1  -1   4 544.839 17.7722   1
   1  -1   4 566.600 18.4005   2
   2  -1   4 118.187 4.39771   2
   2  -1   4 120.022 4.19232   1
   3  -1   4 7.46210 0.61303   3
   3  -1   4 6.51200 0.71934   1
   3  -1   4 6.75568 0.77470   2
   4  -1   4 54.2228 2.36908   1
   4  -1   4 54.2024 2.47115   2
   4  -1   4 55.0676 2.17887   3
   5  -1   4 1.53835 0.51436   1
   5  -1   4 1.68856 0.54418   2
   5  -1   4 0.59182 0.41019   3
  -6   1  -4 27.4670 1.66791   2
   6  -1   4 27.4893 1.72358   1
   6  -1   4 27.3698 1.54193   3
  -7   1  -4 734.980 25.5775   2
   7  -1   4 775.294 24.6821   3
   7  -1   4 790.347 25.1175   1
  -8   1  -4 0.08013 0.44606   2
   8  -1   4 0.56220 0.51456   3
   8  -1   4 0.04259 0.56168   1
   9  -1   4 66.7899 3.18098   3
   9  -1   4 70.1429 3.46712   1
 -10   1  -4 3.20230 1.08307   1
  10  -1   4 2.57723 0.85624   3
 -11   1  -4 139.906 6.23396   1
  11  -1   4 150.463 6.00647   3
 -12   1  -4 12.4011 1.80674   1
 -13   1  -4 15.3311 2.28108   1
  13   0  -4 0.38864 1.04098   3
 -13   0   4 0.47176 1.10667   1
  12   0  -4 3.98678 1.29542   3
 -12   0   4 4.21050 1.37021   1
  11   0  -4 71.0496 3.87983   3
 -11   0   4 63.6526 3.73555   1
  10   0  -4 1.76921 0.92037   3
 -10   0   4 3.92042 1.08833   1
   9   0  -4 51.8057 2.93590   3
  -9   0   4 47.6124 2.88389   1
   8   0  -4 262.440 9.41632   3
  -8   0   4 257.861 9.39130   1
   7   0  -4 13.1773 1.38714   3
  -7   0   4 9.39170 1.12426   1
   6   0  -4 542.275 17.5962   3
  -6   0   4 522.715 17.5903   1
   5   0  -4 1.97115 0.58392   3
  -5   0   4 3.51425 0.72040   1
   4   0  -4 766.901 23.8763   3
  -4   0   4 721.795 23.9283   1
   3   0  -4 36.4286 1.23351   2
   3   0  -4 30.2587 1.60702   3
  -3   0   4 33.3360 1.64743   1
   2   0  -4 3.45220 0.53583   3
   2   0  -4 4.30637 0.38757   2
  -2   0   4 3.80683 0.54436   1
   1   0  -4 12.9111 0.78542   3
   1   0  -4 12.6541 0.74344   2
  -1   0   4 12.7109 0.84267   1
   0   0  -4 21.2078 0.89461   3
   0   0  -4 18.4348 1.05531   2
   0   0   4 19.7908 1.07316   1
  -1   0  -4 236.542 7.65332   2
   1   0   4 208.467 7.32067   1
  -2   0  -4 4455.18 140.890   2
   2   0   4 4214.60 136.662   1
  -3   0  -4 493.817 16.1535   2
   3   0   4 488.696 15.2703   3
   3   0   4 465.777 15.6119   1
  -4   0  -4 1.57595 0.49908   2
   4   0   4 2.81132 0.45524   3
   4   0   4 2.96850 0.58337   1
  -5   0  -4 79.3198 3.23113   2
   5   0   4 73.9896 3.16615   1
   5   0   4 79.7717 2.92176   3
  -6   0  -4 94.9475 3.90562   2
   6   0   4 102.217 3.68948   3
   6   0   4 96.7928 3.99038   1
  -7   0  -4 122.256 4.81564   2
   7   0   4 121.553 4.58158   3
   7   0   4 126.921 4.93951   1
  -8   0  -4 120.586 4.82529   2
   8   0   4 122.074 5.05840   1
   8   0   4 122.888 4.67375   3
   9   0   4 9.86400 1.14923   3
   9   0   4 8.47396 1.31733   1
  10   0   4 6.05140 1.02572   3
 -11   0  -4 14.0569 1.91429   1
  11   0   4 15.0761 1.62382   3
 -12   0  -4 48.9416 3.41670   1
 -13   0  -4 51.6790 3.65615   1
  13  -1  -4 16.5794 2.29965   3
 -13   1   4 20.0416 2.38580   1
  12  -1  -4 48.3707 3.38731   3
 -12   1   4 51.5250 3.41444   1
  11  -1  -4 202.804 8.35743   3
 -11   1   4 217.826 8.50598   1
  10  -1  -4 17.3395 1.88577   3
 -10   1   4 19.7515 2.02569   1
   9  -1  -4 7.06248 1.28043   3
  -9   1   4 5.77536 1.16299   1
   8  -1  -4 163.327 6.47723   3
  -8   1   4 166.154 6.43781   1
   7  -1  -4 5.26326 0.97158   3
  -7   1   4 4.57236 0.94572   1
   6  -1  -4 16.5706 1.35479   3
  -6   1   4 13.2274 1.27701   1
   5  -1  -4 233.107 7.84975   3
  -5   1   4 212.659 7.78897   1
   4  -1  -4 214.465 6.63405   2
   4  -1  -4 200.512 7.03767   3
  -4   1   4 189.225 6.99565   1
   3  -1  -4 557.795 18.5738   3
   3  -1  -4 603.317 18.7405   2
  -3   1   4 570.345 18.6472   1
   2  -1  -4 314.085 10.4241   3
   2  -1  -4 325.329 10.4772   2
  -2   1   4 319.363 10.4899   1
   1  -1  -4 99.6467 3.40555   2
   1  -1  -4 98.6474 3.38664   3
  -1   1   4 93.7167 3.46219   1
   0  -1  -4 524.579 16.0981   3
   0  -1  -4 512.509 16.7467   2
   0   1   4 492.000 16.3507   1
  -1  -1  -4 11.5040 0.81166   2
   1   1   4 10.2339 0.76233   1
  -2  -1  -4 93.4156 3.40225   2
   2   1   4 87.4708 3.26680   1
  -3  -1  -4 411.841 13.6718   2
   3   1   4 419.054 12.8821   3
   3   1   4 392.128 13.2836   1
  -4  -1  -4 438.597 14.8509   2
   4   1   4 427.971 14.4808   1
   4   1   4 462.401 14.1060   3
  -5  -1  -4 12.4368 1.01662   2
   5   1   4 11.2111 0.82343   3
   5   1   4 9.69433 1.00667   1
  -6  -1  -4 46.6317 2.23098   2
   6   1   4 49.8037 2.08066   3
  -7  -1  -4 66.3792 2.86297   2
   7   1   4 62.5665 2.68291   3
   7   1   4 64.9707 3.04239   1
  -8  -1  -4 27.8524 1.69781   2
   8   1   4 25.5153 1.62892   3
   8   1   4 26.4352 1.92919   1
  -9  -1  -4 32.7363 1.88803   2
   9   1   4 30.9243 1.87664   3
   9   1   4 28.7074 2.17234   1
  10   1   4 3.26812 0.96353   1
  10   1   4 3.41812 0.86413   3
  11   1   4 1.18523 0.72074   3
 -12  -1  -4 17.0614 2.10500   1
 -13  -1  -4 55.6808 3.86424   1
 -14  -1  -4 26.6411 2.79851   1
  12  -2  -4 6.91254 1.57240   3
 -12   2   4 7.08202 1.49264   1
  11  -2  -4 110.125 5.30572   3
 -11   2   4 108.196 5.20369   1
  10  -2  -4 -0.6052 0.81362   3
 -10   2   4 -1.0585 0.73243   1
   9  -2  -4 12.1557 1.57339   3
  -9   2   4 10.0409 1.47257   1
   8  -2  -4 0.54840 0.66837   3
  -8   2   4 -0.3611 0.68921   1
   7  -2  -4 51.3693 2.77231   3
  -7   2   4 54.7128 2.80936   1
   6  -2  -4 201.852 7.27101   3
  -6   2   4 195.737 7.23943   1
   5  -2  -4 82.6767 2.92628   2
   5  -2  -4 80.8360 3.47003   3
  -5   2   4 85.6143 3.48227   1
   4  -2  -4 191.470 6.11775   2
   4  -2  -4 173.425 6.41931   3
  -4   2   4 177.212 6.40340   1
   3  -2  -4 4.01775 0.64022   3
   3  -2  -4 4.22193 0.41591   2
  -3   2   4 2.91784 0.58439   1
   2  -2  -4 16.6995 0.86491   2
   2  -2  -4 14.7617 1.01777   3
  -2   2   4 14.3524 1.04040   1
   1  -2  -4 9445.02 302.828   3
   1  -2  -4 9999.99 312.161   2
  -1   2   4 9538.63 304.128   1
   0  -2  -4 105.038 3.60348   2
   0  -2  -4 98.8784 3.41489   3
   0   2   4 100.231 3.59339   1
  -1  -2  -4 170.412 5.80717   2
  -1  -2  -4 170.938 5.40412   3
   1   2   4 163.717 5.65605   1
  -2  -2  -4 74.6500 2.84593   2
  -3  -2  -4 488.327 16.2540   2
   3   2   4 516.229 15.4213   3
   3   2   4 464.091 15.8064   1
  -4  -2  -4 1451.64 46.4475   2
   4   2   4 1481.64 44.6662   3
   4   2   4 1344.43 45.1718   1
  -5  -2  -4 746.526 23.9296   2
   5   2   4 698.524 23.3475   1
   5   2   4 725.662 22.9071   3
  -6  -2  -4 71.9928 2.93417   2
   6   2   4 69.7722 2.70332   3
   6   2   4 65.6612 2.98673   1
  -7  -2  -4 3.87140 0.67981   2
   7   2   4 3.09997 0.62188   3
   7   2   4 2.72026 0.70188   1
  -8  -2  -4 181.758 6.47630   2
   8   2   4 166.570 6.20556   3
   8   2   4 176.392 6.67015   1
  -9  -2  -4 104.850 4.23894   2
   9   2   4 104.477 4.19856   3
   9   2   4 106.271 4.64450   1
  10   2   4 350.680 12.4220   1
  10   2   4 339.324 11.7930   3
  11   2   4 6.93685 1.10785   3
 -12  -2  -4 35.0473 2.89704   1
 -13  -2  -4 71.1669 4.26759   1
 -14  -2  -4 43.1961 3.60561   1
  12  -3  -4 54.8386 3.81876   3
 -12   3   4 55.3040 3.65564   1
  11  -3  -4 95.3824 4.91160   3
 -11   3   4 90.1890 4.63637   1
  10  -3  -4 109.748 5.14997   3
 -10   3   4 105.109 4.91806   1
   9  -3  -4 1.44239 0.96806   3
  -9   3   4 0.26720 0.81469   1
   8  -3  -4 130.591 5.45689   3
  -8   3   4 125.932 5.35065   1
   7  -3  -4 5.42315 1.03011   3
  -7   3   4 4.27415 0.89966   1
   6  -3  -4 211.368 7.70951   3
  -6   3   4 208.381 7.61443   1
   5  -3  -4 22.7957 1.11931   2
   5  -3  -4 18.1065 1.46205   3
  -5   3   4 19.6383 1.40132   1
   4  -3  -4 -0.3918 0.26952   2
   4  -3  -4 0.82679 0.45386   3
  -4   3   4 0.20046 0.43648   1
   3  -3  -4 3.62157 0.49393   2
   3  -3  -4 4.47679 0.67800   3
  -3   3   4 2.70109 0.55852   1
   2  -3  -4 448.144 14.6005   2
   2  -3  -4 439.968 14.3544   3
  -2   3   4 437.674 14.3611   1
   1  -3  -4 47.0789 1.91586   2
   1  -3  -4 46.1535 1.94807   3
  -1   3   4 46.9562 1.95255   1
   0  -3  -4 1002.26 31.7027   3
   0  -3  -4 1016.93 32.7866   2
   0   3   4 1003.47 31.9018   1
  -1  -3  -4 40.5628 1.72067   2
   1   3   4 40.0040 1.67106   1
   2   3   4 14.6242 0.89273   1
  -3  -3  -4 114.416 4.32191   2
   3   3   4 124.567 4.24885   1
  -4  -3  -4 271.642 9.40845   2
   4   3   4 276.191 9.21795   1
   4   3   4 279.009 8.91655   3
  -5  -3  -4 112.484 4.22437   2
   5   3   4 112.263 3.92913   3
   5   3   4 111.102 4.21831   1
  -6  -3  -4 74.5229 3.05548   2
   6   3   4 75.5991 2.86946   3
   6   3   4 73.3915 3.13241   1
  -7  -3  -4 33.2914 1.71492   2
   7   3   4 31.2712 1.60225   3
   7   3   4 29.9525 1.86017   1
  -8  -3  -4 1.61322 0.55330   2
   8   3   4 1.94650 0.59974   3
   8   3   4 2.05893 0.65982   1
  -9  -3  -4 59.8025 2.67736   2
   9   3   4 51.2742 2.95528   1
   9   3   4 58.2108 2.67083   3
  10   3   4 64.3064 3.41718   1
  10   3   4 61.7738 2.97504   3
  11   3   4 19.2788 2.05048   1
  11   3   4 20.7432 1.74825   3
 -12  -3  -4 -0.0164 0.87045   1
  12   3   4 0.40812 0.75650   3
 -13  -3  -4 10.3013 1.89647   1
 -14  -3  -4 5.22433 1.63677   1
 -12   4   4 13.5429 1.97663   1
  11  -4  -4 1.83406 1.12685   3
 -11   4   4 0.11970 0.93063   1
  10  -4  -4 86.5101 4.52882   3
 -10   4   4 81.5328 4.22659   1
   9  -4  -4 188.681 7.59109   3
  -9   4   4 185.024 7.33481   1
   8  -4  -4 7.61063 1.38083   3
  -8   4   4 9.38381 1.31515   1
   7  -4  -4 46.6905 2.72799   3
  -7   4   4 46.4648 2.56203   1
   6  -4  -4 320.646 11.2660   3
  -6   4   4 321.297 11.1299   1
   5  -4  -4 127.540 4.48397   2
   5  -4  -4 120.142 4.85315   3
  -5   4   4 114.715 4.68509   1
   4  -4  -4 2.94852 0.73253   3
   4  -4  -4 4.60580 0.63461   2
  -4   4   4 4.23837 0.71743   1
   3  -4  -4 93.9487 3.75668   3
   3  -4  -4 96.7569 3.57711   2
  -3   4   4 92.1686 3.62764   1
   2  -4  -4 10.2801 0.84106   2
   2  -4  -4 10.2670 0.95180   3
  -2   4   4 10.4167 0.85663   1
   1  -4  -4 128.853 4.52223   3
   1  -4  -4 125.676 4.55436   2
  -1   4   4 122.050 4.40690   1
   0  -4  -4 8.58829 0.80221   3
   0  -4  -4 10.8883 0.81784   2
   0   4   4 9.76461 0.76624   1
  -1  -4  -4 137.765 4.97408   2
   1   4   4 139.870 4.75298   1
  -2  -4  -4 11.6349 0.87977   2
   2   4   4 8.03970 0.68225   1
   3   4   4 58.8785 2.34493   1
  -4  -4  -4 27.4941 1.39856   2
   4   4   4 26.0549 1.37603   1
  -5  -4  -4 19.1587 1.20808   2
   5   4   4 21.7629 1.30718   1
   5   4   4 20.1215 1.11931   3
  -6  -4  -4 1.66002 0.46522   2
   6   4   4 1.31654 0.50966   1
   6   4   4 4.25008 0.59910   3
  -7  -4  -4 104.755 4.09038   2
   7   4   4 107.754 3.97701   3
   7   4   4 104.750 4.24102   1
  -8  -4  -4 13.9126 1.14689   2
   8   4   4 15.1043 1.39220   1
   8   4   4 13.7726 1.18140   3
  -9  -4  -4 105.402 4.22732   2
   9   4   4 108.069 4.62954   1
   9   4   4 108.165 4.22732   3
  10   4   4 0.72678 0.71226   1
  10   4   4 0.76336 0.58917   3
  11   4   4 47.4685 2.64305   3
  11   4   4 52.8139 3.14213   1
  12   4   4 18.7507 1.79296   3
 -13  -4  -4 19.9417 2.40497   1
 -14  -4  -4 3.17215 1.51012   1
  11  -5  -4 103.130 5.28975   3
 -11   5   4 89.1522 4.75735   1
  10  -5  -4 5.76627 1.48584   3
 -10   5   4 3.31620 1.14805   1
   9  -5  -4 4.35822 1.24194   3
  -9   5   4 3.05987 1.06142   1
   8  -5  -4 0.06734 0.79017   3
  -8   5   4 0.51356 0.73916   1
   7  -5  -4 71.2558 3.67877   3
  -7   5   4 72.1336 3.44983   1
   6  -5  -4 39.9425 2.48488   3
  -6   5   4 40.6723 2.28595   1
   5  -5  -4 54.6823 2.38312   2
   5  -5  -4 51.6474 2.74858   3
  -5   5   4 46.9429 2.51679   1
   4  -5  -4 2.18684 0.55520   2
   4  -5  -4 2.14822 0.71547   3
  -4   5   4 2.25759 0.59291   1
   3  -5  -4 84.0788 3.35321   2
   3  -5  -4 85.2941 3.56149   3
  -3   5   4 84.2213 3.35373   1
   2  -5  -4 191.231 6.68428   3
   2  -5  -4 180.622 6.63222   2
  -2   5   4 192.288 6.49466   1
   1  -5  -4 1.81191 0.54737   3
   1  -5  -4 1.65285 0.50268   2
  -1   5   4 1.70089 0.41087   1
   0  -5  -4 59.6334 2.42911   3
   0  -5  -4 57.9389 2.48576   2
   0   5   4 56.8393 2.26785   1
  -1  -5  -4 1073.07 35.5280   2
   1   5   4 1099.12 34.3403   1
  -2  -5  -4 0.27877 0.38383   2
   2   5   4 0.09407 0.27094   1
  -3  -5  -4 245.475 8.43806   2
   3   5   4 239.746 8.04031   1
  -4  -5  -4 0.26513 0.33085   2
   4   5   4 0.52117 0.31264   1
  -5  -5  -4 4.46952 0.65208   2
   5   5   4 6.24915 0.76256   1
  -6  -5  -4 60.7024 2.63419   2
   6   5   4 59.0974 2.52645   3
   6   5   4 62.9321 2.69067   1
  -7  -5  -4 9.46844 0.94255   2
   7   5   4 10.7491 1.02651   3
   7   5   4 9.56229 1.03404   1
  -8  -5  -4 17.1172 1.26631   2
   8   5   4 15.2825 1.44480   1
   8   5   4 19.3562 1.34171   3
  -9  -5  -4 7.28175 0.90835   2
   9   5   4 4.93355 0.92917   1
   9   5   4 5.83281 0.87279   3
 -10  -5  -4 10.2056 1.16636   2
  10   5   4 9.46993 1.13940   3
  10   5   4 11.1238 1.45976   1
  11   5   4 55.8738 2.77371   3
  11   5   4 47.9889 3.02445   1
  12   5   4 18.0188 1.77166   3
 -13  -5  -4 122.206 5.89695   1
 -14  -5  -4 14.6552 2.38931   1
  10  -6  -4 35.1703 2.98707   3
   9  -6  -4 13.5279 1.98065   3
   8  -6  -4 1.93543 1.00324   3
  -8   6   4 2.68917 0.97187   1
   7  -6  -4 18.3261 1.99882   3
  -7   6   4 14.9995 1.59114   1
   6  -6  -4 42.6995 2.71445   3
  -6   6   4 45.7856 2.47999   1
   5  -6  -4 29.9025 2.15723   3
   5  -6  -4 36.4487 1.93596   2
  -5   6   4 32.4346 1.96033   1
   4  -6  -4 817.041 26.9623   3
   4  -6  -4 830.693 27.3926   2
  -4   6   4 832.551 26.7434   1
   3  -6  -4 322.123 11.1151   3
   3  -6  -4 317.954 11.0819   2
  -3   6   4 323.421 10.7925   1
   2  -6  -4 17.9793 1.28347   2
   2  -6  -4 18.2183 1.41594   3
  -2   6   4 20.7147 1.19346   1
   1  -6  -4 177.492 6.36259   3
   1  -6  -4 172.696 6.40311   2
  -1   6   4 181.741 6.08213   1
   0  -6  -4 1.21692 0.51871   2
   0   6   4 0.77103 0.31955   1
  -1  -6  -4 398.399 14.0645   2
   1   6   4 431.368 13.3923   1
  -2  -6  -4 168.849 6.25661   2
   2   6   4 175.064 5.78513   1
  -3  -6  -4 3.98907 0.62773   2
   3   6   4 3.99850 0.50471   1
  -4  -6  -4 1.27481 0.44756   2
   4   6   4 1.13187 0.36502   1
  -5  -6  -4 464.333 16.3728   2
   5   6   4 508.730 15.8649   1
  -6  -6  -4 23.4829 1.47532   2
   6   6   4 24.3055 1.45177   3
   6   6   4 25.2919 1.46723   1
  -7  -6  -4 115.899 4.61198   2
   7   6   4 116.514 4.50086   3
   7   6   4 127.310 4.65668   1
  -8  -6  -4 468.127 16.0757   2
   8   6   4 474.515 15.6267   3
   8   6   4 480.676 15.8814   1
  -9  -6  -4 40.9328 2.06799   2
   9   6   4 36.1076 2.28075   1
   9   6   4 38.0526 2.08731   3
 -10  -6  -4 39.7850 2.13939   2
  10   6   4 39.8688 2.23615   3
  10   6   4 42.1840 2.52923   1
  11   6   4 10.6146 1.53997   1
  11   6   4 11.7133 1.31158   3
  12   6   4 9.64815 1.33959   3
 -13  -6  -4 333.347 12.5023   1
 -14  -6  -4 8.22311 1.95221   1
 -15  -6  -4 -0.4137 1.14308   1
   9  -7  -4 63.4525 3.99150   3
   8  -7  -4 142.748 6.44573   3
   7  -7  -4 24.0464 2.30311   3
   6  -7  -4 49.5989 3.05827   3
   5  -7  -4 19.8916 1.88060   3
  -5   7   4 18.1569 1.54761   1
   4  -7  -4 20.6203 1.78097   3
   4  -7  -4 21.1464 1.53194   2
  -4   7   4 22.0269 1.51197   1
   3  -7  -4 32.3349 2.08729   3
   3  -7  -4 30.5706 1.81028   2
  -3   7   4 31.0028 1.70045   1
   2  -7  -4 165.707 6.28119   2
   2  -7  -4 171.737 6.37247   3
  -2   7   4 169.583 5.92126   1
   1  -7  -4 110.287 4.42831   2
  -1   7   4 114.225 4.05596   1
   0  -7  -4 312.098 11.0907   2
   0   7   4 326.505 10.4550   1
  -1  -7  -4 2.50626 0.62013   2
   1   7   4 2.74700 0.40870   1
  -2  -7  -4 4.68678 0.77072   2
   2   7   4 4.40490 0.48968   1
  -3  -7  -4 71.3578 3.15047   2
   3   7   4 73.9369 2.72017   1
  -4  -7  -4 25.3063 1.58418   2
   4   7   4 25.8429 1.29379   1
  -5  -7  -4 33.7702 1.84279   2
   5   7   4 34.2241 1.64006   1
  -6  -7  -4 30.1440 1.76764   2
   6   7   4 32.0474 1.63704   1
  -7  -7  -4 30.6150 1.75897   2
   7   7   4 27.8624 1.75219   3
   7   7   4 30.4876 1.71314   1
  -8  -7  -4 1.39977 0.56123   2
   8   7   4 1.01211 0.53545   1
   8   7   4 1.46768 0.59647   3
  -9  -7  -4 57.2600 2.78824   2
   9   7   4 59.2063 2.96034   1
   9   7   4 62.9245 2.85321   3
 -10  -7  -4 28.6440 1.84744   2
  10   7   4 32.9458 2.19984   1
  10   7   4 30.8867 1.94364   3
  11   7   4 101.633 4.27524   3
  11   7   4 95.1844 4.49484   1
  12   7   4 21.4333 1.84227   3
 -13  -7  -4 98.9496 4.98235   1
 -14  -7  -4 66.2857 4.06490   1
 -15  -7  -4 27.4519 3.04563   1
   9  -8  -4 14.2262 2.51107   3
   8  -8  -4 0.23206 1.02169   3
   7  -8  -4 117.163 5.60055   3
   6  -8  -4 3.47245 1.14202   3
   5  -8  -4 56.1671 3.25277   3
   4  -8  -4 65.6542 3.44912   3
   4  -8  -4 64.7498 3.11777   2
   3  -8  -4 18.3527 1.78114   3
   3  -8  -4 13.4332 1.31686   2
   2  -8  -4 143.211 5.59064   2
   1  -8  -4 1234.46 40.6703   2
   0  -8  -4 312.255 11.3635   2
   0   8   4 335.631 10.5913   1
  -1  -8  -4 0.20967 0.49368   2
   1   8   4 1.20490 0.31492   1
  -2  -8  -4 188.654 7.12102   2
   2   8   4 194.171 6.37317   1
  -3  -8  -4 209.185 7.69481   2
   3   8   4 209.017 6.94371   1
  -4  -8  -4 1308.48 43.4090   2
   4   8   4 1329.73 41.6852   1
  -5  -8  -4 133.443 5.33268   2
   5   8   4 139.221 4.85153   1
  -6  -8  -4 29.7050 1.84164   2
   6   8   4 33.0009 1.64135   1
  -7  -8  -4 2.28062 0.68640   2
   7   8   4 1.67424 0.51605   1
  -8  -8  -4 84.6977 3.75008   2
   8   8   4 90.4395 3.67161   1
   8   8   4 87.1927 3.75150   3
  -9  -8  -4 9.96589 1.18533   2
   9   8   4 12.6224 1.40642   1
   9   8   4 12.5666 1.29465   3
 -10  -8  -4 50.3138 2.61385   2
  10   8   4 51.2841 2.75849   1
  10   8   4 48.7739 2.61797   3
  11   8   4 22.3525 1.78560   3
  11   8   4 20.5733 1.89087   1
  12   8   4 30.0636 2.21150   3
 -13  -8  -4 133.154 6.00839   1
 -14  -8  -4 2.87416 1.23271   1
 -15  -8  -4 6.66814 1.78990   1
   8  -9  -4 46.4677 3.54396   3
   7  -9  -4 14.7846 2.09323   3
   6  -9  -4 155.579 6.84577   3
   5  -9  -4 3.94274 1.22406   3
   4  -9  -4 18.4780 1.63294   2
   3  -9  -4 0.27366 0.57766   2
   2  -9  -4 15.2687 1.41473   2
   1  -9  -4 30.8153 1.95638   2
   0  -9  -4 34.8203 2.06680   2
  -1  -9  -4 26.4281 1.83970   2
  -2  -9  -4 60.0595 2.92452   2
  -3  -9  -4 0.29552 0.55624   2
  -4  -9  -4 -0.0410 0.49279   2
   4   9   4 -0.0286 0.26847   1
  -5  -9  -4 56.7814 2.87588   2
   5   9   4 57.8976 2.32002   1
  -6  -9  -4 10.0686 1.26020   2
   6   9   4 9.13732 0.87614   1
  -7  -9  -4 231.187 8.51228   2
   7   9   4 228.715 7.94983   1
  -8  -9  -4 7.67954 1.04442   2
   8   9   4 5.99983 0.87071   1
   8   9   4 7.81238 1.08872   3
  -9  -9  -4 0.42367 0.57940   2
   9   9   4 0.80527 0.59275   1
   9   9   4 0.92507 0.69444   3
 -10  -9  -4 359.187 12.6244   2
  10   9   4 353.258 12.3587   1
  10   9   4 355.278 12.3618   3
  11   9   4 102.904 4.49811   3
  12   9   4 24.1581 2.17057   3
 -13  -9  -4 49.6797 3.22711   1
 -14  -9  -4 14.8595 2.05509   1
 -15  -9  -4 189.755 8.19319   1
   4 -10  -4 241.328 9.13702   2
   3 -10  -4 9.46895 1.31221   2
   2 -10  -4 182.389 7.14126   2
   1 -10  -4 0.69770 0.70047   2
   0 -10  -4 29.4460 1.97452   2
  -1 -10  -4 2.18990 0.77625   2
  -2 -10  -4 4.04767 0.95627   2
  -3 -10  -4 20.9431 1.74006   2
  -4 -10  -4 232.011 8.66561   2
  -5 -10  -4 362.923 12.9064   2
  -6 -10  -4 452.135 15.7645   2
  -7 -10  -4 469.758 16.4488   2
   7  10   4 476.657 15.6634   1
  -8 -10  -4 19.8014 1.65459   2
   8  10   4 16.5018 1.32661   1
  -9 -10  -4 47.4734 2.62120   2
   9  10   4 45.0987 2.64827   3
   9  10   4 43.5431 2.36580   1
 -10 -10  -4 115.590 4.88644   2
  10  10   4 106.752 4.61701   1
  10  10   4 115.447 4.87439   3
  11  10   4 71.9636 3.59617   3
 -12 -10  -4 2.85907 0.97376   1
 -13 -10  -4 7.87133 1.46286   1
 -14 -10  -4 8.24959 1.60644   1
 -15 -10  -4 5.14798 1.56814   1
   3 -11  -4 3.90786 1.19740   2
   2 -11  -4 1.93665 0.83805   2
   1 -11  -4 18.4070 1.72931   2
   0 -11  -4 137.709 5.77720   2
  -1 -11  -4 69.3955 3.51991   2
  -2 -11  -4 45.5315 2.64150   2
  -3 -11  -4 83.7904 4.00146   2
  -4 -11  -4 1.54804 0.83398   2
  -5 -11  -4 6.00626 1.12045   2
  -6 -11  -4 107.704 4.75460   2
  -7 -11  -4 39.2444 2.48038   2
  -8 -11  -4 4.53661 1.03146   2
  -9 -11  -4 46.5492 2.75137   2
   9  11   4 51.5079 2.92138   3
 -10 -11  -4 17.9077 1.68316   2
  10  11   4 15.9859 1.77095   3
 -11 -11  -4 37.7306 2.45117   2
  11  11   4 36.7119 2.54263   3
 -12 -11  -4 0.21400 0.70218   1
 -13 -11  -4 50.1493 3.13009   1
 -14 -11  -4 -0.4981 0.83896   1
 -15 -11  -4 11.2452 1.88521   1
   3 -12  -4 24.4225 2.16394   2
   2 -12  -4 97.6288 4.65036   2
   1 -12  -4 6.21249 1.27175   2
   0 -12  -4 12.9813 1.55049   2
  -1 -12  -4 48.7049 2.94933   2
  -2 -12  -4 3.37765 0.97681   2
  -3 -12  -4 163.262 6.68988   2
  -4 -12  -4 24.1346 2.02766   2
  -5 -12  -4 48.5914 2.88264   2
  -6 -12  -4 141.378 5.99244   2
  -7 -12  -4 4.96258 1.07669   2
  -8 -12  -4 33.0230 2.36415   2
  -9 -12  -4 116.637 5.14827   2
 -10 -12  -4 78.0556 3.84785   2
  10  12   4 75.5050 3.97135   3
 -11 -12  -4 5.48037 1.20796   2
  11  12   4 5.82432 1.31184   3
   3 -13  -4 56.9977 3.42451   2
   2 -13  -4 1.18490 0.94693   2
   1 -13  -4 69.3325 3.77947   2
   0 -13  -4 119.822 5.47226   2
  -1 -13  -4 22.0636 2.11171   2
  -2 -13  -4 0.16630 0.77398   2
  -3 -13  -4 38.6335 2.63926   2
  -4 -13  -4 95.6056 4.61584   2
  -5 -13  -4 0.79331 0.72924   2
  -6 -13  -4 8.98402 1.51011   2
  -7 -13  -4 8.10909 1.42239   2
  -8 -13  -4 16.9984 1.82725   2
  -9 -13  -4 24.8165 2.13278   2
 -10 -13  -4 26.3956 2.16827   2
  10  13   4 25.7257 2.32186   3
 -11 -13  -4 11.6874 1.65363   2
  11  13   4 11.0315 1.71076   3
   2 -14  -4 80.6467 4.34944   2
   1 -14  -4 39.5685 2.91053   2
   0 -14  -4 3.16414 1.12557   2
  -1 -14  -4 93.5437 4.77192   2
  -2 -14  -4 3.33242 1.17187   2
  -3 -14  -4 -0.1464 0.90538   2
  -4 -14  -4 90.0389 4.61868   2
  -5 -14  -4 59.7436 3.57072   2
  -6 -14  -4 78.4485 4.12330   2
  -7 -14  -4 4.32643 1.18509   2
  -8 -14  -4 0.76355 0.78957   2
  -9 -14  -4 107.878 5.11559   2
 -10 -14  -4 3.75057 1.17457   2
  10  14   4 3.86733 1.26689   3
 -11 -14  -4 0.84824 0.90651   2
  11  14   4 1.83855 1.12416   3
   1 -15  -4 41.8177 3.21270   2
   0 -15  -4 -1.0304 0.80579   2
  -1 -15  -4 1.83417 1.09625   2
  -2 -15  -4 35.0571 2.86368   2
  -3 -15  -4 1.54968 0.94430   2
  -4 -15  -4 84.0767 4.50614   2
  -5 -15  -4 71.4170 4.11041   2
  -6 -15  -4 49.8281 3.32947   2
  -7 -15  -4 126.413 5.90862   2
  -8 -15  -4 1.02041 0.90903   2
  -9 -15  -4 70.2495 3.99049   2
 -10 -15  -4 147.102 6.53034   2
 -11 -15  -4 10.9931 1.71655   2
  11  15   4 13.7578 2.19159   3
  -2 -16  -4 59.8974 3.84258   2
  -3 -16  -4 -0.0191 0.99692   2
  -4 -16  -4 2.07970 1.20158   2
  -5 -16  -4 9.20562 1.73534   2
  -6 -16  -4 45.6553 3.32585   2
  -7 -16  -4 90.4255 4.85614   2
  -8 -16  -4 15.2128 2.10339   2
  -9 -16  -4 3.60900 1.20110   2
 -10 -16  -4 106.290 5.31029   2
 -11 -16  -4 2.14154 1.10840   2
  -8 -15   5 5.51260 1.43473   2
  -7 -15   5 61.8395 3.81035   2
  -6 -15   5 45.9354 3.32485   2
  -5 -15   5 -0.0665 1.07796   2
  -4 -15   5 1.17620 1.22080   2
  -3 -15   5 6.24689 1.72484   2
  10  14  -5 11.7294 2.24658   3
   9  14  -5 2.79983 1.48852   3
  -8 -14   5 -0.3690 0.87706   2
  -7 -14   5 1.95972 1.13228   2
  -6 -14   5 4.53605 1.36490   2
  -5 -14   5 22.3638 2.45542   2
  -4 -14   5 12.7018 1.88429   2
  -3 -14   5 83.2981 4.69733   2
  -2 -14   5 3.88418 1.35429   2
  -1 -14   5 -0.2710 1.12337   2
   0 -14   5 13.4069 2.09672   2
  11  13  -5 98.4208 5.60990   3
  10  13  -5 27.4744 3.15769   3
   9  13  -5 67.7721 4.40357   3
  -8 -13   5 9.82662 1.54703   2
  -7 -13   5 -0.7078 0.81507   2
  -6 -13   5 276.443 10.6196   2
  -5 -13   5 51.2536 3.29280   2
  -4 -13   5 47.9811 3.26453   2
  -3 -13   5 55.1689 3.57922   2
  -2 -13   5 -1.0236 0.96206   2
  -1 -13   5 259.960 10.4763   2
   0 -13   5 2.12711 1.29670   2
   1 -13   5 93.6695 5.23952   2
   2 -13   5 9.38781 1.96953   2
  12  12  -5 35.2286 3.34624   3
  11  12  -5 81.8784 4.82273   3
  10  12  -5 4.15812 1.39679   3
   9  12  -5 47.2331 3.50881   3
   8  12  -5 37.8770 3.15134   3
  -8 -12   5 42.3826 2.67558   2
  -7 -12   5 0.90904 0.86709   2
  -6 -12   5 68.5219 3.67868   2
  -5 -12   5 18.5340 1.97972   2
  -4 -12   5 184.669 7.61117   2
  -3 -12   5 25.5374 2.22064   2
  -2 -12   5 26.2072 2.43147   2
  -1 -12   5 24.7432 2.43589   2
   0 -12   5 162.488 7.13608   2
   1 -12   5 138.134 6.52684   2
   2 -12   5 317.335 12.4503   2
   3 -12   5 27.5369 2.99723   2
   4 -12   5 42.1897 3.48496   2
  13  11  -5 57.8719 4.11023   3
  12  11  -5 5.47088 1.59626   3
  11  11  -5 16.3598 2.21424   3
  10  11  -5 6.28933 1.53095   3
   9  11  -5 25.1239 2.66786   3
   8  11  -5 62.2242 3.90455   3
  -8 -11   5 69.1133 3.43412   2
  -7 -11   5 33.3805 2.29921   2
  -6 -11   5 7.91036 1.27577   2
  -5 -11   5 0.98375 0.77723   2
  -4 -11   5 58.9383 3.29096   2
  -3 -11   5 5.67200 1.21952   2
  -2 -11   5 0.83465 0.93737   2
  -1 -11   5 0.02895 0.76560   2
   0 -11   5 92.6236 4.64239   2
   1 -11   5 205.121 8.50008   2
   2 -11   5 253.866 10.2047   2
   3 -11   5 52.6275 3.59083   2
   4 -11   5 -0.5119 1.03861   2
   5 -11   5 13.8317 2.19741   2
   6 -11   5 10.8240 2.10870   2
  13  10  -5 110.195 5.81166   3
  12  10  -5 4.43660 1.48621   3
  11  10  -5 6.20447 1.51027   3
  10  10  -5 0.64304 1.04961   3
   9  10  -5 1.36217 1.03190   3
   8  10  -5 208.917 8.60447   3
  -8 -10   5 216.955 8.10469   2
  -7 -10   5 125.547 5.23211   2
  -6 -10   5 115.421 4.92939   2
  -5 -10   5 133.447 5.55927   2
  -4 -10   5 17.9691 1.64021   2
  -3 -10   5 163.831 6.63983   2
  -2 -10   5 45.2132 2.73569   2
  -1 -10   5 326.734 12.0697   2
   0 -10   5 16.2134 1.90058   2
   1 -10   5 1.01346 0.94090   2
   2 -10   5 130.111 5.99356   2
   3 -10   5 39.1957 3.01373   2
   4 -10   5 18.2407 2.24063   2
   5 -10   5 7.52234 1.73793   2
   6 -10   5 63.5631 4.28567   2
 -14  -9   5 4.83487 1.37559   1
  13   9  -5 28.9913 3.00933   3
 -13  -9   5 27.6620 2.46558   1
  12   9  -5 47.1142 3.42849   3
 -12  -9   5 41.6117 2.80987   1
  11   9  -5 30.0835 2.69402   3
 -11  -9   5 26.9852 2.19220   1
  10   9  -5 8.94506 1.62640   3
 -10  -9   5 11.0096 1.38786   1
   9   9  -5 16.3801 2.01637   3
   8   9  -5 1.82380 0.91154   3
   7   9  -5 90.2425 4.45738   3
  -7  -9   5 91.9613 4.00465   2
  -6  -9   5 -0.1886 0.54239   2
  -5  -9   5 39.6559 2.32588   2
  -4  -9   5 16.1314 1.53951   2
  -3  -9   5 3.95183 0.89451   2
  -2  -9   5 168.108 6.68001   2
  -1  -9   5 2.06265 0.90642   2
   0  -9   5 13.9504 1.63146   2
   1  -9   5 1.00571 0.89334   2
   2  -9   5 -0.3773 0.87580   2
   3  -9   5 -0.8451 0.86040   2
   4  -9   5 670.513 23.4769   2
   5  -9   5 97.9767 5.08126   2
   6  -9   5 13.9142 2.06499   2
  14   8  -5 8.61833 1.81114   3
 -14  -8   5 6.26343 1.51857   1
  13   8  -5 5.17330 1.51428   3
 -13  -8   5 2.66672 1.12688   1
  12   8  -5 1.89403 1.12267   3
 -12  -8   5 4.07258 1.05907   1
  11   8  -5 62.6415 3.75722   3
 -11  -8   5 56.2172 3.19702   1
  10   8  -5 230.485 8.92318   3
 -10  -8   5 219.962 8.32280   1
   9   8  -5 1.34614 0.91662   3
  -9  -8   5 2.07490 0.75510   1
   8   8  -5 89.4171 4.47067   3
  -8  -8   5 95.3329 3.94684   1
   7   8  -5 5.46063 1.18357   3
  -7  -8   5 5.59505 0.90442   2
  -7  -8   5 4.52433 0.78664   1
  -6  -8   5 14.5749 1.20214   1
  -6  -8   5 12.1985 1.24817   2
  -5  -8   5 39.3188 2.19950   2
  -4  -8   5 89.4474 3.89901   2
  -3  -8   5 17.2114 1.52507   2
  -2  -8   5 180.550 6.95419   2
  -1  -8   5 372.446 13.2086   2
   0  -8   5 264.995 9.82824   2
   1  -8   5 142.153 5.91890   2
   2  -8   5 1.10290 0.84210   2
   3  -8   5 2.54697 1.06545   2
   4  -8   5 2.41045 1.02870   2
   5  -8   5 43.3054 3.06252   2
   6  -8   5 15.6969 2.13859   2
   7  -8   5 14.0935 1.99170   2
  14   7  -5 9.29714 1.80305   3
 -14  -7   5 8.32443 1.62001   1
  13   7  -5 6.15225 1.55159   3
 -13  -7   5 7.99145 1.46338   1
  12   7  -5 48.3014 3.30855   3
 -12  -7   5 37.5377 2.80034   1
  11   7  -5 61.7183 3.66976   3
 -11  -7   5 59.4291 3.32956   1
  10   7  -5 69.3920 3.79755   3
 -10  -7   5 63.5302 3.31551   1
   9   7  -5 40.8671 2.78818   3
  -9  -7   5 47.2101 2.54905   1
   8   7  -5 150.095 6.26548   3
  -8  -7   5 152.300 5.80481   1
   7   7  -5 103.890 4.75704   3
  -7  -7   5 110.303 4.25774   2
  -7  -7   5 106.457 4.27869   1
   6   7  -5 35.0855 2.32465   3
  -6  -7   5 36.3996 1.93812   2
  -6  -7   5 36.0015 1.91179   1
  -5  -7   5 92.5837 3.44731   1
  -5  -7   5 84.5579 3.67852   2
  -4  -7   5 170.610 5.85375   1
  -4  -7   5 171.300 6.39650   2
  -3  -7   5 5.43300 0.59156   1
  -3  -7   5 4.41159 0.78377   2
  -2  -7   5 41.7677 2.24657   2
  -1  -7   5 325.680 11.5640   2
   2  -7   5 280.556 10.3732   2
   3  -7   5 1.54869 0.84509   2
   4  -7   5 24.7743 2.02083   2
   5  -7   5 6.88563 1.32489   2
   6  -7   5 1.50588 1.02895   2
   7  -7   5 137.415 6.28028   2
  14   6  -5 56.0394 3.94606   3
 -14  -6   5 68.6963 4.01876   1
  13   6  -5 4.55740 1.40132   3
 -13  -6   5 5.34341 1.41818   1
  12   6  -5 49.0157 3.30316   3
 -12  -6   5 46.0294 3.13160   1
  11   6  -5 1.58167 0.96608   3
 -11  -6   5 1.21035 0.92744   1
  10   6  -5 2.79479 1.10288   3
 -10  -6   5 2.58491 0.92031   1
   9   6  -5 20.9574 1.94775   3
  -9  -6   5 18.9070 1.75008   1
   8   6  -5 206.346 7.95035   3
  -8  -6   5 207.779 7.55157   1
   7   6  -5 5.61066 1.08150   3
  -7  -6   5 7.34811 1.02864   1
  -7  -6   5 8.49204 0.84884   2
   6   6  -5 42.6839 2.52959   3
  -6  -6   5 48.7955 2.17369   2
  -6  -6   5 44.8488 2.27309   1
  -5  -6   5 207.589 7.37604   2
  -5  -6   5 205.693 7.14582   1
  -4  -6   5 696.993 21.9684   1
  -4  -6   5 673.556 22.7995   2
  -3  -6   5 38.2184 1.99874   2
  -3  -6   5 40.8082 1.73810   1
  -2  -6   5 26.4406 1.23729   1
  -2  -6   5 25.2834 1.60751   2
  -1  -6   5 58.7766 2.17105   1
  -1  -6   5 54.5897 2.71907   2
   0  -6   5 170.867 6.61841   2
   0  -6   5 179.279 5.84121   1
   1  -6   5 0.52842 0.57891   2
   1  -6   5 -0.0742 0.30471   1
   2  -6   5 1425.01 46.3648   1
   2  -6   5 1517.71 48.5323   2
   3  -6   5 11.5069 1.36251   2
   4  -6   5 1.42334 0.85901   2
   5  -6   5 1.33723 0.87629   2
   6  -6   5 12.8961 1.70963   2
   7  -6   5 8.53691 1.47022   2
  14   5  -5 97.0145 5.29347   3
 -14  -5   5 91.6388 5.04768   1
  13   5  -5 24.6366 2.58671   3
 -13  -5   5 24.6501 2.60569   1
  12   5  -5 6.03959 1.45732   3
 -12  -5   5 8.61521 1.50966   1
  11   5  -5 17.2620 2.07378   3
 -11  -5   5 19.3999 2.05871   1
  10   5  -5 8.50240 1.45603   3
 -10  -5   5 8.71695 1.37966   1
   9   5  -5 4.26890 1.05744   3
  -9  -5   5 0.81462 0.74638   1
   8   5  -5 37.8630 2.45976   3
  -8  -5   5 38.0069 2.27689   1
   7   5  -5 79.3383 3.71491   3
  -7  -5   5 78.8970 3.39932   1
   6   5  -5 27.3158 1.89219   3
  -6  -5   5 27.7865 1.41175   2
  -6  -5   5 27.7245 1.68702   1
   5   5  -5 33.8023 2.05269   3
  -5  -5   5 36.0119 1.69478   2
  -5  -5   5 33.3034 1.79727   1
  -4  -5   5 44.2480 2.02037   2
  -4  -5   5 42.0407 1.93608   1
  -3  -5   5 126.296 4.78088   2
  -3  -5   5 128.326 4.47983   1
  -2  -5   5 219.415 7.14041   1
  -2  -5   5 208.576 7.62081   2
  -1  -5   5 190.492 6.35936   1
   0  -5   5 0.38473 1.19128   2
   0  -5   5 0.70128 0.33942   1
   1  -5   5 117.190 4.01780   1
   1  -5   5 111.421 4.62503   2
   2  -5   5 331.532 10.9426   1
   2  -5   5 338.293 11.8390   2
   3  -5   5 24.8589 1.40168   1
   3  -5   5 29.0045 1.92690   2
   4  -5   5 73.3142 3.00458   1
   4  -5   5 75.6830 3.55895   2
   5  -5   5 229.592 8.49710   2
   5  -5   5 213.119 7.70274   1
   6  -5   5 27.2095 1.71075   1
   6  -5   5 26.8864 2.08467   2
   7  -5   5 27.1946 2.21940   2
   8  -5   5 11.9442 1.64225   2
  14   4  -5 102.947 5.41231   3
 -14  -4   5 96.2672 5.23992   1
  13   4  -5 95.5044 5.07714   3
 -13  -4   5 93.9737 5.00629   1
  12   4  -5 29.6968 2.70069   3
 -12  -4   5 31.1695 2.63303   1
  11   4  -5 0.61590 0.88241   3
 -11  -4   5 -0.5793 0.78097   1
  10   4  -5 0.00089 0.79021   3
 -10  -4   5 0.34606 0.77753   1
   9   4  -5 102.137 4.75992   3
  -9  -4   5 111.063 4.65780   1
   8   4  -5 1.36713 0.81149   3
  -8  -4   5 1.79128 0.79689   1
   7   4  -5 14.4385 1.53541   3
  -7  -4   5 15.7821 1.40051   1
   6   4  -5 50.3571 2.60074   3
  -6  -4   5 50.9345 1.97659   2
  -6  -4   5 46.1024 2.34520   1
   5   4  -5 3.80583 0.79777   3
  -5  -4   5 4.00101 0.68533   1
  -5  -4   5 4.14097 0.50956   2
   4   4  -5 14.3531 1.23388   3
  -4  -4   5 17.7235 1.03192   2
  -4  -4   5 16.5039 1.18252   1
  -3  -4   5 71.8114 2.87080   2
  -3  -4   5 71.4648 2.78190   1
  -2  -4   5 374.314 12.8166   2
  -2  -4   5 384.570 12.3164   1
  -1  -4   5 282.366 9.08254   1
  -1  -4   5 271.326 9.58769   2
   0  -4   5 13.7658 0.87537   1
   0  -4   5 12.1354 1.11735   2
   1  -4   5 24.7873 1.58065   2
   1  -4   5 25.0101 1.25056   1
   2  -4   5 0.82511 0.38014   1
   2  -4   5 0.57441 0.48856   2
   3  -4   5 615.414 21.1019   2
   3  -4   5 634.110 20.1380   1
   4  -4   5 101.227 4.02419   1
   4  -4   5 113.564 4.58345   2
   5  -4   5 281.185 9.65327   1
   5  -4   5 283.752 10.3037   2
   6  -4   5 152.273 5.65630   3
   6  -4   5 150.798 5.61814   1
   6  -4   5 140.567 5.98980   2
   7  -4   5 13.6370 1.54654   2
   7  -4   5 14.1137 1.43920   3
   7  -4   5 15.0833 1.40359   1
   8  -4   5 5.51450 1.10659   3
   8  -4   5 5.27461 1.07493   2
  -9   4  -5 19.6477 1.86928   1
   9  -4   5 19.4086 1.88600   3
 -10   4  -5 -0.9543 0.78932   1
  10  -4   5 1.66119 0.94281   3
  14   3  -5 0.29635 1.15785   3
 -14  -3   5 -0.1486 1.23925   1
  13   3  -5 29.4029 2.92172   3
 -13  -3   5 21.1617 2.40394   1
  12   3  -5 9.33187 1.73007   3
 -12  -3   5 12.1444 1.81631   1
  11   3  -5 81.8260 4.27117   3
 -11  -3   5 80.3296 4.18916   1
  10   3  -5 66.6164 3.72058   3
 -10  -3   5 79.2457 3.86273   1
  -9  -3   5 15.4964 1.66872   1
  -8  -3   5 62.6333 3.09972   1
   7   3  -5 80.1685 3.58301   3
  -7  -3   5 74.8438 3.42145   1
   6   3  -5 18.7592 1.51661   3
  -6  -3   5 22.1620 0.94348   2
  -6  -3   5 21.1910 1.50059   1
   5   3  -5 40.6568 2.27131   3
  -5  -3   5 40.6382 2.06594   1
  -5  -3   5 42.5063 1.65289   2
   4   3  -5 5.06902 0.82153   3
  -4  -3   5 5.11410 0.71117   1
  -4  -3   5 4.68715 0.49690   2
   3   3  -5 29.7528 1.66259   3
  -3  -3   5 28.5489 1.36462   2
  -3  -3   5 27.9437 1.45908   1
  -2  -3   5 1940.93 60.4652   1
  -2  -3   5 1900.70 62.2506   2
  -1  -3   5 54.2344 2.44441   2
  -1  -3   5 63.7707 2.34032   1
   0  -3   5 3.82772 0.61832   2
   0  -3   5 5.78056 0.59411   1
   1  -3   5 90.2210 3.28894   1
   1  -3   5 90.2439 3.62135   2
   2  -3   5 204.988 7.39155   2
   2  -3   5 203.585 6.92372   1
   3  -3   5 330.116 11.8034   2
   3  -3   5 347.440 11.2321   1
   4  -3   5 94.5367 4.03025   2
   4  -3   5 96.6870 3.71026   1
   5  -3   5 217.303 8.01729   2
   5  -3   5 210.118 7.55478   1
   5  -3   5 217.676 7.48374   3
   6  -3   5 119.210 4.69293   1
   6  -3   5 119.535 4.58518   3
   6  -3   5 117.818 4.95248   2
   7  -3   5 221.032 7.48631   3
   7  -3   5 193.612 7.80882   2
   7  -3   5 202.437 7.55385   1
   8  -3   5 118.533 4.78854   3
   8  -3   5 115.199 4.89381   1
   9  -3   5 5.60964 1.06693   3
 -10   3  -5 301.267 11.3266   1
  10  -3   5 323.840 11.2548   3
 -11   3  -5 9.11833 1.51832   1
 -12   3  -5 14.7790 1.94668   1
  13   2  -5 0.91601 1.10846   3
 -13  -2   5 0.97803 1.21416   1
  12   2  -5 0.75060 1.03659   3
 -12  -2   5 2.08660 1.19177   1
  11   2  -5 3.00944 1.12947   3
 -11  -2   5 2.36156 1.16865   1
  10   2  -5 62.2477 3.56869   3
 -10  -2   5 65.5791 3.52023   1
   9   2  -5 11.5027 1.56939   3
  -9  -2   5 14.0361 1.59086   1
  -8  -2   5 118.721 4.91458   1
   7   2  -5 243.628 8.92285   3
  -7  -2   5 253.616 8.89918   1
   6   2  -5 19.8788 1.51360   3
  -6  -2   5 19.3952 1.45852   1
   5   2  -5 603.376 19.7086   3
  -5  -2   5 602.447 19.6561   1
   4   2  -5 7.49460 0.91246   3
  -4  -2   5 12.0088 0.66811   2
  -4  -2   5 11.2608 1.02479   1
   3   2  -5 275.917 9.41943   3
  -3  -2   5 289.819 9.39009   2
  -3  -2   5 275.558 9.34530   1
   2   2  -5 6.68463 0.72909   3
  -2  -2   5 4.76368 0.57836   1
  -2  -2   5 7.05482 0.63214   2
  -1  -2   5 508.913 15.9660   1
  -1  -2   5 482.119 16.4193   2
   0  -2   5 57.9252 2.52122   2
   0  -2   5 64.3304 2.39306   1
   1  -2   5 39.3172 1.91071   2
   1  -2   5 39.1858 1.69484   1
   2  -2   5 15.0793 0.99753   1
   2  -2   5 15.6866 1.18744   2
   3  -2   5 202.576 7.37241   2
   3  -2   5 205.618 7.01205   1
   4  -2   5 -0.0095 0.48798   2
   4  -2   5 -0.5697 0.35958   1
   4  -2   5 0.10968 0.38116   3
   5  -2   5 261.394 9.69273   2
   5  -2   5 282.132 9.37190   1
   5  -2   5 271.041 9.11658   3
   6  -2   5 2.12424 0.66810   1
   6  -2   5 2.58163 0.63955   3
   6  -2   5 2.15505 0.71041   2
   7  -2   5 24.2795 1.75287   1
   7  -2   5 21.5608 1.52173   3
  -8   2  -5 10.1693 1.24672   2
   8  -2   5 11.8732 1.25685   3
   8  -2   5 11.4168 1.36696   1
   9  -2   5 5.16005 0.98923   3
   9  -2   5 5.03337 1.10508   1
 -10   2  -5 31.5494 2.49800   1
  10  -2   5 32.3038 2.24774   3
 -11   2  -5 4.32200 1.20047   1
 -12   2  -5 20.4239 2.29602   1
 -13   2  -5 32.0154 2.90556   1
  13   1  -5 22.7943 2.51970   3
 -13  -1   5 17.4420 2.28219   1
  12   1  -5 -0.9663 0.91850   3
 -12  -1   5 -0.4661 0.93978   1
  11   1  -5 40.7653 2.97081   3
 -11  -1   5 41.6323 2.97033   1
  10   1  -5 142.652 6.23992   3
 -10  -1   5 152.636 6.29566   1
   9   1  -5 2.35878 0.93736   3
  -9  -1   5 -0.0938 0.74205   1
   8   1  -5 153.563 5.99486   3
  -8  -1   5 144.696 5.90991   1
   7   1  -5 4.05429 0.86684   3
  -7  -1   5 3.32783 0.79059   1
  -6  -1   5 35.4696 2.04450   1
   5   1  -5 922.632 30.2745   3
  -5  -1   5 964.851 30.3508   1
   4   1  -5 138.351 4.31696   2
   4   1  -5 126.818 4.77382   3
  -4  -1   5 117.887 4.70378   1
   3   1  -5 72.7772 2.92292   3
   3   1  -5 76.9758 2.66519   2
  -3  -1   5 66.9493 2.86967   1
   2   1  -5 5.54500 0.68322   3
  -2  -1   5 3.96352 0.59529   1
  -2  -1   5 6.55927 0.57914   2
   1   1  -5 88.8291 3.16841   3
  -1  -1   5 87.3855 3.25152   2
  -1  -1   5 86.1590 3.21898   1
   0  -1   5 19.4467 1.08543   1
   0  -1   5 18.5872 1.09337   2
   1  -1   5 2690.36 87.5776   1
   1  -1   5 2890.27 90.6242   2
   2  -1   5 68.5547 2.73395   1
   2  -1   5 72.6345 2.95124   2
   3  -1   5 19.9637 1.24201   1
   3  -1   5 21.1141 1.37098   2
   4  -1   5 4.60896 0.69399   1
   4  -1   5 5.14125 0.82803   2
   4  -1   5 4.45767 0.55656   3
   5  -1   5 7.81031 0.92302   1
   5  -1   5 8.21499 0.78444   3
  -6   1  -5 528.257 18.6084   2
   6  -1   5 577.335 18.1909   1
   6  -1   5 540.451 17.7010   3
  -7   1  -5 29.7612 1.88496   2
   7  -1   5 27.1896 1.95389   1
   7  -1   5 30.6457 1.70471   3
  -8   1  -5 2.43980 0.71215   2
   8  -1   5 1.60490 0.75063   1
   8  -1   5 1.32201 0.59486   3
  -9   1  -5 70.8200 3.40805   2
   9  -1   5 71.3978 3.27462   3
   9  -1   5 75.7233 3.70145   1
  10  -1   5 189.036 7.09319   3
 -11   1  -5 8.45297 1.62118   1
 -12   1  -5 1.28351 1.04119   1
 -13   1  -5 0.61576 1.30241   1
  13   0  -5 14.5085 2.12569   3
 -13   0   5 12.8390 2.10264   1
  12   0  -5 35.5484 2.97564   3
 -12   0   5 40.1736 3.03212   1
  11   0  -5 42.8410 3.07909   3
 -11   0   5 42.9335 3.03556   1
  10   0  -5 71.1237 3.78495   3
 -10   0   5 64.2876 3.63347   1
   9   0  -5 20.0624 1.88784   3
  -9   0   5 17.4365 1.86250   1
   8   0  -5 145.603 5.75927   3
  -8   0   5 135.120 5.66058   1
   7   0  -5 18.5019 1.56286   3
  -7   0   5 17.8958 1.58075   1
   6   0  -5 32.7975 1.95285   3
  -6   0   5 34.3225 1.97920   1
   5   0  -5 7.85529 0.96634   3
  -5   0   5 6.59693 0.87297   1
   4   0  -5 941.888 30.6253   3
  -4   0   5 978.731 30.7758   1
   3   0  -5 0.13060 0.36079   3
   3   0  -5 -0.0527 0.20278   2
  -3   0   5 0.21054 0.40937   1
   2   0  -5 53.3049 2.21196   3
   2   0  -5 56.4177 2.08307   2
  -2   0   5 53.4118 2.26742   1
   1   0  -5 21.4110 1.05306   3
   1   0  -5 21.0844 1.07983   2
  -1   0   5 19.3069 1.14651   1
   0   0  -5 2.88937 0.52017   2
   0   0  -5 3.27637 0.38221   3
   0   0   5 3.49069 0.52754   1
  -1   0  -5 442.079 14.7316   2
   1   0   5 436.681 14.2519   1
  -2   0  -5 7.38811 0.83377   2
   2   0   5 9.69282 0.84889   1
  -3   0  -5 1.95448 0.52966   2
   3   0   5 2.60390 0.55050   1
   3   0   5 2.68379 0.33425   3
  -4   0  -5 223.935 7.77922   2
   4   0   5 211.839 7.48660   1
   4   0   5 212.963 7.07509   3
  -5   0  -5 241.084 8.58617   2
   5   0   5 246.946 7.96208   3
   5   0   5 234.184 8.35499   1
  -6   0  -5 60.5045 2.84618   2
   6   0   5 60.4080 2.51849   3
   6   0   5 68.8558 2.97530   1
  -7   0  -5 36.3356 2.07590   2
   7   0   5 36.0908 1.85692   3
   7   0   5 38.5946 2.23065   1
  -8   0  -5 -0.5590 0.47121   2
   8   0   5 -0.8091 0.56087   1
   8   0   5 0.59616 0.49207   3
  -9   0  -5 1.17117 0.62572   2
   9   0   5 2.37142 0.70023   3
   9   0   5 0.70691 0.77395   1
  10   0   5 19.0573 1.96358   1
  10   0   5 20.3075 1.66741   3
 -12   0  -5 139.777 6.36600   1
 -13   0  -5 145.053 6.79801   1
 -13   1   5 114.669 5.89883   1
  12  -1  -5 0.81941 1.05705   3
 -12   1   5 -1.6961 0.91645   1
  11  -1  -5 24.8110 2.51258   3
 -11   1   5 36.9994 2.74363   1
  10  -1  -5 45.4434 2.99558   3
 -10   1   5 46.1721 3.01678   1
   9  -1  -5 7.84305 1.40494   3
  -9   1   5 8.40135 1.35225   1
   8  -1  -5 2.14422 0.78814   3
  -8   1   5 1.66999 0.80691   1
   7  -1  -5 20.3584 1.64788   3
  -7   1   5 19.1394 1.61060   1
   6  -1  -5 59.9744 2.89324   3
  -6   1   5 62.4084 2.88461   1
   5  -1  -5 23.1123 1.52692   3
  -5   1   5 23.1150 1.54909   1
   4  -1  -5 313.086 10.5497   3
   4  -1  -5 334.000 10.2131   2
  -4   1   5 288.426 10.5225   1
   3  -1  -5 1.44078 0.48991   3
   3  -1  -5 1.08331 0.23997   2
  -3   1   5 0.40653 0.39278   1
   2  -1  -5 125.389 4.14256   2
   2  -1  -5 117.462 4.25399   3
  -2   1   5 116.463 4.32124   1
   1  -1  -5 7.98666 0.64581   2
   1  -1  -5 5.78567 0.56797   3
  -1   1   5 4.53561 0.59462   1
   0  -1  -5 275.562 9.38895   2
   0  -1  -5 282.720 8.93422   3
   0   1   5 279.054 9.24170   1
  -1  -1  -5 1.80494 0.19268   3
  -1  -1  -5 0.91352 0.36905   2
   1   1   5 1.29707 0.39001   1
  -2  -1  -5 302.342 10.1733   2
   2   1   5 294.849 9.84816   1
  -3  -1  -5 151.124 5.30894   2
   3   1   5 142.897 5.11581   1
   3   1   5 141.229 4.63636   3
  -4  -1  -5 56.6688 2.45196   2
   4   1   5 54.3849 1.96991   3
   4   1   5 52.8026 2.37011   1
  -5  -1  -5 128.415 4.92819   2
   5   1   5 134.802 4.44057   3
   5   1   5 124.835 4.84396   1
  -6  -1  -5 17.1844 1.29195   2
   6   1   5 18.0934 1.08327   3
   6   1   5 17.5885 1.37078   1
  -7  -1  -5 476.634 16.4439   2
   7   1   5 487.605 15.6829   3
   7   1   5 486.266 16.2399   1
  -8  -1  -5 1415.41 45.9019   2
   8   1   5 1391.08 44.9195   1
   8   1   5 1383.13 44.2074   3
  -9  -1  -5 191.822 7.29521   2
   9   1   5 196.949 7.54735   1
   9   1   5 195.693 6.98713   3
  10   1   5 19.5713 1.59745   3
  10   1   5 25.1016 2.15985   1
  11   1   5 278.942 10.5545   1
 -12  -1  -5 3.61186 1.35237   1
 -13  -1  -5 115.389 5.82354   1
 -14  -1  -5 2.84340 1.55826   1
  12  -2  -5 3.46108 1.34986   3
 -12   2   5 2.83918 1.30113   1
  11  -2  -5 1.93595 1.09077   3
 -11   2   5 1.36083 1.09250   1
  10  -2  -5 -0.8832 0.76821   3
 -10   2   5 0.89534 0.92172   1
   9  -2  -5 8.19274 1.39544   3
  -9   2   5 7.33621 1.28422   1
   8  -2  -5 41.4686 2.61353   3
  -8   2   5 43.4687 2.54624   1
   7  -2  -5 126.878 5.22551   3
  -7   2   5 128.224 5.17578   1
   6  -2  -5 55.6367 2.81136   3
  -6   2   5 57.7184 2.80228   1
   5  -2  -5 6.97280 0.50030   2
   5  -2  -5 6.02241 0.87891   3
  -5   2   5 5.51696 0.85992   1
   4  -2  -5 32.9321 1.31082   2
   4  -2  -5 29.3480 1.71270   3
  -4   2   5 28.2295 1.71867   1
   3  -2  -5 888.815 28.3337   2
   3  -2  -5 880.794 27.8649   3
  -3   2   5 846.958 27.9421   1
   2  -2  -5 1188.50 38.1718   2
   2  -2  -5 1206.31 37.2289   3
  -2   2   5 1133.73 37.3802   1
   1  -2  -5 0.25425 0.30219   2
   1  -2  -5 0.38882 0.29297   3
  -1   2   5 0.70493 0.35493   1
   0  -2  -5 10.8952 0.79278   2
   0  -2  -5 10.0215 0.63406   3
   0   2   5 10.5967 0.91496   1
  -1  -2  -5 48.9546 1.68926   3
  -1  -2  -5 48.7031 2.02856   2
   1   2   5 47.3961 2.01710   1
  -2  -2  -5 17.5605 1.07472   2
   2   2   5 16.6020 1.05095   1
  -3  -2  -5 51.7069 2.27606   2
   3   2   5 48.3136 2.19109   1
   3   2   5 56.2052 1.76002   3
  -4  -2  -5 166.566 6.05628   2
   4   2   5 159.446 5.89287   1
   4   2   5 175.408 5.45634   3
  -5  -2  -5 107.777 4.21716   2
   5   2   5 103.367 4.16181   1
   5   2   5 113.255 3.76024   3
  -6  -2  -5 114.561 4.46355   2
   6   2   5 108.193 4.44778   1
   6   2   5 118.786 4.05570   3
  -7  -2  -5 6.84677 0.90577   2
   7   2   5 5.52982 0.70735   3
   7   2   5 3.94612 0.81959   1
  -8  -2  -5 25.3881 1.63695   2
   8   2   5 21.0486 1.46983   3
   8   2   5 22.3610 1.81385   1
  -9  -2  -5 101.161 4.13726   2
   9   2   5 96.5641 3.88348   3
   9   2   5 92.5984 4.35895   1
  10   2   5 19.4919 2.08401   1
  10   2   5 16.2886 1.44605   3
  11   2   5 1.75398 0.99907   1
 -13  -2  -5 69.6001 4.25171   1
 -14  -2  -5 -0.4682 1.18920   1
  12  -3  -5 -0.4598 1.08029   3
 -12   3   5 -0.8248 1.02559   1
  11  -3  -5 -0.6234 0.95688   3
 -11   3   5 -0.5910 0.82477   1
  10  -3  -5 94.4190 4.68452   3
 -10   3   5 87.8958 4.51716   1
   9  -3  -5 0.32762 0.78524   3
  -9   3   5 0.31350 0.79098   1
   8  -3  -5 442.660 15.1858   3
  -8   3   5 429.951 15.0586   1
   7  -3  -5 1.96418 0.76917   3
  -7   3   5 1.57167 0.72969   1
   6  -3  -5 3.08810 0.80749   3
  -6   3   5 4.03174 0.85025   1
   5  -3  -5 180.638 5.82304   2
   5  -3  -5 151.968 6.11938   3
  -5   3   5 160.107 6.12009   1
   4  -3  -5 98.0601 3.40668   2
   4  -3  -5 87.6397 3.73787   3
  -4   3   5 91.5670 3.73838   1
   3  -3  -5 92.8909 3.37480   2
  -3   3   5 92.0417 3.61467   1
   2  -3  -5 563.813 18.6344   3
   2  -3  -5 588.740 19.0152   2
  -2   3   5 583.171 18.7183   1
   1  -3  -5 92.7356 3.46589   2
   1  -3  -5 90.7169 3.43851   3
  -1   3   5 97.3624 3.52737   1
   0  -3  -5 1.73221 0.42762   2
   0  -3  -5 1.58027 0.35977   3
   0   3   5 1.53517 0.43554   1
  -1  -3  -5 2.78216 0.38526   3
  -1  -3  -5 2.26776 0.52713   2
   1   3   5 3.30514 0.56385   1
  -2  -3  -5 89.1638 3.44710   2
   2   3   5 91.6208 3.35587   1
  -3  -3  -5 37.2817 1.75279   2
  -4  -3  -5 859.016 28.8525   2
   4   3   5 848.479 28.0811   1
   4   3   5 925.027 27.5866   3
  -5  -3  -5 806.490 26.8751   2
   5   3   5 854.507 25.6976   3
   5   3   5 780.151 26.1851   1
  -6  -3  -5 5.26734 0.78762   2
   6   3   5 5.36591 0.62619   3
   6   3   5 5.49561 0.89729   1
  -7  -3  -5 7.35659 0.93403   2
   7   3   5 8.05656 0.81353   3
   7   3   5 7.05531 1.01317   1
  -8  -3  -5 6.01698 0.88676   2
   8   3   5 5.97106 0.98513   1
   8   3   5 5.31694 0.77862   3
  -9  -3  -5 6.59104 0.93694   2
   9   3   5 8.92203 1.01859   3
   9   3   5 7.12369 1.19308   1
  10   3   5 105.441 4.26460   3
  10   3   5 103.988 4.83260   1
  11   3   5 179.305 7.37191   1
 -13  -3  -5 12.2545 1.92137   1
 -14  -3  -5 -0.5968 1.19835   1
 -12   4   5 1.42798 1.10547   1
  11  -4  -5 0.03498 1.03180   3
 -11   4   5 0.29182 1.02400   1
  10  -4  -5 0.24519 1.02747   3
 -10   4   5 0.14186 0.93376   1
   9  -4  -5 0.17652 0.85111   3
  -9   4   5 0.06449 0.85331   1
   8  -4  -5 55.2640 3.18455   3
  -8   4   5 48.4098 2.85519   1
   7  -4  -5 168.518 6.62453   3
  -7   4   5 163.177 6.44809   1
   6  -4  -5 4.28447 0.93039   3
  -6   4   5 4.37883 0.91250   1
   5  -4  -5 7.67869 1.03994   3
  -5   4   5 10.3100 1.18008   1
   4  -4  -5 183.689 6.37776   2
  -4   4   5 179.681 6.55793   1
   3  -4  -5 20.3401 1.38086   3
   3  -4  -5 20.1394 1.15387   2
  -3   4   5 18.7672 1.30894   1
   2  -4  -5 15.0649 1.00400   2
   2  -4  -5 16.1371 1.15563   3
  -2   4   5 15.6385 1.10253   1
   1  -4  -5 1.04892 0.42319   3
   1  -4  -5 2.06485 0.46286   2
  -1   4   5 2.19946 0.47480   1
   0  -4  -5 126.490 4.32081   3
   0  -4  -5 120.921 4.45795   2
   0   4   5 119.309 4.36132   1
  -1  -4  -5 12.2564 0.90662   2
   1   4   5 14.2875 0.92529   1
  -2  -4  -5 195.887 6.88501   2
   2   4   5 197.245 6.64769   1
  -3  -4  -5 15.5961 1.06919   2
   3   4   5 14.8193 0.97856   1
  -4  -4  -5 28.3116 1.56027   2
   4   4   5 32.1619 1.58226   1
  -5  -4  -5 1.10274 0.42537   2
   5   4   5 1.18414 0.47636   1
   5   4   5 1.53994 0.39759   3
  -6  -4  -5 361.623 12.8953   2
   6   4   5 391.843 12.2987   3
   6   4   5 382.094 12.7145   1
  -7  -4  -5 104.947 4.27738   2
   7   4   5 108.836 4.37997   1
   7   4   5 113.411 4.02936   3
  -8  -4  -5 0.89687 0.49929   2
   8   4   5 0.39943 0.44393   3
   8   4   5 1.25504 0.61132   1
  -9  -4  -5 13.2491 1.21999   2
   9   4   5 15.9490 1.26790   3
   9   4   5 15.2259 1.61206   1
 -10  -4  -5 159.823 6.12150   2
  10   4   5 162.563 6.55680   1
  10   4   5 158.886 5.96701   3
  11   4   5 10.7628 1.59114   1
  12   4   5 0.04946 0.82677   1
 -13  -4  -5 116.245 5.77314   1
 -14  -4  -5 19.6384 2.38482   1
 -11   5   5 15.6581 2.04440   1
  10  -5  -5 92.7447 4.72652   3
 -10   5   5 75.2773 4.18413   1
   9  -5  -5 42.0974 3.06125   3
  -9   5   5 43.1871 2.84868   1
   8  -5  -5 32.6142 2.55926   3
  -8   5   5 31.3767 2.26014   1
   7  -5  -5 1.34002 0.80720   3
  -7   5   5 0.95604 0.72951   1
   6  -5  -5 0.63684 0.69124   3
  -6   5   5 0.03348 0.59842   1
   5  -5  -5 1196.17 38.2285   3
  -5   5   5 1175.85 38.1148   1
   4  -5  -5 35.3182 1.73965   2
   4  -5  -5 30.8655 2.00474   3
  -4   5   5 33.7410 1.90424   1
   3  -5  -5 333.687 11.5060   2
   3  -5  -5 339.004 11.5252   3
  -3   5   5 343.612 11.3934   1
   2  -5  -5 36.9457 1.94075   3
   2  -5  -5 36.0166 1.78380   2
  -2   5   5 38.3328 1.81952   1
   1  -5  -5 12.9772 1.04118   3
   1  -5  -5 13.0494 1.02672   2
  -1   5   5 12.2222 0.94484   1
   0  -5  -5 299.874 10.3950   2
   0  -5  -5 308.327 10.0821   3
   0   5   5 303.254 10.0504   1
  -1  -5  -5 77.1927 3.16156   2
   1   5   5 79.8498 2.97596   1
  -2  -5  -5 24.8408 1.41832   2
   2   5   5 25.9025 1.29074   1
  -3  -5  -5 183.079 6.65927   2
   3   5   5 191.378 6.40204   1
  -4  -5  -5 255.512 9.34690   2
   4   5   5 285.457 9.10946   1
  -5  -5  -5 77.0025 3.28352   2
   5   5   5 86.0613 3.29184   1
   5   5   5 81.6921 3.05852   3
  -6  -5  -5 240.938 8.80142   2
   6   5   5 251.720 8.66874   1
   6   5   5 258.734 8.39331   3
  -7  -5  -5 89.0091 3.70113   2
   7   5   5 89.8087 3.75641   1
   7   5   5 93.8971 3.50473   3
  -8  -5  -5 23.7580 1.52508   2
   8   5   5 23.5540 1.44988   3
   8   5   5 21.6352 1.65401   1
  -9  -5  -5 32.1913 1.86354   2
   9   5   5 33.1260 2.13446   1
   9   5   5 31.8079 1.81558   3
 -10  -5  -5 30.9982 1.89003   2
  10   5   5 28.8815 2.17133   1
  10   5   5 30.8269 1.86719   3
  11   5   5 35.5287 2.58399   1
  12   5   5 5.71815 1.35400   1
 -14  -5  -5 -1.0053 1.09428   1
  10  -6  -5 117.840 5.91509   3
   9  -6  -5 6.50930 1.55084   3
  -9   6   5 8.68369 1.47890   1
   8  -6  -5 7.00534 1.44405   3
  -8   6   5 4.32483 1.10709   1
   7  -6  -5 4.78389 1.14658   3
  -7   6   5 5.61745 1.08862   1
   6  -6  -5 30.9805 2.32253   3
  -6   6   5 37.0285 2.23968   1
   5  -6  -5 0.38551 0.65435   3
  -5   6   5 0.26388 0.54315   1
   4  -6  -5 117.033 4.45249   2
   4  -6  -5 108.386 4.70786   3
  -4   6   5 112.564 4.47913   1
   3  -6  -5 40.0830 2.03869   2
   3  -6  -5 42.8944 2.35730   3
  -3   6   5 42.2041 2.08689   1
   2  -6  -5 0.37677 0.46292   2
   2  -6  -5 0.22079 0.47723   3
  -2   6   5 0.47527 0.41131   1
   1  -6  -5 158.204 5.93111   2
   1  -6  -5 164.632 5.90781   3
  -1   6   5 164.874 5.70508   1
   0  -6  -5 79.6541 3.33764   2
   0   6   5 82.5420 3.10174   1
  -1  -6  -5 6.82346 0.88386   2
   1   6   5 7.20081 0.72059   1
  -2  -6  -5 245.082 8.73578   2
   2   6   5 250.448 8.26115   1
  -3  -6  -5 40.2139 2.04799   2
   3   6   5 44.2517 1.86748   1
  -4  -6  -5 -0.0614 0.37312   2
   4   6   5 0.02948 0.30427   1
  -5  -6  -5 1.11054 0.48134   2
   5   6   5 0.75802 0.40565   1
  -6  -6  -5 718.242 23.7096   2
   6   6   5 682.084 22.7806   3
   6   6   5 734.525 23.0623   1
  -7  -6  -5 740.308 25.3916   2
   7   6   5 782.465 24.7989   1
   7   6   5 767.303 24.4743   3
  -8  -6  -5 52.2946 2.53822   2
   8   6   5 49.6653 2.60880   1
   8   6   5 52.2447 2.39976   3
  -9  -6  -5 86.5620 3.73840   2
   9   6   5 89.9070 3.61168   3
   9   6   5 85.4527 3.89010   1
 -10  -6  -5 7.42898 1.04641   2
  10   6   5 4.70106 1.02986   1
  10   6   5 6.41598 0.95780   3
  11   6   5 56.3360 3.30855   1
  12   6   5 28.2854 2.49183   1
 -14  -6  -5 1.98474 1.37731   1
   9  -7  -5 5.19851 1.52095   3
   8  -7  -5 30.5244 2.75953   3
   7  -7  -5 1.03523 0.95388   3
   6  -7  -5 271.450 10.1311   3
  -6   7   5 266.485 9.74831   1
   5  -7  -5 10.2914 1.43805   3
  -5   7   5 12.2806 1.33439   1
   4  -7  -5 28.5809 2.08198   3
   4  -7  -5 27.7889 1.72472   2
  -4   7   5 27.4328 1.77621   1
   3  -7  -5 83.7640 3.86213   3
   3  -7  -5 84.7114 3.61310   2
  -3   7   5 88.7528 3.52638   1
   2  -7  -5 103.173 4.25762   2
   2  -7  -5 108.744 4.44623   3
  -2   7   5 110.575 4.07922   1
   1  -7  -5 0.35591 0.46211   2
   1  -7  -5 0.07215 0.49261   3
  -1   7   5 0.44754 0.38128   1
   0  -7  -5 105.517 4.31040   2
   0   7   5 112.931 3.98375   1
  -1  -7  -5 52.7766 2.56656   2
   1   7   5 55.5198 2.19946   1
  -2  -7  -5 504.663 17.2671   2
   2   7   5 514.672 16.4168   1
  -3  -7  -5 253.048 9.06386   2
   3   7   5 256.661 8.48154   1
  -4  -7  -5 148.258 5.67587   2
   4   7   5 150.983 5.26511   1
  -5  -7  -5 36.7471 2.01210   2
   5   7   5 37.6240 1.79393   1
  -6  -7  -5 6.04293 0.84556   2
   6   7   5 7.35097 0.86692   1
  -7  -7  -5 638.016 21.6130   2
   7   7   5 653.655 20.9871   1
   7   7   5 636.872 20.8224   3
  -8  -7  -5 220.116 8.12261   2
   8   7   5 222.518 7.80507   3
   8   7   5 225.560 8.01115   1
  -9  -7  -5 192.843 7.20377   2
   9   7   5 190.239 7.16454   1
   9   7   5 193.855 6.94124   3
 -10  -7  -5 0.55956 0.58500   2
  10   7   5 0.79986 0.66128   1
  10   7   5 1.62124 0.63070   3
  11   7   5 181.988 7.26756   1
  12   7   5 307.587 11.4089   1
 -14  -7  -5 3.99867 1.48260   1
 -15  -7  -5 3.56757 1.63929   1
   8  -8  -5 9.76487 1.76803   3
   7  -8  -5 74.2123 4.22778   3
   6  -8  -5 10.1925 1.66305   3
   5  -8  -5 22.8651 2.12050   3
   4  -8  -5 -0.7964 0.59216   3
   4  -8  -5 0.26369 0.54886   2
   3  -8  -5 89.9713 3.88666   2
   3  -8  -5 92.4250 4.18163   3
   2  -8  -5 20.5453 1.72015   3
   2  -8  -5 21.0423 1.53071   2
   1  -8  -5 157.403 6.06758   2
  -1   8   5 161.038 5.61578   1
   0  -8  -5 9.35913 1.06672   2
   0   8   5 12.4194 0.87723   1
  -1  -8  -5 82.5649 3.62644   2
   1   8   5 84.6185 3.10350   1
  -2  -8  -5 37.6908 2.12586   2
   2   8   5 37.4734 1.63557   1
  -3  -8  -5 275.810 10.2186   2
   3   8   5 297.979 9.49895   1
  -4  -8  -5 0.96272 0.54086   2
   4   8   5 0.48141 0.36929   1
  -5  -8  -5 2.02087 0.67260   2
   5   8   5 1.41849 0.45184   1
  -6  -8  -5 21.1006 1.53039   2
   6   8   5 19.9260 1.30793   1
  -7  -8  -5 105.346 4.40599   2
   7   8   5 107.030 4.16794   1
  -8  -8  -5 13.5594 1.38104   2
   8   8   5 13.2593 1.25309   1
   8   8   5 10.5580 1.16584   3
  -9  -8  -5 47.6293 2.56253   2
   9   8   5 48.5833 2.60273   1
   9   8   5 54.6407 2.57378   3
 -10  -8  -5 55.3904 2.80635   2
  10   8   5 52.9605 2.90458   1
  10   8   5 53.0765 2.69952   3
  11   8   5 93.1773 4.36046   1
  12   8   5 5.59704 1.21693   1
 -14  -8  -5 94.6769 5.00944   1
 -15  -8  -5 17.1904 2.38565   1
   8  -9  -5 35.1455 3.15477   3
   7  -9  -5 28.0876 2.90358   3
   6  -9  -5 105.355 5.22715   3
   5  -9  -5 11.2083 1.72532   3
   4  -9  -5 37.6352 2.30356   2
   4  -9  -5 39.1198 2.72941   3
   3  -9  -5 17.8661 1.55664   2
   2  -9  -5 19.6086 1.58030   2
   1  -9  -5 27.3142 1.84403   2
   0  -9  -5 73.8368 3.41022   2
  -1  -9  -5 62.6266 3.03845   2
  -2  -9  -5 15.0459 1.51444   2
  -3  -9  -5 13.1579 1.30242   2
   3   9   5 14.4747 0.93422   1
  -4  -9  -5 323.457 11.6776   2
   4   9   5 332.462 10.7894   1
  -5  -9  -5 244.852 9.05131   2
   5   9   5 247.165 8.29741   1
  -6  -9  -5 204.309 7.69257   2
   6   9   5 204.708 7.09380   1
  -7  -9  -5 21.1694 1.67261   2
   7   9   5 23.4432 1.47184   1
  -8  -9  -5 0.06567 0.54296   2
   8   9   5 1.09479 0.58360   3
   8   9   5 0.04186 0.42571   1
  -9  -9  -5 134.542 5.46117   2
   9   9   5 137.025 5.29506   1
   9   9   5 130.647 5.28398   3
 -10  -9  -5 100.450 4.39143   2
  10   9   5 100.711 4.40268   1
  10   9   5 98.8412 4.25718   3
 -11  -9  -5 -0.4389 0.56674   2
  11   9   5 -0.2895 0.61141   1
  12   9   5 0.69683 0.76308   1
 -14  -9  -5 83.4602 4.58359   1
 -15  -9  -5 8.11415 1.90831   1
   3 -10  -5 0.68928 0.66294   2
   2 -10  -5 22.3599 1.79499   2
   1 -10  -5 9.35978 1.28719   2
   0 -10  -5 63.9313 3.17862   2
  -1 -10  -5 81.2786 3.78147   2
  -2 -10  -5 14.5842 1.54405   2
  -3 -10  -5 65.6763 3.28426   2
  -4 -10  -5 164.167 6.49585   2
  -5 -10  -5 57.0476 3.00925   2
  -6 -10  -5 4.97885 1.01535   2
  -7 -10  -5 113.670 4.95255   2
   7  10   5 117.872 4.43043   1
  -8 -10  -5 4.28905 0.97761   2
   8  10   5 5.64613 0.83900   1
  -9 -10  -5 4.82125 0.96790   2
   9  10   5 6.77219 1.00027   1
   9  10   5 4.65915 0.97644   3
 -10 -10  -5 36.3911 2.31260   2
  10  10   5 32.1019 2.22458   3
  10  10   5 35.7857 2.25853   1
 -11 -10  -5 61.5851 3.16445   2
  11  10   5 54.9503 3.07132   1
 -13 -10  -5 68.7431 3.85680   1
 -14 -10  -5 -0.2829 0.99588   1
 -15 -10  -5 2.44987 1.28611   1
   3 -11  -5 81.1701 4.00865   2
   2 -11  -5 10.6265 1.44626   2
   1 -11  -5 0.73689 0.70051   2
   0 -11  -5 121.442 5.22978   2
  -1 -11  -5 64.7056 3.34792   2
  -2 -11  -5 6.76739 1.12682   2
  -3 -11  -5 32.8744 2.20339   2
  -4 -11  -5 7.26397 1.14337   2
  -5 -11  -5 9.54428 1.30362   2
  -6 -11  -5 14.2295 1.61078   2
  -7 -11  -5 93.2074 4.32047   2
  -8 -11  -5 18.2684 1.89664   2
  -9 -11  -5 24.1777 1.98818   2
   9  11   5 23.9770 1.96699   3
 -10 -11  -5 0.78658 0.73556   2
  10  11   5 2.20570 0.90307   3
 -11 -11  -5 57.5352 3.18876   2
  11  11   5 55.7634 3.01168   1
 -13 -11  -5 4.68435 1.30979   1
 -14 -11  -5 1.90530 1.10097   1
 -15 -11  -5 20.9631 2.47015   1
   3 -12  -5 11.9142 1.65277   2
   2 -12  -5 19.8560 1.92679   2
   1 -12  -5 15.4818 1.79270   2
   0 -12  -5 81.6358 4.06065   2
  -1 -12  -5 154.052 6.45414   2
  -2 -12  -5 -0.0748 0.71280   2
  -3 -12  -5 64.2918 3.41132   2
  -4 -12  -5 31.6979 2.31801   2
  -5 -12  -5 3.81572 1.01344   2
  -6 -12  -5 353.387 12.8783   2
  -7 -12  -5 158.267 6.55827   2
  -8 -12  -5 18.7507 1.85172   2
  -9 -12  -5 2.09504 0.92914   2
 -10 -12  -5 8.05562 1.39073   2
  10  12   5 8.56555 1.40799   3
 -11 -12  -5 132.641 5.77027   2
   2 -13  -5 4.84919 1.23942   2
   1 -13  -5 3.96574 1.14035   2
   0 -13  -5 25.1573 2.23593   2
  -1 -13  -5 63.2539 3.58016   2
  -2 -13  -5 226.931 8.95618   2
  -3 -13  -5 238.700 9.31647   2
  -4 -13  -5 6.58490 1.23129   2
  -5 -13  -5 6.58359 1.25394   2
  -6 -13  -5 116.396 5.27880   2
  -7 -13  -5 76.2716 3.97990   2
  -8 -13  -5 2.74817 0.92609   2
  -9 -13  -5 112.275 5.17435   2
 -10 -13  -5 75.6881 3.99342   2
  10  13   5 79.9600 4.15553   3
 -11 -13  -5 43.6182 2.86560   2
   2 -14  -5 8.22058 1.61693   2
   1 -14  -5 10.0759 1.58564   2
   0 -14  -5 21.6909 2.33026   2
  -1 -14  -5 17.9007 2.02714   2
  -2 -14  -5 60.2035 3.60420   2
  -3 -14  -5 97.1547 4.86913   2
  -4 -14  -5 28.7280 2.47036   2
  -5 -14  -5 200.494 8.23364   2
  -6 -14  -5 46.1429 3.04180   2
  -7 -14  -5 0.67476 0.87264   2
  -8 -14  -5 6.76168 1.37586   2
  -9 -14  -5 27.2352 2.33312   2
 -10 -14  -5 8.44593 1.49066   2
  10  14   5 10.0452 1.65660   3
 -11 -14  -5 9.56138 1.57426   2
   1 -15  -5 91.6863 4.87988   2
   0 -15  -5 65.4056 3.89727   2
  -1 -15  -5 9.16317 1.72350   2
  -2 -15  -5 0.88727 0.88351   2
  -3 -15  -5 19.8362 2.25263   2
  -4 -15  -5 38.4641 2.96158   2
  -5 -15  -5 23.4488 2.51544   2
  -6 -15  -5 114.081 5.51512   2
  -7 -15  -5 0.04758 0.85975   2
  -8 -15  -5 7.00675 1.45854   2
  -9 -15  -5 200.304 8.32362   2
 -10 -15  -5 2.08309 1.04113   2
 -11 -15  -5 61.7520 3.69921   2
  -2 -16  -5 0.35612 1.13094   2
  -3 -16  -5 27.8918 2.66926   2
  -4 -16  -5 77.7147 4.47579   2
  -5 -16  -5 112.978 5.65278   2
  -6 -16  -5 26.8285 2.79579   2
  -7 -16  -5 8.17071 1.61865   2
  -8 -16  -5 0.42270 0.99066   2
  -9 -16  -5 4.24116 1.32203   2
 -10 -16  -5 39.8671 3.04676   2
 -11 -16  -5 54.2052 3.58978   2
  -8 -15   6 9.14811 1.70561   2
  -7 -15   6 8.70962 1.71821   2
  -6 -15   6 8.32068 1.66158   2
  -5 -15   6 50.0973 3.62671   2
  -4 -15   6 75.2195 4.50074   2
   9  14  -6 20.5154 2.74108   3
  -8 -14   6 2.65195 1.17959   2
  -7 -14   6 1.11255 1.04428   2
  -6 -14   6 3.96672 1.28158   2
  -5 -14   6 25.5382 2.51509   2
  -4 -14   6 23.0305 2.50824   2
  -3 -14   6 -0.2052 1.09907   2
  -2 -14   6 77.6661 4.63815   2
  -1 -14   6 38.7077 3.37445   2
  11  13  -6 22.8799 2.90119   3
  10  13  -6 54.6028 4.07653   3
   9  13  -6 9.97407 2.05985   3
   8  13  -6 10.7698 2.00067   3
  -8 -13   6 11.5597 1.64301   2
  -7 -13   6 41.6967 2.88556   2
  -6 -13   6 1.16759 1.02905   2
  -5 -13   6 105.548 5.17825   2
  -4 -13   6 33.2467 2.75548   2
  -3 -13   6 25.7447 2.64464   2
  -2 -13   6 155.536 7.05659   2
  -1 -13   6 169.781 7.63577   2
   0 -13   6 90.9190 5.12565   2
   1 -13   6 36.8901 3.31130   2
   2 -13   6 76.0631 4.73464   2
  12  12  -6 0.15643 1.25341   3
  11  12  -6 64.9797 4.37764   3
  10  12  -6 -0.3645 1.05611   3
   9  12  -6 0.01664 1.04307   3
   8  12  -6 0.01190 1.06509   3
  -8 -12   6 -0.8808 0.82113   2
  -7 -12   6 3.58706 1.13391   2
  -6 -12   6 27.2297 2.32772   2
  -5 -12   6 172.138 7.20021   2
  -4 -12   6 268.977 10.4139   2
  -3 -12   6 7.57721 1.53624   2
  -2 -12   6 11.1202 1.71012   2
  -1 -12   6 17.0718 2.14302   2
   0 -12   6 525.572 19.0691   2
   1 -12   6 108.252 5.62776   2
   2 -12   6 4.20095 1.48440   2
   3 -12   6 12.6205 2.14076   2
   4 -12   6 9.85617 2.15581   2
  12  11  -6 0.72156 1.20159   3
  11  11  -6 1.89059 1.17578   3
  10  11  -6 31.7620 2.97002   3
   9  11  -6 1.60772 1.13837   3
   8  11  -6 25.6030 2.70599   3
  -7 -11   6 -0.1898 0.76731   2
  -6 -11   6 56.4876 3.15182   2
  -5 -11   6 211.809 8.30725   2
  -4 -11   6 15.6605 1.77743   2
  -3 -11   6 7.54278 1.32962   2
  -2 -11   6 9.23190 1.58973   2
  -1 -11   6 7.03212 1.46955   2
   0 -11   6 29.7205 2.51409   2
   1 -11   6 189.330 8.11711   2
   2 -11   6 124.375 6.05969   2
   3 -11   6 1.68598 1.17058   2
   4 -11   6 28.8212 3.05420   2
   5 -11   6 17.5556 2.50813   2
  13  10  -6 29.9338 3.10352   3
  12  10  -6 0.99745 1.09507   3
  11  10  -6 20.7614 2.46132   3
  10  10  -6 184.043 7.90787   3
   9  10  -6 34.7572 2.87764   3
   8  10  -6 245.127 9.69850   3
   7  10  -6 4.64801 1.27215   3
  -7 -10   6 3.15655 0.93801   2
  -6 -10   6 8.93156 1.26887   2
  -5 -10   6 189.483 7.42472   2
  -4 -10   6 37.3822 2.48482   2
  -3 -10   6 28.1555 2.21261   2
  -2 -10   6 8.79333 1.41600   2
  -1 -10   6 -0.6701 0.80442   2
   0 -10   6 39.0760 2.71427   2
   1 -10   6 17.2718 2.07157   2
   2 -10   6 14.0947 1.93015   2
   3 -10   6 156.351 6.96880   2
   4 -10   6 6.72328 1.60895   2
   5 -10   6 44.7394 3.49172   2
   6 -10   6 0.54068 1.17006   2
 -14  -9   6 1.80804 1.18173   1
  13   9  -6 146.635 7.00149   3
 -13  -9   6 148.312 6.46715   1
  12   9  -6 24.9557 2.66340   3
 -12  -9   6 28.0416 2.38213   1
  11   9  -6 31.5783 2.86907   3
 -11  -9   6 34.9374 2.49718   1
  10   9  -6 25.9354 2.69005   3
   9   9  -6 -0.5623 0.80492   3
   8   9  -6 295.677 11.1599   3
   7   9  -6 92.8435 4.59285   3
  -7  -9   6 91.8989 4.03958   2
  -6  -9   6 169.685 6.61160   2
  -5  -9   6 7.79678 1.14084   2
  -4  -9   6 0.84149 0.73429   2
  -3  -9   6 24.1524 1.97264   2
  -2  -9   6 444.061 15.6832   2
  -1  -9   6 128.997 5.54937   2
   0  -9   6 137.456 5.92871   2
   1  -9   6 -0.1356 0.78470   2
   2  -9   6 49.2418 3.20426   2
   3  -9   6 63.0700 3.76660   2
   4  -9   6 12.8598 1.96626   2
   5  -9   6 48.5712 3.47197   2
   6  -9   6 91.8557 5.14177   2
   7  -9   6 49.1697 3.78124   2
 -14  -8   6 24.8575 2.58450   1
  13   8  -6 -0.8074 1.02241   3
 -13  -8   6 0.84085 1.00472   1
  12   8  -6 0.36217 0.99540   3
 -12  -8   6 -1.1265 0.75624   1
  11   8  -6 349.068 12.9139   3
 -11  -8   6 339.379 12.2865   1
  10   8  -6 2.81351 1.14770   3
 -10  -8   6 3.44549 1.01698   1
   9   8  -6 0.63417 0.84687   3
  -9  -8   6 0.34852 0.67228   1
   8   8  -6 15.4759 1.92725   3
  -8  -8   6 17.4520 1.54385   1
   7   8  -6 10.1754 1.47552   3
  -7  -8   6 14.1140 1.32433   1
  -7  -8   6 13.6194 1.29556   2
   6   8  -6 31.5344 2.34298   3
  -6  -8   6 36.5350 2.04209   2
  -6  -8   6 32.1704 1.85535   1
  -5  -8   6 18.8915 1.51690   2
  -4  -8   6 1.77960 0.70736   2
  -3  -8   6 362.080 12.8223   2
  -2  -8   6 413.984 14.5489   2
  -1  -8   6 5.47244 1.03021   2
   0  -8   6 33.8133 2.28111   2
   1  -8   6 6.15031 1.16841   2
   2  -8   6 41.9562 2.70700   2
   3  -8   6 16.2599 1.96571   2
   4  -8   6 88.2210 4.50278   2
   5  -8   6 85.9000 4.62086   2
   6  -8   6 43.2585 3.21069   2
   7  -8   6 69.3288 4.29261   2
  14   7  -6 41.8073 3.67078   3
 -14  -7   6 41.4631 3.24187   1
  13   7  -6 1.45750 1.10526   3
 -13  -7   6 1.58359 1.07710   1
  12   7  -6 7.88776 1.64524   3
 -12  -7   6 6.99259 1.38012   1
  11   7  -6 15.9524 2.03066   3
 -11  -7   6 14.0816 1.70376   1
  10   7  -6 89.7850 4.58715   3
 -10  -7   6 89.1432 4.18355   1
   9   7  -6 65.4365 3.60737   3
  -9  -7   6 63.8872 3.23102   1
   8   7  -6 11.9770 1.64196   3
  -8  -7   6 9.72871 1.21934   1
   7   7  -6 106.620 4.84912   3
  -7  -7   6 111.590 4.31478   2
  -7  -7   6 105.158 4.34947   1
   6   7  -6 40.0259 2.53113   3
  -6  -7   6 35.5120 1.99629   2
  -6  -7   6 36.6470 1.97986   1
  -5  -7   6 368.820 12.2820   1
  -5  -7   6 373.127 12.8546   2
  -4  -7   6 7.01327 0.76953   1
  -4  -7   6 5.12508 0.87817   2
  -3  -7   6 7.89895 1.05465   2
  -3  -7   6 8.47285 0.81044   1
  -2  -7   6 23.6212 1.73400   2
  -1  -7   6 36.2315 2.23212   2
   1  -7   6 18.5674 1.77907   2
   2  -7   6 13.7820 1.60272   2
   3  -7   6 128.111 5.59033   2
   4  -7   6 36.7468 2.67718   2
   5  -7   6 7.85510 1.51376   2
   6  -7   6 13.2775 1.85178   2
   7  -7   6 52.2890 3.49546   2
  14   6  -6 12.6479 2.10348   3
 -14  -6   6 11.6961 1.98034   1
  13   6  -6 6.46507 1.59557   3
 -13  -6   6 5.51843 1.41656   1
  12   6  -6 2.28198 1.10825   3
 -12  -6   6 -0.8351 0.83384   1
  11   6  -6 236.202 9.21344   3
 -11  -6   6 224.244 8.78086   1
  10   6  -6 0.59901 0.84862   3
 -10  -6   6 -0.0305 0.78486   1
   9   6  -6 65.0666 3.60100   3
  -9  -6   6 67.4902 3.32532   1
   8   6  -6 174.943 7.08846   3
  -8  -6   6 182.429 6.77637   1
   7   6  -6 15.8625 1.68585   3
  -7  -6   6 16.2652 1.46510   1
   6   6  -6 602.680 20.7523   3
  -6  -6   6 628.434 20.3626   1
  -6  -6   6 636.479 20.7659   2
   5   6  -6 151.637 6.12452   3
  -5  -6   6 161.834 5.68788   1
  -5  -6   6 158.502 5.84896   2
  -4  -6   6 2.04986 0.52573   1
  -4  -6   6 2.52693 0.60816   2
  -3  -6   6 64.9279 2.96741   2
  -3  -6   6 67.6467 2.64201   1
  -2  -6   6 -0.4837 0.31110   1
  -2  -6   6 -0.1674 0.47010   2
  -1  -6   6 3.13242 0.74198   2
  -1  -6   6 4.53161 0.59172   1
   0  -6   6 837.953 26.1719   1
   0  -6   6 807.806 27.5764   2
   1  -6   6 815.721 26.0623   1
   1  -6   6 823.147 27.5668   2
   2  -6   6 7.27076 1.13641   2
   3  -6   6 0.05820 0.59329   2
   4  -6   6 123.197 5.38851   2
   5  -6   6 17.5573 1.91731   2
   6  -6   6 292.109 11.1521   2
   7  -6   6 152.847 6.72524   2
   8  -6   6 -1.0817 0.85731   2
  14   5  -6 38.4850 3.35225   3
 -14  -5   6 33.3488 3.16872   1
  13   5  -6 102.912 5.25277   3
 -13  -5   6 87.9177 4.84644   1
  12   5  -6 0.49910 0.94327   3
 -12  -5   6 -1.2992 0.80544   1
  11   5  -6 12.4268 1.84606   3
 -11  -5   6 10.2066 1.50383   1
  10   5  -6 46.4162 3.00527   3
 -10  -5   6 41.7943 2.68192   1
   9   5  -6 0.68359 0.76259   3
  -9  -5   6 1.01322 0.74078   1
   8   5  -6 8.08114 1.26315   3
  -8  -5   6 7.30000 1.11460   1
   7   5  -6 7.91071 1.23537   3
  -7  -5   6 10.7474 1.23519   1
   6   5  -6 207.474 7.87292   3
  -6  -5   6 209.201 7.57923   1
  -6  -5   6 222.809 7.45970   2
   5   5  -6 388.901 13.5437   3
  -5  -5   6 400.456 13.2140   1
  -5  -5   6 402.800 13.4116   2
   4   5  -6 63.8331 3.08958   3
  -4  -5   6 67.2975 2.78845   1
  -4  -5   6 73.0011 2.90098   2
  -3  -5   6 -0.0307 0.40540   2
  -3  -5   6 0.29713 0.38269   1
  -2  -5   6 12.9055 0.92850   1
  -2  -5   6 11.6605 1.04104   2
  -1  -5   6 -0.2323 0.45801   2
  -1  -5   6 -0.0543 0.30380   1
   0  -5   6 -0.4585 0.42112   2
   0  -5   6 0.21021 0.33058   1
   1  -5   6 370.211 11.7499   1
   1  -5   6 345.742 12.5537   2
   2  -5   6 199.725 7.54070   2
   2  -5   6 198.941 6.80381   1
   3  -5   6 6.46003 0.78495   1
   3  -5   6 4.82363 0.93040   2
   4  -5   6 32.9617 2.24768   2
   4  -5   6 31.3335 1.70118   1
   5  -5   6 98.9704 4.46667   2
   5  -5   6 90.6224 3.76628   1
   6  -5   6 15.6049 1.44745   1
   6  -5   6 18.6359 1.99717   2
   7  -5   6 221.241 8.78403   2
   8  -5   6 85.3250 4.47133   2
  14   4  -6 104.838 6.05156   3
  13   4  -6 0.45534 1.10063   3
 -13  -4   6 1.74688 1.23227   1
  12   4  -6 15.0427 2.05322   3
 -12  -4   6 12.2750 1.82222   1
  11   4  -6 73.2540 4.02893   3
 -11  -4   6 74.0654 3.87805   1
  10   4  -6 3.45096 1.11878   3
 -10  -4   6 1.72070 0.83047   1
   9   4  -6 14.4684 1.75692   3
  -9  -4   6 15.0132 1.61974   1
   8   4  -6 905.606 30.0596   3
  -8  -4   6 931.214 29.9553   1
   7   4  -6 33.4735 2.19656   3
  -7  -4   6 35.1836 2.09598   1
   6   4  -6 196.352 7.53455   3
  -6  -4   6 212.705 7.03412   2
  -6  -4   6 205.819 7.37039   1
   5   4  -6 37.7428 2.11258   3
  -5  -4   6 35.4620 1.93650   1
  -5  -4   6 35.9710 1.64657   2
   4   4  -6 84.7481 3.57399   3
  -4  -4   6 87.1222 3.28053   2
  -4  -4   6 80.7187 3.30685   1
  -3  -4   6 1443.30 46.6629   2
  -3  -4   6 1420.43 45.3087   1
  -2  -4   6 13.0602 0.99056   1
  -2  -4   6 12.8156 1.04305   2
  -1  -4   6 10.1044 0.85631   1
  -1  -4   6 9.14787 0.98554   2
   0  -4   6 535.726 18.1308   2
   0  -4   6 539.508 17.3046   1
   1  -4   6 0.69236 0.50427   2
   1  -4   6 0.82568 0.40546   1
   2  -4   6 16.5206 1.43073   2
   2  -4   6 17.5146 1.14175   1
   3  -4   6 73.1875 3.00302   1
   3  -4   6 76.4423 3.49799   2
   4  -4   6 5.18200 0.78555   1
   4  -4   6 6.23873 1.03733   2
   5  -4   6 137.645 5.10007   1
   5  -4   6 130.350 5.57572   2
   6  -4   6 123.687 5.38665   2
   6  -4   6 126.647 4.93453   1
   7  -4   6 14.7367 1.72312   2
   7  -4   6 13.3234 1.42407   1
   8  -4   6 108.299 5.06918   2
   8  -4   6 111.176 4.70319   1
  -9   4  -6 37.0480 2.52015   1
   9  -4   6 33.1294 2.41379   3
  13   3  -6 26.6693 2.78216   3
 -13  -3   6 23.8511 2.58131   1
  12   3  -6 109.323 5.49193   3
 -12  -3   6 110.098 5.32520   1
  11   3  -6 28.7495 2.54028   3
 -11  -3   6 29.8711 2.44088   1
  10   3  -6 2.53006 0.99412   3
 -10  -3   6 1.29402 0.94541   1
   9   3  -6 4.09507 1.07380   3
  -9  -3   6 5.11851 1.06664   1
   8   3  -6 486.236 16.7732   3
  -8  -3   6 496.702 16.6299   1
   7   3  -6 169.515 6.65684   3
  -7  -3   6 178.258 6.56515   1
   6   3  -6 17.9918 1.48757   3
  -6  -3   6 18.0473 1.45204   1
   5   3  -6 0.06731 0.43166   3
  -5  -3   6 -0.0025 0.25460   2
  -5  -3   6 -0.0862 0.49346   1
   4   3  -6 255.359 8.74225   3
  -4  -3   6 255.226 8.53087   2
  -4  -3   6 243.692 8.56418   1
   3   3  -6 7.31517 0.87321   3
  -3  -3   6 7.39631 0.80915   1
  -3  -3   6 8.10148 0.74206   2
  -2  -3   6 181.636 6.45011   2
  -2  -3   6 183.045 6.27867   1
  -1  -3   6 50.7490 2.29090   2
  -1  -3   6 52.0272 2.16304   1
   0  -3   6 249.392 8.32630   1
   1  -3   6 48.8233 2.08133   1
   2  -3   6 30.1761 1.80582   2
   2  -3   6 31.5224 1.58131   1
   3  -3   6 28.0173 1.82214   2
   3  -3   6 26.8286 1.52572   1
   4  -3   6 499.841 16.6332   1
   4  -3   6 514.727 17.4487   2
   5  -3   6 11.4960 1.19203   1
   5  -3   6 15.6431 1.44273   2
   6  -3   6 5.50689 0.91869   1
   6  -3   6 5.05612 0.83068   3
   6  -3   6 5.68510 1.06186   2
   7  -3   6 85.5992 4.12917   2
   7  -3   6 87.6647 3.71380   3
   7  -3   6 92.2956 3.94404   1
  -8   3  -6 136.937 5.90051   2
   8  -3   6 137.536 5.65460   1
   8  -3   6 142.776 5.46436   3
   9  -3   6 90.2204 4.09753   3
   9  -3   6 94.1730 4.31008   1
 -10   3  -6 -0.3850 0.99018   1
 -11   3  -6 17.9697 2.06313   1
 -12   3  -6 35.7832 2.89722   1
  13   2  -6 43.9025 3.42220   3
 -13  -2   6 45.4933 3.50937   1
  12   2  -6 14.7081 2.04878   3
 -12  -2   6 15.3914 2.03795   1
  11   2  -6 226.826 8.89585   3
 -11  -2   6 214.587 8.63900   1
  10   2  -6 25.0781 2.28646   3
 -10  -2   6 28.9669 2.33730   1
   9   2  -6 1.05909 0.79396   3
  -9  -2   6 1.25357 0.79587   1
   8   2  -6 13.6568 1.60779   3
  -8  -2   6 14.7150 1.52400   1
   7   2  -6 0.03010 0.48195   3
  -7  -2   6 -0.0045 0.53883   1
   6   2  -6 6.26666 0.93747   3
  -6  -2   6 6.68884 0.97782   1
   5   2  -6 23.4266 1.57802   3
   5   2  -6 23.5302 1.03886   2
  -5  -2   6 20.9815 1.49809   1
   4   2  -6 32.5060 1.79831   3
  -4  -2   6 32.2519 1.75956   1
  -4  -2   6 32.9497 1.42137   2
   3   2  -6 4.37389 0.70523   3
  -3  -2   6 3.79352 0.65002   1
  -3  -2   6 3.64838 0.50284   2
   2   2  -6 48.2678 2.15569   3
  -2  -2   6 45.3902 2.07089   1
  -2  -2   6 50.0519 2.06935   2
  -1  -2   6 1072.94 34.3425   1
  -1  -2   6 1090.19 35.3585   2
   0  -2   6 8.50750 0.88802   2
   0  -2   6 7.89399 0.77563   1
   1  -2   6 15.4369 1.04486   1
   1  -2   6 17.0361 1.19158   2
   2  -2   6 497.822 16.5768   2
   2  -2   6 480.051 15.8761   1
   3  -2   6 426.766 14.8870   2
   3  -2   6 442.553 14.3013   1
   4  -2   6 1154.70 36.8021   1
   4  -2   6 1149.97 38.0728   2
   5  -2   6 12.8957 1.21996   1
   5  -2   6 13.1010 1.09713   3
   6  -2   6 8.75060 1.14353   2
   6  -2   6 9.89243 1.14617   1
   6  -2   6 11.8579 1.07153   3
  -7   2  -6 10.7110 1.35766   2
   7  -2   6 15.6549 1.48941   1
   7  -2   6 17.0555 1.30610   3
  -8   2  -6 5.39312 1.06686   2
   8  -2   6 3.32698 0.80350   3
   8  -2   6 4.44531 0.96041   1
  -9   2  -6 81.7341 4.02059   2
   9  -2   6 88.6203 4.17874   1
   9  -2   6 92.3044 3.91278   3
 -11   2  -6 67.6613 3.85558   1
 -12   2  -6 3.71133 1.34065   1
 -13   2  -6 12.8204 2.06790   1
  13   1  -6 48.1678 3.58821   3
 -13  -1   6 48.0338 3.59473   1
  12   1  -6 7.93660 1.62708   3
 -12  -1   6 7.20985 1.60843   1
  11   1  -6 82.7320 4.42306   3
 -11  -1   6 80.1002 4.33571   1
  10   1  -6 2.61659 1.00987   3
 -10  -1   6 3.67260 1.09998   1
   9   1  -6 38.8561 2.62088   3
  -9  -1   6 37.2281 2.48933   1
   8   1  -6 2.15127 0.80815   3
  -8  -1   6 1.91352 0.85269   1
   7   1  -6 1.29451 0.64729   3
  -7  -1   6 0.80125 0.63238   1
   6   1  -6 18.6756 1.50830   3
   5   1  -6 56.1421 2.73147   3
  -5  -1   6 61.7946 2.75710   1
   4   1  -6 354.523 12.1023   3
   4   1  -6 377.543 11.9201   2
  -4  -1   6 353.435 12.1004   1
   3   1  -6 0.40527 0.26170   2
   3   1  -6 0.29520 0.37382   3
  -3  -1   6 0.21894 0.41200   1
   2   1  -6 2.47179 0.52282   3
  -2  -1   6 1.93500 0.48736   1
   1   1  -6 226.912 7.31439   3
  -1  -1   6 216.186 7.42807   1
  -1  -1   6 211.841 7.56436   2
   0  -1   6 60.2158 2.47377   1
   0  -1   6 62.0715 2.57990   2
   1  -1   6 55.0413 2.27097   1
   2  -1   6 12.2226 1.02781   2
   2  -1   6 11.0270 0.91220   1
   3  -1   6 717.561 23.3400   1
   3  -1   6 732.026 24.1735   2
   4  -1   6 19.4323 1.34139   1
   4  -1   6 20.9826 1.47642   2
   5  -1   6 673.327 21.6544   1
   5  -1   6 653.382 21.1614   3
  -6   1  -6 1.49847 0.67957   2
   6  -1   6 0.03767 0.52044   1
   6  -1   6 1.26783 0.51311   3
  -7   1  -6 52.5054 2.79181   2
   7  -1   6 50.3618 2.73131   1
   7  -1   6 55.7509 2.43121   3
  -8   1  -6 80.4678 3.75805   2
   8  -1   6 84.6950 3.85160   1
   8  -1   6 80.8413 3.42483   3
  -9   1  -6 12.8119 1.46811   2
   9  -1   6 13.0522 1.67374   1
   9  -1   6 15.7472 1.38739   3
  10  -1   6 -0.3731 0.82444   1
 -12   1  -6 12.0350 1.83897   1
 -13   1  -6 17.4029 2.37537   1
  13   0  -6 0.82842 1.22585   3
 -13   0   6 2.91920 1.39426   1
  12   0  -6 74.4097 4.25891   3
 -12   0   6 66.7971 4.13931   1
  11   0  -6 50.3575 3.41729   3
 -11   0   6 48.2536 3.28507   1
  10   0  -6 123.873 5.49713   3
 -10   0   6 113.192 5.31373   1
   9   0  -6 2.98879 0.98872   3
  -9   0   6 2.15333 0.97693   1
   8   0  -6 14.4472 1.63653   3
  -8   0   6 13.9100 1.58473   1
   7   0  -6 4.54894 0.93244   3
  -7   0   6 3.24384 0.86731   1
   6   0  -6 417.607 14.3042   3
  -6   0   6 430.357 14.3458   1
   5   0  -6 24.7843 1.68140   3
  -5   0   6 34.3229 1.87033   1
   4   0  -6 4.69789 0.40079   2
   4   0  -6 4.27868 0.71892   3
  -4   0   6 5.28385 0.80240   1
   3   0  -6 12.8943 0.74510   2
   3   0  -6 10.2159 0.94720   3
  -3   0   6 12.1126 1.04027   1
   2   0  -6 45.6587 1.99786   3
   2   0  -6 46.1424 1.88709   2
  -2   0   6 44.9866 2.05874   1
   1   0  -6 232.726 7.93395   2
   1   0  -6 227.059 7.63906   3
  -1   0   6 236.141 7.85765   1
   0   0  -6 783.691 23.2163   3
   0   0  -6 719.029 24.1860   2
   0   0   6 703.234 23.5448   1
  -1   0  -6 395.355 13.3636   2
   1   0   6 393.567 12.9325   1
  -2   0  -6 127.312 4.63961   2
   2   0   6 114.315 4.33754   1
  -3   0  -6 0.82578 0.49334   2
   3   0   6 -0.0111 0.38063   1
  -4   0  -6 361.305 12.0967   2
   4   0   6 342.455 11.1450   3
   4   0   6 340.923 11.6385   1
  -5   0  -6 16.4462 1.34676   2
   5   0   6 17.6408 0.98458   3
   5   0   6 15.1534 1.27008   1
  -6   0  -6 566.833 19.3944   2
   6   0   6 581.511 18.9316   1
   6   0   6 567.957 18.3202   3
  -7   0  -6 370.844 13.0909   2
   7   0   6 369.052 12.8581   1
   7   0   6 380.549 12.3048   3
  -8   0  -6 33.4070 2.08216   2
   8   0   6 32.7873 1.78994   3
   8   0   6 32.1927 2.17110   1
  -9   0  -6 15.0893 1.48085   2
   9   0   6 15.9041 1.79426   1
   9   0   6 14.7547 1.36843   3
  10   0   6 18.1384 1.97301   1
  11   0   6 77.2447 4.12071   1
 -12   0  -6 3.15452 1.34575   1
 -13   0  -6 32.9038 3.08783   1
  12  -1  -6 19.4237 2.42796   3
 -12   1   6 18.5625 2.26246   1
  11  -1  -6 83.5527 4.43895   3
 -11   1   6 74.3302 4.29387   1
  10  -1  -6 1.43870 0.94673   3
 -10   1   6 0.24813 0.87676   1
   9  -1  -6 7.89595 1.33775   3
  -9   1   6 8.36984 1.42815   1
   8  -1  -6 1.91785 0.85726   3
  -8   1   6 0.06303 0.71608   1
   7  -1  -6 21.2263 1.74993   3
  -7   1   6 21.0951 1.72340   1
   6  -1  -6 17.1231 1.42639   3
  -6   1   6 11.6116 1.34859   1
   5  -1  -6 58.2833 2.74950   3
  -5   1   6 59.6859 2.77660   1
   4  -1  -6 4.97560 0.80996   3
   4  -1  -6 5.34479 0.44386   2
  -4   1   6 3.43667 0.69376   1
   3  -1  -6 57.9767 2.51910   3
   3  -1  -6 61.0649 2.19811   2
  -3   1   6 57.8840 2.56438   1
   2  -1  -6 169.115 5.50375   2
   2  -1  -6 152.585 5.49761   3
  -2   1   6 155.677 5.62125   1
   1  -1  -6 165.747 5.54514   3
   1  -1  -6 167.733 5.73150   2
  -1   1   6 159.126 5.73906   1
   0  -1  -6 380.890 11.8887   3
   0  -1  -6 362.408 12.4836   2
   0   1   6 374.499 12.2642   1
  -1  -1  -6 58.8894 1.89214   3
  -1  -1  -6 53.4753 2.36751   2
   1   1   6 51.2006 2.30109   1
  -2  -1  -6 1089.01 34.8122   2
   2   1   6 1034.49 33.7723   1
  -3  -1  -6 29.6722 1.61176   2
   3   1   6 28.8405 1.55121   1
  -4  -1  -6 244.948 8.61161   2
   4   1   6 238.277 7.78386   3
   4   1   6 247.422 8.38807   1
  -5  -1  -6 8.29790 0.98911   2
   5   1   6 9.04077 0.65548   3
   5   1   6 9.58146 1.04340   1
  -6  -1  -6 219.794 7.94528   2
   6   1   6 220.582 7.23922   3
   6   1   6 212.544 7.79687   1
  -7  -1  -6 2.90237 0.73256   2
   7   1   6 1.17102 0.71691   1
   7   1   6 3.49136 0.61858   3
  -8  -1  -6 107.246 4.49794   2
   8   1   6 111.186 4.08459   3
   8   1   6 103.447 4.63717   1
  -9  -1  -6 160.382 6.41672   2
   9   1   6 164.944 6.61470   1
   9   1   6 168.840 5.99923   3
  10   1   6 33.2308 2.52470   1
  11   1   6 6.35611 1.40899   1
 -13  -1  -6 66.3419 4.24107   1
  12  -2  -6 61.8552 3.95614   3
 -12   2   6 54.9128 3.82568   1
  11  -2  -6 8.06032 1.62605   3
 -11   2   6 7.55955 1.47993   1
  10  -2  -6 -0.2311 0.83896   3
 -10   2   6 0.03551 0.91512   1
   9  -2  -6 283.660 10.5378   3
  -9   2   6 281.869 10.4644   1
   8  -2  -6 29.4006 2.28354   3
  -8   2   6 34.4669 2.35719   1
   7  -2  -6 237.599 8.74739   3
  -7   2   6 236.663 8.70389   1
   6  -2  -6 11.6880 1.35488   3
  -6   2   6 9.81350 1.17491   1
   5  -2  -6 20.8462 1.57066   3
  -5   2   6 23.3820 1.61464   1
   4  -2  -6 61.4966 2.25688   2
   4  -2  -6 58.5092 2.71890   3
  -4   2   6 61.7122 2.78018   1
   3  -2  -6 1707.78 54.3993   3
   3  -2  -6 1744.69 55.7494   2
  -3   2   6 1721.24 54.6535   1
   2  -2  -6 380.178 12.3373   2
   2  -2  -6 377.957 12.2119   3
  -2   2   6 358.547 12.2971   1
   1  -2  -6 117.052 4.14017   3
   1  -2  -6 123.450 4.22731   2
  -1   2   6 112.819 4.29852   1
   0  -2  -6 210.620 7.24393   2
   0  -2  -6 213.096 6.87150   3
   0   2   6 206.757 7.19256   1
  -1  -2  -6 650.931 20.6892   2
  -1  -2  -6 626.838 19.6435   3
   1   2   6 599.729 20.1233   1
  -2  -2  -6 1687.06 55.0342   2
   2   2   6 1698.02 53.4836   1
  -3  -2  -6 565.977 18.1202   2
   3   2   6 516.192 17.5345   1
  -4  -2  -6 152.833 5.56082   2
   4   2   6 141.195 5.36298   1
   4   2   6 151.436 4.79046   3
  -5  -2  -6 6.58379 0.91489   2
   5   2   6 5.45801 0.81700   1
   5   2   6 7.80670 0.59935   3
  -6  -2  -6 93.3980 3.90568   2
   6   2   6 94.7234 3.35473   3
  -7  -2  -6 12.9214 1.21231   2
   7   2   6 10.6029 1.23573   1
   7   2   6 12.4074 0.98757   3
  -8  -2  -6 54.0670 2.79001   2
   8   2   6 60.4512 3.05590   1
   8   2   6 57.7998 2.48386   3
  -9  -2  -6 24.0075 1.78028   2
   9   2   6 23.4605 1.52591   3
   9   2   6 21.7616 1.89324   1
 -10  -2  -6 20.7277 1.64240   2
  10   2   6 22.0457 2.06641   1
  11   2   6 97.2842 4.86418   1
  12   2   6 2.47738 1.32824   1
 -13  -2  -6 290.089 11.4001   1
 -14  -2  -6 -0.4757 1.12042   1
 -12   3   6 6.53014 1.54967   1
  11  -3  -6 1.30305 1.11458   3
 -11   3   6 1.96835 1.16258   1
  10  -3  -6 13.4866 1.90401   3
 -10   3   6 11.6410 1.71873   1
   9  -3  -6 2.15409 0.98880   3
  -9   3   6 1.03720 0.93070   1
   8  -3  -6 280.555 10.1659   3
  -8   3   6 264.664 10.0065   1
   7  -3  -6 8.96829 1.36710   3
  -7   3   6 10.5211 1.35926   1
   6  -3  -6 36.3683 2.26057   3
  -6   3   6 37.2007 2.26937   1
   5  -3  -6 87.5603 3.79463   3
  -5   3   6 89.2403 3.79737   1
   4  -3  -6 13.8206 0.86173   2
   4  -3  -6 12.5221 1.17925   3
  -4   3   6 12.8587 1.21013   1
   3  -3  -6 58.9994 2.34652   2
   3  -3  -6 61.9801 2.65736   3
  -3   3   6 58.7691 2.64004   1
   2  -3  -6 119.884 4.34668   3
   2  -3  -6 116.911 4.22627   2
  -2   3   6 116.485 4.38878   1
   1  -3  -6 0.15769 0.29957   3
   1  -3  -6 0.00425 0.31094   2
  -1   3   6 0.11044 0.35690   1
   0  -3  -6 1.13882 0.31155   3
   0  -3  -6 1.31736 0.40804   2
   0   3   6 0.50366 0.39176   1
  -1  -3  -6 0.25278 0.40355   2
  -1  -3  -6 1.03594 0.28375   3
   1   3   6 0.68498 0.41693   1
  -2  -3  -6 71.4644 2.91299   2
   2   3   6 72.9933 2.84936   1
  -3  -3  -6 548.476 17.7605   2
   3   3   6 513.755 17.2194   1
  -4  -3  -6 26.4813 1.54668   2
   4   3   6 31.5334 1.11917   3
   4   3   6 24.6928 1.52517   1
  -5  -3  -6 33.6078 1.83946   2
   5   3   6 31.1074 1.79832   1
   5   3   6 36.9261 1.39443   3
  -6  -3  -6 54.5266 2.64830   2
   6   3   6 62.2736 2.25194   3
   6   3   6 56.7918 2.69001   1
  -7  -3  -6 1.07953 0.55181   2
   7   3   6 -0.0596 0.47680   1
   7   3   6 1.77649 0.46887   3
  -8  -3  -6 125.540 5.04103   2
   8   3   6 117.805 5.11072   1
   8   3   6 133.164 4.62663   3
  -9  -3  -6 59.4319 2.91821   2
   9   3   6 56.6948 3.12765   1
   9   3   6 62.2761 2.67785   3
 -10  -3  -6 55.9636 2.83457   2
  10   3   6 53.2556 3.15281   1
  11   3   6 65.2451 3.75419   1
  12   3   6 52.8163 3.58564   1
 -14  -3  -6 143.870 6.89856   1
  11  -4  -6 40.1022 3.25804   3
 -11   4   6 32.8403 2.81349   1
  10  -4  -6 45.8744 3.28265   3
 -10   4   6 43.9354 3.04682   1
   9  -4  -6 26.6872 2.44492   3
  -9   4   6 27.2752 2.30864   1
   8  -4  -6 13.5807 1.72364   3
  -8   4   6 17.5515 1.85683   1
   7  -4  -6 128.253 5.44222   3
  -7   4   6 125.333 5.29244   1
   6  -4  -6 100.549 4.44579   3
  -6   4   6 102.691 4.35680   1
   5  -4  -6 2.92371 0.81487   3
  -5   4   6 3.53727 0.80941   1
   4  -4  -6 53.6166 2.65934   3
   4  -4  -6 57.3898 2.31564   2
  -4   4   6 53.7523 2.63725   1
   3  -4  -6 31.2414 1.52881   2
   3  -4  -6 32.0642 1.80777   3
  -3   4   6 31.6794 1.80527   1
   2  -4  -6 1562.83 51.5160   2
   2  -4  -6 1574.54 50.0998   3
  -2   4   6 1621.51 50.3184   1
   1  -4  -6 804.241 25.6878   3
   1  -4  -6 796.364 26.4271   2
  -1   4   6 815.467 25.8544   1
   0  -4  -6 17.4901 1.15270   2
   0  -4  -6 23.6315 1.14967   3
   0   4   6 17.9622 1.19158   1
  -1  -4  -6 0.00500 0.37534   2
  -1  -4  -6 0.56330 0.29987   3
   1   4   6 -0.0770 0.36604   1
  -2  -4  -6 530.428 17.9515   2
   2   4   6 548.486 17.4553   1
  -3  -4  -6 234.264 8.28470   2
   3   4   6 240.109 8.04896   1
  -4  -4  -6 2979.41 101.077   2
   4   4   6 3120.93 96.9434   3
   4   4   6 3170.81 97.2774   1
  -5  -4  -6 1223.13 41.5221   2
   5   4   6 1252.82 40.4046   1
   5   4   6 1326.43 39.7881   3
  -6  -4  -6 72.3077 3.16569   2
   6   4   6 76.5411 2.74037   3
   6   4   6 69.4091 3.13405   1
  -7  -4  -6 446.066 15.8100   2
   7   4   6 476.299 14.9868   3
   7   4   6 469.408 15.5907   1
  -8  -4  -6 163.808 6.37624   2
   8   4   6 166.845 6.45630   1
   8   4   6 174.898 5.91896   3
  -9  -4  -6 0.85877 0.55058   2
   9   4   6 0.08539 0.45347   3
   9   4   6 1.51430 0.76400   1
 -10  -4  -6 35.8603 2.16423   2
  10   4   6 36.3242 2.49445   1
  11   4   6 19.6252 2.06706   1
  12   4   6 8.61441 1.58087   1
 -14  -4  -6 47.8389 3.67693   1
 -11   5   6 88.8704 4.69967   1
  10  -5  -6 3.69558 1.41829   3
 -10   5   6 2.31566 1.07080   1
   9  -5  -6 93.8284 4.79452   3
  -9   5   6 82.8367 4.30360   1
   8  -5  -6 10.3109 1.58799   3
  -8   5   6 13.0292 1.61167   1
   7  -5  -6 0.13348 0.73721   3
  -7   5   6 0.28008 0.68309   1
   6  -5  -6 40.0303 2.61254   3
  -6   5   6 41.2237 2.44985   1
   5  -5  -6 29.0998 2.08595   3
  -5   5   6 31.8066 2.02916   1
   4  -5  -6 29.9542 1.99434   3
   4  -5  -6 34.1577 1.70211   2
  -4   5   6 33.4964 1.95041   1
   3  -5  -6 46.2307 2.35748   3
   3  -5  -6 44.6239 2.07558   2
  -3   5   6 46.7508 2.25753   1
   2  -5  -6 16.8973 1.18504   2
   2  -5  -6 19.5552 1.34283   3
  -2   5   6 19.1311 1.29312   1
   1  -5  -6 208.975 7.24539   3
   1  -5  -6 209.552 7.38550   2
  -1   5   6 209.459 7.24176   1
   0  -5  -6 0.67082 0.39280   3
   0  -5  -6 1.89922 0.54616   2
   0   5   6 0.44489 0.37127   1
  -1  -5  -6 61.0205 2.68421   2
   1   5   6 65.4124 2.58855   1
  -2  -5  -6 20.8965 1.36560   2
   2   5   6 23.7688 1.28501   1
  -3  -5  -6 86.0454 3.50007   2
   3   5   6 88.1801 3.34171   1
  -4  -5  -6 36.9157 1.91661   2
   4   5   6 38.5218 1.84621   1
  -5  -5  -6 130.058 5.00264   2
   5   5   6 129.918 4.55353   3
   5   5   6 135.163 4.90268   1
  -6  -5  -6 141.354 5.54234   2
   6   5   6 152.556 5.11811   3
   6   5   6 148.226 5.49747   1
  -7  -5  -6 50.1979 2.47569   2
   7   5   6 51.0143 2.55777   1
   7   5   6 53.0619 2.21387   3
  -8  -5  -6 4.84215 0.82455   2
   8   5   6 5.30652 0.99004   1
   8   5   6 4.71152 0.68381   3
  -9  -5  -6 7.02915 0.99364   2
   9   5   6 8.14922 1.18459   1
   9   5   6 9.27907 0.96765   3
 -10  -5  -6 26.2356 1.81649   2
  10   5   6 28.3929 2.13763   1
  11   5   6 0.88834 0.79965   1
  12   5   6 45.9838 3.11013   1
  13   5   6 19.4806 2.35550   1
 -14  -5  -6 110.896 5.84447   1
  10  -6  -6 -0.3749 1.03797   3
   9  -6  -6 40.8818 3.19605   3
  -9   6   6 36.7519 2.76553   1
   8  -6  -6 1.69057 1.05818   3
  -8   6   6 0.87902 0.91591   1
   7  -6  -6 1.10172 0.97559   3
  -7   6   6 1.13273 0.86422   1
   6  -6  -6 9.73501 1.51714   3
  -6   6   6 9.73290 1.29355   1
   5  -6  -6 14.4317 1.61828   3
  -5   6   6 11.4290 1.32532   1
   4  -6  -6 338.468 11.6194   2
   4  -6  -6 338.699 11.8052   3
  -4   6   6 335.384 11.5924   1
   3  -6  -6 62.6786 2.74978   2
   3  -6  -6 64.0899 3.04843   3
  -3   6   6 63.9610 2.85200   1
   2  -6  -6 7.96209 0.87117   2
   2  -6  -6 6.18930 0.91144   3
  -2   6   6 4.95543 0.73906   1
   1  -6  -6 33.2998 1.82055   3
   1  -6  -6 30.3202 1.70825   2
  -1   6   6 33.9779 1.70662   1
   0  -6  -6 234.863 8.44732   2
   0  -6  -6 239.483 8.19815   3
   0   6   6 242.929 8.14270   1
  -1  -6  -6 1441.94 47.1415   2
   1   6   6 1442.59 45.6544   1
  -2  -6  -6 223.105 8.02717   2
   2   6   6 227.373 7.62566   1
  -3  -6  -6 28.8143 1.68634   2
   3   6   6 30.8563 1.52624   1
  -4  -6  -6 295.354 10.5879   2
   4   6   6 312.550 10.1883   1
  -5  -6  -6 3.65788 0.66340   2
   5   6   6 4.52679 0.71112   1
  -6  -6  -6 279.737 10.1450   2
   6   6   6 284.071 9.58872   3
   6   6   6 302.872 9.92696   1
  -7  -6  -6 513.253 18.0093   2
   7   6   6 530.056 17.6225   1
   7   6   6 551.521 17.2222   3
  -8  -6  -6 12.1848 1.27377   2
   8   6   6 14.4394 1.11000   3
   8   6   6 11.0843 1.23060   1
  -9  -6  -6 104.399 4.40494   2
   9   6   6 109.367 4.59080   1
   9   6   6 104.451 4.09447   3
 -10  -6  -6 372.459 13.1591   2
  10   6   6 377.413 13.1822   1
  11   6   6 240.138 9.17814   1
  12   6   6 25.0261 2.33865   1
  13   6   6 22.5778 2.48384   1
   9  -7  -6 33.5528 2.97684   3
   8  -7  -6 88.2655 4.75013   3
   7  -7  -6 -0.7905 0.76947   3
   6  -7  -6 18.3077 1.96160   3
  -6   7   6 18.6454 1.81481   1
   5  -7  -6 0.84006 0.75999   3
  -5   7   6 -0.7128 0.54316   1
   4  -7  -6 24.1347 1.62558   2
   4  -7  -6 24.0508 1.99022   3
  -4   7   6 28.4177 1.80753   1
   3  -7  -6 3.60318 0.72789   2
   3  -7  -6 2.77798 0.82070   3
  -3   7   6 3.24016 0.71789   1
   2  -7  -6 38.9015 2.10584   2
   2  -7  -6 44.0868 2.36720   3
  -2   7   6 43.8457 2.11596   1
   1  -7  -6 52.1270 2.55806   2
   1  -7  -6 58.9961 2.68427   3
  -1   7   6 55.5971 2.42554   1
   0  -7  -6 201.310 7.34038   2
   0   7   6 201.102 6.93899   1
  -1  -7  -6 0.38589 0.49977   2
   1   7   6 0.64218 0.38466   1
  -2  -7  -6 459.613 16.1410   2
   2   7   6 489.626 15.4346   1
  -3  -7  -6 112.194 4.54808   2
   3   7   6 115.991 4.17489   1
  -4  -7  -6 7.54232 0.99138   2
   4   7   6 6.90466 0.77083   1
  -5  -7  -6 285.345 10.4876   2
   5   7   6 310.394 10.0708   1
  -6  -7  -6 183.122 7.01224   2
   6   7   6 195.296 6.76827   1
  -7  -7  -6 165.268 6.38207   2
   7   7   6 167.343 6.00508   3
   7   7   6 172.875 6.24953   1
  -8  -7  -6 30.5482 1.88013   2
   8   7   6 31.9085 1.73089   3
   8   7   6 28.2509 1.85571   1
  -9  -7  -6 2.83527 0.73079   2
   9   7   6 2.77704 0.77969   1
   9   7   6 3.32235 0.70276   3
 -10  -7  -6 10.9663 1.28731   2
  10   7   6 9.84400 1.36233   1
 -11  -7  -6 46.7053 2.63361   2
  11   7   6 46.2631 2.88943   1
  12   7   6 95.4139 4.79575   1
  13   7   6 241.600 9.55233   1
   8  -8  -6 8.82065 1.74527   3
   7  -8  -6 208.474 8.59908   3
   6  -8  -6 10.5250 1.68792   3
   5  -8  -6 0.10172 0.81293   3
   4  -8  -6 117.229 5.32714   3
   4  -8  -6 130.557 5.29300   2
   3  -8  -6 1.96865 0.65615   2
   3  -8  -6 2.72471 0.92655   3
   2  -8  -6 0.19903 0.56848   3
   2  -8  -6 0.92175 0.55165   2
  -2   8   6 -0.2487 0.41905   1
   1  -8  -6 27.8633 1.79339   2
  -1   8   6 31.9510 1.66156   1
   0  -8  -6 105.869 4.30078   2
   0   8   6 101.408 3.84894   1
  -1  -8  -6 199.232 7.53138   2
   1   8   6 208.969 6.98620   1
  -2  -8  -6 176.228 6.75316   2
   2   8   6 180.253 6.15116   1
  -3  -8  -6 53.2816 2.66292   2
   3   8   6 53.3738 2.24734   1
  -4  -8  -6 123.018 5.01635   2
   4   8   6 126.942 4.56355   1
   5   8   6 122.336 4.52502   1
  -6  -8  -6 80.0154 3.61284   2
   6   8   6 82.9285 3.33566   1
  -7  -8  -6 15.2352 1.38333   2
   7   8   6 15.5682 1.28963   1
   7   8   6 17.5283 1.29303   3
  -8  -8  -6 80.3744 3.61010   2
   8   8   6 78.1311 3.46443   1
   8   8   6 79.5141 3.35090   3
  -9  -8  -6 4.11521 0.86225   2
   9   8   6 2.48467 0.75529   1
   9   8   6 4.37176 0.82066   3
 -10  -8  -6 9.93242 1.25186   2
  10   8   6 8.77330 1.27415   1
 -11  -8  -6 2.94465 0.81785   2
  11   8   6 1.09773 0.81591   1
  12   8   6 0.21072 0.78793   1
  13   8   6 574.864 19.9375   1
   7  -9  -6 38.0993 3.16469   3
   6  -9  -6 -2.5540 0.84951   3
   5  -9  -6 11.0551 1.68371   3
   4  -9  -6 24.0833 2.22984   3
   3  -9  -6 78.3546 3.89320   3
   3  -9  -6 74.5200 3.48946   2
   2  -9  -6 37.3914 2.19515   2
   1  -9  -6 19.3964 1.54809   2
   0  -9  -6 12.7663 1.23280   2
  -1  -9  -6 98.8021 4.24571   2
  -2  -9  -6 100.533 4.45028   2
   2   9   6 110.218 3.93029   1
  -3  -9  -6 151.983 6.09929   2
   3   9   6 157.946 5.43359   1
  -4  -9  -6 111.380 4.70836   2
   4   9   6 112.841 4.14009   1
  -5  -9  -6 36.6035 2.23071   2
   5   9   6 38.4229 1.85811   1
  -6  -9  -6 17.5529 1.50526   2
   6   9   6 19.4812 1.31144   1
  -7  -9  -6 51.8697 2.71580   2
   7   9   6 49.0485 2.38278   1
  -8  -9  -6 0.97228 0.62334   2
   8   9   6 0.47553 0.49948   3
   8   9   6 0.20178 0.46733   1
  -9  -9  -6 0.70141 0.61598   2
   9   9   6 0.61086 0.55602   1
   9   9   6 1.46750 0.62475   3
 -10  -9  -6 0.99755 0.64642   2
  10   9   6 0.04235 0.55691   1
 -11  -9  -6 0.35736 0.64593   2
  11   9   6 -0.1426 0.66341   1
  12   9   6 33.6399 2.52824   1
  13   9   6 -0.0522 0.76059   1
 -15  -9  -6 0.69088 1.46754   1
   7 -10  -6 26.7079 3.10311   3
   3 -10  -6 31.3350 2.12712   2
   2 -10  -6 495.300 17.1752   2
   1 -10  -6 135.542 5.55009   2
   0 -10  -6 -0.3374 0.52122   2
  -1 -10  -6 16.3433 1.64984   2
  -2 -10  -6 33.9750 2.19177   2
  -3 -10  -6 19.8798 1.66259   2
  -4 -10  -6 375.318 13.3775   2
  -5 -10  -6 261.215 9.69657   2
  -6 -10  -6 93.1815 4.23464   2
   6  10   6 92.6527 3.64964   1
  -7 -10  -6 47.3983 2.70210   2
   7  10   6 47.1863 2.27296   1
  -8 -10  -6 113.420 5.01957   2
   8  10   6 120.522 4.64031   1
  -9 -10  -6 31.3066 2.20760   2
   9  10   6 29.6923 2.05444   3
   9  10   6 34.0581 2.02526   1
 -10 -10  -6 162.043 6.50910   2
  10  10   6 155.472 6.19625   1
 -11 -10  -6 48.0779 2.79760   2
  11  10   6 45.3274 2.76782   1
  12  10   6 11.3936 1.58607   1
 -14 -10  -6 1.82769 1.17760   1
 -15 -10  -6 5.65404 1.68906   1
   3 -11  -6 3.79604 1.00476   2
   2 -11  -6 2.60208 0.90288   2
   1 -11  -6 18.4711 1.71347   2
   0 -11  -6 37.9065 2.45767   2
  -1 -11  -6 130.204 5.51123   2
  -2 -11  -6 137.226 5.72535   2
  -3 -11  -6 45.9839 2.68351   2
  -4 -11  -6 36.1961 2.35026   2
  -5 -11  -6 60.0999 3.22193   2
  -6 -11  -6 17.6487 1.84158   2
  -7 -11  -6 147.989 6.15793   2
  -8 -11  -6 8.64340 1.38752   2
  -9 -11  -6 70.5819 3.65705   2
   9  11   6 69.2523 3.43581   3
 -10 -11  -6 0.42362 0.72358   2
  10  11   6 0.91600 0.68034   1
 -11 -11  -6 -0.1424 0.70452   2
  11  11   6 -0.4335 0.64765   1
  12  11   6 2.00674 0.89270   1
 -14 -11  -6 2.33890 1.18987   1
   2 -12  -6 0.45008 0.76946   2
   1 -12  -6 -0.6089 0.68147   2
   0 -12  -6 66.9175 3.53422   2
  -1 -12  -6 556.226 19.4233   2
  -2 -12  -6 149.700 6.26365   2
  -3 -12  -6 -0.0828 0.68985   2
  -4 -12  -6 39.4488 2.61850   2
  -5 -12  -6 12.5341 1.59484   2
  -6 -12  -6 17.3172 1.87428   2
  -7 -12  -6 3.76316 1.06426   2
  -8 -12  -6 5.68786 1.21823   2
  -9 -12  -6 1.00219 0.82218   2
 -10 -12  -6 169.810 7.04415   2
 -11 -12  -6 8.29797 1.46877   2
   2 -13  -6 32.0612 2.42830   2
   1 -13  -6 28.8740 2.37389   2
   0 -13  -6 55.9497 3.31505   2
  -1 -13  -6 -0.3700 0.74245   2
  -2 -13  -6 5.17768 1.25281   2
  -3 -13  -6 1.24973 0.85965   2
  -4 -13  -6 48.6462 3.02223   2
  -5 -13  -6 69.9941 3.77938   2
  -6 -13  -6 0.69024 0.86114   2
  -7 -13  -6 169.526 7.11452   2
  -8 -13  -6 0.15656 0.79882   2
  -9 -13  -6 22.7046 2.13148   2
 -10 -13  -6 4.04825 1.20272   2
 -11 -13  -6 9.41633 1.55613   2
   2 -14  -6 49.4852 3.23266   2
   1 -14  -6 6.39582 1.35343   2
   0 -14  -6 38.0476 2.79964   2
  -1 -14  -6 0.61553 0.90682   2
  -2 -14  -6 11.7585 1.71439   2
  -3 -14  -6 55.0961 3.39885   2
  -4 -14  -6 18.2969 2.12220   2
  -5 -14  -6 35.8669 2.73387   2
  -6 -14  -6 6.20889 1.39541   2
  -7 -14  -6 145.903 6.41413   2
  -8 -14  -6 9.85682 1.59687   2
  -9 -14  -6 74.1800 4.03077   2
 -10 -14  -6 2.14938 1.03158   2
 -11 -14  -6 32.6447 2.59864   2
 -12 -14  -6 58.9846 3.77174   2
   1 -15  -6 -0.6531 0.90142   2
   0 -15  -6 10.3815 1.76087   2
  -1 -15  -6 22.9929 2.40000   2
  -2 -15  -6 24.5137 2.39605   2
  -3 -15  -6 17.1927 2.13402   2
  -4 -15  -6 12.2574 1.87121   2
  -5 -15  -6 27.7943 2.50678   2
  -6 -15  -6 1.04526 0.93500   2
  -7 -15  -6 2.84238 1.20558   2
  -8 -15  -6 9.40092 1.63672   2
  -9 -15  -6 34.7351 2.74803   2
 -10 -15  -6 14.2484 1.94438   2
 -11 -15  -6 48.2316 3.27943   2
 -12 -15  -6 11.7536 1.73824   2
  -2 -16  -6 -0.0983 1.02277   2
  -3 -16  -6 3.08466 1.33581   2
  -4 -16  -6 24.2271 2.65306   2
  -5 -16  -6 56.0926 3.70673   2
  -6 -16  -6 2.43166 1.15743   2
  -7 -16  -6 14.3304 2.06301   2
  -8 -16  -6 14.4259 2.02002   2
  -9 -16  -6 9.71655 1.74139   2
 -10 -16  -6 141.150 6.55036   2
 -11 -16  -6 12.0904 1.83698   2
  -7 -15   7 17.2248 2.21350   2
  -6 -15   7 46.7233 3.47705   2
  -5 -15   7 18.5091 2.52051   2
   8  14  -7 3.26588 1.49562   3
  -7 -14   7 0.56205 1.01757   2
  -6 -14   7 1.95813 1.12435   2
  -5 -14   7 44.0899 3.29130   2
  -4 -14   7 2.90415 1.41297   2
  -3 -14   7 414.350 15.6564   2
  -2 -14   7 105.148 5.71827   2
  10  13  -7 2.69765 1.46442   3
   9  13  -7 96.0199 5.51686   3
   8  13  -7 -0.1140 1.13303   3
  -7 -13   7 11.2838 1.76827   2
  -6 -13   7 32.8881 2.67926   2
  -5 -13   7 -0.4823 0.92653   2
  -4 -13   7 13.5056 2.01308   2
  -3 -13   7 8.82125 1.62463   2
  -2 -13   7 1.67048 1.23920   2
  -1 -13   7 112.002 5.83906   2
   0 -13   7 -2.5463 0.84906   2
   1 -13   7 5.50334 1.66187   2
  11  12  -7 36.4600 3.34517   3
  10  12  -7 98.7438 5.50298   3
   9  12  -7 2.87168 1.51892   3
   8  12  -7 2.30911 1.23909   3
  -7 -12   7 0.07061 0.88538   2
  -6 -12   7 430.915 15.5834   2
  -5 -12   7 1.27619 0.97573   2
  -4 -12   7 -0.3270 0.95957   2
  -3 -12   7 6.66792 1.51144   2
  -2 -12   7 92.5137 4.89504   2
  -1 -12   7 71.3513 4.22737   2
   0 -12   7 88.4841 4.99615   2
   1 -12   7 21.5776 2.55256   2
   2 -12   7 37.4562 3.31934   2
   3 -12   7 21.8809 2.68649   2
  12  11  -7 0.45135 1.14348   3
  11  11  -7 38.1826 3.31632   3
  10  11  -7 0.68098 1.07305   3
   9  11  -7 97.5118 5.24253   3
   8  11  -7 1.52581 1.22951   3
   7  11  -7 93.0354 5.00698   3
  -7 -11   7 100.219 4.62368   2
  -6 -11   7 47.7768 2.99246   2
  -5 -11   7 10.5391 1.52212   2
  -4 -11   7 3.37093 1.12094   2
  -3 -11   7 0.89774 0.87760   2
  -2 -11   7 3.04304 1.12729   2
  -1 -11   7 93.2817 4.83746   2
   0 -11   7 209.448 8.71358   2
   1 -11   7 194.214 8.36551   2
   2 -11   7 70.0764 4.21119   2
   3 -11   7 23.3505 2.73738   2
   4 -11   7 38.3957 3.42847   2
   5 -11   7 62.4897 4.41700   2
  12  10  -7 -1.3664 0.95188   3
  11  10  -7 8.52815 1.74801   3
  10  10  -7 4.17925 1.32586   3
   9  10  -7 56.4871 3.72952   3
   8  10  -7 1.30223 1.08076   3
   7  10  -7 6.12732 1.39450   3
  -7 -10   7 7.59457 1.22554   2
  -6 -10   7 107.932 4.81702   2
  -5 -10   7 2.80665 0.97656   2
  -4 -10   7 154.617 6.43096   2
  -3 -10   7 105.857 4.91587   2
  -2 -10   7 49.7706 3.09522   2
  -1 -10   7 52.0696 3.18882   2
   0 -10   7 -0.5246 0.94047   2
   1 -10   7 1.34792 1.00331   2
   2 -10   7 58.9596 3.74724   2
   3 -10   7 0.36702 0.95957   2
   4 -10   7 7.61684 1.77759   2
   5 -10   7 104.241 5.68354   2
   6 -10   7 1.73544 1.38786   2
 -14  -9   7 108.685 5.58031   1
  13   9  -7 0.53499 1.06991   3
 -13  -9   7 2.40720 1.18166   1
  12   9  -7 23.9415 2.70543   3
 -12  -9   7 31.5111 2.75136   1
  11   9  -7 5.46327 1.48702   3
  10   9  -7 67.4276 4.06428   3
   9   9  -7 62.9419 3.81729   3
   8   9  -7 8.47338 1.53271   3
   7   9  -7 6.84985 1.48780   3
  -7  -9   7 6.32533 1.07744   2
  -6  -9   7 19.5354 1.73805   2
  -5  -9   7 16.8785 1.62389   2
  -4  -9   7 650.462 22.2677   2
  -3  -9   7 108.873 4.85327   2
  -2  -9   7 29.9863 2.27624   2
  -1  -9   7 3.33932 1.00875   2
   0  -9   7 3.00241 1.11821   2
   1  -9   7 9.71732 1.54020   2
   2  -9   7 9.67334 1.67771   2
   3  -9   7 256.169 10.2019   2
   4  -9   7 3.59631 1.38002   2
   5  -9   7 206.504 8.89172   2
   6  -9   7 1.10027 1.24843   2
   7  -9   7 7.51692 1.89274   2
 -14  -8   7 21.2055 2.42621   1
  13   8  -7 30.5243 3.12921   3
 -13  -8   7 29.1982 2.63375   1
  12   8  -7 43.2876 3.35697   3
 -12  -8   7 38.7707 2.85729   1
  11   8  -7 12.5407 1.97012   3
 -11  -8   7 7.94200 1.43326   1
  10   8  -7 59.9274 3.61689   3
 -10  -8   7 53.9667 3.10447   1
   9   8  -7 141.848 6.30513   3
  -9  -8   7 141.628 5.72489   1
   8   8  -7 24.2687 2.25319   3
  -8  -8   7 23.0218 1.80612   1
   7   8  -7 59.0935 3.43290   3
  -7  -8   7 55.4469 2.81925   1
  -7  -8   7 64.2883 3.12634   2
   6   8  -7 10.9624 1.58766   3
  -6  -8   7 9.20021 1.16590   2
  -5  -8   7 3.95304 0.88393   2
  -4  -8   7 8.13316 1.16337   2
  -3  -8   7 -0.1044 0.65355   2
  -2  -8   7 206.650 7.95199   2
  -1  -8   7 782.862 26.5987   2
   0  -8   7 19.0769 1.80150   2
   1  -8   7 57.8347 3.31196   2
   2  -8   7 33.6785 2.49526   2
   3  -8   7 200.149 8.25527   2
   4  -8   7 106.327 5.23586   2
   5  -8   7 68.8873 4.11491   2
   6  -8   7 26.8307 2.64158   2
   7  -8   7 27.2689 2.87903   2
 -14  -7   7 1.51396 1.26522   1
  13   7  -7 1.59762 1.18633   3
 -13  -7   7 -0.4810 0.84078   1
  12   7  -7 66.9656 4.12295   3
 -12  -7   7 65.0999 3.70008   1
  11   7  -7 29.8921 2.76365   3
 -11  -7   7 41.1841 2.72013   1
  10   7  -7 32.1372 2.67215   3
 -10  -7   7 32.1342 2.38969   1
   9   7  -7 1.66429 0.95355   3
  -9  -7   7 1.20278 0.78440   1
   8   7  -7 44.6366 2.89899   3
  -8  -7   7 45.6346 2.55284   1
   7   7  -7 47.5219 2.91630   3
  -7  -7   7 44.9309 2.42060   1
   6   7  -7 37.5749 2.50376   3
  -6  -7   7 36.1611 2.03974   2
  -6  -7   7 37.7902 2.05910   1
   5   7  -7 55.0688 3.07852   3
  -5  -7   7 59.1086 2.77759   2
  -5  -7   7 55.5530 2.52936   1
  -4  -7   7 238.012 8.74700   2
  -4  -7   7 243.356 8.20779   1
  -3  -7   7 17.4567 1.16492   1
  -3  -7   7 15.9674 1.45682   2
  -2  -7   7 133.916 5.46203   2
  -1  -7   7 260.877 9.65625   2
   0  -7   7 211.951 8.15460   2
   1  -7   7 5.28183 1.10725   2
   2  -7   7 44.3549 2.78300   2
   3  -7   7 70.8045 3.82127   2
   4  -7   7 251.985 9.91104   2
   5  -7   7 30.1336 2.58146   2
   6  -7   7 11.2416 1.87887   2
   7  -7   7 7.89872 1.65884   2
   8  -7   7 59.2401 4.04827   2
  13   6  -7 0.00767 0.98673   3
 -13  -6   7 -0.2764 1.02853   1
  12   6  -7 78.3235 4.51727   3
 -12  -6   7 78.5060 4.24656   1
  11   6  -7 74.1931 4.16229   3
 -11  -6   7 67.5454 3.77019   1
  10   6  -7 308.278 11.4898   3
 -10  -6   7 305.674 11.1457   1
   9   6  -7 27.3281 2.31246   3
  -9  -6   7 26.1519 2.07834   1
   8   6  -7 125.611 5.47556   3
  -8  -6   7 127.230 5.16979   1
   7   6  -7 19.8580 1.88183   3
  -7  -6   7 20.3815 1.64780   1
   6   6  -7 289.106 10.7666   3
  -6  -6   7 301.316 10.3671   1
  -6  -6   7 312.665 10.4997   2
   5   6  -7 12.9481 1.44477   3
  -5  -6   7 12.5599 1.11688   2
  -5  -6   7 13.2474 1.21376   1
  -4  -6   7 62.8525 2.73215   1
  -4  -6   7 67.9872 2.98854   2
  -3  -6   7 109.213 4.42682   2
  -3  -6   7 107.772 4.02500   1
  -2  -6   7 34.5555 1.66256   1
  -2  -6   7 32.8101 2.01499   2
  -1  -6   7 16.9224 1.49089   2
  -1  -6   7 21.2776 1.22663   1
   0  -6   7 79.6560 3.87198   2
   0  -6   7 91.6795 3.30434   1
   1  -6   7 0.52273 0.39179   1
   1  -6   7 0.90174 0.73148   2
   2  -6   7 8.10940 1.28972   2
   3  -6   7 84.1059 4.08335   2
   4  -6   7 42.8335 2.83076   2
   5  -6   7 1.57418 0.99287   2
   6  -6   7 7.88673 1.46249   2
   7  -6   7 7.43412 1.60430   2
   8  -6   7 41.9855 3.18350   2
  13   5  -7 3.87850 1.43329   3
 -13  -5   7 4.04506 1.36746   1
  12   5  -7 10.7706 1.78762   3
 -12  -5   7 10.9550 1.75959   1
  11   5  -7 4.29456 1.27757   3
 -11  -5   7 7.15294 1.41569   1
  10   5  -7 1.69113 1.03357   3
 -10  -5   7 3.66792 1.05184   1
   9   5  -7 6.29516 1.22106   3
  -9  -5   7 4.14657 1.02215   1
   8   5  -7 2.71080 0.96208   3
  -8  -5   7 2.73080 0.85980   1
   7   5  -7 -0.0307 0.66574   3
  -7  -5   7 0.24136 0.58283   1
   6   5  -7 7.31621 1.15328   3
  -6  -5   7 7.52514 1.02348   1
  -6  -5   7 6.43062 0.74365   2
   5   5  -7 648.505 21.7567   3
  -5  -5   7 676.380 21.9069   2
  -5  -5   7 652.887 21.4543   1
   4   5  -7 1.00864 0.57799   3
  -4  -5   7 1.14599 0.51650   1
  -4  -5   7 0.15512 0.40667   2
  -3  -5   7 7.81706 0.90290   2
  -3  -5   7 9.25919 0.92129   1
  -2  -5   7 0.86147 0.45176   1
  -2  -5   7 -0.4412 0.40437   2
  -1  -5   7 12.4162 0.98156   1
  -1  -5   7 11.6939 1.14930   2
   0  -5   7 597.474 20.8342   2
   0  -5   7 633.056 19.8371   1
   1  -5   7 728.485 24.8731   2
   1  -5   7 746.444 23.6702   1
   2  -5   7 5.54984 1.05883   2
   2  -5   7 6.31755 0.79820   1
   3  -5   7 12.0778 1.06032   1
   3  -5   7 10.2455 1.34770   2
   4  -5   7 46.7153 2.26295   1
   4  -5   7 49.9383 2.89801   2
   5  -5   7 47.4130 2.85372   2
   5  -5   7 39.4957 2.15017   1
   6  -5   7 581.464 19.7668   1
   6  -5   7 605.668 20.8427   2
   7  -5   7 175.980 7.46199   2
   8  -5   7 7.61450 1.43562   2
  13   4  -7 -0.5991 1.09031   3
 -13  -4   7 0.11073 1.14849   1
  12   4  -7 59.0331 3.79777   3
 -12  -4   7 58.5255 3.70853   1
  11   4  -7 4.24823 1.24026   3
 -11  -4   7 6.28403 1.38970   1
  10   4  -7 3.68482 1.15543   3
 -10  -4   7 3.67534 1.10886   1
   9   4  -7 19.0534 1.98249   3
  -9  -4   7 16.2416 1.72189   1
   8   4  -7 103.284 4.70177   3
  -8  -4   7 107.245 4.58749   1
   7   4  -7 146.184 5.99410   3
  -7  -4   7 153.522 5.85042   1
   6   4  -7 8.07152 1.12020   3
  -6  -4   7 10.0326 1.11259   1
   5   4  -7 0.03120 0.48846   3
  -5  -4   7 0.14361 0.32500   2
  -5  -4   7 0.25138 0.48038   1
   4   4  -7 18.9656 1.49826   3
  -4  -4   7 20.5112 1.23388   2
  -4  -4   7 20.5747 1.39228   1
   3   4  -7 15.3565 1.32354   3
  -3  -4   7 15.8975 1.13554   2
  -3  -4   7 15.7621 1.17189   1
  -2  -4   7 279.225 10.0010   2
  -2  -4   7 295.779 9.65471   1
  -1  -4   7 48.8086 2.42446   2
  -1  -4   7 53.1230 2.23184   1
   0  -4   7 16.9494 1.11059   1
   0  -4   7 15.9750 1.32022   2
   1  -4   7 669.741 20.8210   1
   1  -4   7 620.019 21.7536   2
   2  -4   7 125.856 4.56304   1
   2  -4   7 120.109 5.05391   2
   3  -4   7 9.06716 0.98178   1
   3  -4   7 10.0458 1.26357   2
   4  -4   7 90.4313 3.68993   1
   4  -4   7 93.3262 4.24683   2
   5  -4   7 43.7277 2.26184   1
   5  -4   7 44.4110 2.69977   2
   6  -4   7 6.93944 1.01818   1
   6  -4   7 6.14983 1.18889   2
   7  -4   7 6.32501 1.30240   2
   7  -4   7 6.92966 1.11812   1
   8  -4   7 12.1564 1.51079   1
  13   3  -7 7.57078 1.73815   3
 -13  -3   7 8.57524 1.73980   1
  12   3  -7 12.3188 2.00333   3
 -12  -3   7 9.42907 1.74211   1
  11   3  -7 12.5509 1.84562   3
 -11  -3   7 11.8666 1.69557   1
  10   3  -7 156.989 6.79629   3
 -10  -3   7 169.510 6.80083   1
   9   3  -7 9.00290 1.39460   3
  -9  -3   7 7.71610 1.25330   1
   8   3  -7 168.247 6.67552   3
  -8  -3   7 163.283 6.50824   1
   7   3  -7 44.9389 2.58896   3
  -7  -3   7 43.6318 2.47838   1
   6   3  -7 63.9355 3.08008   3
  -6  -3   7 62.7108 2.99017   1
   5   3  -7 144.136 5.66145   3
  -5  -3   7 155.990 5.28603   2
  -5  -3   7 147.523 5.57338   1
   4   3  -7 11.2978 1.19233   3
  -4  -3   7 10.0877 0.83053   2
  -4  -3   7 12.6721 1.17195   1
   3   3  -7 246.506 8.42854   3
  -3  -3   7 240.451 8.28333   1
  -3  -3   7 240.958 8.39582   2
   2   3  -7 681.711 22.1935   3
  -2  -3   7 698.206 22.8403   2
  -2  -3   7 687.497 22.1861   1
  -1  -3   7 0.50979 0.45060   2
  -1  -3   7 0.43245 0.42501   1
   0  -3   7 4.61074 0.76150   2
   0  -3   7 5.00272 0.70268   1
   1  -3   7 195.578 7.32701   2
   1  -3   7 202.300 6.86685   1
   2  -3   7 261.485 8.85931   1
   2  -3   7 260.588 9.41903   2
   3  -3   7 1036.20 33.7006   1
   3  -3   7 1073.21 35.0668   2
   4  -3   7 53.0755 2.79200   2
   4  -3   7 50.3004 2.41722   1
   5  -3   7 126.004 5.31641   2
   5  -3   7 124.611 4.87050   1
   6  -3   7 0.08085 0.53390   1
   6  -3   7 -0.0149 0.56157   2
   7  -3   7 15.3992 1.46379   1
   7  -3   7 13.2030 1.56234   2
  -8   3  -7 0.21997 0.79086   2
   8  -3   7 0.78954 0.74896   1
  -9   3  -7 142.206 6.29483   2
   9  -3   7 154.202 6.20494   1
 -11   3  -7 78.9244 4.23018   1
  13   2  -7 -1.1845 0.98300   3
 -13  -2   7 0.18027 1.12338   1
  12   2  -7 15.8092 2.21815   3
 -12  -2   7 16.0338 2.15310   1
  11   2  -7 19.1938 2.26590   3
 -11  -2   7 27.3528 2.44141   1
  10   2  -7 -0.4755 0.85397   3
 -10  -2   7 0.72846 0.91452   1
   9   2  -7 2.82946 0.96753   3
  -9  -2   7 1.59776 0.89435   1
   8   2  -7 86.6996 4.08540   3
  -8  -2   7 86.6563 4.00574   1
   7   2  -7 78.5094 3.70580   3
  -7  -2   7 80.6559 3.65811   1
   6   2  -7 24.7865 1.77016   3
  -6  -2   7 25.1685 1.76694   1
   5   2  -7 29.2601 1.85519   3
   5   2  -7 31.6420 1.34811   2
  -5  -2   7 27.7609 1.79349   1
   4   2  -7 39.9507 2.11583   3
  -4  -2   7 40.7331 2.10491   1
  -4  -2   7 44.5943 1.83324   2
   3   2  -7 451.169 14.6575   3
  -3  -2   7 433.364 14.6339   1
  -3  -2   7 450.674 14.8472   2
   2   2  -7 1034.15 32.3031   3
  -2  -2   7 1004.76 32.4110   1
  -2  -2   7 1009.18 33.2496   2
   1   2  -7 127.283 4.33158   3
  -1  -2   7 116.847 4.37755   1
  -1  -2   7 112.959 4.46685   2
   0  -2   7 192.915 6.56681   1
   0  -2   7 185.692 6.84277   2
   1  -2   7 117.669 4.32301   1
   2  -2   7 101.438 4.14750   2
   2  -2   7 99.3266 3.83023   1
   3  -2   7 1.52581 0.68189   2
   3  -2   7 0.67379 0.51582   1
   4  -2   7 671.187 23.3139   2
   4  -2   7 710.139 22.4847   1
   5  -2   7 5.70279 0.89740   1
   5  -2   7 7.03584 1.08437   2
   6  -2   7 94.7359 3.98922   1
  -7   2  -7 122.659 5.35843   2
   7  -2   7 129.646 4.78340   3
   7  -2   7 124.817 5.14492   1
  -8   2  -7 23.7331 1.97915   2
   8  -2   7 26.0409 1.95893   1
   8  -2   7 25.6048 1.74636   3
  -9   2  -7 90.1568 4.38742   2
   9  -2   7 100.299 4.55633   1
  10  -2   7 15.9777 1.95608   1
 -12   2  -7 64.4894 3.89128   1
  13   1  -7 0.88705 1.13572   3
 -13  -1   7 0.16048 1.25425   1
  12   1  -7 89.4143 4.89208   3
 -12  -1   7 86.4884 4.76790   1
  11   1  -7 24.5639 2.59802   3
 -11  -1   7 27.9274 2.53389   1
  10   1  -7 -0.6871 0.74586   3
 -10  -1   7 -1.1210 0.70755   1
   9   1  -7 67.7541 3.70988   3
  -9  -1   7 72.9664 3.71434   1
   8   1  -7 67.3085 3.48386   3
  -8  -1   7 71.2832 3.50522   1
   7   1  -7 58.4322 2.99565   3
  -7  -1   7 58.2374 3.02115   1
   6   1  -7 5.57450 0.92286   3
  -6  -1   7 6.39493 0.97722   1
   5   1  -7 365.884 12.4717   3
  -5  -1   7 369.216 12.4777   1
   4   1  -7 143.618 4.81450   2
   4   1  -7 131.278 5.13718   3
   3   1  -7 198.551 6.54132   2
   3   1  -7 183.471 6.60298   3
  -3  -1   7 183.289 6.64155   1
   2   1  -7 215.976 7.46914   2
   2   1  -7 217.429 7.32780   3
  -2  -1   7 212.516 7.42507   1
   1   1  -7 226.781 7.36538   3
  -1  -1   7 208.725 7.51179   1
  -1  -1   7 222.183 7.69840   2
   0   1  -7 80.8423 2.81213   3
   0  -1   7 75.2448 3.00795   1
   0  -1   7 70.2221 3.07387   2
   1  -1   7 8.03024 0.82421   1
   1  -1   7 7.12377 0.87231   2
   2  -1   7 302.766 10.3374   1
   2  -1   7 316.388 10.8488   2
   3  -1   7 189.902 6.81976   1
   3  -1   7 198.594 7.22763   2
   4  -1   7 1019.31 32.7048   1
  -5   1  -7 4.57192 0.87973   2
   5  -1   7 4.70887 0.84296   1
  -6   1  -7 1.31606 0.66904   2
   6  -1   7 1.07331 0.49452   3
   6  -1   7 3.17553 0.78791   1
  -7   1  -7 107.976 4.65310   2
   7  -1   7 104.472 4.04289   3
   7  -1   7 107.955 4.53455   1
  -8   1  -7 31.9685 2.21318   2
   8  -1   7 31.5377 2.19093   1
   8  -1   7 33.0424 1.87190   3
  -9   1  -7 31.5702 2.18912   2
   9  -1   7 30.4411 2.36264   1
  10  -1   7 116.074 5.34607   1
  11  -1   7 13.1272 1.82718   1
 -12   1  -7 6.50306 1.58824   1
 -13   1  -7 32.9898 2.97347   1
  12   0  -7 106.778 5.47039   3
 -12   0   7 104.199 5.45126   1
  11   0  -7 19.9677 2.28135   3
 -11   0   7 22.2449 2.35323   1
  10   0  -7 1.20435 0.90591   3
 -10   0   7 2.15368 1.09957   1
   9   0  -7 14.1642 1.74812   3
  -9   0   7 18.9057 1.91492   1
   8   0  -7 8.29688 1.31206   3
  -8   0   7 6.88683 1.22204   1
   7   0  -7 -0.6319 0.56791   3
  -7   0   7 0.63558 0.66038   1
   6   0  -7 32.8577 2.06735   3
  -6   0   7 38.0526 2.17611   1
   5   0  -7 29.4595 1.85055   3
  -5   0   7 34.6435 1.99309   1
   4   0  -7 136.307 4.38742   2
   4   0  -7 121.074 4.79706   3
  -4   0   7 122.720 4.84128   1
   3   0  -7 11.7605 1.01299   3
   3   0  -7 12.4993 0.84394   2
  -3   0   7 11.1425 1.09134   1
   2   0  -7 178.311 6.19761   3
   2   0  -7 181.641 6.27490   2
  -2   0   7 178.729 6.33195   1
   1   0  -7 17.3106 1.12244   2
   1   0  -7 17.8295 1.01257   3
  -1   0   7 17.4251 1.22721   1
   0   0  -7 383.178 12.9994   2
   0   0  -7 390.659 12.3215   3
   0   0   7 379.040 12.6872   1
  -1   0  -7 152.248 5.54766   2
  -1   0  -7 157.264 4.93720   3
   1   0   7 138.179 5.29497   1
  -2   0  -7 42.7342 2.09776   2
   2   0   7 34.8717 1.84751   1
  -3   0  -7 51.7916 2.48114   2
   3   0   7 50.9652 2.35243   1
  -4   0  -7 34.0773 1.91642   2
   4   0   7 30.9969 1.78651   1
  -5   0  -7 122.444 4.98676   2
   5   0   7 126.806 4.83432   1
   5   0   7 122.452 4.26789   3
  -6   0  -7 390.920 13.4703   2
   6   0   7 382.698 12.4514   3
   6   0   7 377.789 13.0634   1
  -7   0  -7 210.210 8.01760   2
   7   0   7 213.947 7.26831   3
   7   0   7 215.955 7.89897   1
  -8   0  -7 -0.0244 0.56086   2
   8   0   7 1.53127 0.79749   1
   8   0   7 0.53716 0.48320   3
  -9   0  -7 147.928 6.10051   2
   9   0   7 152.140 6.22514   1
  10   0   7 111.788 5.20175   1
  11   0   7 14.8564 1.95920   1
 -13   0  -7 31.7331 3.12277   1
  12  -1  -7 -0.8360 1.01249   3
 -12   1   7 -0.9450 1.03358   1
  11  -1  -7 31.7518 2.81268   3
 -11   1   7 34.0139 2.91773   1
  10  -1  -7 1.26049 0.92042   3
 -10   1   7 0.07973 0.98077   1
   9  -1  -7 45.0425 2.95907   3
  -9   1   7 44.7916 2.95566   1
   8  -1  -7 157.860 6.36857   3
  -8   1   7 151.764 6.27053   1
   7  -1  -7 138.648 5.62137   3
  -7   1   7 134.965 5.55121   1
   6  -1  -7 154.387 6.00917   3
  -6   1   7 155.428 6.00522   1
   5  -1  -7 474.333 15.8300   3
  -5   1   7 473.729 15.8763   1
   4  -1  -7 5.91979 0.50758   2
  -4   1   7 6.20870 0.86693   1
   3  -1  -7 52.7516 2.01554   2
   3  -1  -7 49.7668 2.30417   3
  -3   1   7 50.3675 2.38007   1
   2  -1  -7 0.14794 0.33661   2
   2  -1  -7 0.33587 0.34074   3
  -2   1   7 0.35912 0.44174   1
   1  -1  -7 19.2116 1.12893   2
   1  -1  -7 18.2335 1.02652   3
  -1   1   7 17.9685 1.29257   1
   0  -1  -7 1448.29 49.4331   2
   0  -1  -7 1581.52 48.0263   3
   0   1   7 1531.14 48.1944   1
  -1  -1  -7 824.771 28.8219   2
  -1  -1  -7 942.318 27.4772   3
   1   1   7 861.079 28.0682   1
  -2  -1  -7 9.52009 0.99459   2
   2   1   7 7.23771 0.80852   1
  -3  -1  -7 55.7731 2.53472   2
   3   1   7 50.9498 2.36684   1
  -4  -1  -7 79.5232 3.41170   2
   4   1   7 78.9048 3.29828   1
  -5  -1  -7 29.6303 1.80174   2
   5   1   7 28.0550 1.22784   3
   5   1   7 28.0483 1.74815   1
  -6  -1  -7 197.876 7.33412   2
   6   1   7 194.056 6.50147   3
   6   1   7 195.152 7.17623   1
  -7  -1  -7 1116.00 37.8608   2
   7   1   7 1143.81 36.0944   3
   7   1   7 1169.90 36.9800   1
  -8  -1  -7 19.5064 1.61170   2
   8   1   7 16.3977 1.32375   3
   8   1   7 16.7741 1.71140   1
  -9  -1  -7 276.809 10.2750   2
   9   1   7 285.121 10.3371   1
 -10  -1  -7 78.0144 3.80049   2
  10   1   7 80.4416 4.10555   1
  11   1   7 113.164 5.39937   1
  12   1   7 288.517 11.1719   1
  12  -2  -7 32.3886 3.24231   3
 -12   2   7 31.3823 2.94299   1
  11  -2  -7 0.29088 0.98865   3
 -11   2   7 0.84911 1.03665   1
  10  -2  -7 67.5167 3.84522   3
 -10   2   7 63.3185 3.71616   1
   9  -2  -7 0.22088 0.78843   3
  -9   2   7 -1.0809 0.75970   1
   8  -2  -7 -0.7765 0.70956   3
  -8   2   7 0.30368 0.78885   1
   7  -2  -7 0.84227 0.67936   3
  -7   2   7 1.17488 0.77848   1
   6  -2  -7 149.381 5.86425   3
  -6   2   7 146.810 5.83137   1
   5  -2  -7 250.485 9.00130   3
  -5   2   7 257.598 9.05109   1
   4  -2  -7 94.3969 3.94860   3
   4  -2  -7 98.8665 3.48639   2
  -4   2   7 100.013 4.01034   1
   3  -2  -7 802.408 25.7625   2
   3  -2  -7 768.265 25.3743   3
  -3   2   7 799.001 25.5596   1
   2  -2  -7 81.4794 3.12268   3
   2  -2  -7 78.1520 2.96824   2
  -2   2   7 76.3101 3.20338   1
   1  -2  -7 336.613 11.0035   2
   1  -2  -7 332.077 10.6686   3
  -1   2   7 308.399 10.8967   1
   0  -2  -7 286.072 9.74862   2
   0  -2  -7 288.623 9.24204   3
   0   2   7 280.684 9.63122   1
  -1  -2  -7 746.793 24.0338   2
  -1  -2  -7 730.302 22.8116   3
   1   2   7 703.369 23.3804   1
  -2  -2  -7 84.3405 3.44195   2
  -3  -2  -7 62.6204 2.67111   2
   3   2   7 54.2298 2.49358   1
  -4  -2  -7 206.501 7.37597   2
   4   2   7 197.702 7.10975   1
  -5  -2  -7 1.20113 0.57088   2
   5   2   7 1.20323 0.27830   3
   5   2   7 1.88729 0.61290   1
  -6  -2  -7 56.2734 2.74173   2
   6   2   7 54.0944 2.08762   3
   6   2   7 55.4404 2.69658   1
  -7  -2  -7 308.805 11.0714   2
   7   2   7 306.700 10.8794   1
   7   2   7 315.204 10.1472   3
  -8  -2  -7 113.571 4.73245   2
   8   2   7 111.043 4.79516   1
  -9  -2  -7 10.4705 1.33566   2
   9   2   7 8.25761 1.34182   1
 -10  -2  -7 54.0202 2.90853   2
  10   2   7 55.1966 3.27287   1
  11   2   7 166.182 7.10433   1
  12   2   7 21.3926 2.50060   1
 -14  -2  -7 4.92665 1.63110   1
 -12   3   7 0.62317 1.14637   1
  11  -3  -7 10.4792 1.84246   3
 -11   3   7 9.73221 1.74668   1
  10  -3  -7 -0.8649 0.87267   3
 -10   3   7 0.26289 0.94125   1
   9  -3  -7 -0.2304 0.78728   3
  -9   3   7 1.02929 0.89758   1
   8  -3  -7 353.397 12.2417   3
  -8   3   7 318.846 11.9905   1
   7  -3  -7 1.91045 0.85008   3
  -7   3   7 3.76528 0.96532   1
   6  -3  -7 267.238 9.59211   3
  -6   3   7 263.841 9.56465   1
   5  -3  -7 29.8320 1.91695   3
  -5   3   7 27.5870 1.87742   1
   4  -3  -7 24.7147 1.21412   2
   4  -3  -7 25.2482 1.63319   3
  -4   3   7 21.4771 1.62464   1
   3  -3  -7 398.974 13.0417   2
   3  -3  -7 395.963 13.0639   3
  -3   3   7 379.639 13.1176   1
   2  -3  -7 52.3148 2.21257   2
   2  -3  -7 54.4633 2.36299   3
  -2   3   7 52.6562 2.44608   1
   1  -3  -7 0.53853 0.36714   3
   1  -3  -7 0.34123 0.39470   2
  -1   3   7 -0.1750 0.41639   1
   0  -3  -7 87.5218 3.12795   3
   0  -3  -7 85.4088 3.35204   2
   0   3   7 87.9585 3.45427   1
  -1  -3  -7 16.7160 1.14553   2
  -1  -3  -7 17.0801 0.82495   3
   1   3   7 15.5183 1.13478   1
  -2  -3  -7 290.305 9.96941   2
   2   3   7 285.446 9.69927   1
  -3  -3  -7 2443.78 79.3019   2
   3   3   7 2443.10 77.0453   1
  -4  -3  -7 243.777 8.54625   2
   4   3   7 236.784 8.29473   1
  -5  -3  -7 193.606 7.42697   2
   5   3   7 197.113 7.33543   1
   5   3   7 220.317 6.59634   3
  -6  -3  -7 234.359 8.67031   2
   6   3   7 234.036 8.48948   1
   6   3   7 249.749 7.81280   3
  -7  -3  -7 42.4454 2.35983   2
   7   3   7 46.7679 1.88047   3
   7   3   7 42.4687 2.37979   1
  -8  -3  -7 31.6530 2.02572   2
   8   3   7 35.4024 2.22680   1
  -9  -3  -7 101.881 4.46806   2
   9   3   7 105.268 4.65423   1
 -10  -3  -7 13.2136 1.47284   2
  10   3   7 12.0209 1.57298   1
  11   3   7 257.687 9.92095   1
  12   3   7 331.078 12.5133   1
  13   3   7 1.20208 1.12816   1
 -14  -3  -7 4.06206 1.67999   1
  11  -4  -7 3.04335 1.44786   3
 -11   4   7 3.83448 1.33939   1
  10  -4  -7 20.0044 2.38543   3
 -10   4   7 21.2496 2.23834   1
   9  -4  -7 43.9040 3.07543   3
  -9   4   7 40.1465 2.85031   1
   8  -4  -7 42.7183 2.89693   3
  -8   4   7 43.3842 2.81509   1
   7  -4  -7 155.441 6.44472   3
  -7   4   7 160.847 6.40100   1
   6  -4  -7 37.2477 2.37947   3
  -6   4   7 37.4924 2.38513   1
   5  -4  -7 3.72660 0.83853   3
  -5   4   7 5.15276 0.95449   1
   4  -4  -7 175.385 6.55472   3
   4  -4  -7 177.001 6.19649   2
  -4   4   7 176.622 6.56195   1
   3  -4  -7 24.9121 1.33839   2
   3  -4  -7 23.3099 1.55605   3
  -3   4   7 25.3309 1.60706   1
   2  -4  -7 2646.41 81.6229   3
   2  -4  -7 2600.01 84.0708   2
  -2   4   7 2548.75 81.9904   1
   1  -4  -7 869.460 27.6039   3
   1  -4  -7 836.633 28.4155   2
  -1   4   7 893.587 27.8803   1
   0  -4  -7 10.1775 0.79950   3
   0  -4  -7 11.0956 0.96214   2
   0   4   7 10.3102 0.98401   1
  -1  -4  -7 14.5489 1.12042   2
  -1  -4  -7 16.6442 0.90838   3
   1   4   7 16.3818 1.15465   1
  -2  -4  -7 285.926 10.0195   2
   2   4   7 295.398 9.78036   1
  -3  -4  -7 102.640 4.09625   2
   3   4   7 106.075 3.99199   1
  -4  -4  -7 7.00837 0.85758   2
   4   4   7 8.53827 0.54917   3
   4   4   7 8.33351 0.94775   1
  -5  -4  -7 26.5697 1.69014   2
   5   4   7 29.5712 1.71592   1
   5   4   7 30.3092 1.24315   3
  -6  -4  -7 84.9738 3.74679   2
   6   4   7 85.8728 3.72596   1
   6   4   7 94.1818 3.16386   3
  -7  -4  -7 184.897 6.98987   2
   7   4   7 179.710 6.87554   1
   7   4   7 192.486 6.26576   3
  -8  -4  -7 27.7198 1.83081   2
   8   4   7 26.9240 1.97963   1
  -9  -4  -7 7.81083 1.13504   2
   9   4   7 7.85347 1.27687   1
 -10  -4  -7 40.9414 2.44455   2
  10   4   7 41.0573 2.67534   1
  11   4   7 40.5372 2.82984   1
  12   4   7 10.5600 1.77027   1
  13   4   7 1.26493 1.14009   1
 -11   5   7 208.393 8.60944   1
  10  -5  -7 1.19030 1.16283   3
 -10   5   7 1.13065 1.06073   1
   9  -5  -7 14.5994 2.04328   3
  -9   5   7 12.9747 1.78594   1
   8  -5  -7 34.2820 2.68734   3
  -8   5   7 32.8704 2.50145   1
   7  -5  -7 10.9615 1.61880   3
  -7   5   7 13.9822 1.65020   1
   6  -5  -7 7.91109 1.29129   3
  -6   5   7 10.1216 1.33807   1
   5  -5  -7 20.0615 1.76118   3
  -5   5   7 21.7352 1.70074   1
   4  -5  -7 3.60334 0.62814   2
   4  -5  -7 4.77730 0.93654   3
  -4   5   7 3.20630 0.78907   1
   3  -5  -7 5.63321 0.71587   2
   3  -5  -7 4.67986 0.82944   3
  -3   5   7 6.45927 0.90428   1
   2  -5  -7 219.613 7.71793   2
   2  -5  -7 220.785 7.73147   3
  -2   5   7 218.261 7.71839   1
   1  -5  -7 4.98914 0.73520   3
   1  -5  -7 4.79889 0.71160   2
  -1   5   7 3.86946 0.67421   1
   0  -5  -7 96.5043 3.58768   3
   0  -5  -7 91.0725 3.71045   2
   0   5   7 97.1103 3.72517   1
  -1  -5  -7 12.2811 1.07118   2
   1   5   7 12.5811 1.01987   1
  -2  -5  -7 114.989 4.52061   2
   2   5   7 120.839 4.38132   1
  -3  -5  -7 264.329 9.27342   2
   3   5   7 263.739 8.95481   1
  -4  -5  -7 780.443 26.7079   2
   4   5   7 830.914 25.9620   1
  -5  -5  -7 244.279 8.81940   2
   5   5   7 249.348 8.60783   1
   5   5   7 249.755 8.09996   3
  -6  -5  -7 92.6324 4.05726   2
   6   5   7 106.677 3.57580   3
   6   5   7 99.8122 4.05157   1
  -7  -5  -7 6.55960 0.95989   2
   7   5   7 5.92680 0.95166   1
   7   5   7 6.46361 0.69273   3
  -8  -5  -7 121.232 4.99406   2
   8   5   7 128.275 5.10651   1
  -9  -5  -7 347.641 12.4575   2
   9   5   7 358.709 12.4588   1
 -10  -5  -7 113.811 4.85093   2
  10   5   7 116.538 5.10308   1
  11   5   7 0.99518 0.82254   1
  12   5   7 6.41250 1.43224   1
  13   5   7 0.87469 1.05551   1
  10  -6  -7 12.1313 2.25592   3
   9  -6  -7 9.29843 1.81998   3
  -9   6   7 8.83816 1.54543   1
   8  -6  -7 26.6322 2.49484   3
  -8   6   7 25.4350 2.26327   1
   7  -6  -7 1.69495 0.98551   3
  -7   6   7 3.47307 1.00020   1
   6  -6  -7 86.5198 4.25335   3
  -6   6   7 88.6903 4.08589   1
   5  -6  -7 0.48355 0.67807   3
  -5   6   7 1.65983 0.74536   1
   4  -6  -7 47.0194 2.70096   3
   4  -6  -7 52.6091 2.42124   2
  -4   6   7 53.1091 2.66415   1
   3  -6  -7 147.108 5.64295   3
   3  -6  -7 138.460 5.35571   2
  -3   6   7 147.577 5.50426   1
   2  -6  -7 10.2405 1.11347   3
   2  -6  -7 7.82470 0.90409   2
  -2   6   7 8.90300 1.00897   1
   1  -6  -7 213.324 7.22587   3
   1  -6  -7 196.658 7.28228   2
  -1   6   7 198.776 7.13539   1
   0  -6  -7 468.405 15.1937   3
   0  -6  -7 460.759 15.6974   2
   0   6   7 460.774 15.2393   1
  -1  -6  -7 265.955 9.56257   2
   1   6   7 279.269 9.23528   1
  -2  -6  -7 11.7215 1.06482   2
   2   6   7 13.8018 1.02671   1
  -3  -6  -7 17.7085 1.29280   2
   3   6   7 16.6258 1.15165   1
  -4  -6  -7 24.0341 1.55336   2
   4   6   7 26.7286 1.50041   1
  -5  -6  -7 0.54342 0.50216   2
   5   6   7 -0.0704 0.39588   1
  -6  -6  -7 40.6271 2.15160   2
   6   6   7 40.1618 1.81194   3
   6   6   7 40.4696 2.12377   1
  -7  -6  -7 78.0885 3.54759   2
   7   6   7 86.1959 3.15207   3
   7   6   7 80.5337 3.55216   1
  -8  -6  -7 16.0510 1.39886   2
   8   6   7 16.9655 1.53345   1
  -9  -6  -7 24.1945 1.74982   2
   9   6   7 23.2832 1.90443   1
 -10  -6  -7 79.8904 3.73608   2
  10   6   7 82.1152 3.97853   1
 -11  -6  -7 335.285 11.8778   2
  11   6   7 321.669 11.9776   1
  12   6   7 -0.4936 0.87033   1
  13   6   7 50.8085 3.45940   1
   9  -7  -7 56.4864 3.83221   3
   8  -7  -7 32.0367 2.83447   3
   7  -7  -7 12.2742 1.74257   3
  -7   7   7 11.0239 1.63931   1
   6  -7  -7 550.827 18.9257   3
  -6   7   7 546.150 18.5915   1
   5  -7  -7 0.25892 0.72604   3
  -5   7   7 1.27336 0.67190   1
   4  -7  -7 7.92334 1.20715   3
  -4   7   7 7.53694 1.10310   1
   3  -7  -7 2.81705 0.85236   3
   3  -7  -7 1.66301 0.59099   2
  -3   7   7 1.85870 0.64257   1
   2  -7  -7 27.9439 1.85635   3
   2  -7  -7 28.9972 1.67235   2
  -2   7   7 25.6882 1.67332   1
   1  -7  -7 1.46203 0.58398   3
   1  -7  -7 0.55248 0.48611   2
  -1   7   7 -0.2720 0.36796   1
   0  -7  -7 204.882 7.48084   2
   0   7   7 203.521 7.12842   1
  -1  -7  -7 403.079 13.8896   2
   1   7   7 403.129 13.2936   1
  -2  -7  -7 1.22912 0.56266   2
   2   7   7 1.85086 0.47207   1
  -3  -7  -7 0.65034 0.51504   2
   3   7   7 -0.1554 0.35031   1
  -4  -7  -7 12.6488 1.20899   2
   4   7   7 11.6627 1.02190   1
  -5  -7  -7 -0.1678 0.38343   2
   5   7   7 0.07115 0.36798   1
  -6  -7  -7 268.591 9.83793   2
   6   7   7 282.162 9.53546   1
  -7  -7  -7 304.156 11.0600   2
   7   7   7 315.560 10.3752   3
   7   7   7 313.167 10.7506   1
  -8  -7  -7 9.67258 1.17007   2
   8   7   7 8.57624 1.10415   1
  -9  -7  -7 7.63552 1.11228   2
   9   7   7 5.90830 1.04590   1
 -10  -7  -7 1.28861 0.67094   2
  10   7   7 1.94514 0.82006   1
 -11  -7  -7 64.9520 3.32475   2
  11   7   7 63.2161 3.49853   1
  12   7   7 169.387 7.15363   1
  13   7   7 23.7038 2.50086   1
   8  -8  -7 40.6757 3.29398   3
   7  -8  -7 42.7322 3.23178   3
   6  -8  -7 0.62104 0.89506   3
   5  -8  -7 38.9058 2.77196   3
   4  -8  -7 4.40919 1.14811   3
   3  -8  -7 1.79074 0.64242   2
   3  -8  -7 1.37096 0.74659   3
  -3   8   7 2.18140 0.71421   1
   2  -8  -7 119.124 4.91591   2
   2  -8  -7 127.653 5.16703   3
  -2   8   7 126.762 4.81709   1
  -1   8   7 6.69437 0.91260   1
   0  -8  -7 259.852 9.32244   2
   0   8   7 256.903 8.80021   1
  -1  -8  -7 0.05744 0.45930   2
   1   8   7 0.47071 0.39519   1
  -2  -8  -7 248.206 9.18513   2
   2   8   7 258.866 8.60864   1
  -3  -8  -7 171.980 6.63386   2
   3   8   7 175.866 6.11738   1
   4   8   7 14.6374 1.09853   1
  -5  -8  -7 31.0404 1.97417   2
   5   8   7 32.3145 1.73969   1
  -6  -8  -7 125.209 5.21113   2
   6   8   7 133.946 4.94959   1
  -7  -8  -7 85.7161 3.87388   2
   7   8   7 93.5711 3.73871   1
   7   8   7 84.4642 3.49172   3
  -8  -8  -7 9.67988 1.20959   2
   8   8   7 11.4203 1.26894   1
   8   8   7 10.1505 1.06481   3
  -9  -8  -7 6.21187 1.05007   2
   9   8   7 5.24632 0.95166   1
 -10  -8  -7 123.731 5.20950   2
  10   8   7 122.037 5.21368   1
 -11  -8  -7 144.671 5.86737   2
  11   8   7 134.231 5.85985   1
  12   8   7 0.55118 0.93659   1
  13   8   7 116.516 5.58269   1
   7  -9  -7 41.5679 3.24492   3
   6  -9  -7 18.9348 2.22376   3
   5  -9  -7 14.5072 1.86159   3
   4  -9  -7 9.47064 1.52016   3
   3  -9  -7 603.230 19.5735   3
   3  -9  -7 544.968 19.5010   2
   2  -9  -7 144.676 5.73627   2
   1  -9  -7 67.4457 3.20920   2
   0  -9  -7 1.12531 0.63992   2
  -1  -9  -7 0.86824 0.60955   2
   1   9   7 1.46581 0.52479   1
  -2  -9  -7 144.129 5.88576   2
   2   9   7 152.268 5.31184   1
  -3  -9  -7 14.3969 1.49399   2
   3   9   7 14.6376 1.07833   1
  -4  -9  -7 128.920 5.33147   2
   4   9   7 130.952 4.77146   1
  -5  -9  -7 27.0801 1.93027   2
   5   9   7 28.3139 1.58808   1
  -6  -9  -7 82.1401 3.72456   2
   6   9   7 78.7539 3.32381   1
  -7  -9  -7 1.22009 0.67280   2
   7   9   7 1.16281 0.52266   1
  -8  -9  -7 71.2492 3.46927   2
   8   9   7 68.3779 3.15269   3
   8   9   7 73.3680 3.24950   1
  -9  -9  -7 1.28074 0.70956   2
   9   9   7 1.79985 0.72602   1
 -10  -9  -7 5.99132 1.08836   2
  10   9   7 6.10503 1.12658   1
 -11  -9  -7 31.0353 2.26364   2
  11   9   7 34.0726 2.34462   1
  12   9   7 58.2020 3.45266   1
  13   9   7 6.38795 1.39392   1
   6 -10  -7 35.4125 3.13649   3
   5 -10  -7 12.2080 1.89959   3
   3 -10  -7 21.7985 1.73625   2
   2 -10  -7 12.5370 1.43646   2
   1 -10  -7 14.2749 1.48870   2
   0 -10  -7 3.76170 0.89921   2
  -1 -10  -7 85.5004 3.93595   2
  -2 -10  -7 98.3833 4.39485   2
  -3 -10  -7 459.875 16.1087   2
  -4 -10  -7 441.067 15.5426   2
  -5 -10  -7 27.4552 1.94793   2
   5  10   7 26.6525 1.57332   1
  -6 -10  -7 2.06518 0.81629   2
   6  10   7 2.87164 0.66289   1
  -7 -10  -7 8.97808 1.32243   2
   7  10   7 12.3083 1.22098   1
  -8 -10  -7 333.756 12.1286   2
   8  10   7 333.998 11.4751   1
  -9 -10  -7 141.882 6.02670   2
   9  10   7 148.121 5.71401   1
 -10 -10  -7 92.8010 4.39139   2
  10  10   7 93.5804 4.18362   1
 -11 -10  -7 22.8326 1.93976   2
  11  10   7 20.1647 1.99482   1
  12  10   7 -0.6388 0.72927   1
  13  10   7 1.42148 0.95578   1
   2 -11  -7 21.9587 1.86786   2
   1 -11  -7 141.150 5.87338   2
   0 -11  -7 126.942 5.39690   2
  -1 -11  -7 94.8704 4.37148   2
  -2 -11  -7 4.66465 1.05283   2
  -3 -11  -7 172.786 6.96322   2
  -4 -11  -7 208.379 8.11811   2
  -5 -11  -7 141.606 5.95105   2
  -6 -11  -7 2.23375 0.87150   2
  -7 -11  -7 88.2201 4.24518   2
  -8 -11  -7 6.69879 1.24759   2
  -9 -11  -7 330.721 12.5196   2
   9  11   7 355.585 12.2662   1
 -10 -11  -7 11.2575 1.53740   2
  10  11   7 12.2334 1.41205   1
 -11 -11  -7 83.4441 4.12228   2
  11  11   7 78.6383 3.89808   1
 -12 -11  -7 4.65528 1.24561   2
  12  11   7 6.44886 1.24896   1
  13  11   7 95.0375 4.65761   1
   2 -12  -7 -0.2491 0.71393   2
   1 -12  -7 59.6333 3.31753   2
   0 -12  -7 5.20352 1.15437   2
  -1 -12  -7 12.4898 1.63260   2
  -2 -12  -7 144.556 6.10819   2
  -3 -12  -7 6.63084 1.23439   2
  -4 -12  -7 65.6971 3.54704   2
  -5 -12  -7 7.63338 1.31387   2
  -6 -12  -7 94.4962 4.50382   2
  -7 -12  -7 16.3161 1.87195   2
  -8 -12  -7 104.031 4.89984   2
  -9 -12  -7 16.7069 1.92976   2
 -10 -12  -7 20.0923 2.14755   2
 -11 -12  -7 32.4785 2.55540   2
 -12 -12  -7 26.7486 2.31557   2
   2 -13  -7 7.94413 1.39681   2
   1 -13  -7 6.09634 1.25753   2
   0 -13  -7 11.7827 1.57892   2
  -1 -13  -7 66.5283 3.64415   2
  -2 -13  -7 21.3377 1.96510   2
  -3 -13  -7 19.1536 2.10245   2
  -4 -13  -7 4.09009 1.17611   2
  -5 -13  -7 0.04432 0.79060   2
  -6 -13  -7 194.607 7.95635   2
  -7 -13  -7 232.773 9.19953   2
  -8 -13  -7 153.097 6.61867   2
  -9 -13  -7 22.8435 2.14623   2
 -10 -13  -7 46.3681 3.06446   2
 -11 -13  -7 16.6339 2.04073   2
 -12 -13  -7 -0.1911 0.90849   2
   1 -14  -7 22.5322 2.31385   2
   0 -14  -7 18.8575 2.12231   2
  -1 -14  -7 18.1456 2.10333   2
  -2 -14  -7 3.53307 1.14062   2
  -3 -14  -7 4.57585 1.17746   2
  -4 -14  -7 74.2715 4.07893   2
  -5 -14  -7 23.2297 2.25074   2
  -6 -14  -7 26.0824 2.36300   2
  -7 -14  -7 10.3992 1.58977   2
  -8 -14  -7 10.7921 1.65021   2
  -9 -14  -7 22.9751 2.37806   2
 -10 -14  -7 8.89037 1.56963   2
 -11 -14  -7 -0.3591 0.85979   2
 -12 -14  -7 -0.5432 0.91522   2
   1 -15  -7 53.6155 3.48944   2
   0 -15  -7 9.27887 1.80528   2
  -1 -15  -7 5.02748 1.30285   2
  -2 -15  -7 1.59399 0.99765   2
  -3 -15  -7 5.11171 1.36107   2
  -4 -15  -7 0.94630 0.91594   2
  -5 -15  -7 -1.0602 0.80617   2
  -6 -15  -7 0.37003 0.84326   2
  -7 -15  -7 12.9389 1.85349   2
  -8 -15  -7 17.6375 2.11686   2
  -9 -15  -7 -0.0836 0.82393   2
 -10 -15  -7 -0.6101 0.79007   2
 -11 -15  -7 0.66195 0.97016   2
 -12 -15  -7 19.2773 2.23945   2
  -2 -16  -7 15.2135 2.34663   2
  -3 -16  -7 87.5158 4.81479   2
  -4 -16  -7 -1.2354 0.90982   2
  -5 -16  -7 1.45044 1.16209   2
  -6 -16  -7 35.7430 2.96668   2
  -7 -16  -7 4.99450 1.38698   2
  -8 -16  -7 71.6662 4.26306   2
  -9 -16  -7 32.3981 2.80419   2
 -10 -16  -7 74.4972 4.32547   2
  -7 -15   8 7.03593 1.67903   2
  -7 -14   8 39.9957 3.13612   2
  -6 -14   8 0.44670 1.15358   2
  -5 -14   8 80.0334 4.66794   2
  -4 -14   8 47.5120 3.64780   2
  -3 -14   8 42.6774 3.59557   2
  -2 -14   8 17.7846 2.88367   2
   9  13  -8 1.62120 1.36350   3
   8  13  -8 61.3433 4.26467   3
  -7 -13   8 34.1671 2.85850   2
  -6 -13   8 4.66288 1.33228   2
  -5 -13   8 4.69414 1.35846   2
  -4 -13   8 17.0543 2.18626   2
  -3 -13   8 0.33450 1.09157   2
  -2 -13   8 4.70105 1.46179   2
  -1 -13   8 12.2438 2.22113   2
   0 -13   8 7.80100 1.90847   2
  10  12  -8 10.5324 2.02730   3
   9  12  -8 8.18365 1.84199   3
   8  12  -8 264.702 10.8537   3
   7  12  -8 -0.1571 1.14110   3
  -7 -12   8 1.06545 0.98488   2
  -6 -12   8 46.2810 3.15659   2
  -5 -12   8 24.0972 2.37536   2
  -4 -12   8 9.35696 1.70846   2
  -3 -12   8 9.15196 1.73708   2
  -2 -12   8 134.661 6.41337   2
  -1 -12   8 113.743 5.74379   2
   0 -12   8 23.6587 2.64083   2
   1 -12   8 74.0994 4.59649   2
   2 -12   8 46.1740 3.75697   2
  11  11  -8 61.3231 4.20503   3
  10  11  -8 -0.6063 0.99253   3
   9  11  -8 0.10041 1.10363   3
   8  11  -8 2.59236 1.27659   3
   7  11  -8 100.136 5.25492   3
  -7 -11   8 99.7613 4.73996   2
  -6 -11   8 161.985 6.83069   2
  -5 -11   8 282.895 10.7937   2
  -4 -11   8 70.6408 3.91211   2
  -3 -11   8 37.8026 2.78118   2
  -2 -11   8 41.3805 3.11549   2
  -1 -11   8 100.386 5.13409   2
   0 -11   8 226.520 9.36931   2
   1 -11   8 12.3156 2.03440   2
   2 -11   8 69.3091 4.36770   2
   3 -11   8 31.9844 3.34054   2
   4 -11   8 0.71630 1.40765   2
  12  10  -8 5.37608 1.62917   3
  11  10  -8 8.66410 1.81830   3
  10  10  -8 6.55602 1.62496   3
   9  10  -8 3.28625 1.25656   3
   8  10  -8 26.5965 2.81518   3
   7  10  -8 23.8989 2.60301   3
  -7 -10   8 18.4521 1.80295   2
  -6 -10   8 130.725 5.62920   2
  -5 -10   8 -0.5418 0.71440   2
  -4 -10   8 27.8973 2.26896   2
  -3 -10   8 258.066 9.96419   2
  -2 -10   8 60.7132 3.60215   2
  -1 -10   8 78.6889 4.29916   2
   0 -10   8 -1.1194 0.87970   2
   1 -10   8 26.7123 2.47897   2
   2 -10   8 0.46695 1.16358   2
   3 -10   8 20.2520 2.46584   2
   4 -10   8 38.1051 3.36263   2
   5 -10   8 97.5669 5.55104   2
   6 -10   8 173.890 8.30000   2
  12   9  -8 34.0296 3.12639   3
  11   9  -8 -0.6159 0.91788   3
  10   9  -8 61.2565 3.87650   3
   9   9  -8 3.73705 1.29035   3
   8   9  -8 108.151 5.33235   3
   7   9  -8 31.4658 2.64655   3
   6   9  -8 20.1290 2.18689   3
  -6  -9   8 28.9704 2.01592   2
  -5  -9   8 2.99790 0.93971   2
  -4  -9   8 15.3819 1.71877   2
  -3  -9   8 34.3759 2.46337   2
  -2  -9   8 13.2335 1.62088   2
  -1  -9   8 1.05718 0.86994   2
   0  -9   8 186.253 7.73091   2
   1  -9   8 127.675 5.86022   2
   2  -9   8 31.0577 2.62303   2
   3  -9   8 38.6891 3.10958   2
   4  -9   8 32.3372 2.95542   2
   5  -9   8 88.2733 5.08028   2
   6  -9   8 0.19221 1.17904   2
   7  -9   8 2.48622 1.43654   2
  13   8  -8 4.19421 1.51957   3
 -13  -8   8 5.69301 1.44801   1
  12   8  -8 50.0159 3.63567   3
 -12  -8   8 50.0528 3.24215   1
  11   8  -8 5.35723 1.47084   3
 -11  -8   8 5.29246 1.28351   1
  10   8  -8 35.9004 2.94882   3
 -10  -8   8 33.4822 2.46035   1
   9   8  -8 107.725 5.31058   3
  -9  -8   8 110.813 4.78423   1
   8   8  -8 24.4974 2.32794   3
  -8  -8   8 23.8491 1.92395   1
   7   8  -8 45.3036 3.04257   3
   6   8  -8 1.76299 0.95762   3
  -6  -8   8 0.91243 0.72282   2
  -5  -8   8 0.16955 0.67782   2
  -4  -8   8 26.3282 1.97448   2
  -3  -8   8 263.344 9.80339   2
  -2  -8   8 0.67857 0.76097   2
  -1  -8   8 61.2552 3.37635   2
   0  -8   8 127.411 5.59307   2
   1  -8   8 7.55589 1.40624   2
   2  -8   8 348.721 13.0354   2
   3  -8   8 163.188 7.18036   2
   4  -8   8 0.25757 0.92399   2
   5  -8   8 23.1356 2.56478   2
   6  -8   8 2.95705 1.36697   2
   7  -8   8 6.26871 1.73702   2
  13   7  -8 4.60150 1.50827   3
 -13  -7   8 3.54595 1.35237   1
  12   7  -8 1.87718 1.17181   3
 -12  -7   8 0.93591 0.99858   1
  11   7  -8 14.3015 2.05195   3
 -11  -7   8 15.1466 1.85111   1
  10   7  -8 16.9095 2.16565   3
 -10  -7   8 15.9362 1.81186   1
   9   7  -8 -0.3435 0.77264   3
  -9  -7   8 1.68785 0.83035   1
   8   7  -8 137.604 6.01535   3
  -8  -7   8 137.913 5.55236   1
   7   7  -8 26.0314 2.20594   3
  -7  -7   8 25.5308 1.87323   1
   6   7  -8 26.0602 2.17187   3
  -6  -7   8 27.6736 1.78556   2
  -6  -7   8 26.4629 1.77202   1
   5   7  -8 -0.3164 0.68584   3
  -5  -7   8 0.24072 0.55931   2
  -5  -7   8 0.81287 0.57297   1
  -4  -7   8 142.149 5.68508   2
  -4  -7   8 143.378 5.22427   1
  -3  -7   8 101.729 4.42083   2
  -2  -7   8 77.8588 3.71509   2
  -1  -7   8 118.454 5.12124   2
   0  -7   8 40.9236 2.53307   2
   1  -7   8 -0.4925 0.58950   2
   2  -7   8 66.2985 3.63564   2
   3  -7   8 112.302 5.29470   2
   4  -7   8 518.263 18.6348   2
   5  -7   8 9.83262 1.67798   2
   6  -7   8 35.6505 2.99677   2
   7  -7   8 48.8718 3.59673   2
   8  -7   8 2.79627 1.32611   2
  13   6  -8 20.0244 2.50857   3
 -13  -6   8 18.0637 2.21762   1
  12   6  -8 18.6524 2.41406   3
 -12  -6   8 13.6354 1.91388   1
  11   6  -8 3.71518 1.31982   3
 -11  -6   8 3.63794 1.25033   1
  10   6  -8 7.32927 1.51050   3
 -10  -6   8 6.44645 1.31127   1
   9   6  -8 34.2704 2.64897   3
  -9  -6   8 36.6830 2.45883   1
   8   6  -8 23.8007 2.11451   3
  -8  -6   8 23.8302 1.93665   1
   7   6  -8 0.75421 0.69029   3
  -7  -6   8 0.02640 0.57042   1
   6   6  -8 595.524 20.3132   3
  -6  -6   8 590.763 19.8882   1
  -6  -6   8 626.134 20.2791   2
   5   6  -8 2.61448 0.86028   3
  -5  -6   8 3.83458 0.72822   2
  -5  -6   8 4.49686 0.79869   1
   4   6  -8 0.04264 0.61834   3
  -4  -6   8 -0.5230 0.43562   2
  -4  -6   8 -0.4680 0.45773   1
  -3  -6   8 28.6238 1.81366   2
  -3  -6   8 23.6964 1.52000   1
  -2  -6   8 13.4167 1.39868   2
  -2  -6   8 17.9415 1.22786   1
  -1  -6   8 74.0646 3.55999   2
  -1  -6   8 76.5496 3.02392   1
   0  -6   8 43.8674 2.59014   2
   0  -6   8 44.1289 2.04753   1
   1  -6   8 156.267 6.38022   2
   2  -6   8 7.39249 1.25111   2
   3  -6   8 3.16417 0.97502   2
   4  -6   8 118.728 5.53557   2
   5  -6   8 198.771 8.25602   2
   6  -6   8 40.0438 2.98888   2
   7  -6   8 79.6551 4.50981   2
   8  -6   8 2.52582 1.32995   2
  13   5  -8 -0.3931 1.04118   3
 -13  -5   8 -1.5433 0.97391   1
  12   5  -8 13.5602 2.08555   3
 -12  -5   8 11.7810 1.79579   1
  11   5  -8 369.233 13.5512   3
 -11  -5   8 360.449 13.2023   1
  10   5  -8 37.2633 2.82172   3
 -10  -5   8 36.0506 2.61202   1
   9   5  -8 76.2299 4.03905   3
  -9  -5   8 77.9874 3.85095   1
   8   5  -8 -0.4309 0.65867   3
  -8  -5   8 -0.0360 0.68597   1
   7   5  -8 35.1265 2.36053   3
  -7  -5   8 36.1275 2.21214   1
   6   5  -8 424.384 14.6334   3
  -6  -5   8 426.763 14.3692   1
   5   5  -8 366.439 12.9996   3
  -5  -5   8 370.632 12.6973   1
  -5  -5   8 393.612 12.9062   2
   4   5  -8 191.281 7.19906   3
  -4  -5   8 194.454 7.03352   2
  -4  -5   8 194.074 6.86656   1
  -3  -5   8 2.69378 0.67652   2
  -3  -5   8 3.76175 0.68379   1
  -2  -5   8 108.473 3.95020   1
  -2  -5   8 96.3907 4.17768   2
  -1  -5   8 0.48235 0.61499   2
  -1  -5   8 -0.6711 0.40973   1
   0  -5   8 1108.12 37.3977   2
   0  -5   8 1146.21 35.9168   1
   1  -5   8 89.6784 4.11508   2
   1  -5   8 93.4455 3.58674   1
   2  -5   8 4.75855 1.00350   2
   2  -5   8 5.78151 0.81683   1
   3  -5   8 5.12539 1.04192   2
   3  -5   8 7.52972 0.91558   1
   4  -5   8 7.02083 0.94010   1
   4  -5   8 7.74113 1.34871   2
   5  -5   8 201.852 7.84400   2
   5  -5   8 177.019 6.82065   1
   6  -5   8 18.7410 2.16492   2
   7  -5   8 36.5547 2.83765   2
   8  -5   8 98.1259 5.07113   2
  13   4  -8 15.4269 2.26588   3
 -13  -4   8 14.5020 2.13198   1
  12   4  -8 14.2846 2.12121   3
 -12  -4   8 11.9628 1.87089   1
  11   4  -8 2.38595 1.14736   3
 -11  -4   8 4.10836 1.24331   1
  10   4  -8 11.9634 1.79192   3
 -10  -4   8 11.0111 1.56836   1
   9   4  -8 347.690 12.3635   3
  -9  -4   8 328.521 12.0427   1
   8   4  -8 20.9196 1.91849   3
  -8  -4   8 20.3008 1.89098   1
   7   4  -8 46.3648 2.67574   3
  -7  -4   8 42.4475 2.54515   1
   6   4  -8 0.16929 0.58000   3
  -6  -4   8 0.62733 0.59139   1
   5   4  -8 3.80028 0.83052   3
  -5  -4   8 4.49082 0.80936   1
  -5  -4   8 4.52976 0.64096   2
   4   4  -8 21.2684 1.62268   3
  -4  -4   8 24.6154 1.56610   1
  -4  -4   8 24.0261 1.42166   2
   3   4  -8 81.2730 3.42302   3
  -3  -4   8 79.0514 3.23391   1
  -3  -4   8 75.6344 3.26078   2
  -2  -4   8 114.840 4.33380   1
  -2  -4   8 115.237 4.54708   2
  -1  -4   8 219.219 8.23320   2
  -1  -4   8 235.037 7.82255   1
   0  -4   8 1021.07 33.5729   2
   0  -4   8 1000.87 32.2644   1
   1  -4   8 1.01448 0.51247   1
   1  -4   8 0.77181 0.66218   2
   2  -4   8 29.8991 1.64185   1
   2  -4   8 26.7181 1.91208   2
   3  -4   8 106.895 4.69938   2
   3  -4   8 104.916 4.13408   1
   4  -4   8 73.4005 3.20554   1
   4  -4   8 74.2779 3.74859   2
   5  -4   8 56.5134 3.16182   2
   5  -4   8 49.4827 2.54453   1
   6  -4   8 225.701 8.29021   1
   6  -4   8 233.276 9.05911   2
   7  -4   8 132.286 6.20677   2
   7  -4   8 150.511 5.75353   1
   8  -4   8 1.61739 0.88045   1
  -9   4  -8 39.1680 2.90508   2
  13   3  -8 0.40665 1.15648   3
 -13  -3   8 1.18184 1.19450   1
  12   3  -8 41.2799 3.30401   3
 -12  -3   8 39.5281 3.07825   1
  11   3  -8 15.9103 2.13953   3
 -11  -3   8 14.9331 1.95723   1
  10   3  -8 0.70740 0.84194   3
 -10  -3   8 0.04987 0.94351   1
   9   3  -8 6.22524 1.36654   3
  -9  -3   8 6.67592 1.29155   1
   8   3  -8 61.2424 3.29244   3
  -8  -3   8 56.1429 3.10563   1
   7   3  -8 19.1904 1.89426   3
  -7  -3   8 17.5662 1.64005   1
   6   3  -8 11.1341 1.29605   3
  -6  -3   8 11.9091 1.26998   1
   5   3  -8 7.55289 1.07839   3
  -5  -3   8 8.21155 1.08666   1
  -5  -3   8 8.85865 0.77490   2
   4   3  -8 12.9759 1.30657   3
  -4  -3   8 12.9264 1.19299   1
  -4  -3   8 11.9535 0.94417   2
   3   3  -8 111.536 4.26517   3
  -3  -3   8 106.767 4.12390   2
  -3  -3   8 103.916 4.12767   1
   2   3  -8 13.2866 1.13260   3
  -2  -3   8 12.0347 1.03756   2
  -2  -3   8 14.0088 1.16012   1
  -1  -3   8 50.9559 2.46183   2
  -1  -3   8 53.4067 2.35734   1
   0  -3   8 10.8736 1.02753   1
   0  -3   8 8.50828 0.98488   2
   1  -3   8 49.3736 2.55729   2
   1  -3   8 52.7325 2.33460   1
   2  -3   8 326.093 11.7178   2
   2  -3   8 332.241 11.0880   1
   3  -3   8 102.076 4.03345   1
   3  -3   8 101.581 4.42921   2
   4  -3   8 270.018 9.54426   1
   4  -3   8 282.020 10.2335   2
   5  -3   8 174.793 6.47612   1
   5  -3   8 172.964 6.99707   2
   6  -3   8 11.4420 1.31356   1
   6  -3   8 13.3086 1.63179   2
   7  -3   8 1.30159 0.75369   1
  -8   3  -8 113.183 5.34454   2
   8  -3   8 120.998 5.10368   1
  -9   3  -8 108.009 5.20218   2
   9  -3   8 115.107 5.09022   1
  10  -3   8 33.6565 2.61076   1
  13   2  -8 1.80651 1.23690   3
 -13  -2   8 3.44752 1.53177   1
  12   2  -8 5.82836 1.55535   3
 -12  -2   8 7.63250 1.66349   1
  11   2  -8 1.48919 1.16409   3
 -11  -2   8 0.71243 1.05139   1
  10   2  -8 1.04724 0.88072   3
 -10  -2   8 -1.0010 0.79880   1
   9   2  -8 413.336 14.7537   3
  -9  -2   8 423.389 14.7164   1
   8   2  -8 52.4009 3.01211   3
  -8  -2   8 53.0989 2.95776   1
  -7  -2   8 28.8770 2.03609   1
   6   2  -8 28.4117 1.93446   3
  -6  -2   8 25.8500 1.88335   1
   5   2  -8 52.3444 2.07353   2
   5   2  -8 50.3881 2.54077   3
  -5  -2   8 46.0391 2.48363   1
   4   2  -8 933.461 29.9693   2
   4   2  -8 914.737 29.4507   3
  -4  -2   8 898.097 29.5054   1
   3   2  -8 17.3879 1.28373   3
  -3  -2   8 16.6033 1.31999   1
  -3  -2   8 17.4034 1.14491   2
   2   2  -8 3.70602 0.67559   3
  -2  -2   8 1.91497 0.61085   1
  -2  -2   8 3.28296 0.60306   2
   1   2  -8 5.63294 0.72551   3
  -1  -2   8 5.46436 0.73619   2
  -1  -2   8 4.52171 0.74462   1
   0  -2   8 303.929 11.1031   2
   0  -2   8 336.059 10.7621   1
   1  -2   8 25.7092 1.65385   2
   1  -2   8 23.3845 1.45158   1
   2  -2   8 766.788 25.2665   1
   2  -2   8 802.286 26.3018   2
   3  -2   8 1826.89 58.8015   2
   3  -2   8 1758.42 56.8288   1
   4  -2   8 0.60234 0.66869   2
   4  -2   8 0.74486 0.54646   1
   5  -2   8 298.969 10.1652   1
   5  -2   8 282.921 10.6537   2
  -6   2  -8 21.0544 1.90741   2
   6  -2   8 19.9066 1.63988   1
  -7   2  -8 6.70361 1.17689   2
   7  -2   8 7.91149 1.16355   1
  -8   2  -8 239.219 9.62515   2
   8  -2   8 269.977 9.47986   1
  -9   2  -8 60.5482 3.44441   2
   9  -2   8 60.6905 3.42114   1
  10  -2   8 12.7114 1.78548   1
  11  -2   8 61.0506 3.66478   1
 -12   2  -8 2.20950 1.23880   1
  12   1  -8 12.6625 2.00935   3
 -12  -1   8 18.3592 2.32106   1
  11   1  -8 73.5494 4.22294   3
 -11  -1   8 63.5899 3.90838   1
  10   1  -8 18.1636 2.10862   3
 -10  -1   8 22.2394 2.24494   1
   9   1  -8 72.7262 3.96392   3
  -9  -1   8 78.2853 3.93745   1
   8   1  -8 4.29970 1.03469   3
  -8  -1   8 4.96078 1.06244   1
   7   1  -8 85.4948 3.96290   3
  -7  -1   8 88.1571 3.98314   1
   6   1  -8 19.3565 1.62401   3
  -6  -1   8 21.0552 1.66592   1
   5   1  -8 3.99045 0.80492   3
  -5  -1   8 3.05572 0.74186   1
   4   1  -8 63.9002 2.49024   2
   4   1  -8 61.9698 2.84870   3
  -4  -1   8 62.8460 2.88333   1
   3   1  -8 55.3731 2.27706   2
   3   1  -8 50.9192 2.40511   3
  -3  -1   8 53.6531 2.49698   1
   2   1  -8 725.791 23.8354   2
   2   1  -8 719.336 23.1260   3
  -2  -1   8 720.511 23.3611   1
   1   1  -8 32.0613 1.71351   2
   1   1  -8 31.7780 1.53881   3
  -1  -1   8 30.6158 1.73919   1
   0   1  -8 121.171 4.06371   3
   0  -1   8 107.183 4.28544   1
   1  -1   8 10.3161 1.02009   1
   2  -1   8 21.0621 1.41378   1
   3  -1   8 368.276 12.3607   1
  -4   1  -8 117.832 4.92909   2
   4  -1   8 117.849 4.62812   1
  -5   1  -8 59.4732 3.01666   2
   5  -1   8 57.8321 2.79109   1
  -6   1  -8 79.6807 3.82032   2
   6  -1   8 81.1926 3.62960   1
  -7   1  -8 0.26233 0.72155   2
   7  -1   8 0.41427 0.65869   1
  -8   1  -8 59.0147 3.19229   2
   8  -1   8 58.2035 3.13385   1
  -9   1  -8 194.172 8.00636   2
   9  -1   8 218.367 8.11962   1
  10  -1   8 9.29415 1.56900   1
  11  -1   8 26.3674 2.50678   1
 -13   1  -8 9.99288 1.77270   1
  12   0  -8 67.4878 4.19361   3
 -12   0   8 57.5272 3.99149   1
  11   0  -8 6.18007 1.56825   3
 -11   0   8 4.02050 1.36309   1
  10   0  -8 121.968 5.67291   3
 -10   0   8 116.834 5.48467   1
   9   0  -8 49.2403 3.13034   3
  -9   0   8 50.8613 3.08814   1
   8   0  -8 -0.0112 0.64078   3
  -8   0   8 -0.0999 0.73055   1
   7   0  -8 30.4001 2.14310   3
  -7   0   8 29.0707 2.09597   1
   6   0  -8 349.242 12.2980   3
  -6   0   8 362.979 12.3832   1
   5   0  -8 9.54499 1.14569   3
  -5   0   8 6.35392 0.98504   1
   4   0  -8 72.1937 3.27554   3
   4   0  -8 85.9300 2.92871   2
  -4   0   8 72.7389 3.33254   1
   3   0  -8 33.3833 1.54346   2
   3   0  -8 32.3175 1.72317   3
  -3   0   8 28.5232 1.76755   1
   2   0  -8 285.636 9.69051   2
   2   0  -8 280.945 9.47375   3
  -2   0   8 283.118 9.69163   1
   1   0  -8 1179.98 39.9469   2
   1   0  -8 1237.88 38.5773   3
  -1   0   8 1252.45 39.0396   1
   0   0  -8 203.837 7.41576   2
   0   0  -8 215.556 6.90876   3
   0   0   8 205.726 7.28144   1
  -1   0  -8 30.6740 1.78745   2
  -1   0  -8 34.8446 1.33731   3
   1   0   8 28.0603 1.67609   1
  -2   0  -8 304.378 10.0653   2
   2   0   8 262.261 9.58126   1
  -3   0  -8 119.448 4.54078   2
   3   0   8 100.416 4.19180   1
  -4   0  -8 183.450 6.82401   2
   4   0   8 175.799 6.52099   1
  -5   0  -8 129.019 5.17843   2
   5   0   8 122.665 4.92532   1
  -6   0  -8 14.5078 1.54715   2
   6   0   8 17.1004 1.05101   3
   6   0   8 17.1484 1.56611   1
  -7   0  -8 460.351 15.7676   2
   7   0   8 438.429 15.3205   1
  -8   0  -8 378.129 14.0217   2
   8   0   8 414.917 13.9003   1
  -9   0  -8 25.3456 2.08014   2
   9   0   8 24.1056 2.11735   1
 -10   0  -8 46.5873 2.90838   2
  10   0   8 56.8285 3.35048   1
  11   0   8 28.2881 2.57900   1
  12   0   8 -0.4760 0.92296   1
  12  -1  -8 16.1391 2.28772   3
 -12   1   8 19.5021 2.40320   1
  11  -1  -8 156.776 7.12821   3
 -11   1   8 163.976 7.12110   1
  10  -1  -8 110.646 5.49306   3
 -10   1   8 119.976 5.48263   1
   9  -1  -8 95.8364 4.82997   3
  -9   1   8 106.614 4.85634   1
   8  -1  -8 20.4409 1.94924   3
  -8   1   8 19.5441 1.93165   1
   7  -1  -8 1.11383 0.69178   3
  -7   1   8 -0.7651 0.61615   1
   6  -1  -8 334.656 11.8541   3
  -6   1   8 345.074 11.9136   1
   5  -1  -8 6.25557 0.96503   3
  -5   1   8 4.09054 0.83154   1
   4  -1  -8 12.2582 0.76607   2
   4  -1  -8 10.9789 1.21110   3
  -4   1   8 10.4181 1.15843   1
   3  -1  -8 0.37993 0.39120   3
   3  -1  -8 0.03789 0.31854   2
  -3   1   8 0.18410 0.45007   1
   2  -1  -8 56.6806 2.25790   2
   2  -1  -8 51.4568 2.26008   3
  -2   1   8 47.6920 2.42824   1
   1  -1  -8 176.581 6.04929   3
   1  -1  -8 180.990 6.35190   2
  -1   1   8 175.925 6.36879   1
   0  -1  -8 230.557 7.39900   3
   0  -1  -8 218.614 7.92035   2
   0   1   8 226.310 7.84827   1
  -1  -1  -8 106.755 4.28069   2
  -1  -1  -8 116.246 3.67209   3
   1   1   8 104.267 4.17341   1
  -2  -1  -8 367.501 12.8347   2
   2   1   8 379.974 12.4760   1
  -3  -1  -8 6.11796 0.91823   2
   3   1   8 4.68887 0.76761   1
  -4  -1  -8 0.32147 0.46026   2
   4   1   8 0.10784 0.47947   1
  -5  -1  -8 324.597 11.3090   2
   5   1   8 310.838 10.9160   1
  -6  -1  -8 841.854 28.4193   2
   6   1   8 848.213 27.6438   1
   6   1   8 854.105 26.7888   3
  -7  -1  -8 4.94257 0.95915   2
   7   1   8 3.79383 0.94994   1
  -8  -1  -8 97.7514 4.34070   2
   8   1   8 96.1174 4.34167   1
  -9  -1  -8 1.09997 0.66507   2
   9   1   8 -0.5414 0.69555   1
 -10  -1  -8 22.4049 1.93759   2
  10   1   8 25.6094 2.23416   1
  11   1   8 30.3064 2.64287   1
  12   1   8 -0.3393 0.94431   1
 -12   2   8 1.54736 1.19495   1
  11  -2  -8 11.0447 1.88881   3
 -11   2   8 13.5430 1.98128   1
  10  -2  -8 0.38765 0.91108   3
 -10   2   8 -0.4674 0.90241   1
   9  -2  -8 195.324 7.93172   3
  -9   2   8 193.970 7.84440   1
   8  -2  -8 43.8881 2.79922   3
  -8   2   8 37.7746 2.70651   1
   7  -2  -8 0.97263 0.73229   3
  -7   2   8 0.86486 0.73475   1
   6  -2  -8 94.2779 4.20676   3
  -6   2   8 94.2649 4.19893   1
   5  -2  -8 0.17473 0.50593   3
  -5   2   8 -0.1436 0.53011   1
   4  -2  -8 50.5351 1.94269   2
   4  -2  -8 45.4503 2.39035   3
  -4   2   8 48.2164 2.49532   1
   3  -2  -8 20.4286 1.12167   2
   3  -2  -8 21.4244 1.40618   3
  -3   2   8 19.8239 1.47898   1
   2  -2  -8 89.8157 3.36507   2
   2  -2  -8 86.7251 3.44080   3
  -2   2   8 88.3058 3.63988   1
   1  -2  -8 82.7193 3.13202   3
   1  -2  -8 85.3834 3.28366   2
  -1   2   8 80.5332 3.40715   1
   0  -2  -8 646.244 20.1252   3
   0  -2  -8 635.387 21.0335   2
   0   2   8 618.768 20.6073   1
  -1  -2  -8 916.062 28.0333   3
  -1  -2  -8 883.919 29.4712   2
   1   2   8 880.181 28.7026   1
  -2  -2  -8 243.456 8.43765   2
   2   2   8 229.127 8.14775   1
  -3  -2  -8 55.1018 2.60978   2
   3   2   8 52.7396 2.46836   1
  -4  -2  -8 117.115 4.79209   2
   4   2   8 123.579 4.65172   1
  -5  -2  -8 443.098 15.6165   2
   5   2   8 463.190 14.2758   3
  -6  -2  -8 374.783 13.2786   2
   6   2   8 381.685 12.9431   1
  -7  -2  -8 100.766 4.43217   2
   7   2   8 104.079 4.40375   1
  -8  -2  -8 38.1424 2.35813   2
   8   2   8 38.9666 2.44444   1
  -9  -2  -8 1.24826 0.73662   2
   9   2   8 0.93812 0.75974   1
 -10  -2  -8 94.8975 4.38653   2
  10   2   8 96.2499 4.66855   1
  11   2   8 393.094 14.3118   1
  12   2   8 4.26552 1.30750   1
  13   2   8 57.1587 3.81904   1
  11  -3  -8 8.36010 1.72108   3
 -11   3   8 9.28710 1.72669   1
  10  -3  -8 8.96487 1.67679   3
 -10   3   8 7.61465 1.51891   1
   9  -3  -8 0.67055 0.93259   3
  -9   3   8 -0.0771 0.87790   1
   8  -3  -8 20.4435 2.18435   3
  -8   3   8 16.0899 1.86921   1
   7  -3  -8 21.0686 1.94773   3
  -7   3   8 25.8663 2.05477   1
   6  -3  -8 9.10030 1.27266   3
  -6   3   8 5.61537 1.09402   1
   5  -3  -8 21.2278 1.67015   3
  -5   3   8 19.8094 1.72863   1
   4  -3  -8 63.4528 2.99394   3
   4  -3  -8 65.4474 2.51929   2
  -4   3   8 63.5499 3.05145   1
   3  -3  -8 86.4045 3.54592   3
   3  -3  -8 85.0113 3.23231   2
  -3   3   8 83.9291 3.61398   1
   2  -3  -8 35.9649 1.73340   2
   2  -3  -8 36.9854 1.86178   3
  -2   3   8 39.3707 2.03362   1
   1  -3  -8 5.48430 0.71385   2
   1  -3  -8 4.89888 0.65892   3
  -1   3   8 4.28429 0.75147   1
   0  -3  -8 17.2848 1.19560   2
   0  -3  -8 18.1752 0.97854   3
   0   3   8 16.9023 1.30967   1
  -1  -3  -8 2.15515 0.33165   3
  -1  -3  -8 3.51425 0.64929   2
   1   3   8 1.46151 0.52362   1
  -2  -3  -8 409.875 13.7678   2
   2   3   8 396.404 13.3720   1
  -3  -3  -8 4.19731 0.74199   2
   3   3   8 4.83880 0.76391   1
  -4  -3  -8 0.13339 0.93917   2
   4   3   8 0.38118 1.17190   1
  -5  -3  -8 191.918 6.98514   2
   5   3   8 179.093 6.73263   1
  -6  -3  -8 164.872 6.46298   2
   6   3   8 172.401 6.35127   1
  -7  -3  -8 74.0098 3.44935   2
   7   3   8 73.1069 3.41910   1
  -8  -3  -8 75.6347 3.60880   2
   8   3   8 77.8864 3.69350   1
  -9  -3  -8 0.57756 0.68932   2
   9   3   8 0.02339 0.74282   1
 -10  -3  -8 14.1478 1.58208   2
  10   3   8 10.6735 1.57099   1
  11   3   8 1.45193 1.05878   1
  12   3   8 -2.2973 0.87956   1
  13   3   8 15.4332 2.17111   1
 -11   4   8 0.37741 1.10451   1
  10  -4  -8 18.0520 2.41227   3
 -10   4   8 15.8534 2.06540   1
   9  -4  -8 47.6972 3.30232   3
  -9   4   8 50.4947 3.23340   1
   8  -4  -8 8.70713 1.47392   3
  -8   4   8 7.28597 1.41470   1
   7  -4  -8 37.1037 2.56890   3
  -7   4   8 36.1100 2.53761   1
   6  -4  -8 4.19967 0.98394   3
  -6   4   8 4.79517 1.04379   1
   5  -4  -8 0.34887 0.58738   3
  -5   4   8 0.01417 0.66755   1
   4  -4  -8 693.669 22.8861   3
  -4   4   8 703.459 22.9881   1
   3  -4  -8 96.9061 3.70083   2
   3  -4  -8 96.6608 3.96842   3
  -3   4   8 97.2110 4.02374   1
   2  -4  -8 786.702 26.7198   2
   2  -4  -8 827.683 26.1341   3
  -2   4   8 824.879 26.3819   1
   1  -4  -8 107.400 4.12188   2
   1  -4  -8 108.970 4.03659   3
  -1   4   8 108.609 4.26178   1
   0  -4  -8 2.82995 0.60528   2
   0  -4  -8 2.48258 0.47126   3
   0   4   8 1.97735 0.58187   1
  -1  -4  -8 48.7538 1.92609   3
  -1  -4  -8 50.2346 2.26260   2
   1   4   8 47.2117 2.26839   1
  -2  -4  -8 8.23226 0.95420   2
   2   4   8 9.15005 0.99031   1
  -3  -4  -8 593.686 20.1607   2
   3   4   8 607.273 19.5914   1
  -4  -4  -8 49.6413 2.45040   2
   4   4   8 49.4970 2.35229   1
  -5  -4  -8 40.0649 2.15506   2
   5   4   8 43.5323 1.46900   3
   5   4   8 36.1200 2.08287   1
  -6  -4  -8 0.14421 0.47321   2
   6   4   8 -0.0489 0.47812   1
  -7  -4  -8 16.4408 1.43233   2
   7   4   8 15.8301 1.49562   1
  -8  -4  -8 524.109 18.3150   2
   8   4   8 541.647 18.0176   1
  -9  -4  -8 476.191 16.6036   2
   9   4   8 476.640 16.3692   1
 -10  -4  -8 81.2550 3.92313   2
  10   4   8 85.8951 4.17863   1
 -11  -4  -8 3.77850 0.97891   2
  11   4   8 7.22190 1.39380   1
  12   4   8 17.2167 2.15674   1
  13   4   8 64.7752 4.09856   1
  14   4   8 18.7289 2.48961   1
 -11   5   8 7.21882 1.55293   1
  10  -5  -8 4.48486 1.56950   3
 -10   5   8 7.26040 1.46916   1
   9  -5  -8 22.4348 2.49496   3
  -9   5   8 25.9983 2.41084   1
   8  -5  -8 2.83553 1.18155   3
  -8   5   8 3.35272 1.09618   1
   7  -5  -8 16.3954 1.94066   3
  -7   5   8 20.4264 1.98133   1
   6  -5  -8 21.5543 1.97549   3
  -6   5   8 22.3077 1.98978   1
   5  -5  -8 39.1160 2.43903   3
  -5   5   8 38.2401 2.35679   1
   4  -5  -8 106.512 4.45857   3
  -4   5   8 102.808 4.40218   1
   3  -5  -8 76.4640 3.12998   2
   3  -5  -8 79.6714 3.44937   3
  -3   5   8 75.6154 3.42224   1
   2  -5  -8 37.9682 1.98249   3
   2  -5  -8 32.2903 1.74564   2
  -2   5   8 34.6022 1.98460   1
   1  -5  -8 220.043 7.97733   2
   1  -5  -8 228.402 7.80803   3
  -1   5   8 231.009 7.98702   1
   0  -5  -8 60.1774 2.43426   3
   0  -5  -8 53.9807 2.53140   2
   0   5   8 57.4485 2.61058   1
  -1  -5  -8 121.590 4.22651   3
  -1  -5  -8 115.680 4.56685   2
   1   5   8 118.115 4.48945   1
  -2  -5  -8 235.861 8.45693   2
   2   5   8 240.052 8.22702   1
  -3  -5  -8 141.110 5.37488   2
   3   5   8 140.672 5.20507   1
  -4  -5  -8 131.829 5.13064   2
   4   5   8 132.883 4.98764   1
  -5  -5  -8 4.18468 0.74644   2
   5   5   8 4.90621 0.80175   1
   5   5   8 6.02337 0.53120   3
  -6  -5  -8 48.0644 2.43825   2
   6   5   8 44.0204 2.36410   1
  -7  -5  -8 30.0829 1.94494   2
   7   5   8 32.4054 1.98769   1
  -8  -5  -8 5.33841 0.96740   2
   8   5   8 4.95761 0.95112   1
  -9  -5  -8 27.3892 1.94413   2
   9   5   8 28.6058 2.17528   1
 -10  -5  -8 1.89167 0.80503   2
  10   5   8 2.17529 0.91026   1
 -11  -5  -8 51.3861 2.87278   2
  11   5   8 49.2507 3.12013   1
  12   5   8 1.53763 1.05118   1
  13   5   8 1.53393 1.16562   1
  14   5   8 68.7875 4.32798   1
   9  -6  -8 2.98154 1.37933   3
  -9   6   8 3.57953 1.24168   1
   8  -6  -8 -1.5564 0.76929   3
  -8   6   8 0.49094 0.94938   1
   7  -6  -8 130.250 5.82453   3
  -7   6   8 124.871 5.55617   1
   6  -6  -8 0.97477 0.88000   3
  -6   6   8 0.60936 0.77097   1
   5  -6  -8 70.4722 3.66045   3
  -5   6   8 76.0024 3.59390   1
   4  -6  -8 17.8035 1.63166   3
  -4   6   8 17.3430 1.58029   1
   3  -6  -8 80.0848 3.31763   2
   3  -6  -8 82.3141 3.63229   3
  -3   6   8 78.4350 3.53426   1
   2  -6  -8 298.882 10.2850   3
   2  -6  -8 287.604 10.2939   2
  -2   6   8 304.053 10.3002   1
   1  -6  -8 262.309 9.49808   2
   1  -6  -8 284.807 9.38466   3
  -1   6   8 266.103 9.37345   1
   0  -6  -8 0.76023 0.50260   2
   0  -6  -8 1.63696 0.50027   3
   0   6   8 0.42860 0.44417   1
  -1  -6  -8 33.8294 1.85825   2
   1   6   8 34.4605 1.81665   1
  -2  -6  -8 31.2970 1.80501   2
   2   6   8 31.7791 1.70362   1
  -3  -6  -8 22.9109 1.54321   2
   3   6   8 24.9243 1.48254   1
  -4  -6  -8 32.0755 1.85736   2
   4   6   8 33.5373 1.80552   1
  -5  -6  -8 32.5699 1.93816   2
   5   6   8 33.3879 1.86035   1
  -6  -6  -8 13.7631 1.23208   2
   6   6   8 13.4526 1.26659   1
   6   6   8 14.5945 0.90695   3
  -7  -6  -8 59.8009 2.93998   2
   7   6   8 62.9428 2.96537   1
  -8  -6  -8 49.0909 2.62545   2
   8   6   8 49.1971 2.66474   1
  -9  -6  -8 19.3331 1.60747   2
   9   6   8 15.2196 1.60012   1
 -10  -6  -8 303.544 11.0647   2
  10   6   8 303.487 11.0588   1
 -11  -6  -8 2.09228 0.89077   2
  11   6   8 3.26131 1.11826   1
  12   6   8 50.3226 3.35179   1
  13   6   8 18.5188 2.37326   1
  14   6   8 3.05311 1.38203   1
   9  -7  -8 10.8092 1.93153   3
   8  -7  -8 4.90248 1.43349   3
   7  -7  -8 0.46437 0.93358   3
  -7   7   8 2.44791 1.06263   1
   6  -7  -8 51.9093 3.28064   3
  -6   7   8 49.0757 2.99715   1
   5  -7  -8 36.9601 2.63095   3
  -5   7   8 39.9572 2.52375   1
   4  -7  -8 1.27744 0.76164   3
  -4   7   8 1.07423 0.70352   1
   3  -7  -8 10.8399 1.10547   2
   3  -7  -8 11.5258 1.38914   3
  -3   7   8 11.0489 1.28971   1
   2  -7  -8 3.84646 0.73205   2
   2  -7  -8 4.19848 0.86281   3
  -2   7   8 4.87624 0.86017   1
   1  -7  -8 17.8213 1.41230   3
   1  -7  -8 16.2198 1.34100   2
  -1   7   8 20.0944 1.44190   1
   0  -7  -8 120.116 4.81818   2
   0  -7  -8 121.934 4.66925   3
   0   7   8 122.623 4.64274   1
  -1  -7  -8 4.82514 0.83348   2
   1   7   8 4.89666 0.74096   1
  -2  -7  -8 7.16745 0.95579   2
   2   7   8 9.83172 0.96394   1
  -3  -7  -8 155.978 6.09061   2
   3   7   8 163.437 5.77631   1
  -4  -7  -8 0.22872 0.47716   2
   4   7   8 -0.2055 0.36681   1
  -5  -7  -8 415.940 14.7931   2
   5   7   8 439.673 14.3008   1
  -6  -7  -8 1.91405 0.65068   2
   6   7   8 1.24511 0.58909   1
  -7  -7  -8 47.6587 2.53156   2
   7   7   8 43.7349 2.40539   1
  -8  -7  -8 1.65467 0.63817   2
   8   7   8 2.55617 0.80058   1
  -9  -7  -8 4.07851 0.91501   2
   9   7   8 1.99734 0.79588   1
 -10  -7  -8 129.700 5.44007   2
  10   7   8 128.136 5.48821   1
 -11  -7  -8 19.6173 1.80120   2
  11   7   8 16.1432 1.86592   1
  12   7   8 10.2906 1.70130   1
  13   7   8 80.8987 4.52441   1
  14   7   8 1.74190 1.28708   1
   8  -8  -8 39.3198 3.34009   3
   7  -8  -8 32.3783 2.80692   3
   6  -8  -8 104.496 5.17134   3
   5  -8  -8 150.703 6.48622   3
   4  -8  -8 89.2081 4.35190   3
  -4   8   8 89.9682 4.10673   1
   3  -8  -8 4.93529 1.05032   3
   3  -8  -8 4.25031 0.83849   2
  -3   8   8 3.44804 0.82190   1
   2  -8  -8 253.487 9.04503   3
   2  -8  -8 242.252 8.92895   2
  -2   8   8 248.309 8.77697   1
   1  -8  -8 0.01385 0.53384   3
   1  -8  -8 0.14542 0.50355   2
  -1   8   8 -0.0814 0.48210   1
   0  -8  -8 513.929 17.6624   2
   0   8   8 518.700 16.9752   1
  -1  -8  -8 327.711 11.6124   2
   1   8   8 327.300 11.0229   1
  -2  -8  -8 58.0247 2.81677   2
   2   8   8 53.3018 2.43987   1
  -3  -8  -8 0.52296 0.55043   2
   3   8   8 0.19484 0.36839   1
  -4  -8  -8 0.40512 0.48648   2
   4   8   8 0.31271 0.40298   1
  -5  -8  -8 416.411 15.0222   2
   5   8   8 448.154 14.4357   1
  -6  -8  -8 645.102 21.9336   2
   6   8   8 645.076 21.1128   1
  -7  -8  -8 512.324 17.8119   2
   7   8   8 519.802 17.1946   1
  -8  -8  -8 27.8668 1.94432   2
   8   8   8 26.3013 1.86882   1
  -9  -8  -8 130.227 5.48705   2
   9   8   8 133.136 5.38773   1
 -10  -8  -8 1.69900 0.78734   2
  10   8   8 1.72952 0.83892   1
 -11  -8  -8 3.85865 1.01178   2
  11   8   8 3.52260 1.08293   1
  12   8   8 -0.1996 0.83715   1
  13   8   8 7.09116 1.47672   1
  14   8   8 10.5170 1.85938   1
   7  -9  -8 8.26021 1.77463   3
   6  -9  -8 9.83347 1.68122   3
   5  -9  -8 0.90737 0.95780   3
   4  -9  -8 23.9170 2.24125   3
   3  -9  -8 -0.1190 0.61233   2
   3  -9  -8 1.01285 0.78040   3
   2  -9  -8 22.8401 1.68932   2
   2  -9  -8 22.3117 1.92656   3
   1  -9  -8 0.97367 0.61606   2
   0  -9  -8 2.19486 0.74967   2
   0   9   8 2.46997 0.69306   1
  -1  -9  -8 111.741 4.81488   2
   1   9   8 117.676 4.37514   1
  -2  -9  -8 1.59162 0.66148   2
   2   9   8 1.22349 0.48625   1
  -3  -9  -8 0.38479 0.60056   2
   3   9   8 0.21984 0.38434   1
  -4  -9  -8 200.517 7.79900   2
   4   9   8 210.606 7.24284   1
  -5  -9  -8 52.5850 2.86597   2
   5   9   8 55.3194 2.52442   1
  -6  -9  -8 1.19674 0.71424   2
   6   9   8 1.23613 0.54511   1
  -7  -9  -8 5.94449 1.03731   2
   7   9   8 7.28623 0.99799   1
  -8  -9  -8 7.31529 1.13006   2
   8   9   8 6.99719 1.08085   1
  -9  -9  -8 48.8450 2.83199   2
   9   9   8 50.7024 2.72172   1
 -10  -9  -8 2.86477 0.90725   2
  10   9   8 1.68548 0.81877   1
 -11  -9  -8 17.6853 1.87893   2
  11   9   8 14.8252 1.76845   1
  12   9   8 206.532 8.21737   1
  13   9   8 28.2122 2.60937   1
  14   9   8 8.25249 1.66357   1
   6 -10  -8 48.4167 3.53877   3
   5 -10  -8 0.73016 1.06233   3
   4 -10  -8 20.2298 2.30724   3
   2 -10  -8 280.947 10.2702   2
   1 -10  -8 187.419 7.24878   2
   0 -10  -8 128.275 5.34096   2
  -1 -10  -8 23.8159 1.78379   2
  -2 -10  -8 44.6577 2.62213   2
  -3 -10  -8 222.203 8.50214   2
  -4 -10  -8 147.781 6.05860   2
  -5 -10  -8 34.2854 2.30669   2
   5  10   8 37.1052 1.94193   1
  -6 -10  -8 16.0331 1.67652   2
   6  10   8 14.6013 1.25593   1
  -7 -10  -8 12.8312 1.49247   2
   7  10   8 15.0441 1.40149   1
  -8 -10  -8 -0.0801 0.63936   2
   8  10   8 -0.1080 0.52607   1
  -9 -10  -8 218.755 8.51725   2
   9  10   8 218.606 8.07492   1
 -10 -10  -8 182.702 7.34216   2
  10  10   8 178.489 7.00990   1
 -11 -10  -8 15.2234 1.76713   2
  11  10   8 21.0040 1.83795   1
 -12 -10  -8 252.162 9.71541   2
  12  10   8 249.653 9.56274   1
  13  10   8 28.2475 2.55345   1
  14  10   8 7.43624 1.54508   1
   2 -11  -8 10.0804 1.33877   2
   1 -11  -8 19.5466 1.76119   2
   0 -11  -8 9.16148 1.27770   2
  -1 -11  -8 47.5758 2.79146   2
  -2 -11  -8 26.3282 2.07270   2
  -3 -11  -8 82.9505 4.03565   2
  -4 -11  -8 27.9645 2.10573   2
  -5 -11  -8 26.9796 2.14281   2
  -6 -11  -8 4.82810 1.12782   2
  -7 -11  -8 2.97122 0.89967   2
  -8 -11  -8 2.65964 0.99425   2
  -9 -11  -8 330.962 12.3048   2
   9  11   8 334.348 11.6259   1
 -10 -11  -8 35.0277 2.54988   2
  10  11   8 39.5143 2.41906   1
 -11 -11  -8 0.47836 0.77979   2
  11  11   8 1.63273 0.78374   1
 -12 -11  -8 8.47148 1.43126   2
  12  11   8 5.28180 1.21790   1
  13  11   8 4.45652 1.19732   1
  14  11   8 73.5262 4.15186   1
   2 -12  -8 0.76436 0.76324   2
   1 -12  -8 0.02446 0.71000   2
   0 -12  -8 41.9337 2.65712   2
  -1 -12  -8 3.81634 1.09559   2
  -2 -12  -8 -1.4645 0.56666   2
  -3 -12  -8 24.6093 2.12565   2
  -4 -12  -8 55.4664 3.24771   2
  -5 -12  -8 30.6363 2.36667   2
  -6 -12  -8 57.7275 3.29786   2
  -7 -12  -8 0.67462 0.87208   2
  -8 -12  -8 0.70458 0.89865   2
  -9 -12  -8 45.6326 2.97217   2
 -10 -12  -8 82.6446 4.26352   2
 -11 -12  -8 2.34402 1.05253   2
 -12 -12  -8 30.4203 2.53777   2
   1 -13  -8 124.465 5.60392   2
   0 -13  -8 10.7413 1.63138   2
  -1 -13  -8 6.44196 1.32464   2
  -2 -13  -8 9.31298 1.49088   2
  -3 -13  -8 6.77218 1.31436   2
  -4 -13  -8 33.4356 2.45178   2
  -5 -13  -8 309.273 11.6875   2
  -6 -13  -8 104.503 5.06873   2
  -7 -13  -8 17.2286 1.97826   2
  -8 -13  -8 12.4037 1.79592   2
  -9 -13  -8 2.46534 1.06610   2
 -10 -13  -8 12.0321 1.75763   2
 -11 -13  -8 20.1486 2.26532   2
 -12 -13  -8 5.92054 1.43105   2
   1 -14  -8 63.7668 3.72571   2
   0 -14  -8 124.548 5.74663   2
  -1 -14  -8 4.70337 1.21308   2
  -2 -14  -8 -0.6593 0.63694   2
  -3 -14  -8 29.2162 2.45800   2
  -4 -14  -8 6.23781 1.33070   2
  -5 -14  -8 0.12851 0.80068   2
  -6 -14  -8 0.59430 0.79491   2
  -7 -14  -8 48.4430 3.24218   2
  -8 -14  -8 29.7686 2.54479   2
  -9 -14  -8 44.0162 3.10986   2
 -10 -14  -8 4.14407 1.24596   2
 -11 -14  -8 75.3743 4.24283   2
 -12 -14  -8 25.5247 2.65405   2
   1 -15  -8 6.63769 1.45036   2
   0 -15  -8 11.2873 1.77610   2
  -1 -15  -8 5.73896 1.41581   2
  -2 -15  -8 -0.4196 0.84561   2
  -3 -15  -8 89.4691 4.73971   2
  -4 -15  -8 85.2098 4.55138   2
  -5 -15  -8 -0.2564 0.71975   2
  -6 -15  -8 30.5504 2.63332   2
  -7 -15  -8 0.34673 0.91478   2
  -8 -15  -8 5.49945 1.40962   2
  -9 -15  -8 103.332 5.26228   2
 -10 -15  -8 3.28115 1.19650   2
 -11 -15  -8 46.6003 3.35420   2
 -12 -15  -8 1.13106 1.05876   2
  -3 -16  -8 26.1721 2.78487   2
  -4 -16  -8 154.377 7.10003   2
  -5 -16  -8 1.74400 1.16273   2
  -6 -16  -8 14.2927 2.06509   2
  -7 -16  -8 32.4674 2.74028   2
  -8 -16  -8 0.59006 0.92143   2
  -9 -16  -8 0.59286 0.99568   2
  -6 -14   9 10.2915 1.99541   2
  -5 -14   9 17.8475 2.40245   2
  -4 -14   9 41.0548 3.49502   2
   8  13  -9 -0.9521 1.19342   3
   7  13  -9 206.531 9.13149   3
  -6 -13   9 20.3612 2.36525   2
  -5 -13   9 0.71742 1.13546   2
  -4 -13   9 61.2576 4.05422   2
  -3 -13   9 77.7592 4.67870   2
  -2 -13   9 2.08788 1.35605   2
  -1 -13   9 2.10780 1.36173   2
  10  12  -9 38.1058 3.55021   3
   9  12  -9 1.05909 1.33845   3
   8  12  -9 12.9399 2.17563   3
   7  12  -9 6.47385 1.79939   3
  -6 -12   9 228.851 9.28411   2
  -5 -12   9 5.94896 1.49826   2
  -4 -12   9 59.8661 3.84152   2
  -3 -12   9 0.99781 1.18433   2
  -2 -12   9 4.04759 1.44749   2
  -1 -12   9 0.68137 1.23533   2
   0 -12   9 5.93442 1.82549   2
   1 -12   9 196.613 8.84799   2
   2 -12   9 58.1025 4.53372   2
  11  11  -9 13.5695 2.26726   3
  10  11  -9 1.69349 1.23375   3
   9  11  -9 13.2017 2.15733   3
   8  11  -9 -0.6767 0.99837   3
   7  11  -9 289.439 11.4326   3
  -6 -11   9 100.611 4.97464   2
  -5 -11   9 21.2451 2.22604   2
  -4 -11   9 21.5607 2.29980   2
  -3 -11   9 2.11916 1.19760   2
  -2 -11   9 145.283 6.68441   2
  -1 -11   9 44.5747 3.35728   2
   0 -11   9 6.33711 1.69439   2
   1 -11   9 10.9720 2.00424   2
   2 -11   9 10.0884 2.03967   2
   3 -11   9 0.63756 1.46884   2
  11  10  -9 1.62235 1.28049   3
  10  10  -9 1.72057 1.23915   3
   9  10  -9 61.7614 4.01286   3
   8  10  -9 0.92143 1.05492   3
   7  10  -9 36.3862 3.03727   3
   6  10  -9 54.3603 3.62329   3
  -6 -10   9 55.5685 3.31221   2
  -5 -10   9 30.7548 2.41134   2
  -4 -10   9 215.701 8.63594   2
  -3 -10   9 14.7544 1.84154   2
  -2 -10   9 0.89435 1.09968   2
  -1 -10   9 138.674 6.31055   2
   0 -10   9 462.619 16.9568   2
   1 -10   9 129.801 6.25709   2
   2 -10   9 4.42904 1.40551   2
   3 -10   9 21.7880 2.58675   2
   4 -10   9 3.85113 1.60532   2
   5 -10   9 2.54467 1.56517   2
  12   9  -9 33.4133 3.18069   3
  11   9  -9 16.7841 2.40708   3
  10   9  -9 127.861 6.18670   3
   9   9  -9 0.01599 0.97836   3
   8   9  -9 0.35558 0.97784   3
   7   9  -9 17.7277 2.15538   3
   6   9  -9 1.95670 1.08302   3
  -6  -9   9 1.05223 0.80021   2
  -5  -9   9 95.1164 4.45406   2
  -4  -9   9 4.93581 1.14171   2
  -3  -9   9 7.36981 1.33682   2
  -2  -9   9 33.6131 2.47804   2
  -1  -9   9 -0.9730 0.83103   2
   0  -9   9 54.5404 3.39944   2
   1  -9   9 18.3889 2.13281   2
   2  -9   9 39.3218 3.15435   2
   3  -9   9 9.21644 1.86420   2
   4  -9   9 0.70745 1.11218   2
   5  -9   9 -0.0952 1.27358   2
   6  -9   9 11.9883 2.08560   2
 -13  -8   9 39.9238 3.12183   1
  12   8  -9 -0.8441 0.98342   3
 -12  -8   9 1.46484 1.03449   1
  11   8  -9 0.67392 1.04612   3
 -11  -8   9 1.86748 0.98125   1
  10   8  -9 42.3880 3.30765   3
 -10  -8   9 46.7546 2.91903   1
   9   8  -9 108.364 5.34925   3
  -9  -8   9 110.449 4.86858   1
   8   8  -9 73.1488 4.04003   3
  -8  -8   9 70.7498 3.64741   1
   7   8  -9 33.3198 2.65770   3
   6   8  -9 95.7714 4.79773   3
  -6  -8   9 105.372 4.47811   2
   5   8  -9 23.3465 2.25758   3
  -5  -8   9 27.5263 2.00907   2
  -4  -8   9 78.0827 3.80265   2
  -3  -8   9 0.36114 0.75442   2
  -2  -8   9 25.5052 2.09957   2
  -1  -8   9 -0.1914 0.76186   2
   0  -8   9 57.2350 3.42289   2
   1  -8   9 132.839 6.06083   2
   2  -8   9 152.719 6.84276   2
   3  -8   9 72.9301 4.27803   2
   4  -8   9 5.16331 1.47677   2
   5  -8   9 6.20041 1.59110   2
   6  -8   9 2.65868 1.40958   2
   7  -8   9 7.42872 1.95392   2
   8  -8   9 66.7551 4.73156   2
 -13  -7   9 130.837 6.14007   1
  12   7  -9 2.82159 1.32628   3
 -12  -7   9 3.43652 1.26703   1
  11   7  -9 5.69742 1.53373   3
 -11  -7   9 6.57915 1.39033   1
  10   7  -9 17.6222 2.15634   3
 -10  -7   9 15.0198 1.73698   1
   9   7  -9 6.79314 1.40117   3
  -9  -7   9 6.47416 1.18207   1
   8   7  -9 41.6797 2.91801   3
  -8  -7   9 43.0112 2.60485   1
   7   7  -9 226.789 8.80755   3
  -7  -7   9 227.729 8.30622   1
   6   7  -9 36.0460 2.55465   3
  -6  -7   9 34.6413 2.12466   1
  -6  -7   9 38.1448 2.17803   2
   5   7  -9 181.754 7.23258   3
  -5  -7   9 181.337 6.63560   1
  -5  -7   9 182.062 6.94403   2
  -4  -7   9 140.312 5.21760   1
  -4  -7   9 137.414 5.62419   2
  -3  -7   9 15.0940 1.61278   2
  -2  -7   9 0.08584 0.65164   2
  -1  -7   9 17.2572 1.67170   2
   0  -7   9 15.8425 1.72262   2
   1  -7   9 52.5479 3.20333   2
   2  -7   9 591.915 20.8710   2
   3  -7   9 287.843 11.2029   2
   4  -7   9 25.7690 2.53301   2
   5  -7   9 5.95222 1.52003   2
   6  -7   9 3.05077 1.34426   2
   7  -7   9 91.1896 5.18896   2
   8  -7   9 54.6179 4.03505   2
  13   6  -9 1.96265 1.29222   3
 -13  -6   9 1.75746 1.18594   1
  12   6  -9 19.5969 2.50692   3
 -12  -6   9 20.0042 2.28904   1
  11   6  -9 50.4169 3.51501   3
 -11  -6   9 47.6314 3.18176   1
  10   6  -9 -0.2446 0.84644   3
 -10  -6   9 -0.7321 0.77933   1
   9   6  -9 14.3951 1.86077   3
  -9  -6   9 15.8629 1.72769   1
   8   6  -9 1.42994 0.89202   3
  -8  -6   9 0.34931 0.71869   1
   7   6  -9 35.5808 2.53592   3
  -7  -6   9 37.0016 2.29700   1
   6   6  -9 0.49418 0.73766   3
  -6  -6   9 1.25587 0.70006   1
   5   6  -9 46.2037 2.78079   3
  -5  -6   9 45.2462 2.37603   2
  -5  -6   9 45.0751 2.36115   1
   4   6  -9 1.76624 0.81315   3
  -4  -6   9 2.55074 0.71035   1
  -4  -6   9 3.43418 0.76719   2
  -3  -6   9 144.977 5.78347   2
  -3  -6   9 146.309 5.37624   1
  -2  -6   9 164.491 6.50604   2
  -2  -6   9 166.015 5.92475   1
  -1  -6   9 0.79541 0.65778   2
  -1  -6   9 2.19793 0.58833   1
   0  -6   9 77.6062 3.90257   2
   0  -6   9 84.7048 3.34129   1
   1  -6   9 281.987 10.5760   2
   2  -6   9 8.41066 1.36051   2
   3  -6   9 2.05963 1.07236   2
   4  -6   9 314.606 12.0124   2
   5  -6   9 3.94706 1.25169   2
   6  -6   9 7.00070 1.55328   2
   7  -6   9 30.4896 2.82536   2
   8  -6   9 17.3907 2.41104   2
  13   5  -9 23.6039 2.90977   3
 -13  -5   9 22.8104 2.54816   1
  12   5  -9 91.7186 5.02050   3
 -12  -5   9 95.1013 4.91612   1
  11   5  -9 57.1357 3.69538   3
 -11  -5   9 54.1173 3.44246   1
  10   5  -9 67.8023 4.01230   3
 -10  -5   9 74.6687 3.90311   1
   9   5  -9 47.4351 3.11849   3
  -9  -5   9 49.8145 3.00617   1
   8   5  -9 28.7822 2.31175   3
  -8  -5   9 31.2598 2.25799   1
   7   5  -9 110.392 4.92663   3
  -7  -5   9 113.103 4.76593   1
   6   5  -9 10.4294 1.42553   3
  -6  -5   9 11.1686 1.28507   1
   5   5  -9 4.48573 0.98157   3
  -5  -5   9 5.27697 0.82646   2
  -5  -5   9 5.79022 0.92814   1
   4   5  -9 158.696 6.28718   3
  -4  -5   9 163.062 6.04701   1
  -4  -5   9 170.022 6.21293   2
   3   5  -9 30.1418 1.96578   3
  -3  -5   9 30.3337 1.89061   2
  -3  -5   9 29.6080 1.76390   1
  -2  -5   9 766.575 25.5066   2
  -2  -5   9 751.329 24.4848   1
  -1  -5   9 683.095 21.5915   1
  -1  -5   9 648.088 22.5764   2
   0  -5   9 472.275 15.1394   1
   0  -5   9 444.473 16.0081   2
   1  -5   9 1.03336 0.52009   1
   1  -5   9 1.27798 0.80061   2
   2  -5   9 162.945 6.86971   2
   2  -5   9 175.211 6.18352   1
   3  -5   9 44.9244 2.79718   2
   3  -5   9 38.5946 2.11633   1
   4  -5   9 138.776 6.01906   2
   4  -5   9 128.915 5.10604   1
   5  -5   9 410.650 15.0888   2
   6  -5   9 2.15690 1.17161   2
   7  -5   9 210.871 8.82821   2
  -9   5  -9 49.9460 3.59755   2
  13   4  -9 0.44056 1.28526   3
 -13  -4   9 -1.8456 1.01701   1
  12   4  -9 20.3790 2.47496   3
 -12  -4   9 21.9640 2.49662   1
  11   4  -9 13.3717 1.93161   3
 -11  -4   9 14.8153 1.91689   1
  10   4  -9 25.6572 2.42411   3
 -10  -4   9 27.3490 2.35384   1
   9   4  -9 64.9909 3.68816   3
  -9  -4   9 64.7671 3.51778   1
   8   4  -9 135.777 5.87621   3
  -8  -4   9 139.810 5.74870   1
   7   4  -9 201.575 7.59168   3
  -7  -4   9 190.312 7.38067   1
   6   4  -9 320.503 11.2650   3
  -6  -4   9 315.971 11.1031   1
   5   4  -9 68.0739 3.28604   3
  -5  -4   9 69.3283 2.92745   2
  -5  -4   9 70.4731 3.19743   1
   4   4  -9 45.2352 2.44980   3
  -4  -4   9 47.1036 2.36610   1
  -4  -4   9 47.4855 2.26353   2
   3   4  -9 7.08520 0.99744   3
  -3  -4   9 7.91546 0.93974   2
  -3  -4   9 5.54906 0.84540   1
  -2  -4   9 19.4391 1.46676   2
  -2  -4   9 21.7659 1.46233   1
  -1  -4   9 16.2846 1.42761   2
  -1  -4   9 15.5563 1.25468   1
   0  -4   9 569.014 20.0467   2
   0  -4   9 607.425 19.1975   1
   1  -4   9 195.162 6.64372   1
   1  -4   9 175.610 7.13570   2
   2  -4   9 218.700 7.81583   1
   2  -4   9 227.982 8.54606   2
   3  -4   9 14.9960 1.32978   1
   3  -4   9 17.6897 1.67593   2
   4  -4   9 0.89130 0.86163   2
   4  -4   9 1.70362 0.63723   1
   5  -4   9 168.419 6.29001   1
   5  -4   9 162.352 6.96065   2
   6  -4   9 2.80291 0.86981   1
   6  -4   9 0.82320 0.98250   2
   7  -4   9 5.84435 1.13900   1
  -8   4  -9 0.01057 0.87979   2
   8  -4   9 2.29647 0.82322   1
  -9   4  -9 3.77990 1.28232   2
  12   3  -9 1.02222 1.17019   3
 -12  -3   9 1.63153 1.22820   1
  11   3  -9 2.72499 1.16670   3
 -11  -3   9 1.96270 1.18314   1
  10   3  -9 30.3146 2.60020   3
 -10  -3   9 34.3624 2.63826   1
   9   3  -9 24.8091 2.28989   3
  -9  -3   9 29.3987 2.37608   1
   8   3  -9 128.219 5.46872   3
  -8  -3   9 120.905 5.30918   1
   7   3  -9 39.5205 2.53709   3
  -7  -3   9 41.4827 2.50557   1
   6   3  -9 20.8770 1.76803   3
  -6  -3   9 25.0521 1.87245   1
   5   3  -9 0.29298 0.55311   3
  -5  -3   9 1.26385 0.74950   1
   4   3  -9 31.4871 1.96801   3
  -4  -3   9 32.9236 1.73853   2
  -4  -3   9 35.6025 1.98703   1
   3   3  -9 122.895 4.76735   3
  -3  -3   9 124.370 4.77726   1
  -3  -3   9 124.649 4.75216   2
   2   3  -9 132.243 4.94135   3
  -2  -3   9 130.842 5.05319   2
  -2  -3   9 131.130 4.96001   1
  -1  -3   9 0.69732 0.50289   1
  -1  -3   9 0.51811 0.47082   2
   0  -3   9 654.533 21.3663   1
   0  -3   9 662.050 22.2205   2
   1  -3   9 746.334 24.8124   2
   1  -3   9 724.083 23.7922   1
   2  -3   9 119.700 5.05778   2
   2  -3   9 121.909 4.65313   1
   3  -3   9 311.751 11.4231   2
   3  -3   9 314.440 10.7490   1
   4  -3   9 156.031 6.32331   2
   4  -3   9 147.317 5.71155   1
   5  -3   9 52.1845 2.69002   1
   5  -3   9 55.2378 3.10915   2
   6  -3   9 1.57011 0.73270   1
  -7   3  -9 27.2774 2.40608   2
   7  -3   9 26.8370 2.03742   1
  -8   3  -9 12.3509 1.73934   2
   8  -3   9 13.7408 1.67939   1
  -9   3  -9 38.1562 2.81335   2
   9  -3   9 38.8398 2.72238   1
  10  -3   9 166.896 7.04027   1
  12   2  -9 6.55681 1.63434   3
 -12  -2   9 8.35823 1.74660   1
  11   2  -9 2.28384 1.18433   3
 -11  -2   9 1.95942 1.19266   1
  10   2  -9 121.929 5.59609   3
 -10  -2   9 113.239 5.43823   1
   9   2  -9 17.4545 2.06421   3
  -9  -2   9 17.6346 1.94378   1
   8   2  -9 14.7366 1.74932   3
  -8  -2   9 13.9355 1.64377   1
  -7  -2   9 17.6436 1.69466   1
   6   2  -9 120.748 5.10201   3
  -6  -2   9 129.195 5.13506   1
   5   2  -9 137.266 5.36091   3
  -5  -2   9 135.996 5.36874   1
   4   2  -9 729.262 23.9579   3
   4   2  -9 763.726 24.3372   2
  -4  -2   9 719.182 24.0357   1
   3   2  -9 345.171 11.6833   3
  -3  -2   9 350.871 11.8173   1
   2   2  -9 1.36211 0.50137   3
  -2  -2   9 0.95540 0.54475   1
  -2  -2   9 1.59048 0.54727   2
   1   2  -9 20.8899 1.31000   3
  -1  -2   9 18.6584 1.37491   1
  -1  -2   9 19.2697 1.37315   2
   0  -2   9 75.7569 3.37119   2
   0  -2   9 77.6156 3.21427   1
   1  -2   9 101.467 4.18213   2
   1  -2   9 93.6545 3.83102   1
   2  -2   9 52.7287 2.56415   1
   2  -2   9 59.9021 2.90847   2
   3  -2   9 22.4441 1.53654   1
   3  -2   9 26.4374 1.91446   2
   4  -2   9 22.6192 1.57598   1
   4  -2   9 20.2913 1.81958   2
   5  -2   9 417.279 14.1756   1
  -6   2  -9 8.43927 1.38607   2
   6  -2   9 8.42824 1.19196   1
  -7   2  -9 7.97168 1.45586   2
   7  -2   9 8.51137 1.22649   1
  -8   2  -9 2.74682 1.05267   2
   8  -2   9 2.01901 0.94168   1
  -9   2  -9 26.0923 2.28629   2
   9  -2   9 29.0223 2.33295   1
  10  -2   9 71.6603 3.97058   1
  11  -2   9 8.77149 1.71254   1
  12   1  -9 0.04315 1.11763   3
 -12  -1   9 0.58062 1.17195   1
  11   1  -9 12.4138 1.96169   3
 -11  -1   9 11.0548 1.87356   1
  10   1  -9 39.2228 2.96786   3
 -10  -1   9 34.2982 2.72310   1
   9   1  -9 8.33502 1.48809   3
  -9  -1   9 7.99097 1.44429   1
   8   1  -9 62.3676 3.48157   3
  -8  -1   9 71.5113 3.61129   1
   7   1  -9 5.14769 1.03292   3
  -7  -1   9 5.71017 1.09387   1
   6   1  -9 7.03723 1.09738   3
  -6  -1   9 5.36145 1.01433   1
   5   1  -9 84.4623 3.72311   3
  -5  -1   9 87.6579 3.82267   1
   4   1  -9 414.627 13.8162   3
   4   1  -9 423.582 13.7978   2
  -4  -1   9 397.064 13.8882   1
   3   1  -9 752.358 24.0012   3
   3   1  -9 755.849 24.5566   2
  -3  -1   9 723.650 24.1810   1
   2   1  -9 19.8155 1.31757   2
   2   1  -9 19.8121 1.28098   3
  -2  -1   9 19.6553 1.48958   1
   1   1  -9 61.9588 2.80028   2
   1   1  -9 66.6308 2.60958   3
  -1  -1   9 61.8909 2.83093   1
   0   1  -9 227.342 8.43991   2
   0   1  -9 246.166 7.87208   3
   0  -1   9 233.341 8.21668   1
  -1   1  -9 57.3223 2.74197   2
   1  -1   9 56.9158 2.58400   1
  -2   1  -9 577.141 19.8967   2
   2  -1   9 593.543 19.1803   1
  -3   1  -9 820.207 26.5993   2
   3  -1   9 758.751 25.5542   1
  -4   1  -9 20.9325 1.75788   2
   4  -1   9 21.9692 1.59828   1
  -5   1  -9 144.762 6.00327   2
   5  -1   9 149.608 5.70488   1
  -6   1  -9 206.897 8.01201   2
   6  -1   9 204.633 7.62915   1
  -7   1  -9 47.6564 2.85056   2
   7  -1   9 47.7236 2.73814   1
  -8   1  -9 25.4062 2.17753   2
   8  -1   9 25.4267 2.07969   1
  -9   1  -9 210.379 8.61930   2
   9  -1   9 233.284 8.69064   1
 -10   1  -9 3.27762 1.11857   2
  10  -1   9 4.92861 1.26988   1
  11  -1   9 1.10132 0.94284   1
  12  -1   9 13.4201 2.07498   1
  12   0  -9 17.3053 2.38341   3
 -12   0   9 18.5782 2.40827   1
  11   0  -9 3.06842 1.28758   3
 -11   0   9 3.22455 1.29290   1
  10   0  -9 5.07779 1.36489   3
 -10   0   9 3.46426 1.24979   1
   9   0  -9 -1.0260 0.77242   3
  -9   0   9 -1.4206 0.77850   1
   8   0  -9 95.7125 4.47177   3
  -8   0   9 90.1752 4.38512   1
   7   0  -9 9.48096 1.39770   3
  -7   0   9 8.13736 1.28405   1
   6   0  -9 13.7022 1.53902   3
  -6   0   9 16.5740 1.64598   1
   5   0  -9 2.34500 0.69209   3
  -5   0   9 2.14163 0.76375   1
   4   0  -9 18.6123 1.40761   3
   4   0  -9 22.0959 1.20178   2
  -4   0   9 20.4473 1.57088   1
   3   0  -9 27.8539 1.46637   2
   3   0  -9 24.1164 1.53904   3
  -3   0   9 27.0482 1.74180   1
   2   0  -9 1490.45 46.4176   3
   2   0  -9 1428.93 47.8576   2
  -2   0   9 1487.26 46.8453   1
   1   0  -9 119.697 4.59954   2
   1   0  -9 120.894 4.32978   3
  -1   0   9 122.265 4.68622   1
   0   0  -9 7.05216 0.64543   3
   0   0  -9 5.54991 0.85034   2
   0   0   9 5.05281 0.78451   1
  -1   0  -9 99.1961 4.17421   2
  -1   0  -9 112.825 3.58835   3
   1   0   9 95.1623 4.01942   1
  -2   0  -9 0.43164 0.50816   2
  -2   0  -9 0.54639 0.25197   3
   2   0   9 0.65750 0.48992   1
  -3   0  -9 31.9859 1.96132   2
   3   0   9 27.4585 1.73982   1
  -4   0  -9 77.0012 3.53388   2
   4   0   9 73.1238 3.28423   1
  -5   0  -9 27.8630 1.96291   2
   5   0   9 24.5161 1.73486   1
  -6   0  -9 67.0682 3.36118   2
   6   0   9 67.7013 3.24989   1
  -7   0  -9 128.169 5.55727   2
   7   0   9 135.799 5.46805   1
  -8   0  -9 0.21099 0.68475   2
   8   0   9 -0.2755 0.71390   1
  -9   0  -9 15.5227 1.83264   2
   9   0   9 19.8811 2.09221   1
 -10   0  -9 17.5766 1.96165   2
  10   0   9 17.4150 2.04858   1
  11   0   9 2.42827 1.04533   1
  12   0   9 24.7720 2.69322   1
 -12   1   9 9.33406 1.93017   1
  11  -1  -9 51.7842 3.66660   3
 -11   1   9 56.4435 3.76933   1
  10  -1  -9 27.8174 2.61668   3
 -10   1   9 28.8873 2.60338   1
   9  -1  -9 71.9701 3.95926   3
  -9   1   9 68.1642 3.83983   1
   8  -1  -9 117.017 5.32947   3
  -8   1   9 122.629 5.39560   1
   7  -1  -9 64.1844 3.34313   3
  -7   1   9 60.9232 3.30310   1
   6  -1  -9 90.2535 4.10666   3
  -6   1   9 91.6629 4.12962   1
   5  -1  -9 12.7806 1.38317   3
  -5   1   9 10.1901 1.28951   1
   4  -1  -9 28.2363 1.29285   2
   4  -1  -9 24.4755 1.65953   3
  -4   1   9 25.6328 1.78768   1
   3  -1  -9 -0.6525 0.31400   3
   3  -1  -9 0.36931 0.39227   2
  -3   1   9 -0.1511 0.48170   1
   2  -1  -9 6.59384 0.76122   2
   2  -1  -9 3.77754 0.63261   3
  -2   1   9 3.39323 0.76292   1
   1  -1  -9 520.442 17.6033   2
   1  -1  -9 538.404 16.9226   3
  -1   1   9 516.841 17.3419   1
   0  -1  -9 678.487 20.9109   3
   0  -1  -9 649.496 21.9435   2
   0   1   9 645.964 21.4517   1
  -1  -1  -9 6.82919 0.93601   2
  -1  -1  -9 7.81504 0.52771   3
   1   1   9 6.13716 0.88274   1
  -2  -1  -9 507.361 16.8914   2
   2   1   9 482.995 16.3420   1
  -3  -1  -9 1.02493 0.59464   2
   3   1   9 2.18031 0.60482   1
  -4  -1  -9 43.6820 2.35052   2
   4   1   9 37.4369 2.13106   1
  -5  -1  -9 480.147 16.5200   2
   5   1   9 473.622 15.9974   1
  -6  -1  -9 23.8401 1.84571   2
   6   1   9 21.2642 1.73268   1
  -7  -1  -9 13.1794 1.55622   2
   7   1   9 12.1272 1.50484   1
  -8  -1  -9 36.5408 2.41022   2
   8   1   9 38.1333 2.48186   1
  -9  -1  -9 86.0660 4.17286   2
   9   1   9 87.6307 4.29039   1
 -10  -1  -9 -0.3230 0.69158   2
  10   1   9 -0.6038 0.76212   1
  11   1   9 68.5789 4.01142   1
  12   1   9 21.3737 2.51975   1
  13   1   9 17.2909 2.40334   1
  11  -2  -9 11.2728 2.02999   3
 -11   2   9 10.3870 1.81476   1
  10  -2  -9 8.16693 1.58820   3
 -10   2   9 9.41206 1.72468   1
   9  -2  -9 31.9304 2.67962   3
  -9   2   9 30.6929 2.56267   1
   8  -2  -9 76.1902 4.00076   3
  -8   2   9 80.3804 4.05587   1
   7  -2  -9 7.59164 1.29345   3
  -7   2   9 6.20573 1.14999   1
   6  -2  -9 61.5747 3.23699   3
  -6   2   9 63.6164 3.29438   1
   5  -2  -9 79.9038 3.68440   3
  -5   2   9 82.4955 3.75583   1
   4  -2  -9 25.5588 1.72311   3
  -4   2   9 27.7502 1.85728   1
   3  -2  -9 217.914 7.33525   2
   3  -2  -9 208.679 7.49068   3
  -3   2   9 207.967 7.66220   1
   2  -2  -9 431.939 14.2506   3
   2  -2  -9 447.741 14.5554   2
  -2   2   9 420.451 14.5310   1
   1  -2  -9 510.652 16.4718   3
   1  -2  -9 523.145 17.0975   2
  -1   2   9 494.841 16.9326   1
   0  -2  -9 42.1507 1.93026   2
   0  -2  -9 32.0909 1.46758   3
   0   2   9 29.2175 1.83884   1
  -1  -2  -9 136.616 5.16474   2
  -1  -2  -9 136.125 4.45578   3
   1   2   9 129.514 5.05081   1
  -2  -2  -9 1.64431 0.61653   2
   2   2   9 2.41850 0.61341   1
  -3  -2  -9 15.6892 1.32201   2
   3   2   9 14.7798 1.28607   1
  -4  -2  -9 2.35565 0.70216   2
   4   2   9 1.26887 0.58276   1
  -5  -2  -9 8.34713 1.12261   2
   5   2   9 6.79442 0.99895   1
  -6  -2  -9 290.480 10.7850   2
   6   2   9 306.634 10.5399   1
  -7  -2  -9 1.32611 0.68635   2
   7   2   9 1.54996 0.73862   1
  -8  -2  -9 32.6937 2.27822   2
   8   2   9 36.8022 2.37096   1
  -9  -2  -9 1.05331 0.70248   2
   9   2   9 0.27410 0.73584   1
 -10  -2  -9 31.6632 2.28459   2
  10   2   9 28.3582 2.44921   1
  11   2   9 244.308 9.62988   1
  12   2   9 4.68779 1.46625   1
  13   2   9 -0.2978 1.02385   1
  11  -3  -9 -1.5057 0.90039   3
 -11   3   9 1.06985 1.10232   1
  10  -3  -9 21.3774 2.58832   3
 -10   3   9 23.7547 2.45045   1
   9  -3  -9 12.1201 1.82288   3
  -9   3   9 14.6440 1.87901   1
   8  -3  -9 24.8583 2.29655   3
  -8   3   9 28.8043 2.40047   1
   7  -3  -9 45.2708 2.85194   3
  -7   3   9 48.2026 2.90318   1
   6  -3  -9 145.281 5.99498   3
  -6   3   9 150.741 6.07782   1
   5  -3  -9 218.268 8.14178   3
  -5   3   9 223.246 8.21590   1
   4  -3  -9 28.2056 1.82825   3
  -4   3   9 25.2707 1.84842   1
   3  -3  -9 52.8959 2.25613   2
   3  -3  -9 56.9228 2.59228   3
  -3   3   9 51.6449 2.66251   1
   2  -3  -9 127.081 4.76373   3
   2  -3  -9 129.645 4.72637   2
  -2   3   9 126.385 4.99658   1
   1  -3  -9 1.85373 0.46013   3
   1  -3  -9 2.48085 0.57929   2
  -1   3   9 1.94851 0.61302   1
   0  -3  -9 169.924 6.15366   2
   0  -3  -9 167.722 5.69549   3
   0   3   9 165.015 6.16148   1
  -1  -3  -9 68.3584 3.01102   2
  -1  -3  -9 72.0734 2.52219   3
   1   3   9 69.5453 3.05051   1
  -2  -3  -9 0.26750 0.42798   2
   2   3   9 -0.0101 0.41255   1
  -3  -3  -9 77.4358 3.42045   2
   3   3   9 78.3952 3.41953   1
  -4  -3  -9 250.394 8.93263   2
   4   3   9 240.348 8.61835   1
  -5  -3  -9 13.0136 1.28035   2
   5   3   9 14.7398 1.31422   1
  -6  -3  -9 457.765 15.8180   2
   6   3   9 450.411 15.3277   1
  -7  -3  -9 412.954 14.5336   2
   7   3   9 411.250 14.1644   1
  -8  -3  -9 0.01539 0.63984   2
   8   3   9 -0.9775 0.54527   1
  -9  -3  -9 10.7880 1.43209   2
   9   3   9 9.38176 1.39642   1
 -10  -3  -9 0.19198 0.65476   2
  10   3   9 0.23663 0.85742   1
 -11  -3  -9 153.944 6.47409   2
  11   3   9 154.895 6.72808   1
  12   3   9 255.996 10.2270   1
  13   3   9 5.67541 1.52397   1
 -11   4   9 1.58749 1.17526   1
  10  -4  -9 39.0974 3.22009   3
 -10   4   9 37.3627 2.98643   1
   9  -4  -9 3.67791 1.34136   3
  -9   4   9 3.87703 1.21208   1
   8  -4  -9 3.43915 1.17201   3
  -8   4   9 2.92082 1.13110   1
   7  -4  -9 81.7869 4.10632   3
  -7   4   9 79.0313 4.03390   1
   6  -4  -9 97.6634 4.56395   3
  -6   4   9 102.156 4.58770   1
   5  -4  -9 26.7351 1.91988   3
  -5   4   9 20.5531 1.86814   1
   4  -4  -9 92.5583 4.05553   3
  -4   4   9 94.7045 4.13500   1
   3  -4  -9 134.074 4.90939   2
   3  -4  -9 129.241 5.12876   3
  -3   4   9 137.543 5.29582   1
   2  -4  -9 68.2144 2.86962   3
   2  -4  -9 63.4761 2.74581   2
  -2   4   9 65.2358 3.04466   1
   1  -4  -9 16.8891 1.14584   3
   1  -4  -9 15.6647 1.22209   2
  -1   4   9 16.3208 1.37944   1
   0  -4  -9 162.845 5.59144   3
   0  -4  -9 159.405 5.93448   2
   0   4   9 162.435 5.99988   1
  -1  -4  -9 1.56049 0.35423   3
  -1  -4  -9 1.48354 0.50949   2
   1   4   9 0.90881 0.50645   1
  -2  -4  -9 264.818 9.30297   2
   2   4   9 258.432 9.06113   1
  -3  -4  -9 22.6713 1.54061   2
   3   4   9 25.9581 1.59569   1
  -4  -4  -9 27.1257 1.67686   2
   4   4   9 22.8984 1.58439   1
  -5  -4  -9 7.51876 1.00878   2
   5   4   9 9.10148 1.07798   1
  -6  -4  -9 13.2836 1.42592   2
   6   4   9 12.0192 1.26227   1
  -7  -4  -9 4.40154 0.92194   2
   7   4   9 4.17469 0.92034   1
  -8  -4  -9 382.622 13.7290   2
   8   4   9 390.412 13.4732   1
  -9  -4  -9 72.9244 3.58939   2
   9   4   9 70.9543 3.67999   1
 -10  -4  -9 16.5845 1.77031   2
  10   4   9 19.9539 2.13411   1
 -11  -4  -9 29.9116 2.32296   2
  11   4   9 28.2349 2.55439   1
  12   4   9 53.9778 3.55297   1
  13   4   9 1.48822 1.14634   1
  14   4   9 0.88718 1.22766   1
  10  -5  -9 23.9336 2.77627   3
 -10   5   9 19.2344 2.33449   1
   9  -5  -9 103.099 5.33828   3
  -9   5   9 100.605 5.06702   1
   8  -5  -9 48.7569 3.28367   3
  -8   5   9 48.4017 3.20353   1
   7  -5  -9 1.75901 0.96988   3
  -7   5   9 1.74149 1.01468   1
   6  -5  -9 90.5641 4.47160   3
  -6   5   9 99.2723 4.49669   1
   5  -5  -9 17.0006 1.77434   3
  -5   5   9 14.6206 1.61206   1
   4  -5  -9 152.822 5.98875   3
  -4   5   9 150.810 5.98402   1
   3  -5  -9 371.976 12.8549   2
   3  -5  -9 379.215 12.8966   3
  -3   5   9 384.669 13.0255   1
   2  -5  -9 7.55011 0.98226   3
   2  -5  -9 7.29503 0.87024   2
  -2   5   9 9.35512 1.15737   1
   1  -5  -9 5.08427 0.74562   3
   1  -5  -9 5.68534 0.80079   2
  -1   5   9 4.06166 0.76653   1
   0  -5  -9 139.797 5.36681   2
   0  -5  -9 142.022 5.09255   3
   0   5   9 146.183 5.43259   1
  -1  -5  -9 97.1882 4.00160   2
  -1  -5  -9 101.330 3.62611   3
   1   5   9 98.0379 3.96779   1
  -2  -5  -9 822.973 27.4967   2
   2   5   9 832.470 26.7618   1
  -3  -5  -9 455.375 15.9902   2
   3   5   9 482.798 15.5995   1
  -4  -5  -9 2.07311 0.62240   2
   4   5   9 2.23138 0.60534   1
  -5  -5  -9 7.41234 0.99926   2
   5   5   9 6.52349 0.99528   1
  -6  -5  -9 26.5215 1.78473   2
   6   5   9 28.8617 1.84185   1
  -7  -5  -9 9.38210 1.18267   2
   7   5   9 10.1991 1.26361   1
  -8  -5  -9 16.6712 1.58112   2
   8   5   9 15.6902 1.65552   1
  -9  -5  -9 148.796 5.98811   2
   9   5   9 139.325 5.92446   1
 -10  -5  -9 23.7903 1.94633   2
  10   5   9 25.4587 2.14040   1
 -11  -5  -9 29.0525 2.22345   2
  11   5   9 28.1797 2.49586   1
  12   5   9 38.0537 2.90712   1
  13   5   9 76.9889 4.53652   1
  14   5   9 25.0206 2.82206   1
 -10   6   9 17.3188 2.21750   1
   9  -6  -9 6.23924 1.56668   3
  -9   6   9 5.30620 1.38702   1
   8  -6  -9 192.299 8.07782   3
  -8   6   9 187.539 7.75168   1
   7  -6  -9 4.56883 1.27652   3
  -7   6   9 4.50480 1.16899   1
   6  -6  -9 0.24728 0.84896   3
  -6   6   9 0.12731 0.77516   1
   5  -6  -9 3.02770 1.00076   3
  -5   6   9 1.61653 0.83310   1
   4  -6  -9 14.6697 1.59654   3
  -4   6   9 15.9415 1.62455   1
   3  -6  -9 41.2669 2.32893   3
   3  -6  -9 37.4304 1.97145   2
  -3   6   9 39.2052 2.31337   1
   2  -6  -9 54.8282 2.66005   3
   2  -6  -9 51.7548 2.49942   2
  -2   6   9 53.2846 2.71122   1
   1  -6  -9 20.0631 1.42093   3
   1  -6  -9 20.1077 1.40546   2
  -1   6   9 20.5754 1.54617   1
   0  -6  -9 188.346 6.64325   3
   0  -6  -9 183.513 6.92368   2
   0   6   9 194.363 6.87439   1
  -1  -6  -9 96.4312 3.97931   2
   1   6   9 96.9704 3.90621   1
  -2  -6  -9 30.4985 1.87387   2
   2   6   9 33.8545 1.84535   1
  -3  -6  -9 29.3012 1.78809   2
   3   6   9 30.7976 1.77835   1
  -4  -6  -9 80.1213 3.51816   2
   4   6   9 79.2306 3.39137   1
  -5  -6  -9 7.53024 1.00751   2
   5   6   9 6.72966 0.91833   1
  -6  -6  -9 2.67967 0.76145   2
   6   6   9 3.76289 0.80185   1
  -7  -6  -9 26.1724 1.85285   2
   7   6   9 33.3422 2.04056   1
  -8  -6  -9 261.116 9.58983   2
   8   6   9 256.764 9.38919   1
  -9  -6  -9 0.60436 0.58612   2
   9   6   9 -0.0269 0.70417   1
 -10  -6  -9 112.587 4.96153   2
  10   6   9 112.084 5.06930   1
 -11  -6  -9 45.5415 2.79220   2
  11   6   9 44.2382 2.96511   1
  12   6   9 49.1332 3.27684   1
  13   6   9 5.89893 1.52248   1
  14   6   9 -0.3615 0.97179   1
   8  -7  -9 4.28791 1.33027   3
   7  -7  -9 1.73144 1.03052   3
  -7   7   9 2.86670 1.09999   1
   6  -7  -9 176.437 7.57315   3
  -6   7   9 191.550 7.44404   1
   5  -7  -9 76.4043 3.95518   3
  -5   7   9 75.8959 3.80004   1
   4  -7  -9 160.101 6.62036   3
  -4   7   9 170.920 6.54829   1
   3  -7  -9 6.52032 0.90684   2
   3  -7  -9 6.46192 1.15995   3
  -3   7   9 7.77819 1.14460   1
   2  -7  -9 15.6034 1.30288   2
   2  -7  -9 15.7007 1.49177   3
  -2   7   9 16.2194 1.47839   1
   1  -7  -9 373.190 12.9430   2
   1  -7  -9 380.201 12.6595   3
  -1   7   9 363.204 12.6684   1
   0  -7  -9 29.6505 1.83484   2
   0  -7  -9 29.2811 1.72986   3
   0   7   9 29.8190 1.79888   1
  -1  -7  -9 104.065 4.30813   2
   1   7   9 103.349 4.11120   1
  -2  -7  -9 27.1309 1.79866   2
   2   7   9 29.9173 1.69827   1
  -3  -7  -9 274.296 9.89570   2
   3   7   9 276.117 9.48681   1
  -4  -7  -9 18.9731 1.50517   2
   4   7   9 19.5417 1.43428   1
  -5  -7  -9 671.380 23.1104   2
   5   7   9 696.602 22.3759   1
  -6  -7  -9 142.795 5.78111   2
   6   7   9 147.299 5.60137   1
  -7  -7  -9 221.399 8.44484   2
   7   7   9 228.797 8.20306   1
  -8  -7  -9 68.4737 3.35796   2
   8   7   9 64.6580 3.25660   1
  -9  -7  -9 39.1262 2.48045   2
   9   7   9 40.4217 2.49707   1
 -10  -7  -9 18.6073 1.88542   2
  10   7   9 16.7256 1.77324   1
 -11  -7  -9 -0.5995 0.71838   2
  11   7   9 -1.4368 0.70010   1
  12   7   9 -0.2202 0.82851   1
  13   7   9 49.2423 3.38278   1
  14   7   9 211.881 8.98425   1
   8  -8  -9 0.81101 1.14723   3
   7  -8  -9 21.3681 2.43321   3
   6  -8  -9 -0.3058 0.77920   3
   5  -8  -9 40.4470 2.92809   3
   4  -8  -9 4.08626 1.11239   3
  -4   8   9 4.64142 1.02917   1
   3  -8  -9 120.844 5.25584   3
   3  -8  -9 119.792 5.02578   2
  -3   8   9 124.813 5.06752   1
   2  -8  -9 9.44327 1.13022   2
   2  -8  -9 10.0157 1.30362   3
  -2   8   9 7.54368 1.09225   1
   1  -8  -9 9.54163 1.19355   3
   1  -8  -9 10.4296 1.20865   2
  -1   8   9 8.61619 1.09617   1
   0  -8  -9 77.6220 3.53283   2
   0   8   9 76.9646 3.33760   1
  -1  -8  -9 398.568 13.8759   2
   1   8   9 394.522 13.2828   1
  -2  -8  -9 81.4204 3.68244   2
   2   8   9 81.0752 3.37679   1
  -3  -8  -9 69.6868 3.32545   2
   3   8   9 72.2020 3.05470   1
  -4  -8  -9 2.19513 0.72083   2
   4   8   9 1.02429 0.54788   1
  -5  -8  -9 362.152 12.9833   2
   5   8   9 370.509 12.4241   1
  -6  -8  -9 0.21829 0.58186   2
   6   8   9 -0.1048 0.53899   1
  -7  -8  -9 1.31924 0.62920   2
   7   8   9 1.03068 0.61159   1
  -8  -8  -9 3.33675 0.90121   2
   8   8   9 5.06566 0.95552   1
  -9  -8  -9 195.693 7.63125   2
   9   8   9 190.529 7.39705   1
 -10  -8  -9 16.1665 1.76577   2
  10   8   9 19.1960 1.95073   1
 -11  -8  -9 510.666 17.6865   2
  11   8   9 488.932 17.3363   1
 -12  -8  -9 17.7786 1.95540   2
  12   8   9 17.9049 2.09954   1
  13   8   9 3.56273 1.24965   1
  14   8   9 4.21369 1.40019   1
   7  -9  -9 11.5347 2.01108   3
   6  -9  -9 3.21498 1.26539   3
   5  -9  -9 3.75898 1.20515   3
   4  -9  -9 32.7155 2.53961   3
   3  -9  -9 28.2500 2.34613   3
   2  -9  -9 13.4104 1.41878   2
   2  -9  -9 16.9876 1.83492   3
   1  -9  -9 30.0385 1.99676   2
   0  -9  -9 180.000 7.20729   2
   0   9   9 198.794 6.89609   1
  -1  -9  -9 98.4955 4.29634   2
   1   9   9 93.8965 3.84734   1
  -2  -9  -9 18.9440 1.64527   2
   2   9   9 17.7396 1.33916   1
  -3  -9  -9 5.35046 0.96483   2
   3   9   9 3.89984 0.71778   1
  -4  -9  -9 61.1311 3.16674   2
   4   9   9 65.6866 2.85526   1
  -5  -9  -9 15.6170 1.62628   2
   5   9   9 15.1440 1.30089   1
  -6  -9  -9 688.431 23.6712   2
   6   9   9 700.158 22.7273   1
  -7  -9  -9 143.969 6.06709   2
   7   9   9 151.363 5.73671   1
  -8  -9  -9 163.254 6.66673   2
   8   9   9 164.596 6.31690   1
  -9  -9  -9 11.6034 1.53351   2
   9   9   9 12.4966 1.44029   1
 -10  -9  -9 23.5737 2.03654   2
  10   9   9 19.0247 1.84900   1
 -11  -9  -9 399.858 14.5902   2
  11   9   9 405.334 14.2890   1
 -12  -9  -9 18.6215 2.04347   2
  12   9   9 16.5565 1.93882   1
  13   9   9 35.3070 2.84082   1
  14   9   9 30.3173 2.76690   1
   6 -10  -9 2.14179 1.22552   3
   5 -10  -9 3.67492 1.26818   3
   4 -10  -9 102.230 5.12649   3
   2 -10  -9 65.2920 3.25378   2
   1 -10  -9 0.10770 0.60460   2
   0 -10  -9 4.53310 0.92686   2
  -1 -10  -9 69.9349 3.47373   2
  -2 -10  -9 33.6380 2.28309   2
  -3 -10  -9 156.858 6.41192   2
  -4 -10  -9 64.0074 3.33466   2
   4  10   9 66.1918 2.88876   1
  -5 -10  -9 25.2153 2.00181   2
   5  10   9 25.4502 1.65087   1
  -6 -10  -9 27.8534 2.11195   2
   6  10   9 28.1952 1.77404   1
  -7 -10  -9 5.54657 1.07052   2
   7  10   9 5.73061 0.94964   1
  -8 -10  -9 111.804 5.03308   2
   8  10   9 111.784 4.65421   1
  -9 -10  -9 26.0725 2.17433   2
   9  10   9 27.4460 2.00444   1
 -10 -10  -9 4.94598 1.12772   2
  10  10   9 3.65769 0.99987   1
 -11 -10  -9 25.1018 2.17383   2
  11  10   9 24.0871 2.12591   1
 -12 -10  -9 33.9215 2.56670   2
  12  10   9 32.4001 2.55258   1
  13  10   9 22.8590 2.36992   1
  14  10   9 4.46436 1.34165   1
   2 -11  -9 1.41535 0.76488   2
   1 -11  -9 39.0511 2.51105   2
   0 -11  -9 0.97181 0.75259   2
  -1 -11  -9 14.4044 1.67647   2
  -2 -11  -9 83.3125 4.08422   2
  -3 -11  -9 341.213 12.5136   2
  -4 -11  -9 23.2941 2.06406   2
  -5 -11  -9 7.72733 1.26635   2
  -6 -11  -9 71.9035 3.75260   2
  -7 -11  -9 11.8261 1.59256   2
  -8 -11  -9 22.7519 2.05366   2
   8  11   9 22.4143 1.76359   1
  -9 -11  -9 53.1726 3.25473   2
   9  11   9 66.1075 3.13370   1
 -10 -11  -9 0.69565 0.77979   2
  10  11   9 0.58832 0.66688   1
 -11 -11  -9 10.0387 1.58163   2
  11  11   9 9.17058 1.39956   1
 -12 -11  -9 8.08085 1.50889   2
  12  11   9 8.60000 1.45649   1
  13  11   9 -0.7339 0.82103   1
  14  11   9 8.53486 1.66191   1
   1 -12  -9 7.62390 1.25967   2
   0 -12  -9 32.7018 2.35795   2
  -1 -12  -9 -0.2448 0.68486   2
  -2 -12  -9 149.343 6.36867   2
  -3 -12  -9 74.6781 3.91316   2
  -4 -12  -9 11.9086 1.62481   2
  -5 -12  -9 44.7860 2.92731   2
  -6 -12  -9 40.6453 2.82273   2
  -7 -12  -9 55.9205 3.35318   2
  -8 -12  -9 64.1254 3.60095   2
  -9 -12  -9 42.6625 2.92167   2
 -10 -12  -9 65.5437 3.75619   2
 -11 -12  -9 1.21194 0.91603   2
 -12 -12  -9 43.8576 3.05697   2
[truncated: 256,970 more chars]
