# Supplementary material for: Tuning of tetrathiafulvalene properties: versatile synthesis of N-arylated monopyrrolotetrathiafulvalenes via Ullmann-type coupling reactions
Source: Beilstein J Org Chem. 2015 May 21;11:860–8. doi: 10.3762/bjoc.11.96 (PMC4464400; doi:10.3762/bjoc.11.96)
Supplement: File 2 — Zip archive containing X-ray crystallographic data for 4a (CCDC 987551), 4b (CCDC 1049639), 4d (CCDC 1049638) and 4e (CCDC 1049637). [file Beilstein_J_Org_Chem-11-860-s002.zip › 4d.cif]

 
data_Prosp14mz026_0m
 
_audit_creation_method            SHELXL-2013
_chemical_name_systematic
;
2-[4,5-Bis(propylthio)-1,3-dithiol-2-ylidene]-
5-(4-nitrophenyl)-5H-1,3-dithiolo[4,5-c]pyrrole
;
_chemical_name_common             ?
_chemical_melting_point           513
_chemical_formula_moiety          ?
_chemical_formula_sum
 'C20 H20 N2 O2 S6' 
_chemical_formula_weight          512.74

loop_
 _atom_type_symbol
 _atom_type_description
 _atom_type_scat_dispersion_real
 _atom_type_scat_dispersion_imag
 _atom_type_scat_source
 'C'  'C'   0.0181   0.0091
 'International Tables Vol C Tables 4.2.6.8 and 6.1.1.4'
 'H'  'H'   0.0000   0.0000
 'International Tables Vol C Tables 4.2.6.8 and 6.1.1.4'
 'N'  'N'   0.0311   0.0180
 'International Tables Vol C Tables 4.2.6.8 and 6.1.1.4'
 'O'  'O'   0.0492   0.0322
 'International Tables Vol C Tables 4.2.6.8 and 6.1.1.4'
 'S'  'S'   0.3331   0.5567
 'International Tables Vol C Tables 4.2.6.8 and 6.1.1.4'
 
_space_group_crystal_system       monoclinic
_space_group_IT_number            14
_space_group_name_H-M_alt         'P 21/c'
_space_group_name_Hall            '-P 2ybc'
 
_shelx_space_group_comment
;
The symmetry employed for this shelxl refinement is uniquely defined
by the following loop, which should always be used as a source of
symmetry information in preference to the above space-group names.
They are only intended as comments.
;
 
loop_
 _space_group_symop_operation_xyz
 'x, y, z'
 '-x, y+1/2, -z+1/2'
 '-x, -y, -z'
 'x, -y-1/2, z-1/2'
 
_cell_length_a                    10.9203(13)
_cell_length_b                    11.8068(14)
_cell_length_c                    34.711(4)
_cell_angle_alpha                 90
_cell_angle_beta                  91.759(4)
_cell_angle_gamma                 90
_cell_volume                      4473.3(9)
_cell_formula_units_Z             8
_cell_measurement_temperature     100(2)
_cell_measurement_reflns_used     9957
_cell_measurement_theta_min       2.5471
_cell_measurement_theta_max       66.9736 
 
_exptl_crystal_description        plate 
_exptl_crystal_colour             red
_exptl_crystal_density_meas       ? 
_exptl_crystal_density_method     ?              
_exptl_crystal_density_diffrn     1.523          
_exptl_crystal_F_000              2128
_exptl_transmission_factor_min    ?                                             
_exptl_transmission_factor_max    ?                                             
_exptl_crystal_size_max           0.340
_exptl_crystal_size_mid           0.270
_exptl_crystal_size_min           0.020
_exptl_absorpt_coefficient_mu     5.827
_shelx_estimated_absorpt_T_min    0.242
_shelx_estimated_absorpt_T_max    0.892
_exptl_absorpt_correction_type    'multi-scan'
_exptl_absorpt_correction_T_min   0.5033
_exptl_absorpt_correction_T_max   0.7529
_exptl_absorpt_process_details    'Apex2 v2014.1-0 (Bruker, 2014)'
 
_exptl_special_details
;
 ?
;
 
_diffrn_ambient_temperature       100(2)
_diffrn_radiation_wavelength      1.54178
_diffrn_radiation_type            CuK\a
_diffrn_source                    'I-mu-S microsource X-ray tube'
_diffrn_radiation_monochromator   'laterally graded multilayer (Goebel) mirror'   
_diffrn_measurement_device_type   'Bruker AXS Prospector CCD diffractometer' 
_diffrn_measurement_method        'omega and phi scans'
_diffrn_detector_area_resol_mean  ? 
_diffrn_reflns_number             32114
_diffrn_reflns_av_unetI/netI      0.0406
_diffrn_reflns_av_R_equivalents   0.0475
_diffrn_reflns_limit_h_min        -12
_diffrn_reflns_limit_h_max        11
_diffrn_reflns_limit_k_min        -13
_diffrn_reflns_limit_k_max        13
_diffrn_reflns_limit_l_min        -41
_diffrn_reflns_limit_l_max        41
_diffrn_reflns_theta_min          3.955
_diffrn_reflns_theta_max          67.203
_diffrn_reflns_theta_full         67.679
_diffrn_measured_fraction_theta_max   0.956
_diffrn_measured_fraction_theta_full  0.946
_diffrn_reflns_Laue_measured_fraction_max    0.956
_diffrn_reflns_Laue_measured_fraction_full   0.946
_diffrn_reflns_point_group_measured_fraction_max   0.956
_diffrn_reflns_point_group_measured_fraction_full  0.946
_reflns_number_total              7651
_reflns_number_gt                 7112
_reflns_threshold_expression      'I > 2\s(I)'
_reflns_Friedel_coverage          0.000
_reflns_Friedel_fraction_max      .
_reflns_Friedel_fraction_full     .
 
_reflns_special_details
;
 Reflections were merged by SHELXL according to the crystal
 class for the calculation of statistics and refinement.
 
 _reflns_Friedel_fraction is defined as the number of unique
 Friedel pairs measured divided by the number that would be
 possible theoretically, ignoring centric projections and
 systematic absences.
;
 
_computing_data_collection        'Apex2 v2014.1-0 (Bruker, 2014)' 
_computing_cell_refinement        'SAINT V8.34A (Bruker, 2014)' 
_computing_data_reduction         'SAINT V8.34A (Bruker, 2014)'
_computing_structure_solution     'SHELXS-97 (Sheldrick, 2008)' 
_computing_structure_refinement   
;  
SHELXL-2013 (Sheldrick, 2013), 
SHELXLE Rev645 (H\"ubschle et al., 2011)
; 
_computing_molecular_graphics     ? 
_computing_publication_material   ?
 
_refine_special_details
;
 ?
;
_refine_ls_structure_factor_coef  Fsqd
_refine_ls_matrix_type            full
_refine_ls_weighting_scheme       calc
_refine_ls_weighting_details
'w=1/[\s^2^(Fo^2^)+(0.0001P)^2^+58.3546P] where P=(Fo^2^+2Fc^2^)/3'
_atom_sites_solution_primary      direct 
_atom_sites_solution_secondary    difmap
_atom_sites_solution_hydrogens    geom
_refine_ls_hydrogen_treatment     constr
_refine_ls_extinction_method      none
_refine_ls_extinction_coef        .
_refine_ls_number_reflns          7651
_refine_ls_number_parameters      545
_refine_ls_number_restraints      0
_refine_ls_R_factor_all           0.0878
_refine_ls_R_factor_gt            0.0846
_refine_ls_wR_factor_ref          0.2126
_refine_ls_wR_factor_gt           0.2114
_refine_ls_goodness_of_fit_ref    1.216
_refine_ls_restrained_S_all       1.216
_refine_ls_shift/su_max           0.000
_refine_ls_shift/su_mean          0.000
 
loop_
 _atom_site_label
 _atom_site_type_symbol
 _atom_site_fract_x
 _atom_site_fract_y
 _atom_site_fract_z
 _atom_site_U_iso_or_equiv
 _atom_site_adp_type
 _atom_site_occupancy
 _atom_site_site_symmetry_order  
 _atom_site_calc_flag
 _atom_site_refinement_flags_posn
 _atom_site_refinement_flags_adp
 _atom_site_refinement_flags_occupancy
 _atom_site_disorder_assembly
 _atom_site_disorder_group
C1 C 0.6448(6) 0.9439(6) 0.11319(19) 0.0230(14) Uani 1 1 d . . . . .
C2 C 0.5961(6) 0.8494(6) 0.12791(19) 0.0232(15) Uani 1 1 d . . . . .
C3 C 0.7896(6) 0.8939(5) 0.17168(19) 0.0198(14) Uani 1 1 d . . . . .
C4 C 0.8833(7) 0.8927(6) 0.19692(19) 0.0230(15) Uani 1 1 d . . . . .
C5 C 1.1941(6) 0.9700(6) 0.25191(19) 0.0202(14) Uani 1 1 d . . . . .
H5 H 1.2449 1.0327 0.2461 0.024 Uiso 1 1 calc R U . . .
C6 C 1.0865(6) 0.9416(5) 0.23365(19) 0.0196(14) Uani 1 1 d . . . . .
C7 C 1.0410(6) 0.8417(6) 0.25135(19) 0.0209(14) Uani 1 1 d . . . . .
C8 C 1.1203(7) 0.8104(6) 0.28025(19) 0.0243(15) Uani 1 1 d . . . . .
H8 H 1.1125 0.7472 0.2969 0.029 Uiso 1 1 calc R U . . .
C9 C 1.3165(6) 0.8911(6) 0.30709(18) 0.0208(14) Uani 1 1 d . . . . .
C10 C 1.3936(6) 0.9852(6) 0.3094(2) 0.0215(14) Uani 1 1 d . . . . .
H10 H 1.3770 1.0490 0.2934 0.026 Uiso 1 1 calc R U . . .
C11 C 1.4935(6) 0.9866(6) 0.3347(2) 0.0236(15) Uani 1 1 d . . . . .
H11 H 1.5473 1.0498 0.3357 0.028 Uiso 1 1 calc R U . . .
C12 C 1.5138(7) 0.8939(6) 0.35848(19) 0.0247(15) Uani 1 1 d . . . . .
C13 C 1.4397(6) 0.7993(6) 0.35684(19) 0.0227(14) Uani 1 1 d . . . . .
H13 H 1.4570 0.7365 0.3732 0.027 Uiso 1 1 calc R U . . .
C14 C 1.3396(7) 0.7964(6) 0.33122(19) 0.0243(15) Uani 1 1 d . . . . .
H14 H 1.2876 0.7319 0.3299 0.029 Uiso 1 1 calc R U . . .
C15 C 0.6896(7) 1.1217(6) 0.0623(2) 0.0269(16) Uani 1 1 d . . . . .
H15A H 0.7131 1.1682 0.0851 0.032 Uiso 1 1 calc R U . . .
H15B H 0.7637 1.0828 0.0532 0.032 Uiso 1 1 calc R U . . .
C16 C 0.6341(7) 1.1964(6) 0.0303(2) 0.0309(17) Uani 1 1 d . . . . .
H16A H 0.6138 1.1492 0.0074 0.037 Uiso 1 1 calc R U . . .
H16B H 0.5571 1.2307 0.0392 0.037 Uiso 1 1 calc R U . . .
C17 C 0.7225(8) 1.2901(7) 0.0192(3) 0.041(2) Uani 1 1 d . . . . .
H17A H 0.8020 1.2568 0.0133 0.049 Uiso 1 1 calc R U . . .
H17B H 0.7330 1.3435 0.0406 0.049 Uiso 1 1 calc R U . . .
H17C H 0.6894 1.3302 -0.0036 0.049 Uiso 1 1 calc R U . . .
C18 C 0.5218(7) 0.6669(6) 0.0832(2) 0.0288(16) Uani 1 1 d . . . . .
H18A H 0.5810 0.6235 0.0995 0.035 Uiso 1 1 calc R U . . .
H18B H 0.4537 0.6153 0.0757 0.035 Uiso 1 1 calc R U . . .
C19 C 0.5852(7) 0.7058(7) 0.0469(2) 0.0300(16) Uani 1 1 d . . . . .
H19A H 0.6524 0.7586 0.0542 0.036 Uiso 1 1 calc R U . . .
H19B H 0.5257 0.7474 0.0301 0.036 Uiso 1 1 calc R U . . .
C20 C 0.6372(9) 0.6063(8) 0.0246(3) 0.049(2) Uani 1 1 d . . . . .
H20A H 0.6641 0.6327 -0.0006 0.074 Uiso 1 1 calc R U . . .
H20B H 0.5738 0.5483 0.0208 0.074 Uiso 1 1 calc R U . . .
H20C H 0.7072 0.5740 0.0392 0.074 Uiso 1 1 calc R U . . .
C21 C 0.1519(7) 1.0867(6) 0.11235(19) 0.0231(15) Uani 1 1 d . . . . .
C22 C 0.1061(7) 1.1833(6) 0.12559(19) 0.0230(15) Uani 1 1 d . . . . .
C23 C 0.2972(6) 1.1421(6) 0.17096(19) 0.0206(14) Uani 1 1 d . . . . .
C24 C 0.3872(6) 1.1437(5) 0.19713(19) 0.0206(14) Uani 1 1 d . . . . .
C25 C 0.6902(6) 1.0620(6) 0.25472(18) 0.0212(14) Uani 1 1 d . . . . .
H25 H 0.7381 0.9967 0.2499 0.025 Uiso 1 1 calc R U . . .
C26 C 0.5854(6) 1.0917(6) 0.23600(19) 0.0208(14) Uani 1 1 d . . . . .
C27 C 0.5421(6) 1.1947(6) 0.25188(19) 0.0191(13) Uani 1 1 d . . . . .
C28 C 0.6240(6) 1.2264(5) 0.28046(18) 0.0179(13) Uani 1 1 d . . . . .
H28 H 0.6191 1.2922 0.2961 0.021 Uiso 1 1 calc R U . . .
C29 C 0.8194(6) 1.1460(6) 0.30792(18) 0.0179(13) Uani 1 1 d . . . . .
C30 C 0.8374(7) 1.2336(6) 0.3344(2) 0.0237(15) Uani 1 1 d . . . . .
H30 H 0.7790 1.2931 0.3354 0.028 Uiso 1 1 calc R U . . .
C31 C 0.9377(7) 1.2353(6) 0.3588(2) 0.0287(16) Uani 1 1 d . . . . .
H31 H 0.9493 1.2951 0.3769 0.034 Uiso 1 1 calc R U . . .
C32 C 1.0217(6) 1.1485(6) 0.35685(19) 0.0218(14) Uani 1 1 d . . . . .
C33 C 1.0078(7) 1.0608(6) 0.3306(2) 0.0262(15) Uani 1 1 d . . . . .
H33 H 1.0679 1.0028 0.3293 0.031 Uiso 1 1 calc R U . . .
C34 C 0.9047(6) 1.0593(6) 0.3064(2) 0.0251(15) Uani 1 1 d . . . . .
H34 H 0.8924 0.9986 0.2887 0.030 Uiso 1 1 calc R U . . .
C35 C 0.2116(7) 0.9865(7) 0.0434(2) 0.0303(17) Uani 1 1 d . . . . .
H35A H 0.2849 0.9602 0.0583 0.036 Uiso 1 1 calc R U . . .
H35B H 0.1900 0.9273 0.0242 0.036 Uiso 1 1 calc R U . . .
C36 C 0.2437(7) 1.0949(7) 0.0222(2) 0.0344(18) Uani 1 1 d . . . . .
H36A H 0.3177 1.0816 0.0071 0.041 Uiso 1 1 calc R U . . .
H36B H 0.2633 1.1549 0.0414 0.041 Uiso 1 1 calc R U . . .
C37 C 0.1402(8) 1.1362(7) -0.0049(2) 0.0369(19) Uani 1 1 d . . . . .
H37A H 0.1625 1.2096 -0.0158 0.055 Uiso 1 1 calc R U . . .
H37B H 0.0649 1.1444 0.0096 0.055 Uiso 1 1 calc R U . . .
H37C H 0.1268 1.0811 -0.0257 0.055 Uiso 1 1 calc R U . . .
C38 C 0.0163(8) 1.3856(6) 0.0932(2) 0.0311(17) Uani 1 1 d . . . . .
H38A H -0.0559 1.4364 0.0928 0.037 Uiso 1 1 calc R U . . .
H38B H 0.0769 1.4164 0.1122 0.037 Uiso 1 1 calc R U . . .
C39 C 0.0716(7) 1.3878(7) 0.0539(2) 0.0297(16) Uani 1 1 d . . . . .
H39A H 0.0140 1.3531 0.0348 0.036 Uiso 1 1 calc R U . . .
H39B H 0.1484 1.3433 0.0544 0.036 Uiso 1 1 calc R U . . .
C40 C 0.0985(8) 1.5114(7) 0.0424(3) 0.041(2) Uani 1 1 d . . . . .
H40A H 0.1269 1.5132 0.0158 0.062 Uiso 1 1 calc R U . . .
H40B H 0.1621 1.5428 0.0598 0.062 Uiso 1 1 calc R U . . .
H40C H 0.0237 1.5567 0.0441 0.062 Uiso 1 1 calc R U . . .
N1 N 1.2157(5) 0.8894(5) 0.28076(15) 0.0201(12) Uani 1 1 d . . . . .
N2 N 1.6180(5) 0.8954(5) 0.38584(17) 0.0276(14) Uani 1 1 d . . . . .
N3 N 0.7158(5) 1.1446(5) 0.28247(16) 0.0199(12) Uani 1 1 d . . . . .
N4 N 1.1296(6) 1.1487(6) 0.38299(17) 0.0297(14) Uani 1 1 d . . . . .
O1 O 1.6897(5) 0.9765(5) 0.38460(17) 0.0365(13) Uani 1 1 d . . . . .
O2 O 1.6298(5) 0.8171(5) 0.40897(16) 0.0396(14) Uani 1 1 d . . . . .
O3 O 1.2015(5) 1.0690(5) 0.38149(16) 0.0354(13) Uani 1 1 d . . . . .
O4 O 1.1411(5) 1.2281(5) 0.40588(15) 0.0363(13) Uani 1 1 d . . . . .
S1 S 0.57381(17) 1.01863(15) 0.07474(5) 0.0277(4) Uani 1 1 d . . . . .
S2 S 0.46142(16) 0.78346(15) 0.11126(5) 0.0246(4) Uani 1 1 d . . . . .
S3 S 0.77512(16) 1.00104(14) 0.13623(5) 0.0230(4) Uani 1 1 d . . . . .
S4 S 0.66862(15) 0.79492(14) 0.17033(5) 0.0219(4) Uani 1 1 d . . . . .
S5 S 0.99687(16) 1.00054(14) 0.19647(5) 0.0236(4) Uani 1 1 d . . . . .
S6 S 0.89860(15) 0.79015(14) 0.23417(5) 0.0217(4) Uani 1 1 d . . . . .
S7 S 0.08492(17) 1.00280(15) 0.07606(5) 0.0268(4) Uani 1 1 d . . . . .
S8 S -0.03131(17) 1.24554(15) 0.10937(5) 0.0274(4) Uani 1 1 d . . . . .
S9 S 0.28031(16) 1.02973(14) 0.13752(5) 0.0244(4) Uani 1 1 d . . . . .
S10 S 0.17635(16) 1.24177(14) 0.16790(5) 0.0228(4) Uani 1 1 d . . . . .
S11 S 0.49640(16) 1.03134(14) 0.19877(5) 0.0227(4) Uani 1 1 d . . . . .
S12 S 0.40544(15) 1.24936(14) 0.23313(5) 0.0216(4) Uani 1 1 d . . . . .
 
loop_
 _atom_site_aniso_label
 _atom_site_aniso_U_11
 _atom_site_aniso_U_22
 _atom_site_aniso_U_33
 _atom_site_aniso_U_23
 _atom_site_aniso_U_13
 _atom_site_aniso_U_12
C1 0.019(4) 0.023(4) 0.027(3) -0.001(3) 0.002(3) 0.005(3)
C2 0.019(4) 0.025(4) 0.026(3) -0.001(3) -0.001(3) 0.001(3)
C3 0.020(4) 0.010(3) 0.029(3) 0.000(3) 0.003(3) 0.001(3)
C4 0.029(4) 0.015(3) 0.025(3) 0.000(3) 0.007(3) 0.005(3)
C5 0.016(3) 0.015(3) 0.029(3) 0.003(3) 0.003(3) 0.000(3)
C6 0.019(3) 0.012(3) 0.028(3) 0.002(3) 0.005(3) 0.002(3)
C7 0.022(4) 0.015(3) 0.026(3) -0.001(3) 0.005(3) 0.001(3)
C8 0.034(4) 0.014(3) 0.025(3) 0.002(3) 0.005(3) 0.003(3)
C9 0.025(4) 0.015(3) 0.023(3) -0.001(3) 0.005(3) 0.003(3)
C10 0.017(3) 0.015(3) 0.033(4) 0.001(3) 0.001(3) 0.002(3)
C11 0.010(3) 0.027(4) 0.034(4) -0.004(3) 0.003(3) 0.002(3)
C12 0.027(4) 0.024(4) 0.022(3) -0.003(3) 0.001(3) 0.003(3)
C13 0.018(4) 0.023(4) 0.027(3) 0.001(3) 0.004(3) 0.003(3)
C14 0.030(4) 0.015(3) 0.028(3) 0.000(3) 0.003(3) 0.003(3)
C15 0.022(4) 0.024(4) 0.035(4) 0.005(3) -0.001(3) 0.002(3)
C16 0.026(4) 0.028(4) 0.038(4) 0.009(3) -0.002(3) 0.001(3)
C17 0.036(5) 0.031(4) 0.056(5) 0.013(4) -0.004(4) -0.004(4)
C18 0.022(4) 0.022(4) 0.041(4) 0.000(3) -0.004(3) -0.005(3)
C19 0.022(4) 0.033(4) 0.035(4) -0.003(3) -0.001(3) -0.006(3)
C20 0.051(6) 0.048(6) 0.049(5) -0.019(4) 0.003(4) -0.012(5)
C21 0.025(4) 0.018(3) 0.026(3) 0.004(3) 0.002(3) -0.005(3)
C22 0.026(4) 0.017(3) 0.026(3) 0.003(3) 0.002(3) -0.007(3)
C23 0.013(3) 0.023(4) 0.026(3) 0.000(3) 0.004(3) -0.001(3)
C24 0.024(4) 0.013(3) 0.025(3) 0.001(3) 0.003(3) 0.000(3)
C25 0.020(4) 0.018(3) 0.026(3) -0.004(3) 0.001(3) 0.003(3)
C26 0.020(4) 0.016(3) 0.026(3) 0.000(3) 0.004(3) -0.002(3)
C27 0.013(3) 0.017(3) 0.027(3) 0.002(3) 0.001(3) 0.000(3)
C28 0.011(3) 0.014(3) 0.028(3) 0.001(3) 0.000(2) 0.003(3)
C29 0.009(3) 0.020(3) 0.024(3) 0.001(3) 0.005(2) -0.003(3)
C30 0.024(4) 0.015(3) 0.033(4) -0.002(3) -0.001(3) 0.006(3)
C31 0.036(4) 0.022(4) 0.028(4) -0.004(3) 0.004(3) -0.005(3)
C32 0.008(3) 0.028(4) 0.029(3) 0.004(3) 0.002(3) -0.004(3)
C33 0.025(4) 0.024(4) 0.030(4) 0.000(3) 0.002(3) 0.004(3)
C34 0.022(4) 0.025(4) 0.029(4) -0.004(3) 0.002(3) 0.001(3)
C35 0.027(4) 0.033(4) 0.031(4) -0.008(3) 0.003(3) 0.001(3)
C36 0.030(4) 0.043(5) 0.031(4) -0.004(3) 0.007(3) -0.003(4)
C37 0.039(5) 0.038(5) 0.034(4) 0.001(3) 0.001(3) -0.003(4)
C38 0.040(5) 0.017(4) 0.036(4) 0.002(3) -0.007(3) 0.000(3)
C39 0.014(4) 0.033(4) 0.042(4) 0.002(3) -0.003(3) 0.003(3)
C40 0.035(5) 0.039(5) 0.049(5) 0.016(4) -0.008(4) -0.007(4)
N1 0.020(3) 0.015(3) 0.026(3) 0.003(2) 0.001(2) -0.002(2)
N2 0.015(3) 0.033(4) 0.035(3) -0.007(3) -0.002(2) 0.001(3)
N3 0.014(3) 0.017(3) 0.028(3) -0.001(2) 0.002(2) 0.000(2)
N4 0.030(4) 0.034(4) 0.025(3) 0.003(3) 0.000(3) -0.007(3)
O1 0.017(3) 0.033(3) 0.058(4) -0.006(3) -0.012(2) -0.001(2)
O2 0.032(3) 0.044(3) 0.042(3) 0.008(3) -0.009(2) 0.002(3)
O3 0.028(3) 0.033(3) 0.045(3) 0.004(2) -0.002(2) 0.003(3)
O4 0.030(3) 0.042(3) 0.036(3) -0.007(3) -0.008(2) -0.004(3)
S1 0.0253(9) 0.0257(9) 0.0319(9) 0.0087(7) -0.0039(7) -0.0010(7)
S2 0.0190(9) 0.0228(9) 0.0318(9) 0.0016(7) 0.0000(7) -0.0011(7)
S3 0.0231(9) 0.0188(8) 0.0271(8) 0.0039(6) -0.0016(6) -0.0016(7)
S4 0.0196(8) 0.0197(8) 0.0261(8) 0.0032(6) 0.0002(6) -0.0021(7)
S5 0.0220(9) 0.0194(8) 0.0294(9) 0.0060(7) -0.0002(7) -0.0018(7)
S6 0.0197(9) 0.0194(8) 0.0259(8) 0.0033(6) -0.0001(6) -0.0031(7)
S7 0.0293(10) 0.0232(9) 0.0278(9) -0.0020(7) -0.0011(7) -0.0064(8)
S8 0.0246(9) 0.0258(9) 0.0318(9) 0.0031(7) -0.0018(7) -0.0008(7)
S9 0.0253(9) 0.0191(8) 0.0288(8) -0.0034(6) -0.0006(7) 0.0001(7)
S10 0.0240(9) 0.0189(8) 0.0255(8) -0.0020(6) -0.0005(6) 0.0011(7)
S11 0.0211(9) 0.0166(8) 0.0303(8) -0.0040(6) -0.0016(6) 0.0012(7)
S12 0.0186(8) 0.0188(8) 0.0273(8) -0.0024(6) -0.0003(6) 0.0027(7)
 
_geom_special_details
;
 All esds (except the esd in the dihedral angle between two l.s. planes)
 are estimated using the full covariance matrix.  The cell esds are taken
 into account individually in the estimation of esds in distances, angles
 and torsion angles; correlations between esds in cell parameters are only
 used when they are defined by crystal symmetry.  An approximate (isotropic)
 treatment of cell esds is used for estimating esds involving l.s. planes.
;
 
loop_
 _geom_bond_atom_site_label_1
 _geom_bond_atom_site_label_2
 _geom_bond_distance
 _geom_bond_site_symmetry_2
 _geom_bond_publ_flag
C1 C2 1.344(10) . ?
C1 S3 1.746(7) . ?
C1 S1 1.760(7) . ?
C2 S2 1.747(7) . ?
C2 S4 1.771(7) . ?
C3 C4 1.326(10) . ?
C3 S4 1.764(7) . ?
C3 S3 1.768(7) . ?
C4 S6 1.776(7) . ?
C4 S5 1.778(7) . ?
C5 C6 1.360(10) . ?
C5 N1 1.397(8) . ?
C5 H5 0.9500 . ?
C6 C7 1.427(9) . ?
C6 S5 1.740(7) . ?
C7 C8 1.356(10) . ?
C7 S6 1.757(7) . ?
C8 N1 1.397(9) . ?
C8 H8 0.9500 . ?
C9 C10 1.395(10) . ?
C9 N1 1.409(9) . ?
C9 C14 1.416(9) . ?
C10 C11 1.379(10) . ?
C10 H10 0.9500 . ?
C11 C12 1.385(10) . ?
C11 H11 0.9500 . ?
C12 C13 1.379(10) . ?
C12 N2 1.459(9) . ?
C13 C14 1.388(10) . ?
C13 H13 0.9500 . ?
C14 H14 0.9500 . ?
C15 C16 1.529(10) . ?
C15 S1 1.817(7) . ?
C15 H15A 0.9900 . ?
C15 H15B 0.9900 . ?
C16 C17 1.526(11) . ?
C16 H16A 0.9900 . ?
C16 H16B 0.9900 . ?
C17 H17A 0.9800 . ?
C17 H17B 0.9800 . ?
C17 H17C 0.9800 . ?
C18 C19 1.526(10) . ?
C18 S2 1.822(8) . ?
C18 H18A 0.9900 . ?
C18 H18B 0.9900 . ?
C19 C20 1.527(11) . ?
C19 H19A 0.9900 . ?
C19 H19B 0.9900 . ?
C20 H20A 0.9800 . ?
C20 H20B 0.9800 . ?
C20 H20C 0.9800 . ?
C21 C22 1.334(10) . ?
C21 S7 1.745(7) . ?
C21 S9 1.762(7) . ?
C22 S8 1.748(7) . ?
C22 S10 1.775(7) . ?
C23 C24 1.318(10) . ?
C23 S9 1.769(7) . ?
C23 S10 1.769(7) . ?
C24 S12 1.773(7) . ?
C24 S11 1.783(7) . ?
C25 C26 1.345(10) . ?
C25 N3 1.392(8) . ?
C25 H25 0.9500 . ?
C26 C27 1.423(9) . ?
C26 S11 1.746(7) . ?
C27 C28 1.367(9) . ?
C27 S12 1.734(7) . ?
C28 N3 1.392(8) . ?
C28 H28 0.9500 . ?
C29 C34 1.387(10) . ?
C29 C30 1.393(9) . ?
C29 N3 1.414(9) . ?
C30 C31 1.365(10) . ?
C30 H30 0.9500 . ?
C31 C32 1.378(10) . ?
C31 H31 0.9500 . ?
C32 C33 1.384(10) . ?
C32 N4 1.465(9) . ?
C33 C34 1.384(10) . ?
C33 H33 0.9500 . ?
C34 H34 0.9500 . ?
C35 C36 1.521(11) . ?
C35 S7 1.827(7) . ?
C35 H35A 0.9900 . ?
C35 H35B 0.9900 . ?
C36 C37 1.527(11) . ?
C36 H36A 0.9900 . ?
C36 H36B 0.9900 . ?
C37 H37A 0.9800 . ?
C37 H37B 0.9800 . ?
C37 H37C 0.9800 . ?
C38 C39 1.507(11) . ?
C38 S8 1.827(7) . ?
C38 H38A 0.9900 . ?
C38 H38B 0.9900 . ?
C39 C40 1.544(11) . ?
C39 H39A 0.9900 . ?
C39 H39B 0.9900 . ?
C40 H40A 0.9800 . ?
C40 H40B 0.9800 . ?
C40 H40C 0.9800 . ?
N2 O2 1.229(8) . ?
N2 O1 1.238(8) . ?
N4 O3 1.228(8) . ?
N4 O4 1.232(8) . ?
 
loop_
 _geom_angle_atom_site_label_1
 _geom_angle_atom_site_label_2
 _geom_angle_atom_site_label_3
 _geom_angle
 _geom_angle_site_symmetry_1
 _geom_angle_site_symmetry_3
 _geom_angle_publ_flag
C2 C1 S3 118.2(5) . . ?
C2 C1 S1 122.3(6) . . ?
S3 C1 S1 119.2(4) . . ?
C1 C2 S2 125.7(5) . . ?
C1 C2 S4 116.5(5) . . ?
S2 C2 S4 117.6(4) . . ?
C4 C3 S4 124.9(5) . . ?
C4 C3 S3 121.2(5) . . ?
S4 C3 S3 113.8(4) . . ?
C3 C4 S6 122.8(6) . . ?
C3 C4 S5 120.7(5) . . ?
S6 C4 S5 116.4(4) . . ?
C6 C5 N1 106.9(6) . . ?
C6 C5 H5 126.5 . . ?
N1 C5 H5 126.5 . . ?
C5 C6 C7 108.1(6) . . ?
C5 C6 S5 134.9(5) . . ?
C7 C6 S5 117.0(5) . . ?
C8 C7 C6 108.7(6) . . ?
C8 C7 S6 134.1(6) . . ?
C6 C7 S6 117.1(5) . . ?
C7 C8 N1 106.7(6) . . ?
C7 C8 H8 126.7 . . ?
N1 C8 H8 126.7 . . ?
C10 C9 N1 120.5(6) . . ?
C10 C9 C14 119.9(6) . . ?
N1 C9 C14 119.6(6) . . ?
C11 C10 C9 120.7(6) . . ?
C11 C10 H10 119.6 . . ?
C9 C10 H10 119.6 . . ?
C10 C11 C12 118.6(7) . . ?
C10 C11 H11 120.7 . . ?
C12 C11 H11 120.7 . . ?
C13 C12 C11 122.1(7) . . ?
C13 C12 N2 118.8(6) . . ?
C11 C12 N2 119.1(6) . . ?
C12 C13 C14 119.8(7) . . ?
C12 C13 H13 120.1 . . ?
C14 C13 H13 120.1 . . ?
C13 C14 C9 118.8(7) . . ?
C13 C14 H14 120.6 . . ?
C9 C14 H14 120.6 . . ?
C16 C15 S1 107.2(5) . . ?
C16 C15 H15A 110.3 . . ?
S1 C15 H15A 110.3 . . ?
C16 C15 H15B 110.3 . . ?
S1 C15 H15B 110.3 . . ?
H15A C15 H15B 108.5 . . ?
C17 C16 C15 111.2(6) . . ?
C17 C16 H16A 109.4 . . ?
C15 C16 H16A 109.4 . . ?
C17 C16 H16B 109.4 . . ?
C15 C16 H16B 109.4 . . ?
H16A C16 H16B 108.0 . . ?
C16 C17 H17A 109.5 . . ?
C16 C17 H17B 109.5 . . ?
H17A C17 H17B 109.5 . . ?
C16 C17 H17C 109.5 . . ?
H17A C17 H17C 109.5 . . ?
H17B C17 H17C 109.5 . . ?
C19 C18 S2 113.2(5) . . ?
C19 C18 H18A 108.9 . . ?
S2 C18 H18A 108.9 . . ?
C19 C18 H18B 108.9 . . ?
S2 C18 H18B 108.9 . . ?
H18A C18 H18B 107.7 . . ?
C18 C19 C20 111.8(7) . . ?
C18 C19 H19A 109.2 . . ?
C20 C19 H19A 109.2 . . ?
C18 C19 H19B 109.2 . . ?
C20 C19 H19B 109.2 . . ?
H19A C19 H19B 107.9 . . ?
C19 C20 H20A 109.5 . . ?
C19 C20 H20B 109.5 . . ?
H20A C20 H20B 109.5 . . ?
C19 C20 H20C 109.5 . . ?
H20A C20 H20C 109.5 . . ?
H20B C20 H20C 109.5 . . ?
C22 C21 S7 125.5(6) . . ?
C22 C21 S9 117.2(5) . . ?
S7 C21 S9 116.8(4) . . ?
C21 C22 S8 125.2(6) . . ?
C21 C22 S10 117.4(6) . . ?
S8 C22 S10 116.6(4) . . ?
C24 C23 S9 121.6(5) . . ?
C24 C23 S10 124.8(5) . . ?
S9 C23 S10 113.4(4) . . ?
C23 C24 S12 124.1(5) . . ?
C23 C24 S11 119.7(5) . . ?
S12 C24 S11 116.1(4) . . ?
C26 C25 N3 107.6(6) . . ?
C26 C25 H25 126.2 . . ?
N3 C25 H25 126.2 . . ?
C25 C26 C27 108.9(6) . . ?
C25 C26 S11 134.2(5) . . ?
C27 C26 S11 116.8(5) . . ?
C28 C27 C26 107.2(6) . . ?
C28 C27 S12 135.0(5) . . ?
C26 C27 S12 117.7(5) . . ?
C27 C28 N3 107.5(6) . . ?
C27 C28 H28 126.2 . . ?
N3 C28 H28 126.2 . . ?
C34 C29 C30 119.5(6) . . ?
C34 C29 N3 119.5(6) . . ?
C30 C29 N3 121.0(6) . . ?
C31 C30 C29 121.0(6) . . ?
C31 C30 H30 119.5 . . ?
C29 C30 H30 119.5 . . ?
C30 C31 C32 118.7(7) . . ?
C30 C31 H31 120.6 . . ?
C32 C31 H31 120.6 . . ?
C31 C32 C33 122.0(6) . . ?
C31 C32 N4 119.5(6) . . ?
C33 C32 N4 118.5(6) . . ?
C34 C33 C32 118.6(7) . . ?
C34 C33 H33 120.7 . . ?
C32 C33 H33 120.7 . . ?
C33 C34 C29 120.2(7) . . ?
C33 C34 H34 119.9 . . ?
C29 C34 H34 119.9 . . ?
C36 C35 S7 113.6(5) . . ?
C36 C35 H35A 108.8 . . ?
S7 C35 H35A 108.8 . . ?
C36 C35 H35B 108.8 . . ?
S7 C35 H35B 108.8 . . ?
H35A C35 H35B 107.7 . . ?
C35 C36 C37 112.9(7) . . ?
C35 C36 H36A 109.0 . . ?
C37 C36 H36A 109.0 . . ?
C35 C36 H36B 109.0 . . ?
C37 C36 H36B 109.0 . . ?
H36A C36 H36B 107.8 . . ?
C36 C37 H37A 109.5 . . ?
C36 C37 H37B 109.5 . . ?
H37A C37 H37B 109.5 . . ?
C36 C37 H37C 109.5 . . ?
H37A C37 H37C 109.5 . . ?
H37B C37 H37C 109.5 . . ?
C39 C38 S8 114.8(5) . . ?
C39 C38 H38A 108.6 . . ?
S8 C38 H38A 108.6 . . ?
C39 C38 H38B 108.6 . . ?
S8 C38 H38B 108.6 . . ?
H38A C38 H38B 107.5 . . ?
C38 C39 C40 109.7(7) . . ?
C38 C39 H39A 109.7 . . ?
C40 C39 H39A 109.7 . . ?
C38 C39 H39B 109.7 . . ?
C40 C39 H39B 109.7 . . ?
H39A C39 H39B 108.2 . . ?
C39 C40 H40A 109.5 . . ?
C39 C40 H40B 109.5 . . ?
H40A C40 H40B 109.5 . . ?
C39 C40 H40C 109.5 . . ?
H40A C40 H40C 109.5 . . ?
H40B C40 H40C 109.5 . . ?
C5 N1 C8 109.6(5) . . ?
C5 N1 C9 124.5(6) . . ?
C8 N1 C9 125.8(6) . . ?
O2 N2 O1 123.4(6) . . ?
O2 N2 C12 118.7(6) . . ?
O1 N2 C12 117.9(6) . . ?
C28 N3 C25 108.8(5) . . ?
C28 N3 C29 125.7(6) . . ?
C25 N3 C29 125.5(6) . . ?
O3 N4 O4 123.9(6) . . ?
O3 N4 C32 118.4(6) . . ?
O4 N4 C32 117.7(6) . . ?
C1 S1 C15 102.9(3) . . ?
C2 S2 C18 101.5(3) . . ?
C1 S3 C3 95.6(3) . . ?
C3 S4 C2 95.6(3) . . ?
C6 S5 C4 94.8(3) . . ?
C7 S6 C4 94.2(3) . . ?
C21 S7 C35 101.5(3) . . ?
C22 S8 C38 103.3(3) . . ?
C21 S9 C23 96.0(3) . . ?
C23 S10 C22 95.4(3) . . ?
C26 S11 C24 94.4(3) . . ?
C27 S12 C24 94.6(3) . . ?
 
loop_
 _geom_torsion_atom_site_label_1
 _geom_torsion_atom_site_label_2
 _geom_torsion_atom_site_label_3
 _geom_torsion_atom_site_label_4
 _geom_torsion
 _geom_torsion_site_symmetry_1
 _geom_torsion_site_symmetry_2
 _geom_torsion_site_symmetry_3
 _geom_torsion_site_symmetry_4
 _geom_torsion_publ_flag
S3 C1 C2 S2 175.9(4) . . . . ?
S1 C1 C2 S2 2.1(9) . . . . ?
S3 C1 C2 S4 1.6(8) . . . . ?
S1 C1 C2 S4 -172.2(4) . . . . ?
S4 C3 C4 S6 -1.1(9) . . . . ?
S3 C3 C4 S6 177.5(4) . . . . ?
S4 C3 C4 S5 -177.6(4) . . . . ?
S3 C3 C4 S5 1.0(8) . . . . ?
N1 C5 C6 C7 -0.2(7) . . . . ?
N1 C5 C6 S5 177.8(6) . . . . ?
C5 C6 C7 C8 0.4(8) . . . . ?
S5 C6 C7 C8 -178.0(5) . . . . ?
C5 C6 C7 S6 177.5(5) . . . . ?
S5 C6 C7 S6 -0.9(7) . . . . ?
C6 C7 C8 N1 -0.4(7) . . . . ?
S6 C7 C8 N1 -176.8(5) . . . . ?
N1 C9 C10 C11 -178.9(6) . . . . ?
C14 C9 C10 C11 0.9(10) . . . . ?
C9 C10 C11 C12 -1.8(10) . . . . ?
C10 C11 C12 C13 2.1(10) . . . . ?
C10 C11 C12 N2 -178.8(6) . . . . ?
C11 C12 C13 C14 -1.3(10) . . . . ?
N2 C12 C13 C14 179.5(6) . . . . ?
C12 C13 C14 C9 0.3(10) . . . . ?
C10 C9 C14 C13 -0.1(10) . . . . ?
N1 C9 C14 C13 179.7(6) . . . . ?
S1 C15 C16 C17 177.1(6) . . . . ?
S2 C18 C19 C20 178.7(6) . . . . ?
S7 C21 C22 S8 0.3(9) . . . . ?
S9 C21 C22 S8 -171.3(4) . . . . ?
S7 C21 C22 S10 169.7(4) . . . . ?
S9 C21 C22 S10 -1.9(8) . . . . ?
S9 C23 C24 S12 -176.5(4) . . . . ?
S10 C23 C24 S12 -2.1(9) . . . . ?
S9 C23 C24 S11 0.9(8) . . . . ?
S10 C23 C24 S11 175.3(4) . . . . ?
N3 C25 C26 C27 -0.2(8) . . . . ?
N3 C25 C26 S11 -179.1(5) . . . . ?
C25 C26 C27 C28 0.4(8) . . . . ?
S11 C26 C27 C28 179.5(5) . . . . ?
C25 C26 C27 S12 -178.7(5) . . . . ?
S11 C26 C27 S12 0.5(7) . . . . ?
C26 C27 C28 N3 -0.4(7) . . . . ?
S12 C27 C28 N3 178.4(5) . . . . ?
C34 C29 C30 C31 0.0(10) . . . . ?
N3 C29 C30 C31 -179.7(6) . . . . ?
C29 C30 C31 C32 0.2(11) . . . . ?
C30 C31 C32 C33 0.7(11) . . . . ?
C30 C31 C32 N4 -179.8(6) . . . . ?
C31 C32 C33 C34 -1.6(11) . . . . ?
N4 C32 C33 C34 178.8(6) . . . . ?
C32 C33 C34 C29 1.8(10) . . . . ?
C30 C29 C34 C33 -1.0(10) . . . . ?
N3 C29 C34 C33 178.7(6) . . . . ?
S7 C35 C36 C37 -64.2(8) . . . . ?
S8 C38 C39 C40 175.6(5) . . . . ?
C6 C5 N1 C8 0.0(7) . . . . ?
C6 C5 N1 C9 -177.8(6) . . . . ?
C7 C8 N1 C5 0.2(7) . . . . ?
C7 C8 N1 C9 178.0(6) . . . . ?
C10 C9 N1 C5 9.4(10) . . . . ?
C14 C9 N1 C5 -170.3(6) . . . . ?
C10 C9 N1 C8 -168.0(6) . . . . ?
C14 C9 N1 C8 12.2(10) . . . . ?
C13 C12 N2 O2 -6.6(10) . . . . ?
C11 C12 N2 O2 174.2(6) . . . . ?
C13 C12 N2 O1 173.7(6) . . . . ?
C11 C12 N2 O1 -5.4(9) . . . . ?
C27 C28 N3 C25 0.2(7) . . . . ?
C27 C28 N3 C29 179.0(6) . . . . ?
C26 C25 N3 C28 0.0(7) . . . . ?
C26 C25 N3 C29 -178.8(6) . . . . ?
C34 C29 N3 C28 -179.1(6) . . . . ?
C30 C29 N3 C28 0.5(10) . . . . ?
C34 C29 N3 C25 -0.6(10) . . . . ?
C30 C29 N3 C25 179.1(6) . . . . ?
C31 C32 N4 O3 178.0(6) . . . . ?
C33 C32 N4 O3 -2.4(9) . . . . ?
C31 C32 N4 O4 -0.3(9) . . . . ?
C33 C32 N4 O4 179.3(6) . . . . ?
C2 C1 S1 C15 -171.1(6) . . . . ?
S3 C1 S1 C15 15.2(5) . . . . ?
C16 C15 S1 C1 -176.8(5) . . . . ?
C1 C2 S2 C18 101.2(7) . . . . ?
S4 C2 S2 C18 -84.6(5) . . . . ?
C19 C18 S2 C2 -67.9(6) . . . . ?
C2 C1 S3 C3 2.2(6) . . . . ?
S1 C1 S3 C3 176.2(4) . . . . ?
C4 C3 S3 C1 176.1(6) . . . . ?
S4 C3 S3 C1 -5.1(4) . . . . ?
C4 C3 S4 C2 -175.5(6) . . . . ?
S3 C3 S4 C2 5.8(4) . . . . ?
C1 C2 S4 C3 -4.5(6) . . . . ?
S2 C2 S4 C3 -179.2(4) . . . . ?
C5 C6 S5 C4 179.2(7) . . . . ?
C7 C6 S5 C4 -2.9(6) . . . . ?
C3 C4 S5 C6 -177.5(6) . . . . ?
S6 C4 S5 C6 5.8(4) . . . . ?
C8 C7 S6 C4 -179.6(7) . . . . ?
C6 C7 S6 C4 4.2(6) . . . . ?
C3 C4 S6 C7 177.2(6) . . . . ?
S5 C4 S6 C7 -6.1(4) . . . . ?
C22 C21 S7 C35 127.7(6) . . . . ?
S9 C21 S7 C35 -60.7(5) . . . . ?
C36 C35 S7 C21 -70.0(6) . . . . ?
C21 C22 S8 C38 -122.1(6) . . . . ?
S10 C22 S8 C38 68.4(4) . . . . ?
C39 C38 S8 C22 79.5(6) . . . . ?
C22 C21 S9 C23 -3.3(6) . . . . ?
S7 C21 S9 C23 -175.6(4) . . . . ?
C24 C23 S9 C21 -177.8(6) . . . . ?
S10 C23 S9 C21 7.1(4) . . . . ?
C24 C23 S10 C22 177.3(6) . . . . ?
S9 C23 S10 C22 -7.8(4) . . . . ?
C21 C22 S10 C23 5.9(6) . . . . ?
S8 C22 S10 C23 176.3(4) . . . . ?
C25 C26 S11 C24 -178.1(7) . . . . ?
C27 C26 S11 C24 3.0(6) . . . . ?
C23 C24 S11 C26 176.9(6) . . . . ?
S12 C24 S11 C26 -5.5(4) . . . . ?
C28 C27 S12 C24 177.6(7) . . . . ?
C26 C27 S12 C24 -3.7(6) . . . . ?
C23 C24 S12 C27 -176.8(6) . . . . ?
S11 C24 S12 C27 5.7(4) . . . . ?

loop_
 _geom_hbond_atom_site_label_D 
 _geom_hbond_atom_site_label_H 
 _geom_hbond_atom_site_label_A 
 _geom_hbond_distance_DH 
 _geom_hbond_distance_HA 
 _geom_hbond_distance_DA 
 _geom_hbond_angle_DHA 
 _geom_hbond_site_symmetry_A 
C18 H18A O3  0.99 2.53 3.427(9) 150.8 2_745
C19 H19A O4  0.99 2.63 3.374(9) 131.7 2_745
C30 H30 S9  0.95 3.02 3.861(7) 147.7 2_655
C31 H31 S7  0.95 2.98 3.896(7) 163.3 2_655
C35 H35A S9  0.99 2.87 3.369(8) 112.0 .
C38 H38A O3  0.99 2.42 3.354(10) 156.7 2_655
C38 H38B O1  0.99 2.64 3.450(9) 138.6 2_755
C38 H38B S10  0.99 3.01 3.519(8) 113.4 .
 
_refine_diff_density_max    1.036
_refine_diff_density_min   -1.137
_refine_diff_density_rms    0.132

_shelxl_version_number 2013-4

_shelx_res_file
;
REM TRY     58   FINAL CC 78.81   TIME       8 SECS
REM Fragments: 11 5 5 3 2 2 2 2 2 1 1 1 1 1
REM
TITL Prosp14mz026_0m in P2(1)/c
CELL 1.54178  10.9203   11.8068   34.7112   90.0000   91.7586   90.0000
ZERR    8.00   0.0013    0.0014    0.0039    0.0000    0.0043    0.0000
LATT  1
SYMM -X, 0.5+Y, 0.5-Z
SFAC C H N O S
UNIT 160 160 16 16 48
LIST 4 ! automatically inserted. Change 6 to 4 for CHECKCIF!!
TEMP -173.180
SIZE 0.02 0.27 0.34
L.S. 14
ACTA
CONF
HTAB
EQIV $1 -x+2, y-1/2, -z+1/2
HTAB C18 O3_$1
HTAB C19 O4_$1
EQIV $2 -x+1, y+1/2, -z+1/2
HTAB C30 S9_$2
HTAB C31 S7_$2
HTAB C35 S9
HTAB C38 O3_$2
EQIV $3 -x+2, y+1/2, -z+1/2
HTAB C38 O1_$3
HTAB C38 S10
BOND $H
FMAP 2
PLAN 33
OMIT 0 0 2
WGHT    0.000100   58.354599
FVAR       0.13288
C1    1    0.644804    0.943938    0.113186    11.00000    0.01905    0.02329 =
         0.02674   -0.00100    0.00194    0.00535
C2    1    0.596131    0.849407    0.127909    11.00000    0.01862    0.02547 =
         0.02553   -0.00076   -0.00103    0.00119
C3    1    0.789649    0.893920    0.171682    11.00000    0.02001    0.01041 =
         0.02926   -0.00006    0.00319    0.00141
C4    1    0.883312    0.892725    0.196920    11.00000    0.02931    0.01528 =
         0.02479    0.00018    0.00686    0.00501
C5    1    1.194072    0.969999    0.251905    11.00000    0.01602    0.01530 =
         0.02950    0.00268    0.00250    0.00013
AFIX  43
H5    2    1.244863    1.032696    0.246138    11.00000   -1.20000
AFIX   0
C6    1    1.086486    0.941645    0.233645    11.00000    0.01864    0.01227 =
         0.02816    0.00192    0.00459    0.00188
C7    1    1.041018    0.841670    0.251354    11.00000    0.02196    0.01529 =
         0.02569   -0.00058    0.00516    0.00130
C8    1    1.120313    0.810437    0.280249    11.00000    0.03419    0.01417 =
         0.02479    0.00205    0.00450    0.00338
AFIX  43
H8    2    1.112541    0.747177    0.296909    11.00000   -1.20000
AFIX   0
C9    1    1.316450    0.891113    0.307086    11.00000    0.02464    0.01524 =
         0.02276   -0.00130    0.00459    0.00313
C10   1    1.393554    0.985201    0.309405    11.00000    0.01666    0.01512 =
         0.03280    0.00115    0.00077    0.00178
AFIX  43
H10   2    1.377047    1.049026    0.293409    11.00000   -1.20000
AFIX   0
C11   1    1.493491    0.986570    0.334669    11.00000    0.00994    0.02671 =
         0.03420   -0.00400    0.00278    0.00210
AFIX  43
H11   2    1.547302    1.049791    0.335720    11.00000   -1.20000
AFIX   0
C12   1    1.513820    0.893882    0.358484    11.00000    0.02741    0.02429 =
         0.02250   -0.00262    0.00088    0.00261
C13   1    1.439653    0.799332    0.356837    11.00000    0.01831    0.02299 =
         0.02685    0.00055    0.00362    0.00269
AFIX  43
H13   2    1.457007    0.736453    0.373186    11.00000   -1.20000
AFIX   0
C14   1    1.339604    0.796352    0.331222    11.00000    0.03002    0.01485 =
         0.02818    0.00046    0.00280    0.00339
AFIX  43
H14   2    1.287584    0.731888    0.329905    11.00000   -1.20000
AFIX   0
C15   1    0.689632    1.121684    0.062277    11.00000    0.02214    0.02352 =
         0.03481    0.00501   -0.00113    0.00194
AFIX  23
H15A  2    0.713098    1.168223    0.085051    11.00000   -1.20000
H15B  2    0.763688    1.082778    0.053192    11.00000   -1.20000
AFIX   0
C16   1    0.634058    1.196423    0.030304    11.00000    0.02608    0.02846 =
         0.03807    0.00922   -0.00187    0.00106
AFIX  23
H16A  2    0.613816    1.149246    0.007406    11.00000   -1.20000
H16B  2    0.557141    1.230711    0.039175    11.00000   -1.20000
AFIX   0
C17   1    0.722501    1.290120    0.019168    11.00000    0.03616    0.03132 =
         0.05580    0.01347   -0.00416   -0.00378
AFIX 137
H17A  2    0.801963    1.256814    0.013273    11.00000   -1.20000
H17B  2    0.732976    1.343477    0.040644    11.00000   -1.20000
H17C  2    0.689358    1.330238   -0.003563    11.00000   -1.20000
AFIX   0
C18   1    0.521789    0.666892    0.083179    11.00000    0.02232    0.02237 =
         0.04143    0.00030   -0.00416   -0.00454
AFIX  23
H18A  2    0.580986    0.623531    0.099543    11.00000   -1.20000
H18B  2    0.453689    0.615298    0.075674    11.00000   -1.20000
AFIX   0
C19   1    0.585171    0.705839    0.046914    11.00000    0.02159    0.03303 =
         0.03533   -0.00272   -0.00143   -0.00599
AFIX  23
H19A  2    0.652406    0.758596    0.054229    11.00000   -1.20000
H19B  2    0.525675    0.747366    0.030094    11.00000   -1.20000
AFIX   0
C20   1    0.637244    0.606280    0.024581    11.00000    0.05070    0.04839 =
         0.04929   -0.01944    0.00301   -0.01201
AFIX 137
H20A  2    0.664143    0.632694   -0.000553    11.00000   -1.50000
H20B  2    0.573839    0.548252    0.020807    11.00000   -1.50000
H20C  2    0.707160    0.574017    0.039159    11.00000   -1.50000
AFIX   0
C21   1    0.151921    1.086668    0.112346    11.00000    0.02500    0.01801 =
         0.02630    0.00400    0.00216   -0.00505
C22   1    0.106078    1.183347    0.125593    11.00000    0.02604    0.01661 =
         0.02630    0.00336    0.00217   -0.00658
C23   1    0.297205    1.142121    0.170956    11.00000    0.01343    0.02266 =
         0.02605   -0.00015    0.00427   -0.00096
C24   1    0.387225    1.143711    0.197125    11.00000    0.02392    0.01298 =
         0.02488    0.00110    0.00268   -0.00003
C25   1    0.690212    1.062047    0.254716    11.00000    0.01973    0.01795 =
         0.02582   -0.00387    0.00114    0.00308
AFIX  43
H25   2    0.738078    0.996674    0.249883    11.00000   -1.20000
AFIX   0
C26   1    0.585450    1.091716    0.236000    11.00000    0.02037    0.01618 =
         0.02613   -0.00001    0.00409   -0.00227
C27   1    0.542056    1.194740    0.251880    11.00000    0.01309    0.01686 =
         0.02738    0.00173    0.00103   -0.00026
C28   1    0.623972    1.226376    0.280456    11.00000    0.01112    0.01426 =
         0.02825    0.00062   -0.00021    0.00251
AFIX  43
H28   2    0.619133    1.292176    0.296087    11.00000   -1.20000
AFIX   0
C29   1    0.819359    1.146038    0.307921    11.00000    0.00915    0.02034 =
         0.02439    0.00100    0.00494   -0.00319
C30   1    0.837366    1.233600    0.334367    11.00000    0.02391    0.01459 =
         0.03260   -0.00204   -0.00066    0.00571
AFIX  43
H30   2    0.778960    1.293068    0.335406    11.00000   -1.20000
AFIX   0
C31   1    0.937650    1.235297    0.358821    11.00000    0.03562    0.02248 =
         0.02815   -0.00434    0.00392   -0.00470
AFIX  43
H31   2    0.949313    1.295144    0.376856    11.00000   -1.20000
AFIX   0
C32   1    1.021675    1.148531    0.356853    11.00000    0.00834    0.02781 =
         0.02941    0.00436    0.00208   -0.00391
C33   1    1.007842    1.060778    0.330626    11.00000    0.02498    0.02376 =
         0.02989   -0.00037    0.00214    0.00432
AFIX  43
H33   2    1.067869    1.002791    0.329277    11.00000   -1.20000
AFIX   0
C34   1    0.904748    1.059257    0.306406    11.00000    0.02198    0.02468 =
         0.02878   -0.00353    0.00152    0.00141
AFIX  43
H34   2    0.892437    0.998650    0.288707    11.00000   -1.20000
AFIX   0
C35   1    0.211644    0.986542    0.043373    11.00000    0.02685    0.03316 =
         0.03092   -0.00761    0.00292    0.00082
AFIX  23
H35A  2    0.284896    0.960228    0.058319    11.00000   -1.20000
H35B  2    0.189979    0.927316    0.024158    11.00000   -1.20000
AFIX   0
C36   1    0.243658    1.094933    0.022228    11.00000    0.02991    0.04264 =
         0.03110   -0.00392    0.00704   -0.00320
AFIX  23
H36A  2    0.317749    1.081640    0.007126    11.00000   -1.20000
H36B  2    0.263256    1.154893    0.041379    11.00000   -1.20000
AFIX   0
C37   1    0.140203    1.136207   -0.004858    11.00000    0.03909    0.03776 =
         0.03388    0.00117    0.00071   -0.00257
AFIX 137
H37A  2    0.162487    1.209591   -0.015821    11.00000   -1.50000
H37B  2    0.064936    1.144378    0.009555    11.00000   -1.50000
H37C  2    0.126804    1.081137   -0.025686    11.00000   -1.50000
AFIX   0
C38   1    0.016291    1.385593    0.093199    11.00000    0.04025    0.01658 =
         0.03589    0.00224   -0.00720   -0.00046
AFIX  23
H38A  2   -0.055859    1.436395    0.092837    11.00000   -1.20000
H38B  2    0.076922    1.416407    0.112226    11.00000   -1.20000
AFIX   0
C39   1    0.071557    1.387821    0.053944    11.00000    0.01436    0.03256 =
         0.04205    0.00196   -0.00321    0.00282
AFIX  23
H39A  2    0.014041    1.353144    0.034755    11.00000   -1.20000
H39B  2    0.148426    1.343321    0.054446    11.00000   -1.20000
AFIX   0
C40   1    0.098528    1.511393    0.042354    11.00000    0.03542    0.03903 =
         0.04914    0.01557   -0.00813   -0.00718
AFIX 137
H40A  2    0.126892    1.513189    0.015848    11.00000   -1.50000
H40B  2    0.162140    1.542757    0.059795    11.00000   -1.50000
H40C  2    0.023667    1.556657    0.044064    11.00000   -1.50000
AFIX   0
N1    3    1.215676    0.889369    0.280759    11.00000    0.01968    0.01513 =
         0.02552    0.00252    0.00086   -0.00223
N2    3    1.617955    0.895445    0.385841    11.00000    0.01457    0.03324 =
         0.03483   -0.00689   -0.00160    0.00106
N3    3    0.715783    1.144569    0.282471    11.00000    0.01435    0.01691 =
         0.02845   -0.00050    0.00223   -0.00023
N4    3    1.129615    1.148717    0.382988    11.00000    0.02993    0.03366 =
         0.02546    0.00265    0.00015   -0.00709
O1    4    1.689682    0.976462    0.384595    11.00000    0.01697    0.03346 =
         0.05834   -0.00593   -0.01160   -0.00064
O2    4    1.629798    0.817088    0.408967    11.00000    0.03182    0.04407 =
         0.04225    0.00834   -0.00895    0.00184
O3    4    1.201531    1.069000    0.381487    11.00000    0.02801    0.03264 =
         0.04523    0.00363   -0.00249    0.00252
O4    4    1.141145    1.228084    0.405877    11.00000    0.02991    0.04241 =
         0.03590   -0.00713   -0.00811   -0.00367
S1    5    0.573810    1.018627    0.074742    11.00000    0.02527    0.02575 =
         0.03192    0.00875   -0.00392   -0.00096
S2    5    0.461417    0.783455    0.111257    11.00000    0.01897    0.02284 =
         0.03180    0.00162   -0.00002   -0.00114
S3    5    0.775120    1.001040    0.136225    11.00000    0.02306    0.01877 =
         0.02715    0.00392   -0.00160   -0.00156
S4    5    0.668619    0.794917    0.170332    11.00000    0.01963    0.01974 =
         0.02614    0.00319    0.00020   -0.00208
S5    5    0.996871    1.000542    0.196466    11.00000    0.02200    0.01935 =
         0.02944    0.00601   -0.00024   -0.00183
S6    5    0.898597    0.790151    0.234170    11.00000    0.01968    0.01941 =
         0.02591    0.00332   -0.00011   -0.00307
S7    5    0.084916    1.002802    0.076065    11.00000    0.02934    0.02316 =
         0.02777   -0.00199   -0.00107   -0.00637
S8    5   -0.031306    1.245540    0.109365    11.00000    0.02456    0.02584 =
         0.03175    0.00309   -0.00184   -0.00078
S9    5    0.280306    1.029726    0.137524    11.00000    0.02529    0.01905 =
         0.02877   -0.00343   -0.00064    0.00008
S10   5    0.176350    1.241772    0.167896    11.00000    0.02396    0.01891 =
         0.02546   -0.00198   -0.00046    0.00113
S11   5    0.496396    1.031337    0.198770    11.00000    0.02105    0.01664 =
         0.03034   -0.00404   -0.00157    0.00120
S12   5    0.405438    1.249359    0.233128    11.00000    0.01857    0.01877 =
         0.02732   -0.00239   -0.00032    0.00268
HKLF 4

REM  Prosp14mz026_0m in P2(1)/c
REM R1 =  0.0846 for    7112 Fo > 4sig(Fo)  and  0.0878 for all    7651 data
REM    545 parameters refined using      0 restraints

END

WGHT      0.0001     58.3807

REM Highest difference peak  1.036,  deepest hole -1.137,  1-sigma level  0.132
Q1    1   0.0963  1.0084  0.1041  11.00000  0.05    1.04
Q2    1   0.4717  0.7785  0.1420  11.00000  0.05    0.89
Q3    1   0.8889  0.7819  0.2049  11.00000  0.05    0.82
Q4    1   0.4940  1.0963  0.1984  11.00000  0.05    0.79
Q5    1   0.6695  0.8073  0.1409  11.00000  0.05    0.78
Q6    1   0.0853  1.0000  0.0448  11.00000  0.05    0.77
Q7    1  -0.0040  1.2378  0.1360  11.00000  0.05    0.76
Q8    1   0.4576  0.7767  0.0822  11.00000  0.05    0.76
Q9    1   1.0022  1.0004  0.2266  11.00000  0.05    0.75
Q10   1   0.9027  0.7918  0.2637  11.00000  0.05    0.72
Q11   1   0.5030  1.0434  0.2293  11.00000  0.05    0.71
Q12   1   0.4382  0.9812  0.1984  11.00000  0.05    0.70
Q13   1   0.7868  0.9971  0.1666  11.00000  0.05    0.70
Q14   1   0.4084  1.2389  0.2037  11.00000  0.05    0.69
Q15   1   0.9375  0.9456  0.1978  11.00000  0.05    0.69
Q16   1   0.7657  0.9977  0.1048  11.00000  0.05    0.69
Q17   1   0.2243  1.1567  0.1706  11.00000  0.05    0.67
Q18   1   0.4122  1.2537  0.2649  11.00000  0.05    0.66
Q19   1   0.9975  1.0117  0.1674  11.00000  0.05    0.66
Q20   1   0.6774  0.7978  0.2022  11.00000  0.05    0.65
Q21   1   0.7723  1.0632  0.1365  11.00000  0.05    0.65
Q22   1   0.4997  1.0273  0.1713  11.00000  0.05    0.64
Q23   1   0.9915  1.0616  0.1973  11.00000  0.05    0.63
Q24   1   0.2846  1.0266  0.1671  11.00000  0.05    0.62
Q25   1   0.0962  1.0652  0.0761  11.00000  0.05    0.62
Q26   1   0.5708  1.0223  0.0446  11.00000  0.05    0.61
Q27   1   0.8538  0.7048  0.2339  11.00000  0.05    0.60
Q28   1   0.2865  1.0967  0.1363  11.00000  0.05    0.59
Q29   1   0.5836  1.0042  0.1054  11.00000  0.05    0.59
Q30   1   1.0878  0.7922  0.2564  11.00000  0.05    0.59
Q31   1   0.2758  1.0229  0.1082  11.00000  0.05    0.59
Q32   1   0.1160  1.1913  0.1631  11.00000  0.05    0.58
Q33   1   0.1938  1.2403  0.1990  11.00000  0.05    0.58
;
_shelx_res_checksum   40327

_shelx_hkl_file
;
  -1   0   0 3.00490 0.36763  10
   1   0   0 3.43156 0.27622   3
   1   0   0 3.60093 0.27281   5
   1   0   0 3.17440 0.34868  10
  -1   0   0 3.80594 0.27340   5
  -2   0   0 186.351 12.7133   5
   2   0   0 164.949 12.7545   3
   3   0   0 5.68844 0.44059   3
  -3   0   0 5.70463 0.45014   5
   4   0   0 44.1784 3.04255   3
   4   0   0 39.0658 3.06409  14
  -5   0   0 -0.3529 0.25898  10
   6   0   0 11.4785 0.87592   3
  -7   0   0 0.16872 0.32012  10
  -8   0   0 2.90610 0.36254   1
  -8   0   0 1.82923 0.31675   4
  -8   0   0 2.55687 0.36704  12
  -8   0   0 2.12281 0.35352   2
  -9   0   0 13.6661 1.12279   1
  -9   0   0 13.2544 1.16187  12
 -10   0   0 388.074 28.0314  12
 -10   0   0 325.912 27.2658   1
 -11   0   0 0.61360 0.17676  12
 -11   0   0 0.68119 0.14358   1
 -12   0   0 13.7612 1.24596  12
  -1  -1   0 373.152 24.5686   5
   1  -1   0 321.859 25.3220   3
  -1  -1   0 379.499 28.8862  10
   1   1   0 316.185 25.6048  14
   1   1   0 348.628 25.3201   3
  -2  -1   0 46.5191 3.64249  10
   2  -1   0 39.5501 3.20683  14
  -2  -1   0 45.1675 3.08473   5
   2   1   0 38.7927 3.17647   3
  -2   1   0 43.7497 3.63503  10
   2   1   0 40.0224 3.20737  14
  -3  -1   0 100.688 9.17574  10
  -3  -1   0 123.157 7.79583   5
   3  -1   0 110.862 8.02311   3
   3  -1   0 109.410 8.11387  14
  -3   1   0 100.479 9.16874  10
   3   1   0 110.900 8.11592  14
   3   1   0 115.911 8.03048   3
   4  -1   0 22.9152 1.69686   3
   4  -1   0 21.7769 1.70805  14
  -4  -1   0 20.7811 2.01196  10
   4   1   0 23.8931 1.71147  14
  -4   1   0 23.2977 1.99821  10
   4   1   0 25.6828 1.70754   3
  -5  -1   0 511.250 36.8526   5
   5  -1   0 507.411 37.9250   3
   5   1   0 545.694 37.9346   3
   6   1   0 9.57140 0.75227   3
  -7  -1   0 135.266 11.3046  10
  -8  -1   0 2.82418 0.35286   2
  -8  -1   0 3.04299 0.39816   1
  -8   1   0 2.65736 0.34623   4
  -8   1   0 2.99216 0.38340  12
  -8   1   0 2.36179 0.35464   1
  -9  -1   0 66.2144 4.91146  12
  -9  -1   0 59.1243 4.96537   2
  -9  -1   0 59.2405 4.76549   1
  -9   1   0 58.3318 4.76275   1
  -9   1   0 65.3412 4.91414  12
 -10  -1   0 22.9034 1.85097  12
 -10  -1   0 19.6007 1.77260   1
 -10   1   0 24.0947 1.87481  12
 -11  -1   0 1.77822 0.37569   1
 -11  -1   0 2.33061 0.46433  12
 -11   1   0 2.82219 0.52886  12
 -12  -1   0 4.52600 0.50080   1
 -12  -1   0 6.16343 0.65411  12
 -12   1   0 4.99792 0.78113  12
   0   2   0 -3.2676 0.05800   8
   0   2   0 -3.2833 0.02478   3
   1  -2   0 41.1467 2.90623   8
  -1  -2   0 48.6367 3.09892   5
   1  -2   0 45.7580 3.18671   3
   1  -2   0 42.3240 3.22843  14
   1   2   0 41.2350 3.23052  14
  -1   2   0 47.8335 3.18634   3
   1   2   0 38.1113 2.90658   8
   1   2   0 46.5105 3.19516   3
  -1   2   0 39.0314 2.90561   8
   2  -2   0 54.5388 4.50699   3
   2  -2   0 60.2047 4.10968   8
  -2  -2   0 71.5361 4.38768   5
   2   2   0 60.9475 4.56908  14
  -2   2   0 62.1403 4.10844   8
   2   2   0 58.2832 4.11165   8
   2   2   0 65.9697 4.52111   3
   3  -2   0 2.17676 0.21627   3
  -4  -2   0 864.464 59.4057   5
   4  -2   0 763.031 61.1666   3
   4   2   0 889.913 61.8995  14
   4   2   0 846.243 61.1914   3
  -5  -2   0 17.7876 1.33574   5
   5   2   0 19.2611 1.37563   3
   5   2   0 17.7035 1.37069  14
  -6  -2   0 52.0758 4.37946  10
   6   2   0 50.6068 3.77894   3
  -7  -2   0 55.2712 4.59494  10
   7   2   0 52.5265 3.96344   3
  -8  -2   0 34.5659 2.50205  12
  -8  -2   0 30.3586 2.41508   1
  -8  -2   0 29.6498 2.49841   2
  -8   2   0 28.0756 2.16580   4
  -8   2   0 31.3182 2.49282  12
  -9  -2   0 22.4088 1.76760   1
  -9  -2   0 22.3085 1.82855  12
  -9  -2   0 21.3044 1.81981   2
 -10  -2   0 144.027 11.6007  12
 -10  -2   0 160.162 11.2928   1
 -10   2   0 137.275 11.6071  12
 -11  -2   0 5.07964 0.59368  12
 -11   2   0 5.41648 0.79641  12
 -12  -2   0 27.3240 2.14156   1
 -12  -2   0 27.2306 2.22731  12
   0  -3   0 0.74898 0.13296  14
   0   3   0 0.64590 0.15910   8
   0   3   0 0.37843 0.13487  14
   0   3   0 0.60029 0.13438   3
  -1  -3   0 3.56799 0.29206   5
   1  -3   0 4.02028 0.30589  14
  -1   3   0 2.86541 0.28478   8
  -1   3   0 3.61567 0.28317   3
   1   3   0 3.61812 0.31133  14
   1   3   0 3.58780 0.29014   8
   1   3   0 3.33767 0.31479   3
   2  -3   0 2.86712 0.27883  14
   2  -3   0 3.14119 0.24804   3
   2  -3   0 2.98490 0.26597   8
  -2  -3   0 3.43097 0.28773   5
   2   3   0 3.01209 0.27231   8
   2   3   0 3.46870 0.30408   3
  -2   3   0 3.07425 0.26370   8
   3  -3   0 0.38874 0.13349  14
   3  -3   0 0.51683 0.14560   8
   3   3   0 0.46485 0.15049   8
   3   3   0 0.78682 0.18606   3
   3   3   0 0.40861 0.15578  14
  -3   3   0 0.71225 0.12129   8
  -5  -3   0 145.476 10.6969   5
   5   3   0 152.515 11.0252   3
   5   3   0 155.545 11.1438  14
  -6  -3   0 24.1266 1.66449   5
  -6  -3   0 21.2407 2.05691  10
   7  -3   0 49.0477 3.26070  14
  -7  -3   0 44.4215 3.51689  12
  -7  -3   0 42.4236 3.41141   1
  -7   3   0 40.0055 3.05957   4
  -8  -3   0 1.31453 0.31871   9
  -8  -3   0 1.73085 0.33469   1
  -8  -3   0 0.94405 0.26899   2
  -8   3   0 1.51647 0.44914  12
  -9  -3   0 307.450 22.2451   1
  -9  -3   0 301.802 22.8553  12
  -9   3   0 263.607 22.8559  12
 -10  -3   0 37.0423 3.07974  12
 -10  -3   0 39.2437 2.99328   1
 -11  -3   0 27.6269 2.19527   1
 -11  -3   0 27.7814 2.26146  12
 -12  -3   0 5.87412 0.55026   1
   0  -4   0 2324.52 159.258   5
   0  -4   0 2180.28 166.078  14
   0   4   0 2125.36 149.069   8
   0   4   0 2255.63 164.702  14
   0   4   0 2299.98 163.801   3
  -1  -4   0 1.24462 0.16886   5
   1   4   0 0.97116 0.17912   3
  -1   4   0 1.42949 0.18459   8
  -1   4   0 1.04775 0.14330   3
   1   4   0 1.20166 0.18629   8
   2  -4   0 263.616 18.9022  14
  -2  -4   0 249.848 18.1160   5
  -2  -4   0 248.026 21.2852  10
   2   4   0 247.531 16.9899   8
  -2   4   0 265.130 16.9873   8
   2   4   0 255.203 18.8904  14
   2   4   0 266.294 18.6730   3
   3  -4   0 37.9185 2.92564   8
  -3  -4   0 42.8947 3.68671  10
  -3  -4   0 42.3479 3.12165   5
   3  -4   0 47.0895 3.24997  14
   3   4   0 42.0308 3.22078   3
   3   4   0 45.9311 2.93439   8
  -3   4   0 42.6768 2.92270   8
   3   4   0 50.2206 3.25755  14
   4  -4   0 33.8790 2.42260  14
  -4  -4   0 32.1849 2.33731   5
  -4  -4   0 27.4842 2.78563  10
   4   4   0 33.0234 2.19449   8
   4   4   0 33.8885 2.41299   3
   4   4   0 35.1431 2.43239  14
   5  -4   0 27.5329 1.90726  14
   5   4   0 26.1658 1.91558  14
   5   4   0 22.6612 1.90424   3
   6  -4   0 10.9889 0.82212  14
   6   4   0 10.2579 0.84600   3
  -7  -4   0 0.19662 0.09676   9
  -7  -4   0 0.32591 0.12380  12
  -7  -4   0 0.23751 0.10364   1
  -8  -4   0 7.57144 0.65791   9
   8  -4   0 8.03984 0.63040  14
  -9  -4   0 15.7633 1.20278   1
  -9  -4   0 12.9018 1.24157  12
 -10  -4   0 56.6792 4.56962   1
 -10  -4   0 61.3282 4.70469  12
 -11  -4   0 12.4131 1.10625   1
 -11  -4   0 14.2733 1.15277  12
 -12  -4   0 61.1524 4.89284  12
 -12  -4   0 62.2892 4.75237   1
   0  -5   0 1.41800 0.19765  14
   0   5   0 1.41280 0.17098   3
   1  -5   0 32.4637 2.49601  14
  -1  -5   0 34.8662 2.39119   5
   1   5   0 33.7988 2.46589   3
   1   5   0 33.0038 2.49941  14
  -1   5   0 32.4728 2.45615   3
   1   5   0 31.6708 2.25458   8
  -1   5   0 36.8050 2.25678   8
   2  -5   0 7.47934 0.64035  14
   2   5   0 8.75503 0.59747   8
  -2   5   0 8.90842 0.58868   8
   2   5   0 7.46909 0.64217  14
  -3  -5   0 294.371 27.1214  10
  -3  -5   0 335.156 23.0776   5
   3  -5   0 329.158 24.0614  14
  -3   5   0 342.315 21.6374   8
   3   5   0 324.726 21.6464   8
   3   5   0 345.397 23.7855   3
   3   5   0 316.713 24.0655  14
   4  -5   0 8.25693 0.62128  14
   4   5   0 7.27286 0.57760   8
   4   5   0 7.45354 0.63116   3
   4   5   0 8.09071 0.63216  14
  -5  -5   0 68.0452 4.69663   5
  -5  -5   0 57.5761 5.55576  10
   5  -5   0 63.1177 4.87927  14
   5   5   0 68.1494 4.88976  14
   5   5   0 72.8123 4.84541   3
  -6  -5   0 11.0211 0.89831   1
  -6  -5   0 9.68057 0.82838   9
   6  -5   0 11.2466 0.83620  14
   7  -5   0 4.21164 0.41085  14
  -7  -5   0 5.02622 0.46286   9
  -8  -5   0 14.2980 1.25949   1
   8  -5   0 13.7885 1.18015  14
  -8  -5   0 16.2241 1.31030  12
  -8  -5   0 16.7047 1.17093   9
  -9  -5   0 59.1800 4.26564   1
  -9  -5   0 47.6924 3.92931   9
  -9  -5   0 57.9254 4.38887  12
 -10  -5   0 42.5245 3.64271  12
 -10  -5   0 44.4404 3.54298   1
 -10  -5   0 49.6325 3.27118   9
 -11  -5   0 12.9477 1.12966   1
 -11  -5   0 14.5031 1.17287  12
 -12  -5   0 1.86689 0.27418   1
 -12  -5   0 2.16590 0.35907  12
   0  -6   0 56.0740 3.77564   5
   0   6   0 53.5913 3.56028   8
   0   6   0 49.9710 3.88853   3
  -1  -6   0 6.21057 0.44566   5
   1  -6   0 4.97348 0.47187  14
  -1   6   0 5.21691 0.43962   8
   1   6   0 5.88115 0.44699   8
   1   6   0 5.61370 0.44868   3
   2  -6   0 8.65720 0.74059  14
  -2  -6   0 9.61043 0.70825   5
  -2  -6   0 9.47192 0.89226  10
   2   6   0 9.55371 0.68732   8
  -2   6   0 10.1249 0.68204   8
   2   6   0 9.08171 0.74884  14
   2   6   0 9.42244 0.73293   3
  -3  -6   0 20.4192 1.47980   5
  -3  -6   0 22.1985 1.78430  10
   3  -6   0 21.2638 1.54305  14
   3   6   0 17.8366 1.52371   3
   3   6   0 19.6258 1.40211   8
   3   6   0 21.2701 1.54929  14
  -3   6   0 20.0938 1.38697   8
  -4  -6   0 68.8982 6.33079  10
  -4  -6   0 82.8698 5.36521   5
   4  -6   0 72.1878 5.58303  14
   4   6   0 77.4816 5.59279  14
   4   6   0 76.9938 5.52902   3
   4   6   0 74.2459 5.03763   8
  -5  -6   0 69.3256 5.20321   9
   5  -6   0 76.9300 5.42200  14
  -5  -6   0 73.2808 5.21005   5
  -6  -6   0 20.1516 1.50887  12
   6  -6   0 17.3548 1.37632  14
  -6  -6   0 17.9828 1.34501   9
  -6  -6   0 16.9659 1.29041  13
  -6  -6   0 17.6617 1.44299   1
  -7  -6   0 0.30433 0.13372  12
  -7  -6   0 0.24339 0.10837   9
  -7  -6   0 0.22163 0.11795   1
   7  -6   0 0.62769 0.22352  14
  -8  -6   0 40.7388 3.26884  12
  -8  -6   0 41.3221 3.17788   1
  -8  -6   0 39.9589 2.93806   9
  -9  -6   0 71.1732 5.50690   1
  -9  -6   0 70.0336 5.65952  12
  -9  -6   0 72.6909 5.08949   9
 -10  -6   0 24.5864 2.11356   9
 -10  -6   0 29.8554 2.37097  12
 -10  -6   0 33.2896 2.30966   1
 -11  -6   0 6.99564 0.60058   1
 -11  -6   0 6.21576 0.63227  12
   0   7   0 0.71946 0.21408   8
   1   7   0 9.76018 0.84661   3
   1   7   0 11.9241 0.80440   8
  -1   7   0 11.5949 0.79847   8
   2  -7   0 12.7777 1.06130  14
   2   7   0 14.5374 0.97663   8
   2   7   0 13.4592 1.03718   3
  -2   7   0 14.0510 0.96423   8
  -3  -7   0 86.6278 6.99055  10
   3  -7   0 73.2864 6.17046  14
   3   7   0 88.3013 5.57181   8
   3   7   0 82.5962 6.10010   3
  -3   7   0 86.2410 5.55302   8
   4  -7   0 343.438 23.2190  14
   4  -7   0 291.785 21.2128   7
  -4  -7   0 321.680 22.2421   9
  -4  -7   0 307.237 21.8888  13
  -4   7   0 305.148 21.8910  13
   4   7   0 321.472 20.8924   8
  -5  -7   0 12.7824 0.89557   9
   5  -7   0 10.2096 0.84136   7
   5  -7   0 11.8295 0.91772  14
  -5   7   0 11.1976 0.86230  13
   6  -7   0 17.3037 1.49213  14
  -6  -7   0 21.3992 1.40506  13
  -6  -7   0 19.7665 1.45332   9
  -7  -7   0 19.0256 1.52821   1
  -7  -7   0 17.4534 1.57820  12
  -7  -7   0 20.3227 1.42529   9
  -8  -7   0 2.68133 0.35764   9
  -8  -7   0 2.56233 0.37683   1
  -9  -7   0 20.0843 1.51606   1
  -9  -7   0 17.5879 1.55068  12
  -9  -7   0 18.5786 1.39618   9
 -10  -7   0 8.44272 0.71734   1
 -10  -7   0 7.80111 0.73434  12
 -11  -7   0 11.1789 0.83556   1
  11   7   0 9.08510 0.68932  11
   0   8   0 569.281 37.6941   8
   1  -8   0 82.3800 6.03378   7
   1   8   0 94.4156 5.95694   8
  -1   8   0 94.5585 5.95199   8
  -1   8   0 85.3548 6.23441  13
   2  -8   0 9.14430 0.70960   7
  -2  -8   0 9.02826 0.73899  13
  -2   8   0 8.92497 0.73794  13
  -2   8   0 10.1848 0.70543   8
   2   8   0 10.3220 0.72198   8
  -3  -8   0 0.93855 0.23491   9
   3  -8   0 1.30120 0.23193   7
  -3   8   0 0.83188 0.20252   8
   3   8   0 0.77011 0.24424   8
  -3   8   0 1.31215 0.24960  13
  -4  -8   0 52.1597 3.68297   9
  -4  -8   0 51.4992 3.62171  13
   4  -8   0 49.4690 3.84046  14
   4  -8   0 50.4470 3.51547   7
   4   8   0 51.7007 3.47415   8
  -4   8   0 53.7095 3.62747  13
   5  -8   0 216.447 16.7179  14
   5  -8   0 219.716 15.2764   7
  -5  -8   0 236.883 16.0239   9
  -5  -8   0 224.766 15.7581  13
  -5   8   0 235.522 15.7636  13
  -6  -8   0 5.53283 0.49936   9
   6  -8   0 5.04195 0.45328   7
  -6  -8   0 5.02997 0.45943  13
  -7  -8   0 14.1487 1.08845  13
  -7  -8   0 15.5371 1.13685   9
  -8  -8   0 3.56675 0.40164   9
  -9  -8   0 26.8666 2.11161   1
 -10  -8   0 62.1157 4.39257   1
  10   8   0 51.8961 3.63706  11
   0  -9   0 7.88000 0.55346   7
   0  -9   0 5.50255 0.57331  13
   0   9   0 6.77303 0.57018  13
   1  -9   0 3.74524 0.40690   7
   1  -9   0 5.11010 0.58416   2
  -1  -9   0 4.63511 0.44529  13
  -1  -9   0 5.43956 0.41866   7
  -1  -9   0 3.54100 0.73007   2
  -1   9   0 4.01245 0.44367  13
   1   9   0 3.90409 0.41739   8
   1   9   0 4.94807 0.43512  13
  -1   9   0 5.58454 0.42365   8
   2  -9   0 34.4001 2.50131   7
   2  -9   0 36.4302 2.98145   2
  -2  -9   0 38.8868 2.58918  13
  -2   9   0 36.4788 2.58740  13
   2   9   0 36.4520 2.47832   8
  -2   9   0 35.3699 2.46194   8
   3  -9   0 5.24264 0.44217   7
  -3   9   0 5.36417 0.46107  13
   3   9   0 3.69693 0.43260   8
   4  -9   0 16.2258 1.17347   7
   4   9   0 15.2457 1.16825   8
  -4   9   0 17.5125 1.20939  13
  -6  -9   0 33.1606 2.44870  13
   6  -9   0 36.0978 2.39187   7
   7  -9   0 4.37092 0.40302   7
   9   9   0 9.54420 0.67596  11
   0 -10   0 90.2556 6.09489   7
   0 -10   0 89.9163 6.29714  13
   0  10   0 89.4626 6.29626  13
  -1 -10   0 1.60323 0.32697  13
  -1 -10   0 2.28826 0.31048   7
   1 -10   0 1.67078 0.30789   7
   1  10   0 2.55624 0.32221  13
   2 -10   0 0.16689 0.10081   7
  -2 -10   0 0.24174 0.09098  13
   2 -10   0 1.00664 0.44671   2
   2  10   0 0.65981 0.26976  13
  -2  10   0 0.15814 0.07719  13
   3 -10   0 5.35378 0.47590   7
  -3 -10   0 5.45141 0.49901  13
  -3  10   0 5.15495 0.48423  13
   5 -10   0 20.3628 1.41013   7
  -5 -10   0 19.9498 1.44858  13
  -5  10   0 19.3647 1.43711  13
  -6 -10   0 15.7789 1.16413  13
   6 -10   0 15.9283 1.13336   7
   7 -10   0 32.3043 2.21905   7
   8  10   0 7.92541 0.57569  11
   9  10   0 263.016 16.6495  11
   0 -11   0 0.94017 0.28323   7
   0 -11   0 1.15538 0.30676  13
   0 -11   0 1.70851 0.71108   2
   0  11   0 1.22990 0.30308  13
   1 -11   0 7.04649 0.57228   7
  -1  11   0 6.67935 0.59608  13
   2 -11   0 47.9494 3.41574   7
  -2 -11   0 53.4029 3.52977  13
   2  11   0 50.6017 3.52920  13
  -2  11   0 47.6198 3.52348  13
   3 -11   0 7.44719 0.81097   2
   3 -11   0 6.67790 0.57680   7
  -3 -11   0 7.52506 0.60091  13
  -3  11   0 6.33524 0.59053  13
   4 -11   0 330.749 21.8674   7
   4 -11   0 321.031 25.9352   2
  -4 -11   0 334.357 22.5670  13
  -4  11   0 312.800 22.5623  13
   5 -11   0 3.69728 0.55046   2
  -6 -11   0 8.23283 0.70254  13
   6 -11   0 9.85093 0.68427   7
   7 -11   0 1.12822 0.37305   2
   7  11   0 0.74682 0.20805  11
   0 -12   0 14.1445 1.06912   7
   0 -12   0 14.6936 1.10480  13
   0  12   0 15.5423 1.10895  13
   1 -12   0 92.2830 6.39581   7
  -1 -12   0 95.5935 6.60447  13
   1  12   0 96.6365 6.60852  13
  -1  12   0 93.1723 6.60364  13
   2 -12   0 11.5392 0.83838   7
  -2  12   0 10.7394 0.85316  13
   3 -12   0 1.44090 0.27571   7
   4 -12   0 4.40400 0.38778   7
  -4  12   0 3.81119 0.36983  13
   5 -12   0 205.891 12.9811   7
   5 -12   0 179.636 15.4049   2
  -5 -12   0 192.240 13.3914  13
   6 -12   0 15.7835 1.36853   2
   0 -13   0 6.26435 0.52033   7
   1 -13   0 3.44360 0.35800   7
  -1  13   0 3.29991 0.33490  13
   2 -13   0 4.60686 0.42048   7
  -2  13   0 4.80080 0.40316  13
   3 -13   0 13.6894 0.96620   7
  -3 -13   0 14.6065 1.00193  13
   3 -13   0 12.5856 1.24336   2
  -3  13   0 12.9874 0.98058  13
  -4 -13   0 9.29339 0.73959  13
   4 -13   0 10.3935 0.72122   7
 -12   0   1 9.70176 0.95978  12
 -11   0   1 0.37315 0.12420   1
 -11   0   1 0.50323 0.16069  12
  -9   0   1 5.51246 0.58225  12
  -9   0   1 4.42896 0.51320   1
  -8   0   1 3.09376 0.41688   1
  -8   0   1 3.49991 0.39616   2
  -7   0   1 -0.0306 0.31723  10
  -6   0   1 87.8104 7.35417  10
   5   0  -1 -2.1396 0.03085  14
   5   0  -1 -2.1764 0.03299   3
  -5   0   1 -2.1888 0.24310  10
  -4   0   1 4.39740 0.38142   5
  -3   0   1 -0.1318 0.23122  10
  -3   0   1 -0.0523 0.16384   5
  -2   0   1 4.13740 0.32701   5
   1   0  -1 0.27848 0.14437  10
  -1   0   1 0.06361 0.10381  10
   0   0   1 -1.9307 0.00555   3
   0   0  -1 -1.9340 0.00352   3
  -1   0  -1 -0.6317 0.01359   3
  -1   0  -1 -0.6092 0.10431  10
   1   0   1 -0.5582 0.08978  10
  -2   0  -1 12.6469 1.14053  10
  -3   0  -1 0.94937 0.45100  10
   5   0   1 -0.2271 0.03302   3
  -5   0  -1 -0.2124 0.26269  10
  -6   0  -1 1.81494 0.53969  10
  -8   0  -1 2.89607 0.40846  12
  -8   0  -1 3.53627 0.38288   2
  -8   0  -1 2.58899 0.38167   1
  -9   0  -1 5.23869 0.55699  12
  -9   0  -1 4.32016 0.48370   4
  -9   0  -1 4.81780 0.52260   1
 -11   0  -1 0.22260 0.15626  12
 -11   0  -1 0.03033 0.10957   1
 -12   0  -1 9.57677 0.97020  12
 -12  -1   1 8.43283 0.72678   1
 -12  -1   1 9.11344 0.83948  12
 -12   1   1 6.98180 0.93381  12
 -11  -1   1 4.50257 0.56168  12
 -11  -1   1 4.14290 0.49544   1
 -11   1   1 3.94415 0.63282  12
 -10  -1   1 54.0894 4.25633  12
 -10  -1   1 50.2125 4.12975   1
 -10   1   1 55.3277 4.26982  12
  -9  -1   1 42.3744 3.53896   1
  -9  -1   1 50.2710 3.65491  12
  -9  -1   1 41.1138 3.68037   2
  -9   1   1 48.4367 3.65516  12
  -8  -1   1 3.84545 0.47005   1
  -8  -1   1 4.27326 0.43750   2
  -8   1   1 4.70078 0.51394  12
  -8   1   1 4.96611 0.43168   4
  -7  -1   1 13.8440 1.35933  10
  -5  -1   1 17.6357 1.86136  10
  -5  -1   1 24.2479 1.53016   5
  -5   1   1 20.9918 1.83167  10
   4  -1  -1 41.0175 3.15479   3
  -4  -1   1 43.8810 3.07247   5
  -4   1   1 43.4773 3.63723  10
   4   1  -1 45.0910 3.18476  14
   4   1  -1 42.3497 3.16252   3
  -3  -1   1 62.0560 4.80616  10
   3  -1  -1 56.9013 4.18118   3
   3   1  -1 55.7071 4.18770   3
   3   1  -1 51.2794 4.22439  14
   1   1  -1 6.94163 0.50423  14
   1   1  -1 6.53950 0.50577   3
   0  -1  -1 314.616 22.8758   3
   0   1   1 315.363 23.0558   3
   0   1  -1 313.130 22.8712   3
  -1  -1  -1 0.49603 0.10418   5
   1   1   1 0.41070 0.10406   3
   1   1   1 0.27869 0.07780  14
  -2  -1  -1 398.756 30.6080  10
  -2  -1  -1 393.470 26.4078   5
   2  -1   1 342.527 26.7891   3
   2   1   1 357.836 27.1096  14
   2   1   1 362.635 26.8090   3
  -2   1  -1 326.543 24.3783   8
   3  -1   1 6.45957 0.46767   3
   3  -1   1 5.95949 0.46881  14
   3   1   1 6.73442 0.48627   3
   3   1   1 5.54929 0.46874  14
  -4  -1  -1 13.4343 1.18118  10
   4  -1   1 11.7499 0.91970  14
   4  -1   1 11.2420 0.91529   3
   4   1   1 13.8006 0.92418  14
  -4   1  -1 10.1116 1.14016  10
   4   1   1 12.4209 0.92723   3
  -5  -1  -1 80.4842 6.41621  10
  -5   1  -1 72.3434 6.39043  10
  -7  -1  -1 33.0021 2.88150  10
  -8  -1  -1 14.6927 1.11883  12
  -8  -1  -1 13.3052 1.07430   1
  -8  -1  -1 12.9419 1.09569   2
  -8   1  -1 11.5524 1.05614   1
  -8   1  -1 13.0024 1.10697  12
  -8   1  -1 11.8275 0.95556   4
  -9  -1  -1 20.7814 1.58068  12
  -9  -1  -1 16.5433 1.56370   2
  -9  -1  -1 15.3936 1.49919   1
  -9   1  -1 20.8760 1.58114  12
  -9   1  -1 19.8520 1.35986   4
 -10  -1  -1 64.1293 4.69190   1
 -10  -1  -1 59.2275 4.82532  12
 -10   1  -1 58.1636 4.83349  12
 -11  -1  -1 5.54714 0.66474  12
 -11  -1  -1 6.10291 0.59548   1
 -11   1  -1 5.99638 0.73188  12
 -12  -1  -1 5.96229 0.60098   1
 -12  -1  -1 7.59995 0.73344  12
 -12   1  -1 6.23728 0.87186  12
 -12  -2   1 12.2417 1.01544   1
 -12  -2   1 12.3525 1.08575  12
 -11  -2   1 14.3425 1.15347  12
 -11  -2   1 12.9223 1.09749   1
 -11   2   1 11.7971 1.25229  12
 -10  -2   1 24.1062 2.07438  12
 -10  -2   1 26.2097 2.00817   1
  -9  -2   1 31.2374 2.49088  12
   9  -2  -1 29.2765 2.26989  14
  -9  -2   1 29.7484 2.41053   1
  -9   2   1 32.1051 2.50042  12
  -8  -2   1 7.32331 0.73587   1
  -8   2   1 9.48423 0.78098  12
  -6  -2   1 163.411 12.2732  10
  -6  -2   1 130.516 10.3986   5
  -5  -2   1 10.9837 1.04999  10
   5   2  -1 8.69314 0.77682   3
   4  -2  -1 20.3022 1.63663  14
   4  -2  -1 22.4634 1.61737   3
   4   2  -1 22.9717 1.63653   3
   3  -2  -1 51.0359 3.88145  14
  -3  -2   1 57.3640 3.73509   5
  -3  -2   1 46.1427 4.40345  10
   3   2  -1 56.3485 3.84870   3
   3   2  -1 53.4126 3.88353  14
   3   2  -1 48.6191 3.49602   8
   2  -2  -1 134.601 8.71611   8
   2  -2  -1 142.801 9.68921  14
  -2  -2   1 139.600 9.29696   5
   2  -2  -1 119.578 9.57070   3
  -2  -2   1 123.640 10.9259  10
   2   2  -1 138.878 9.58195   3
  -2   2   1 134.254 8.71251   8
   2   2  -1 115.707 8.71505   8
   2   2  -1 135.626 9.69054  14
   1  -2  -1 77.0582 5.28500  14
  -1  -2   1 74.7093 5.06999   5
  -1   2   1 66.1157 4.75404   8
   1   2  -1 63.3295 4.75505   8
   1   2  -1 73.5681 5.28688  14
  -1   2   1 77.4102 5.22607   3
   1   2  -1 70.0538 5.22546   3
   0  -2  -1 -0.2238 0.03511  14
   0   2  -1 -0.2437 0.05829   8
   0   2   1 -0.2187 0.05389   8
   0   2   1 -0.2634 0.02548   3
   0   2  -1 -0.2669 0.02607   3
   1  -2   1 -0.2482 0.06333   8
   1   2   1 -0.2581 0.06313   8
  -1   2  -1 -0.2972 0.06174   8
   1   2   1 -0.1557 0.10257  14
  -2  -2  -1 47.4519 2.99342   5
   2  -2   1 39.1771 2.80191   8
   2   2   1 41.7412 3.11545  14
  -2   2  -1 41.2144 2.80203   8
   2   2   1 38.9129 2.80468   8
   2   2   1 44.7413 3.08512   3
  -3  -2  -1 184.245 14.9652  10
   3  -2   1 156.550 11.9247   8
   3  -2   1 179.391 13.0992   3
  -3  -2  -1 196.071 12.7281   5
   3   2   1 190.766 13.1149   3
   3   2   1 176.611 13.2639  14
  -3   2  -1 181.482 11.9226   8
   3   2   1 176.609 11.9307   8
  -4  -2  -1 270.077 22.0010  10
  -4  -2  -1 259.745 18.7076   5
  -5  -2  -1 7.00813 0.53460   5
  -5  -2  -1 7.44142 0.83184  10
   5   2   1 5.46231 0.53629   3
  -6  -2  -1 17.5307 1.49251  10
   6   2   1 13.6960 1.16969   3
  -7  -2  -1 42.8532 3.89927  10
   7   2   1 47.9359 3.35342   3
  -8  -2  -1 12.2172 1.15925   2
  -8  -2  -1 15.1487 1.19383  12
  -8  -2  -1 14.5360 1.14802   1
  -8   2  -1 13.3473 1.02398   4
  -9  -2  -1 93.1689 6.97061   1
  -9  -2  -1 90.6756 7.26218   2
  -9  -2  -1 91.9336 7.16501  12
  -9   2  -1 86.1742 7.16414  12
 -10  -2  -1 43.3431 3.06344  12
 -10  -2  -1 33.6104 2.95650   1
 -10  -2  -1 35.6308 3.08154   2
 -10   2  -1 38.8497 3.08554  12
 -11  -2  -1 1.87747 0.37008   1
 -11   2  -1 2.25613 0.69267  12
 -12  -2  -1 5.99397 0.58736   1
 -12   2  -1 7.28744 0.89720  12
 -12  -3   1 23.7640 1.98400  12
 -12  -3   1 24.7132 1.91083   1
 -11  -3   1 13.1063 1.12548   1
 -11  -3   1 13.9449 1.17097  12
 -10  -3   1 48.2691 3.75247   1
 -10  -3   1 48.1745 3.86410  12
  -9  -3   1 43.8580 3.59169  12
  -9  -3   1 45.6007 3.48919   1
  -8  -3   1 3.22043 0.45235  12
  -8  -3   1 2.50397 0.37894   1
   7  -3  -1 6.84512 0.52270  14
  -7  -3   1 6.48792 0.61356   1
   7   3  -1 6.29358 0.57725   3
  -6  -3   1 70.3220 5.15248   5
   6   3  -1 72.6101 5.31022   3
   6   3  -1 74.3325 5.35348  14
  -5  -3   1 60.9081 4.54382   5
  -5  -3   1 66.9653 5.39504  10
   4  -3  -1 174.870 13.0761  14
  -4  -3   1 171.298 12.5535   5
   4   3  -1 181.752 12.9389   3
   4   3  -1 182.459 13.0838  14
   3  -3  -1 0.65252 0.14514  14
   3   3  -1 0.69538 0.17308  14
   2  -3  -1 9.22387 0.62258  14
  -2  -3   1 8.05623 0.60787   5
  -2   3   1 8.09380 0.56292   8
   2   3  -1 8.28492 0.62812  14
   2   3  -1 7.58447 0.62575   3
   2   3  -1 7.29017 0.57120   8
  -1  -3   1 34.8276 2.38359   5
   1  -3  -1 37.6331 2.48735  14
   1   3  -1 36.8551 2.49000  14
   1   3  -1 32.5229 2.45919   3
  -1   3   1 30.0543 2.23821   8
   1   3  -1 32.3878 2.24161   8
  -1   3   1 30.8706 2.45056   3
   0  -3  -1 536.383 39.3768  14
   0  -3   1 525.648 39.3080  14
   0  -3  -1 549.308 37.9372   5
   0   3   1 540.297 38.8916  14
   0   3  -1 527.603 38.8884  14
   0   3   1 545.174 38.4341   3
   0   3   1 478.690 34.9784   8
   0   3  -1 489.964 34.9794   8
   0   3  -1 560.289 38.4299   3
   1  -3   1 5.49720 0.43054   8
  -1  -3  -1 6.22725 0.45155   5
  -1   3  -1 5.80874 0.43531   8
   1   3   1 5.79353 0.43501   8
   1   3   1 5.36295 0.46569  14
   1   3   1 6.83278 0.47171   3
  -2  -3  -1 20.3450 1.48554   5
  -2  -3  -1 20.5897 1.76175  10
   2  -3   1 18.0620 1.39341   8
   2  -3   1 20.3674 1.54303  14
   2   3   1 19.6424 1.53410   3
   2   3   1 17.7549 1.39461   8
   2   3   1 18.6200 1.54421  14
  -2   3  -1 18.1794 1.39240   8
  -3  -3  -1 6.15374 0.45269   5
   3  -3   1 4.91002 0.40917   8
   3  -3   1 5.17441 0.44377  14
  -3  -3  -1 5.96052 0.59244  10
  -3   3  -1 5.62369 0.40384   8
   3   3   1 5.74315 0.46678   3
   3   3   1 5.22579 0.41777   8
  -5  -3  -1 117.223 9.19224  10
  -5  -3  -1 113.069 7.78292   5
   5   3   1 100.353 8.01525   3
   5   3   1 108.768 8.10144  14
  -6  -3  -1 42.3516 2.76141   5
  -6  -3  -1 33.0268 3.30997  10
   6   3   1 39.4201 2.83467   3
  -7  -3  -1 10.4025 0.97594   1
  -7  -3  -1 13.1258 1.03379  12
  -7   3  -1 11.9039 0.88502   4
   7   3   1 12.0382 0.93860   3
  -8  -3  -1 7.06457 0.63709  12
  -8  -3  -1 6.14340 0.59513   1
   8  -3   1 6.13885 0.48899  14
  -8  -3  -1 4.82072 0.55669   2
  -8   3  -1 5.59223 0.67241  12
  -9  -3  -1 69.6832 5.98394   1
  -9  -3  -1 88.7348 6.17167  12
  -9  -3  -1 70.8331 6.23327   2
  -9   3  -1 81.4891 6.18255  12
 -10  -3  -1 104.632 8.20609  12
 -10  -3  -1 113.721 7.98880   1
 -10   3  -1 92.8645 8.23169  12
 -11  -3  -1 5.98666 0.65588   1
 -11  -3  -1 8.06665 0.71393  12
 -12  -3  -1 2.24467 0.32543   1
 -12  -4   1 39.3814 2.91447   1
 -12  -4   1 35.7198 3.00708  12
 -11  -4   1 14.1933 1.17330   1
 -11  -4   1 14.1809 1.22126  12
 -10  -4   1 93.3740 6.92372  12
 -10  -4   1 81.3908 6.72676   1
  -9  -4   1 7.72909 0.74997  12
  -9  -4   1 7.29409 0.70667   1
  -8  -4   1 11.2618 0.93715   9
   8  -4  -1 12.5597 0.92412  14
  -7  -4   1 2.35698 0.40483  12
   7  -4  -1 2.13880 0.24199  14
  -7  -4   1 1.88224 0.32103   9
  -7  -4   1 2.17282 0.34448   1
  -6  -4   1 81.2709 6.12328  10
  -6  -4   1 63.4254 5.13657   5
  -5  -4   1 117.387 8.01310   5
   5  -4  -1 113.649 8.33492  14
  -5  -4   1 99.9483 9.44774  10
   5   4  -1 113.437 8.25844   3
   5   4  -1 119.752 8.34574  14
  -4  -4   1 6.30322 0.72914  10
  -4  -4   1 7.03702 0.51751   5
   4  -4  -1 6.05135 0.50476  14
   4   4  -1 6.02449 0.51947  14
   4   4  -1 6.07067 0.53149   3
  -3  -4   1 3.48830 0.32881   5
   2  -4  -1 28.6086 2.03875  14
  -2  -4   1 27.8412 1.95588   5
  -2  -4   1 27.5043 2.31675  10
   2   4  -1 27.9798 2.04356  14
  -2   4   1 27.5970 1.83657   8
   2   4  -1 25.4764 1.84105   8
   2   4  -1 26.7678 2.02078   3
   1  -4  -1 14.3512 1.06639  14
  -1  -4   1 15.4155 1.02266   5
   1   4  -1 13.8099 1.07181  14
   1   4  -1 13.5190 0.97063   8
   1   4  -1 14.8914 1.05915   3
  -1   4   1 13.4457 0.96599   8
  -1   4   1 13.5011 1.04532   3
   0  -4  -1 256.994 19.0028   5
   0  -4  -1 278.128 19.4404  14
   0  -4   1 278.042 19.4534  14
   0   4  -1 249.296 17.4709   8
   0   4   1 274.969 19.4225  14
   0   4   1 247.169 17.4736   8
   0   4   1 250.636 19.2151   3
   0   4  -1 282.349 19.4245  14
   0   4  -1 256.859 19.2015   3
   1  -4   1 59.3992 4.50403  14
  -1  -4  -1 64.8494 4.31671   5
   1   4   1 58.5672 4.05668   8
  -1   4  -1 55.5310 4.44026   3
   1   4   1 67.9594 4.45361   3
  -1   4  -1 61.3700 4.05729   8
   1   4   1 59.1758 4.50599  14
  -2  -4  -1 25.7455 1.62662   5
   2  -4   1 20.8496 1.52887   8
   2   4   1 20.5798 1.53045   8
  -2   4  -1 22.5404 1.52950   8
   2   4   1 25.6770 1.69867  14
   2   4   1 20.4598 1.67737   3
  -3  -4  -1 64.9934 4.77378  10
   3  -4   1 50.4152 3.79163   8
   3  -4   1 59.4794 4.21185  14
  -3  -4  -1 56.7363 4.04403   5
   3   4   1 57.5928 4.17131   3
   3   4   1 54.1090 3.79676   8
   3   4   1 54.0726 4.21433  14
  -3   4  -1 58.5496 3.78996   8
   4   4   1 1.57857 0.22476  14
   4   4   1 1.73612 0.24084   3
   5  -4   1 55.5853 3.99188  14
  -5  -4  -1 51.5383 4.57188  10
  -5  -4  -1 52.0250 3.84257   5
   5   4   1 55.0613 3.99823  14
   5   4   1 55.1718 3.96296   3
  -6  -4  -1 4.10899 0.39625   5
   6  -4   1 4.18375 0.35849  14
   6   4   1 3.33353 0.38396   3
  -7  -4  -1 0.14345 0.09028   9
  -7  -4  -1 0.11335 0.09524   1
   7  -4   1 0.10968 0.07453  14
  -7  -4  -1 0.13108 0.11004  12
  -7  -4  -1 0.64034 0.29562   2
  -8  -4  -1 5.28667 0.57165   1
  -8  -4  -1 5.25056 0.51322   9
  -8  -4  -1 6.03348 0.60745  12
  -9  -4  -1 119.797 8.58285   9
  -9  -4  -1 116.403 9.55085  12
  -9  -4  -1 126.885 9.29846   1
 -10  -4  -1 26.9605 2.31130   1
 -10  -4  -1 31.5981 2.39533  12
 -11  -4  -1 4.83702 0.51524  12
 -11  -4  -1 3.84160 0.47671   1
 -12  -4  -1 26.8687 2.28350   1
 -12  -4  -1 31.8879 2.37377  12
 -12  -5   1 4.67218 0.48155  12
 -12  -5   1 4.06860 0.41955   1
 -11  -5   1 31.9726 2.58146  12
 -10  -5   1 40.9697 3.29336   9
 -10  -5   1 47.5414 3.57699   1
 -10  -5   1 49.3154 3.68179  12
  -9  -5   1 57.1579 4.29315   1
  -9  -5   1 52.4730 3.95941   9
  -9  -5   1 56.3017 4.41346  12
  -8  -5   1 12.0747 0.95799   9
  -7  -5   1 30.2898 2.41130   1
   7  -5  -1 30.1208 2.29884  14
  -7  -5   1 27.6991 2.22622   9
  -7  -5   1 34.7995 2.49829  12
  -6  -5   1 63.9569 4.88325  12
  -6  -5   1 58.4609 4.74162   1
  -6  -5   1 59.3999 4.38600   9
   6  -5  -1 64.1979 4.55829  14
  -5  -5   1 36.0523 3.43758  10
   5  -5  -1 38.7889 2.99217  14
  -5  -5   1 43.5823 2.89051   5
   5   5  -1 41.3855 2.97924   3
   5   5  -1 41.4143 3.00260  14
  -3  -5   1 69.4980 4.99305   5
  -3  -5   1 61.8699 5.88360  10
   3  -5  -1 74.0148 5.20445  14
   3   5  -1 69.7845 5.15053   3
   3   5  -1 76.0896 5.21245  14
   3   5  -1 69.3111 4.69187   8
  -3   5   1 71.9109 4.67950   8
  -2  -5   1 87.9385 6.26573   5
  -2  -5   1 80.5523 7.37384  10
   2  -5  -1 85.1455 6.53525  14
   2   5  -1 94.2557 6.46339   3
   2   5  -1 90.2343 5.88909   8
  -2   5   1 93.3156 5.88301   8
   2   5  -1 88.2382 6.54064  14
  -1  -5   1 11.3934 0.84993   5
  -1   5   1 11.4859 0.81209   8
   1   5  -1 11.1568 0.81763   8
   1   5  -1 13.0754 0.89722  14
   1   5  -1 10.9683 0.87791   3
   0  -5  -1 331.922 26.3841  14
   0  -5   1 330.994 26.6066  14
   0  -5   1 389.368 26.2738   5
   0  -5  -1 391.910 25.6134   5
   0   5  -1 354.010 25.9918   3
   0   5  -1 358.675 23.6562   8
   0   5   1 348.895 26.0055   3
   0   5   1 354.362 23.6691   8
   1  -5   1 26.2561 1.82937  14
  -1  -5  -1 25.2906 1.74636   5
  -1   5  -1 21.7223 1.79094   3
   1   5   1 24.9936 1.83106  14
  -1   5  -1 24.6713 1.65477   8
   1   5   1 23.6750 1.65290   8
   1   5   1 24.3260 1.80306   3
  -2  -5  -1 50.9250 3.67644   5
  -2  -5  -1 52.0591 4.33784  10
   2  -5   1 49.6459 3.83618  14
   2   5   1 54.7018 3.79570   3
   2   5   1 51.4622 3.46053   8
  -2   5  -1 53.7698 3.45841   8
   2   5   1 49.6961 3.83878  14
   3   5   1 25.7281 1.65153   3
  -3   5  -1 19.5231 1.49029   8
   3   5   1 19.0936 1.50135   8
   3   5   1 23.9082 1.66560  14
  -4  -5  -1 97.9585 9.11030  10
   4  -5   1 108.972 8.05760  14
  -4  -5  -1 110.820 7.73492   5
   4   5   1 111.751 7.26023   8
   4   5   1 114.712 7.97607   3
   4   5   1 110.758 8.06396  14
  -5  -5  -1 13.5127 1.01394   5
   6  -5   1 4.87242 0.41545  14
  -6  -5  -1 5.29728 0.51378  12
  -6  -5  -1 4.26720 0.44358   9
  -6  -5  -1 4.17469 0.46753   1
   7  -5   1 27.5152 2.06831  14
  -7  -5  -1 28.1851 2.01369   9
  -7  -5  -1 27.8282 2.24459  12
  -7  -5  -1 26.6992 2.17272   1
  -8  -5  -1 47.2268 3.90265  12
  -8  -5  -1 49.6058 3.50750   9
  -8  -5  -1 49.6603 3.79577   1
  -9  -5  -1 27.9961 2.28723   1
  -9  -5  -1 30.5591 2.36436  12
  -9  -5  -1 28.2025 2.10828   9
 -10  -5  -1 104.345 7.78580   1
 -10  -5  -1 98.1054 7.99649  12
 -11  -5  -1 7.38741 0.69042  12
 -11  -5  -1 6.92503 0.65402   1
 -12  -5  -1 2.13214 0.28574   1
 -12  -5  -1 2.47452 0.37825  12
 -11  -6   1 8.23170 0.71283   1
 -11  -6   1 8.02553 0.73820  12
 -10  -6   1 30.5067 2.30150   9
 -10  -6   1 32.7467 2.50156   1
 -10  -6   1 32.2685 2.57349  12
  -9  -6   1 70.4444 4.71269   9
  -9  -6   1 68.0843 5.09472   1
  -9  -6   1 59.1442 5.22943  12
  -8  -6   1 20.6987 1.64899  12
  -8  -6   1 20.0208 1.47525   9
  -8  -6   1 18.3445 1.58961   1
  -7  -6   1 1.72751 0.40519  12
  -7  -6   1 1.62818 0.34141   1
  -7  -6   1 1.37872 0.32370   9
   7  -6  -1 1.48066 0.24907  14
  -6  -6   1 10.4056 0.76942   9
  -6  -6   1 8.61221 0.71296  13
  -5  -6   1 57.2086 4.20069   9
   5  -6  -1 57.1156 4.36854  14
  -5  -6   1 58.3776 4.20376   5
   5   6  -1 62.8594 4.38074  14
   4  -6  -1 3.17986 0.31220  14
   4   6  -1 2.62341 0.31660   8
   4   6  -1 3.24085 0.34596  14
   3  -6  -1 21.1651 1.57312  14
  -3  -6   1 23.3531 1.82093  10
   3   6  -1 19.7904 1.55699   3
   3   6  -1 19.8265 1.42894   8
   3   6  -1 20.7557 1.58111  14
  -3   6   1 20.0126 1.41143   8
  -2  -6   1 3.28814 0.30086   5
   2  -6  -1 2.40735 0.29760  14
  -2  -6   1 3.26520 0.45369  10
   2   6  -1 2.68404 0.29648  14
  -2   6   1 3.19094 0.28813   8
   2   6  -1 3.13608 0.29974   3
   2   6  -1 3.21242 0.30687   8
  -1  -6   1 4.84944 0.38727   5
   1  -6  -1 4.90967 0.40853  14
  -1   6   1 3.84377 0.37997   8
   1   6  -1 4.66042 0.39040   8
   0  -6   1 1.11052 0.17285   5
   0   6  -1 0.57591 0.20521   8
   0   6   1 0.64745 0.19066   8
   1  -6   1 2.93407 0.31068  14
  -1  -6  -1 3.61101 0.29574   5
  -1   6  -1 3.05779 0.31785   8
   1   6   1 3.32866 0.31390   8
   1   6   1 3.53280 0.30044   3
  -2  -6  -1 30.5206 2.23208   5
  -2  -6  -1 31.0396 2.65090  10
   2  -6   1 31.7280 2.33403  14
   2   6   1 31.6406 2.33714  14
   2   6   1 31.9704 2.11279   8
  -2   6  -1 32.5927 2.10788   8
   2   6   1 28.9444 2.30027   3
   3  -6   1 72.4934 5.94123  14
  -3  -6  -1 76.8639 6.72068  10
  -3  -6  -1 79.2673 5.70017   5
   3   6   1 77.6454 5.94775  14
   3   6   1 84.1479 5.36104   8
  -3   6  -1 86.3606 5.35043   8
   3   6   1 85.7539 5.88023   3
   4  -6   1 645.847 43.7407  14
  -4  -6  -1 502.633 49.2536  10
  -4  -6  -1 559.544 41.9121   5
   4   6   1 589.185 43.1928   3
   4   6   1 604.837 39.3110   8
   4   6   1 661.067 43.7237  14
   5  -6   1 8.31935 0.68039  14
  -6  -6  -1 7.60140 0.66460   9
  -6  -6  -1 8.56096 0.76280  12
  -7  -6  -1 0.10047 0.11720  12
  -7  -6  -1 0.04058 0.10377   1
  -7  -6  -1 0.07463 0.10748   9
   7  -6   1 0.10850 0.08667  14
  -8  -6  -1 21.8219 1.83769   1
  -8  -6  -1 22.8275 1.70314   9
  -8  -6  -1 24.3138 1.89852  12
  -9  -6  -1 88.8861 6.21398   1
  -9  -6  -1 69.3795 5.72613   9
  -9  -6  -1 83.3048 6.38050  12
 -10  -6  -1 9.28994 0.85605   1
 -10  -6  -1 10.4315 0.88356  12
 -11  -6  -1 17.3388 1.25618   1
 -11  -6  -1 14.3637 1.30066  12
  11   6   1 14.9209 1.02953  11
 -11  -7   1 3.88478 0.44481  12
 -11  -7   1 3.89944 0.38996   1
 -10  -7   1 17.2158 1.45443  12
 -10  -7   1 17.7879 1.40913   1
  -9  -7   1 2.86548 0.38952   1
  -9  -7   1 3.14598 0.42322  12
  -8  -7   1 9.05304 0.79471   9
  -8  -7   1 9.68377 0.85075   1
  -8  -7   1 10.3773 0.89520  12
  -7  -7   1 6.39068 0.55807   9
  -7  -7   1 5.58083 0.63271  12
  -6  -7   1 90.6166 6.09292   9
  -6  -7   1 87.9732 6.77053  12
   6  -7  -1 83.4364 6.34048  14
  -6  -7   1 80.2865 5.96862  13
  -5  -7   1 7.24904 0.62002   9
  -5  -7   1 7.11868 0.56691  13
  -4  -7   1 204.384 14.0266   9
   4  -7  -1 197.907 14.6357  14
   4  -7  -1 192.809 13.3792   7
  -4  -7   1 191.385 13.7988  13
   4   7  -1 201.306 14.6434  14
  -4   7   1 187.254 13.7998  13
   4   7  -1 214.162 13.1818   8
  -3  -7   1 78.4650 7.28022  10
   3  -7  -1 92.2689 6.44216  14
   3   7  -1 93.0129 5.81170   8
   3   7  -1 79.6027 6.36077   3
  -3   7   1 91.6711 5.79088   8
   2  -7  -1 15.7777 1.38271  14
  -2  -7   1 17.3462 1.60047  10
   2   7  -1 18.4543 1.36184   3
   2   7  -1 19.7304 1.26918   8
  -2   7   1 19.6414 1.25774   8
  -1   7   1 33.1982 2.12820   8
   1   7  -1 27.7052 2.31523   3
   1   7  -1 33.4001 2.13435   8
   0   7   1 52.2225 3.46422   8
   0   7  -1 51.0917 3.46488   8
  -1   7  -1 8.32360 0.60372   8
   1   7   1 7.68606 0.60295   8
   2   7   1 2.59428 0.28702   8
   2   7   1 2.40888 0.26590   3
  -2   7  -1 2.52916 0.28064   8
  -3  -7  -1 88.7455 6.92162  10
   3  -7   1 79.1375 6.11157  14
  -3   7  -1 83.4189 5.49816   8
   3   7   1 76.8000 6.03638   3
   3   7   1 84.7086 5.51282   8
   4  -7   1 175.273 11.9686   7
   4  -7   1 174.681 13.0954  14
  -4  -7  -1 184.426 12.5517   9
  -4  -7  -1 162.066 12.3440  13
   4   7   1 191.047 11.7956   8
  -4   7  -1 177.591 12.3518  13
  -5  -7  -1 89.4612 6.01117   9
   5  -7   1 90.4572 6.26540  14
   5  -7   1 73.7299 5.72093   7
  -5  -7  -1 87.1815 5.90062  13
  -5   7  -1 81.6953 5.90294  13
   6  -7   1 50.0380 3.94486  14
  -6  -7  -1 57.6096 3.80068   9
  -6  -7  -1 51.2825 3.71061  13
  -7  -7  -1 17.7917 1.42237   1
  -7  -7  -1 17.2135 1.31907   9
  -7  -7  -1 17.4993 1.46954  12
  -8  -7  -1 5.35437 0.56183  12
  -8  -7  -1 4.46299 0.51572   1
  -9  -7  -1 7.87767 0.74285   1
  -9  -7  -1 9.11961 0.76701  12
  -9  -7  -1 7.74005 0.68184   9
 -10  -7  -1 29.0902 2.13960   1
 -10  -7  -1 25.2976 2.19907  12
 -11  -7  -1 12.9342 0.98298   1
  11   7   1 11.3163 0.81104  11
 -10  -8   1 117.520 8.99841   1
  -9  -8   1 5.87128 0.59585  12
  -9  -8   1 6.38489 0.58234   1
  -8  -8   1 7.41039 0.63691   9
  -7  -8   1 2.23750 0.34712   9
  -6  -8   1 4.37117 0.42259  13
  -6  -8   1 4.63207 0.46033   9
  -5  -8   1 270.227 19.8377  13
   5  -8  -1 298.748 19.2351   7
  -5  -8   1 301.311 20.1704   9
   5  -8  -1 263.281 21.0454  14
  -5   8   1 294.210 19.8438  13
   4  -8  -1 18.3359 1.42572   7
  -4  -8   1 21.5184 1.50587   9
   4  -8  -1 22.0653 1.56419  14
   4   8  -1 19.1310 1.42292   8
  -4   8   1 20.7122 1.47577  13
  -3  -8   1 9.62471 0.78072  13
  -3  -8   1 10.1495 0.78728   9
   3  -8  -1 10.1494 0.75843   7
  -3   8   1 9.81540 0.78178  13
  -3   8   1 10.4163 0.73252   8
   3   8  -1 10.8483 0.76671   8
   2  -8  -1 11.3150 0.88057   7
  -2  -8   1 12.2793 0.91287  13
  -2   8   1 12.5351 0.86866   8
   2   8  -1 12.7540 0.88806   8
  -2   8   1 11.8126 0.91316  13
   1  -8  -1 36.1386 2.66438   2
   1  -8  -1 30.3790 2.22934   7
   1   8  -1 32.7342 2.21234   8
  -1   8   1 33.5478 2.20595   8
  -1   8   1 29.5448 2.30557  13
   0   8  -1 287.219 19.1369   8
   0   8   1 289.993 19.1359   8
   1  -8   1 44.3586 3.17505   7
  -1   8  -1 43.9021 3.28533  13
   1   8   1 49.4134 3.14166   8
  -1   8  -1 48.5581 3.13754   8
  -2  -8  -1 1.55929 0.62509   2
  -2  -8  -1 1.39067 0.25178  13
   2  -8   1 1.06034 0.22731   7
   2   8   1 0.68363 0.24068   8
  -2   8  -1 1.24135 0.23065   8
  -2   8  -1 1.37408 0.27154  13
  -3  -8  -1 1.57365 0.56996   2
  -3  -8  -1 1.60753 0.26888  13
   3  -8   1 1.75564 0.25851   7
  -3   8  -1 1.53418 0.28707  13
  -3   8  -1 1.81518 0.23147   8
   3   8   1 1.42245 0.26767   8
  -4  -8  -1 47.3626 3.30403  13
   4  -8   1 44.6862 3.20690   7
   4  -8   1 51.3709 3.52023  14
  -4  -8  -1 46.8218 3.36147   9
  -4   8  -1 47.9035 3.31259  13
   4   8   1 43.3910 3.16850   8
   5  -8   1 124.655 8.03025   7
   5  -8   1 106.267 8.77641  14
  -5  -8  -1 111.811 8.27064  13
  -5  -8  -1 120.749 8.41648   9
  -5   8  -1 129.923 8.28271  13
  -6  -8  -1 1.65465 0.31439   9
   6  -8   1 2.34090 0.29148   7
  -6  -8  -1 1.35924 0.28076  13
  -6   8  -1 2.11469 0.25052  13
  -7  -8  -1 9.55567 0.71169  13
  -7  -8  -1 8.67330 0.74379   9
  -9  -8  -1 53.9298 4.16508   1
   7  -9  -1 4.24910 0.40256   7
  -6  -9   1 24.0623 1.57569  13
   6  -9  -1 19.6306 1.53104   7
   5  -9  -1 1.43754 0.28120   7
  -5  -9   1 1.35877 0.27441  13
  -5   9   1 1.43903 0.27202  13
   4  -9  -1 1.67172 0.29980   7
  -4   9   1 2.32878 0.29420  13
  -3  -9   1 29.5740 2.26824  13
   3  -9  -1 33.6132 2.20337   7
  -3   9   1 34.0210 2.27371  13
   3   9  -1 30.0035 2.18036   8
   2  -9  -1 13.4230 0.92601   7
  -2  -9   1 12.0424 0.95620  13
  -2   9   1 11.7863 0.90490   8
  -2   9   1 13.1893 0.95925  13
   2   9  -1 12.5863 0.92706   8
  -1  -9   1 3.53536 0.38181  13
   1  -9  -1 4.12079 0.52239   2
   1  -9  -1 3.39451 0.34732   7
  -1  -9   1 2.98181 0.34502   7
  -1  -9   1 3.16050 0.70130   2
   1   9  -1 3.30618 0.37289  13
  -1   9   1 3.11307 0.34148   8
   1   9  -1 3.67646 0.36608   8
  -1   9   1 3.67541 0.37866  13
   0  -9  -1 94.5171 6.83132   2
   0  -9   1 79.3953 6.81420   2
   0  -9  -1 81.1558 5.91231  13
   0  -9   1 75.4863 5.90929  13
   0  -9   1 84.4626 5.72542   7
   0  -9  -1 90.1029 5.72738   7
   0   9   1 85.1566 5.91443  13
   0   9   1 83.3459 5.64367   8
   0   9  -1 91.7296 5.65215   8
   0   9  -1 79.0402 5.91376  13
   1  -9   1 43.7249 3.11642   7
  -1  -9  -1 49.5721 3.22860  13
  -1  -9  -1 41.4224 3.11143   7
   1  -9   1 40.1167 3.70835   2
  -1   9  -1 46.7223 3.22809  13
   1   9   1 47.2386 3.22563  13
  -1   9  -1 49.8769 3.08384   8
   1   9   1 46.0229 3.08315   8
  -2  -9  -1 28.1561 2.01657  13
   2  -9   1 28.8745 1.95361   7
  -2  -9  -1 27.4358 2.40460   2
  -2   9  -1 27.3100 1.91851   8
  -2   9  -1 27.9974 2.01714  13
   2   9   1 28.6884 1.93509   8
  -3  -9  -1 2.74724 0.35110  13
   3  -9   1 2.47917 0.31919   7
  -3   9  -1 2.54617 0.34526  13
   4  -9   1 62.6010 4.14825   7
  -4   9  -1 61.7463 4.27699  13
   4   9   1 58.1344 4.09656   8
   5  -9   1 11.6299 0.88157   7
  -5   9  -1 12.1287 0.89681  13
   6  -9   1 10.9902 0.87402   7
  -6   9  -1 12.5342 0.88019  13
   7  -9   1 17.0344 1.29344   7
  -7  -9  -1 19.5979 1.33150  13
   9   9   1 48.6271 3.11500  11
   9 -10  -1 129.897 10.3887   2
   8  10  -1 2.60450 0.29406  11
   7 -10  -1 9.56392 0.71192   7
   6 -10  -1 6.60381 0.54627   7
  -6 -10   1 6.95202 0.55877  13
  -5 -10   1 12.0003 0.98855  13
   5 -10  -1 14.4034 0.96780   7
   4 -10  -1 2.33037 0.32054   7
  -4 -10   1 2.43999 0.33446  13
  -4  10   1 2.64882 0.33071  13
   3 -10  -1 31.2950 2.11796   7
  -3  10   1 29.6939 2.17942  13
   2 -10  -1 4.76095 0.60547   2
   2 -10  -1 4.05630 0.42293   7
  -2 -10   1 3.98453 0.43938  13
  -2  10   1 4.28622 0.43110  13
  -1 -10   1 12.1923 0.87162   7
  -1 -10   1 11.3189 0.90485  13
   1  10  -1 11.3874 0.89987  13
   0 -10  -1 7.22986 0.62634  13
   0 -10  -1 6.89936 0.58957   7
   0 -10   1 8.43245 0.62914  13
   0  10   1 6.98533 0.61528  13
  -1 -10  -1 2.31727 0.34585  13
   1 -10   1 2.69955 0.58152   2
  -1 -10  -1 2.28456 0.31637   7
  -1 -10  -1 3.80198 0.76101   2
   1  10   1 2.05663 0.33967  13
  -2 -10  -1 4.48871 0.76829   2
   2 -10   1 5.20771 0.64646   2
   2 -10   1 5.19186 0.46434   7
  -2  10  -1 5.47778 0.49142  13
   3 -10   1 23.1588 1.68658   7
   3 -10   1 27.7659 2.03617   2
  -3  10  -1 21.3824 1.73631  13
   4 -10   1 26.5365 1.88961   7
  -4  10  -1 27.7063 1.94699  13
  -5 -10  -1 9.14092 0.80139  13
   5 -10   1 10.6513 0.78340   7
  -5  10  -1 11.1721 0.80266  13
  -6 -10  -1 13.2437 0.89791  13
   6 -10   1 10.3932 0.86669   7
   7  10   1 3.32165 0.33672  11
   8  10   1 9.20484 0.65021  11
   9  10   1 114.728 7.28185  11
   8 -11  -1 1.55332 0.34699   2
   7 -11  -1 6.38930 0.66889   2
   7 -11  -1 6.30004 0.49740   7
   7  11  -1 6.74675 0.48293  11
   6 -11  -1 39.9018 2.87525   2
   6  11  -1 30.0124 2.24599  11
   5 -11  -1 3.26868 0.33086   7
  -5 -11   1 2.25927 0.34630  13
  -5  11   1 2.89302 0.29548  13
   4 -11  -1 50.4967 3.48113   7
  -4  11   1 51.4028 3.58575  13
   3 -11  -1 7.67001 0.86495   2
   3 -11  -1 7.51375 0.62781   7
  -3 -11   1 8.64844 0.65039  13
  -3  11   1 7.22437 0.63558  13
   2 -11  -1 8.30810 0.90772   2
  -2 -11   1 8.91366 0.68167  13
   2  11  -1 7.33243 0.66620  13
   1 -11  -1 28.6654 1.93930   7
  -1 -11   1 29.8811 2.00982  13
  -1 -11   1 26.1725 1.93362   7
   1 -11  -1 24.6657 2.37896   2
   1  11  -1 27.7620 2.00598  13
  -1  11   1 29.2921 2.00595  13
   0 -11   1 6.09454 0.89442   2
   0 -11   1 4.90786 0.46101   7
   0 -11   1 4.70272 0.48317  13
   0 -11  -1 5.80128 0.85652   2
   0  11  -1 4.42138 0.48217  13
  -1 -11  -1 86.3144 6.31336   7
  -1 -11  -1 100.856 6.53314  13
   1 -11   1 89.2198 6.32084   7
  -1  11  -1 93.1320 6.52619  13
   1  11   1 96.5301 6.52931  13
   2 -11   1 21.7661 1.89149   2
  -2  11  -1 24.7698 1.59065  13
   2  11   1 18.6532 1.57375  13
   3 -11   1 12.9091 1.26452   2
   3 -11   1 14.4859 1.00322   7
  -3 -11  -1 13.1198 1.03705  13
  -3  11  -1 14.0783 1.03556  13
   5 -11   1 26.3747 1.81727   7
   5 -11   1 23.3966 2.18170   2
  -5 -11  -1 29.5147 1.87342  13
  -5  11  -1 25.1843 1.85942  13
  -6 -11  -1 11.0004 0.73964  13
   6 -11   1 9.24884 0.71287   7
   6  11   1 8.39388 0.67096  11
   7 -11   1 1.20093 0.37382   2
   7 -11   1 1.08520 0.20285   7
   7  11   1 0.99024 0.21221  11
  -6 -12   1 6.43611 0.52045  13
  -5 -12   1 132.668 9.24818  13
   5 -12  -1 133.011 10.6569   2
   4 -12  -1 2.45814 0.52180   2
   4 -12  -1 2.24817 0.29280   7
  -4  12   1 2.15489 0.26169  13
   3 -12  -1 0.33100 0.10529   7
  -3 -12   1 0.16507 0.08708  13
   3 -12  -1 0.56773 0.21359   2
   2 -12  -1 3.29218 0.37048   7
  -2  12   1 3.56620 0.37491  13
   1 -12  -1 28.2151 2.60714   2
  -1 -12   1 31.2969 2.18618  13
   1  12  -1 31.9827 2.19056  13
   0 -12  -1 43.3099 2.91380   7
   0 -12  -1 37.8893 3.51194   2
   0 -12  -1 40.3556 3.00507  13
   0 -12   1 44.1818 2.91600   7
   0 -12   1 42.0582 3.00929  13
   0  12  -1 44.8497 3.01644  13
   0  12   1 44.6469 3.01193  13
  -1 -12  -1 30.6169 2.20256  13
   1  12   1 30.9839 2.20209  13
  -2 -12  -1 81.4079 5.69615  13
   2 -12   1 82.0670 5.51782   7
  -2  12  -1 79.9952 5.69313  13
   2  12   1 81.7908 5.69446  13
   3 -12   1 14.6836 1.05255   7
   3 -12   1 14.4790 1.34443   2
  -3  12  -1 14.4115 1.07515  13
  -4 -12  -1 34.8108 2.27451  13
   4 -12   1 31.6285 2.20117   7
  -4  12  -1 29.4805 2.25936  13
  -5 -12  -1 30.4917 2.16120  13
   6 -12   1 53.0333 3.35952   7
  -6 -12  -1 45.8594 3.46270  13
   4 -13  -1 4.55249 0.63971   2
   4 -13  -1 4.76474 0.39526   7
   3 -13  -1 20.1832 1.45935   7
  -3 -13   1 21.7552 1.51041  13
   2 -13  -1 7.33211 0.88950   2
   2 -13  -1 8.94959 0.64254   7
  -2 -13   1 8.13939 0.66207  13
  -2  13   1 8.64365 0.64066  13
   2  13  -1 8.31005 0.65409  13
  -1 -13   1 1.22668 0.27649  13
   1 -13  -1 1.07621 0.25586   7
  -1  13   1 1.09188 0.22007  13
   1  13  -1 1.07509 0.22754  13
   0 -13   1 22.3677 1.67868  13
   0 -13   1 24.1744 1.62109   7
  -1 -13  -1 16.4391 1.14207  13
   1 -13   1 14.8319 1.09971   7
   1  13   1 16.3049 1.13346  13
  -1  13  -1 14.1805 1.12698  13
   2 -13   1 2.73791 0.30882   7
  -2  13  -1 2.34276 0.27753  13
  -3 -13  -1 17.3666 1.32854  13
   3 -13   1 18.9485 1.29172   7
  -3  13  -1 18.8036 1.31770  13
   4 -13   1 4.16702 0.36739   7
 -12   0   2 16.1914 1.41951  12
 -11   0   2 2.39447 0.48365  12
 -11   0   2 2.72615 0.40463   1
 -10   0   2 1465.33 108.493   1
 -10   0   2 1379.60 111.455  12
  -9   0   2 19.5430 1.62245  12
  -9   0   2 19.1998 1.56070   1
  -8   0   2 11.9755 1.00037   1
  -7   0   2 1.73015 0.38478  10
  -6   0   2 342.501 31.5727  10
   6   0  -2 418.264 27.6759   3
  -5   0   2 0.64282 0.46429  10
   5   0  -2 0.04485 0.13665   3
  -4   0   2 18.1301 1.34196   5
   4   0  -2 18.5173 1.37579   3
  -4   0   2 18.4538 1.63229  10
  -3   0   2 5.98434 0.48331   5
  -3   0   2 6.07502 0.68111  10
   3   0  -2 6.35064 0.48547   3
  -2   0   2 48.8269 3.58666   5
  -2   0   2 52.5640 4.23432  10
  -1   0   2 3.04838 0.30866  10
  -1   0   2 2.74913 0.21734   5
   1   0  -2 2.34176 0.27239  10
   1   0  -2 2.67067 0.21404   5
   0   0   2 1345.11 94.2028   3
   0   0  -2 1227.46 94.1642   3
   1   0   2 0.47177 0.18840  10
  -1   0  -2 0.54634 0.09498   3
  -1   0  -2 0.50794 0.24329  10
  -2   0  -2 423.156 35.5301  10
   2   0   2 429.222 31.1284   3
   3   0   2 0.30797 0.12514   3
  -3   0  -2 1.18837 0.45410  10
   3   0   2 0.31760 0.09979  14
   4   0   2 66.6647 4.61933   3
  -4   0  -2 58.5170 5.30310  10
   5   0   2 1.40270 0.17690   3
  -6   0  -2 21.2711 1.89931  10
  -7   0  -2 10.4508 1.08302  10
  -8   0  -2 32.4462 2.63951   1
  -8   0  -2 38.2491 2.73336  12
  -8   0  -2 32.8573 2.74505   2
  -8   0  -2 31.6064 2.36598   4
  -9   0  -2 18.7579 1.60123   2
  -9   0  -2 19.1232 1.60223  12
  -9   0  -2 18.5202 1.37874   4
  -9   0  -2 19.6469 1.53671   1
 -10   0  -2 134.523 11.2719   1
 -10   0  -2 159.671 11.6084  12
 -12   0  -2 14.4211 1.30932  12
 -12  -1   2 6.36952 0.60073   1
 -12  -1   2 6.77406 0.70257  12
 -12   1   2 5.92739 0.82429  12
 -11  -1   2 3.41238 0.44969   1
 -11  -1   2 4.49890 0.52246  12
 -11   1   2 3.53153 0.60138  12
 -10  -1   2 36.4354 2.88666  12
 -10  -1   2 32.8671 2.78305   1
 -10   1   2 37.3690 2.89857  12
  -9  -1   2 145.719 11.1603  12
  -9  -1   2 141.036 10.8539   1
  -9   1   2 137.916 11.1554  12
  -8  -1   2 6.44461 0.61801   1
  -8  -1   2 5.85879 0.60232   2
  -8   1   2 7.52862 0.65264  12
  -8   1   2 6.71633 0.55689   4
  -7  -1   2 7.09623 0.82980  10
   7   1  -2 5.61034 0.52855   3
  -6  -1   2 22.9813 1.67514   5
  -5  -1   2 38.6938 2.48781   5
   5   1  -2 30.3982 2.55393   3
  -4  -1   2 23.4491 1.61825   5
  -4  -1   2 20.5608 1.95892  10
   4  -1  -2 21.7175 1.65498   3
   4   1  -2 21.5168 1.66120  14
  -4   1   2 24.6891 1.94283  10
   4   1  -2 23.0690 1.66366   3
  -3  -1   2 178.346 13.0902   5
  -3  -1   2 174.540 15.3934  10
   3   1  -2 179.268 13.4886   3
   3   1  -2 185.377 13.6382  14
  -3   1   2 203.508 15.3904  10
  -2  -1   2 46.0091 3.80820  10
   2   1  -2 43.2133 3.35741  14
   2   1  -2 46.6293 3.32903   3
   2   1  -2 46.6311 3.35776  14
   1  -1  -2 5.79000 0.55746  14
  -1  -1   2 6.09986 0.54584   5
  -1  -1   2 4.31810 0.64658  10
   1  -1  -2 4.94438 0.53757   5
   1   1  -2 5.88851 0.55936  14
   0  -1  -2 8.69748 0.58218   5
   0  -1  -2 7.87258 0.60391   3
   0   1   2 8.01915 0.60477   3
  -1  -1  -2 25.2093 1.80418   5
  -1  -1  -2 25.8176 2.12397  10
   1   1   2 26.3093 1.86107   3
   1   1   2 24.5333 1.88080  14
  -2  -1  -2 5.07678 0.35994   5
   2  -1   2 4.15386 0.33918   3
   2   1   2 4.18848 0.36203   3
   2   1   2 4.01860 0.35065  14
  -3  -1  -2 102.662 7.10536   5
   3  -1   2 102.454 7.31225   3
  -3  -1  -2 108.525 8.37222  10
   3   1   2 101.981 7.31953   3
   3   1   2 93.4710 6.65628   8
  -3   1  -2 93.9436 6.65007   8
  -4   1  -2 3.44378 0.52651  10
   4   1   2 2.52438 0.27350   3
  -5  -1  -2 62.6096 5.26707  10
   5   1   2 62.4481 4.57018   3
  -7  -1  -2 29.1225 2.56725  10
  -8  -1  -2 3.71233 0.42289  12
  -8  -1  -2 3.10215 0.37400   2
  -8  -1  -2 3.34379 0.39340   1
  -8   1  -2 3.79982 0.42617  12
  -8   1  -2 2.56457 0.34702   4
  -8   1  -2 2.35486 0.37202   1
  -9  -1  -2 10.9564 1.06433   2
  -9  -1  -2 9.97990 1.02330   1
  -9  -1  -2 13.3670 1.09066  12
  -9   1  -2 12.9213 0.93323   4
  -9   1  -2 13.6042 1.09921  12
 -10  -1  -2 15.9218 1.47122   1
 -10  -1  -2 20.7511 1.54884  12
 -10   1  -2 17.8086 1.56793  12
 -11  -1  -2 7.23376 0.76979  12
 -11  -1  -2 7.08207 0.69433   1
 -11   1  -2 8.09860 0.83801  12
 -12  -1  -2 6.18120 0.63854   1
 -12  -1  -2 7.94067 0.77004  12
 -12   1  -2 7.82394 0.89790  12
 -12  -2   2 18.4362 1.54579  12
 -12  -2   2 18.3033 1.47247   1
 -11  -2   2 11.7501 0.97541  12
 -11  -2   2 9.67552 0.91127   1
 -11   2   2 10.6878 1.09578  12
 -10  -2   2 19.9498 1.65379  12
 -10   2   2 19.4744 1.68595  12
  -9  -2   2 12.3277 1.10491  12
  -9  -2   2 12.5161 1.06424   1
  -8  -2   2 26.4267 2.08532   1
  -8  -2   2 27.9608 2.15778  12
  -8  -2   2 25.5149 1.93642   9
  -8   2   2 25.6656 2.14601  12
   7   2  -2 2.00829 0.29318   3
  -6  -2   2 585.584 43.5600   5
   6   2  -2 638.277 45.4061  14
   6   2  -2 627.640 44.8866   3
  -5  -2   2 24.2010 1.75309   5
   4  -2  -2 77.2014 5.99072   3
  -4  -2   2 85.2151 6.87427  10
   4  -2  -2 78.8715 6.05990  14
   4   2  -2 83.9507 6.06298  14
   4   2  -2 86.1048 6.00640   3
   2  -2  -2 9.38373 0.65788  14
  -2  -2   2 9.75219 0.78628  10
   2   2  -2 8.72097 0.66656   3
  -2   2   2 8.40424 0.59237   8
   2   2  -2 7.54081 0.59960   8
   2   2  -2 8.72265 0.66164  14
  -1  -2   2 25.0520 1.66140   5
  -1   2   2 20.1264 1.55607   8
   1   2  -2 24.5486 1.71231   3
   0  -2  -2 87.8741 5.93712   5
   0  -2  -2 83.9794 6.15980  14
   0  -2   2 78.0574 5.54102   8
   0   2   2 84.2514 6.09322   3
   0   2  -2 84.9730 6.08584   3
   0   2   2 80.4570 5.54190   8
   1  -2   2 0.85006 0.15590   8
  -1  -2  -2 1.04160 0.15805   5
   1  -2   2 1.15994 0.14854  14
   1   2   2 0.88054 0.15004   8
   1   2   2 1.07804 0.16687   3
   1   2   2 1.07002 0.15785  14
  -1   2  -2 0.94435 0.10595   3
   2  -2   2 93.0916 7.01485   8
  -2  -2  -2 108.809 7.48471   5
  -2  -2  -2 115.316 8.80080  10
   2   2   2 111.662 7.71478   3
   2   2   2 98.5647 7.01857   8
   2   2   2 102.129 7.80198  14
  -3  -2  -2 35.9421 2.24632   5
   3  -2   2 27.0263 2.09523   8
   3   2   2 34.3870 2.31377   3
   3   2   2 30.4195 2.10149   8
  -3   2  -2 29.7496 2.09386   8
   3   2   2 31.4830 2.33167  14
  -4  -2  -2 3178.42 273.458  10
  -4  -2  -2 3253.51 234.198   5
   4   2   2 3380.25 243.694  14
   4   2   2 3375.59 239.763   3
  -5  -2  -2 6.46818 0.53346   5
  -5  -2  -2 6.57686 0.81876  10
   5   2   2 5.70819 0.51871   3
  -6  -2  -2 14.2469 1.29451  10
   6   2   2 11.5100 0.97228   3
  -7  -2  -2 3.28749 0.45971  12
   7   2   2 3.64946 0.36002   3
  -8  -2  -2 138.281 10.9623   2
  -8  -2  -2 137.230 10.5066   1
  -8  -2  -2 147.407 10.8050  12
  -8   2  -2 133.981 10.7991  12
  -8   2  -2 128.468 9.43393   4
  -9  -2  -2 29.7310 2.32246  12
  -9  -2  -2 25.5841 2.32783   2
  -9  -2  -2 28.0553 2.24635   1
  -9   2  -2 30.2251 2.02372   4
 -10  -2  -2 23.2833 2.07605   2
 -10  -2  -2 26.8318 2.07375  12
 -11  -2  -2 1.44398 0.36244   1
 -11   2  -2 2.06437 0.70764  12
 -12  -2  -2 2.51553 0.35234   1
 -12   2  -2 3.37437 0.73657  12
 -12  -3   2 8.61667 0.69321   1
 -12  -3   2 6.88395 0.74530  12
 -11  -3   2 15.1543 1.36903   1
 -11  -3   2 18.6850 1.43810  12
 -10  -3   2 13.5674 1.17267  12
 -10  -3   2 13.4017 1.13474   1
  -9  -3   2 29.3736 2.26841  12
  -9  -3   2 26.6536 2.19484   1
  -9  -3   2 26.9502 2.02227   9
  -8  -3   2 4.75425 0.50790   1
  -7  -3   2 13.6637 0.99833   1
  -7  -3   2 10.9553 0.91646   9
   7  -3  -2 11.0042 0.89721  14
   6  -3  -2 17.5355 1.38096  14
  -6  -3   2 21.6124 1.37224   5
   6   3  -2 16.2058 1.39916   3
   6   3  -2 18.7514 1.39492  14
  -5  -3   2 335.389 24.4789   5
   5  -3  -2 332.747 25.5055  14
   5   3  -2 370.064 25.5152  14
   5   3  -2 347.975 25.2257   3
   4  -3  -2 1.22546 0.16413  14
   4   3  -2 1.54306 0.21216  14
  -3  -3   2 49.3279 3.50807   5
   3  -3  -2 50.0625 3.64600  14
   3   3  -2 50.1368 3.61747   3
   3   3  -2 51.2966 3.65272  14
  -3   3   2 46.3762 3.27467   8
   3   3  -2 45.5980 3.28828   8
  -2  -3   2 3.82673 0.32409   5
   2  -3  -2 3.41621 0.31714  14
  -2   3   2 3.88524 0.29165   8
   2   3  -2 4.06591 0.33619   3
   2   3  -2 3.48133 0.31983  14
   2   3  -2 3.60004 0.30775   8
  -1  -3   2 1886.56 123.685   5
   1  -3  -2 1769.39 128.357  14
   1   3  -2 1600.44 115.202   8
  -1   3   2 1769.82 126.662   3
   1   3  -2 1764.82 127.025   3
   1   3  -2 1663.00 127.961  14
  -1   3   2 1663.13 115.034   8
   0  -3   2 89.8445 6.14684  14
   0  -3  -2 90.2912 6.14630  14
   0  -3  -2 83.3636 5.88801   5
   0   3  -2 77.8833 5.53058   8
   0   3  -2 87.8928 6.14900  14
   0   3  -2 81.4692 6.07055   3
   0   3   2 78.6899 6.07014   3
   0   3   2 77.5487 5.52926   8
  -1  -3  -2 0.39155 0.14171   5
   1  -3   2 0.22628 0.08167   8
  -1   3  -2 0.06594 0.07753   8
   1   3   2 0.20259 0.07767   8
   1   3   2 0.48736 0.14790   3
   1   3   2 0.37469 0.13133  14
  -1   3  -2 0.28639 0.06445   3
   2  -3   2 6.12221 0.48189   8
   2  -3   2 7.80169 0.52661  14
  -2  -3  -2 6.86867 0.51456   5
  -2   3  -2 6.48322 0.48107   8
   2   3   2 6.30355 0.48359   8
   2   3   2 6.46551 0.52839   3
   2   3   2 7.04539 0.52721  14
   3  -3   2 28.3403 2.15807   8
  -3  -3  -2 33.3462 2.73302  10
  -3  -3  -2 33.5921 2.30730   5
   3  -3   2 35.6788 2.39747  14
   3   3   2 31.8730 2.39922  14
   3   3   2 32.3128 2.37758   3
  -3   3  -2 32.2560 2.15723   8
   3   3   2 30.8485 2.16323   8
   4   3   2 30.6591 2.20457   8
   4   3   2 31.6863 2.42435   3
   4   3   2 36.4032 2.44701  14
  -5  -3  -2 236.853 16.8666   5
  -5  -3  -2 234.106 19.8517  10
   5   3   2 245.040 17.3792   3
  -6  -3  -2 21.2795 1.94050  10
  -6  -3  -2 20.9850 1.55164   5
  -7  -3  -2 2.18706 0.36045  12
  -7  -3  -2 1.43902 0.30555   2
  -7  -3  -2 1.15766 0.30115   1
   7   3   2 1.75857 0.29066   3
  -8  -3  -2 8.29810 0.79250  12
  -8  -3  -2 8.50282 0.74190   1
  -8   3  -2 8.07230 0.68933   4
  -9  -3  -2 76.1678 6.15234   2
  -9  -3  -2 70.1872 5.90059   1
  -9  -3  -2 81.9191 6.07607  12
  -9   3  -2 77.8801 6.09934  12
 -10  -3  -2 31.2523 2.31055  12
 -10  -3  -2 27.1908 2.32142   2
 -10  -3  -2 25.5349 2.23313   1
 -10   3  -2 28.9703 2.41387  12
 -11  -3  -2 6.82502 0.67570  12
 -11  -3  -2 5.98494 0.62358   1
 -12  -3  -2 3.28272 0.39609   1
 -12  -3  -2 4.24971 0.51166  12
 -12  -4   2 32.4029 2.59704  12
 -12  -4   2 32.0691 2.51054   1
 -11  -4   2 16.6726 1.26777  12
 -11  -4   2 12.9851 1.21045   1
 -10  -4   2 243.738 17.5219   1
 -10  -4   2 230.485 18.0027  12
 -10  -4   2 212.779 16.1811   9
  -9  -4   2 12.1154 1.02080   9
  -9  -4   2 14.2255 1.17129  12
  -9  -4   2 13.4464 1.13385   1
   8  -4  -2 100.752 7.60301  14
  -8  -4   2 101.766 7.31430   9
  -8  -4   2 103.831 7.91562   1
  -8  -4   2 105.676 8.14031  12
  -7  -4   2 4.34354 0.50184  12
   7  -4  -2 4.47867 0.37388  14
  -7  -4   2 3.99580 0.46601   1
  -7  -4   2 4.03692 0.42750   9
   6  -4  -2 319.147 23.8281  14
  -6  -4   2 286.117 22.8690   5
   6   4  -2 343.803 23.5763   3
   6   4  -2 345.854 23.8399  14
   5  -4  -2 85.0563 5.97253  14
   5   4  -2 79.5191 5.98064  14
   5   4  -2 78.1000 5.92244   3
   4  -4  -2 7.91336 0.66813  14
  -4  -4   2 10.2913 0.89478  10
   4   4  -2 8.12870 0.68550  14
   4   4  -2 8.43148 0.68790   3
   3  -4  -2 13.2837 0.92415  14
   3   4  -2 11.0615 0.92979  14
   3   4  -2 11.0087 0.84439   8
  -3   4   2 12.6488 0.82608   8
   3   4  -2 12.5925 0.92902   3
   2   4  -2 3.71072 0.33942  14
   2   4  -2 3.96962 0.34343   3
   2   4  -2 3.49924 0.31869   8
  -2   4   2 3.87499 0.30122   8
  -1  -4   2 63.1140 4.11231   5
   1  -4  -2 58.2578 4.28780  14
   1   4  -2 57.3990 4.29154  14
  -1   4   2 54.3426 4.23088   3
  -1   4   2 57.0674 3.86030   8
   1   4  -2 59.2166 4.23901   3
   1   4  -2 56.4963 3.86355   8
   0  -4   2 181.591 13.8737  14
   0  -4  -2 184.243 13.8699  14
   0  -4  -2 200.772 13.3151   5
   0   4  -2 188.744 13.8748  14
   0   4  -2 201.437 13.7059   3
   0   4  -2 184.205 12.4790   8
   0   4   2 185.797 13.7210   3
   0   4   2 182.435 12.4771   8
   0   4   2 185.686 13.8720  14
  -1  -4  -2 4.56109 0.33576   5
   1  -4   2 3.96301 0.35703  14
  -1  -4  -2 3.43209 0.34436  14
   1   4   2 4.06275 0.35920  14
   1   4   2 4.16098 0.33159   8
  -1   4  -2 4.17024 0.34423   8
  -1   4  -2 4.25468 0.32545   3
   2  -4   2 249.374 17.0874   8
  -2  -4  -2 267.803 18.2194   5
   2  -4   2 254.644 19.0169  14
  -2  -4  -2 257.319 21.4105  10
   2   4   2 251.629 17.0897   8
   2   4   2 271.610 18.7859   3
   2   4   2 249.772 18.9999  14
  -2   4  -2 261.557 17.0884   8
   4  -4   2 1.25616 0.18960  14
  -4   4  -2 0.73486 0.15004   8
  -6  -4  -2 2.59493 0.34576   5
  -6  -4  -2 3.72540 0.68862  10
   6   4   2 2.46892 0.31151   3
  -7  -4  -2 2.43716 0.39620  12
  -7  -4  -2 2.05544 0.35802   1
  -7  -4  -2 2.98161 0.32588   9
  -7  -4  -2 2.24481 0.38154   2
   7  -4   2 2.26998 0.27817  14
  -8  -4  -2 30.6690 2.64149   2
   8  -4   2 28.1183 2.41607  14
  -8  -4  -2 37.4938 2.35535   9
  -8  -4  -2 32.6859 2.62673  12
  -8  -4  -2 33.2344 2.54806   1
  -9  -4  -2 97.3429 7.95918   2
  -9  -4  -2 100.447 7.84996  12
  -9  -4  -2 99.9655 7.63723   1
 -10  -4  -2 50.2768 3.63767   1
 -10  -4  -2 42.9684 3.72995  12
 -11  -4  -2 2.23415 0.40988  12
 -11  -4  -2 2.07462 0.36388   1
 -12  -4  -2 33.5658 2.73893   1
 -12  -4  -2 37.1216 2.83910  12
 -12  -5   2 8.82516 0.73709   1
 -12  -5   2 8.73605 0.79000  12
 -11  -5   2 14.6620 1.10839   1
 -11  -5   2 12.0690 1.13920  12
 -10  -5   2 40.0185 3.12823   1
  -9  -5   2 70.0099 5.25732   1
  -9  -5   2 67.2878 4.85737   9
  -9  -5   2 66.6862 5.40170  12
  -8  -5   2 30.1047 2.15878   1
  -8  -5   2 24.2291 1.98521   9
  -7  -5   2 50.6949 3.77538   9
   7  -5  -2 55.3084 3.91622  14
  -7  -5   2 52.8984 4.20385  12
  -7  -5   2 51.9045 4.08296   1
  -5  -5   2 50.0047 3.38452   5
   5  -5  -2 46.0588 3.50985  14
  -5  -5   2 52.9249 4.03538  10
   5   5  -2 42.9105 3.51542  14
   5   5  -2 44.8414 3.48734   3
   4  -5  -2 5.47552 0.44133  14
   4   5  -2 4.71091 0.44690  14
   4   5  -2 5.44664 0.46953   3
   3  -5  -2 1.61433 0.22075  14
   3   5  -2 1.64246 0.23722  14
   3   5  -2 1.78570 0.24181   8
  -2  -5   2 20.4267 1.63947  10
  -2  -5   2 21.5531 1.36838   5
   2  -5  -2 16.6283 1.42190  14
   2   5  -2 19.5720 1.41422   3
   2   5  -2 18.7090 1.29612   8
   2   5  -2 17.0250 1.42823  14
  -2   5   2 18.5160 1.28430   8
   1  -5  -2 23.0558 1.73501  14
  -1  -5   2 24.8589 1.66284   5
  -1   5   2 21.8932 1.70596   3
   1   5  -2 23.0735 1.74003  14
   1   5  -2 22.7786 1.57427   8
   1   5  -2 23.3201 1.71303   3
  -1   5   2 22.8947 1.56811   8
   0  -5   2 103.394 7.24591   5
   0  -5  -2 114.143 7.56224  14
   0  -5  -2 100.343 7.24143   5
   0   5  -2 94.2134 7.46373   3
   0   5  -2 102.832 6.80865   8
   0   5   2 100.083 6.80550   8
  -1  -5  -2 54.3894 3.63423   5
   1  -5   2 48.9486 3.79692  14
   1   5   2 50.5565 3.42278   8
   1   5   2 55.6893 3.75062   3
   1   5   2 48.2508 3.79745  14
  -1   5  -2 48.6569 3.73802   3
  -1   5  -2 52.3656 3.42466   8
   2   5   2 2.57246 0.27077   3
  -2   5  -2 2.63373 0.26519   8
   2   5   2 2.43484 0.26325   8
  -3  -5  -2 50.4688 3.72922  10
  -3  -5  -2 45.2889 3.14708   5
   3  -5   2 41.6784 3.27753  14
  -3   5  -2 44.6844 2.95340   8
   3   5   2 44.6811 3.24731   3
   3   5   2 40.7189 3.28047  14
   3   5   2 41.8100 2.95878   8
  -4  -5  -2 228.556 15.8895   5
  -4  -5  -2 226.979 18.6910  10
   4  -5   2 238.440 16.5632  14
  -4   5  -2 232.810 14.8919   8
   4   5   2 210.706 14.9019   8
   4   5   2 211.228 16.3735   3
   5  -5   2 5.66497 0.49327  14
  -5  -5  -2 6.65486 0.50563   5
   5   5   2 5.29560 0.51053   3
  -6  -5  -2 1.09683 0.30319   1
   6  -5   2 1.58723 0.23833  14
  -6  -5  -2 1.70908 0.28486   9
  -6  -5  -2 1.92354 0.35400  12
  -7  -5  -2 29.9719 2.29168   1
  -7  -5  -2 28.7443 2.36110  12
   7  -5   2 27.9631 2.17979  14
  -7  -5  -2 27.1210 2.11534   9
  -7  -5  -2 31.6411 2.39327   2
  -8  -5  -2 42.3584 3.23879  12
  -8  -5  -2 40.4691 3.14564   1
  -8  -5  -2 37.4567 2.90193   9
  -8  -5  -2 40.7519 3.27157   2
  -9  -5  -2 61.4464 4.86026  12
  -9  -5  -2 65.1460 4.73293   1
  -9  -5  -2 56.5626 4.36067   9
 -10  -5  -2 29.8104 2.14216  12
 -10  -5  -2 22.4427 2.06654   1
 -11  -5  -2 13.8155 1.12677  12
 -11  -5  -2 13.8545 1.07195   1
  11   5   2 11.2995 0.87382  11
 -12  -5  -2 7.37789 0.63393   1
 -11  -6   2 9.88279 0.77468   1
 -11  -6   2 8.03036 0.79272  12
 -10  -6   2 18.5905 1.48227   1
 -10  -6   2 20.6270 1.53514  12
 -10  -6   2 15.9000 1.36035   9
  -9  -6   2 11.6855 1.04439  12
  -9  -6   2 11.7722 1.00406   1
  -8  -6   2 38.4295 3.16623  12
  -8  -6   2 40.4619 2.84898   9
  -8  -6   2 39.1459 3.07945   1
  -7  -6   2 3.45976 0.45515  12
  -7  -6   2 2.34522 0.37500   9
   7  -6  -2 2.27574 0.31158  14
  -6  -6   2 96.5331 7.72374  13
  -6  -6   2 110.683 8.51649   1
  -6  -6   2 110.060 7.87602   9
  -6  -6   2 126.876 8.76336  12
   5  -6  -2 3.39146 0.35055  14
  -5  -6   2 3.62971 0.37127   9
   5   6  -2 3.62595 0.37314  14
   4  -6  -2 6.99629 0.58666  14
   4   6  -2 7.98195 0.60102   3
   4   6  -2 6.60434 0.55146   8
   4   6  -2 6.90491 0.60836  14
   3  -6  -2 63.4947 4.63686  14
  -3  -6   2 61.3513 4.44722   5
   3   6  -2 65.1287 4.64528  14
   3   6  -2 62.7394 4.18458   8
  -3   6   2 62.7757 4.16644   8
   3   6  -2 59.9486 4.58486   3
   2  -6  -2 0.79997 0.18714  14
   2   6  -2 1.57309 0.23104   8
   2   6  -2 1.23679 0.20936   3
  -2   6   2 1.20209 0.20321   8
   2   6  -2 1.10104 0.19658  14
   1  -6  -2 52.7441 3.57840  14
  -1  -6   2 47.2656 3.42463   5
  -1   6   2 48.1663 3.22404   8
   1   6  -2 49.3269 3.23145   8
   1   6  -2 43.2954 3.52734   3
   0  -6   2 29.3018 1.96885   5
   0   6  -2 26.7207 2.01938   3
   0   6   2 27.1979 2.02704   3
   0   6   2 27.3735 1.86093   8
   0   6  -2 26.8139 1.86454   8
   1  -6   2 11.0023 0.87192  14
  -1   6  -2 10.5946 0.79727   8
   1   6   2 10.6057 0.79338   8
   1   6   2 12.4551 0.85527   3
   2  -6   2 28.0071 2.24171  14
  -2  -6  -2 30.3958 2.54837  10
   2   6   2 29.7235 2.21326   3
   2   6   2 31.0350 2.25428  14
  -2   6  -2 30.8456 2.02798   8
   2   6   2 29.9426 2.02913   8
  -3   6  -2 7.64642 0.57978   8
   3   6   2 8.81521 0.63310   3
   3   6   2 7.30556 0.59228   8
  -4  -6  -2 1031.67 72.4504   5
   4  -6   2 1009.60 75.6186  14
  -4  -6  -2 995.617 85.1321  10
   4   6   2 1067.69 75.2879   3
   4   6   2 1030.37 67.9720   8
   5  -6   2 3.68324 0.39575  14
  -5  -6  -2 4.06411 0.41942   9
  -5  -6  -2 4.91502 0.41960   5
  -6  -6  -2 71.7060 6.13452   2
  -6  -6  -2 72.2864 6.02695  12
  -6  -6  -2 71.7825 5.86204   1
  -6  -6  -2 76.8415 5.31732  13
  -6  -6  -2 82.7604 5.43055   9
   6  -6   2 81.8196 5.65095  14
   7  -6   2 1.07104 0.25310  14
  -8  -6  -2 42.4801 3.39965  12
  -8  -6  -2 41.0683 3.05352   9
  -8  -6  -2 43.5398 3.30833   1
  -9  -6  -2 18.2342 1.69266   1
  -9  -6  -2 24.0788 1.75715  12
 -10  -6  -2 15.8444 1.27019   1
 -10  -6  -2 15.1072 1.30567  12
 -11  -6  -2 28.6902 2.36602  12
 -11  -6  -2 30.5088 2.29153   1
  11   6   2 28.8153 1.89467  11
 -11  -7   2 8.40263 0.70866  12
 -11  -7   2 7.34725 0.66174   1
 -10  -7   2 15.3718 1.25101   1
  -9  -7   2 3.28534 0.43374  12
  -9  -7   2 2.22160 0.35789   9
  -9  -7   2 2.69570 0.37946   1
  -8  -7   2 7.12924 0.67417  12
  -8  -7   2 5.98873 0.62997   1
  -7  -7   2 2.05563 0.41237  12
  -7  -7   2 1.67227 0.37128   1
  -7  -7   2 1.48641 0.35191   9
  -6  -7   2 64.8590 4.45176  13
   6  -7  -2 63.1190 4.73096  14
  -6  -7   2 62.0559 4.54634   9
  -6  -7   2 64.5459 5.05793  12
   5  -7  -2 82.7027 6.04891  14
   5  -7  -2 81.7021 5.53028   7
  -5  -7   2 84.8135 5.80785   9
  -5  -7   2 70.8443 5.69293  13
   5   7  -2 83.3885 6.05713  14
  -5   7   2 86.2439 5.69941  13
   4  -7  -2 22.6593 1.68067  14
  -4  -7   2 24.0989 1.62652   9
  -4  -7   2 23.3707 1.62455   5
   4   7  -2 19.0067 1.52712   8
   4   7  -2 22.4856 1.69247  14
  -4   7   2 21.2262 1.58575  13
  -3  -7   2 66.9122 4.40043   5
   3  -7  -2 59.6558 4.58327  14
  -3  -7   2 56.8797 5.19423  10
   3   7  -2 64.8120 4.14299   8
   3   7  -2 60.4822 4.53013   3
  -3   7   2 61.7543 4.11869   8
   2  -7  -2 26.4074 1.95426  14
  -2  -7   2 22.4586 2.22793  10
  -2   7   2 28.4096 1.76564   8
   2   7  -2 24.0673 1.92429   3
   2   7  -2 28.3937 1.78040   8
   1   7  -2 102.230 6.80472   8
  -1   7   2 102.083 6.79737   8
   0   7  -2 0.55733 0.21717   8
   0   7   2 0.87304 0.20479   8
  -1   7  -2 80.4905 5.10017   8
   1   7   2 70.3722 5.57866   3
   1   7   2 78.3313 5.09886   8
  -2  -7  -2 3.60262 0.47780  10
   2   7   2 3.09058 0.31963   8
   2   7   2 3.11138 0.33144   3
  -2   7  -2 3.33989 0.31822   8
   3   7   2 4.09646 0.35534   3
   3   7   2 3.22094 0.35011   8
  -4  -7  -2 23.7370 1.79159   9
   4  -7   2 25.0244 1.71148   7
   4  -7   2 24.5147 1.86488  14
  -4   7  -2 25.2102 1.76575  13
  -5  -7  -2 88.0402 5.95984   9
  -5  -7  -2 94.9035 6.75666   2
  -5  -7  -2 78.4225 5.84620  13
   5  -7   2 78.4080 6.20647  14
   5  -7   2 79.3513 5.67459   7
  -5   7  -2 83.6586 5.85542  13
  -6  -7  -2 28.8882 2.05131   9
  -6  -7  -2 24.7398 1.98909  13
   6  -7   2 27.3017 1.94774   7
   6  -7   2 27.8183 2.12366  14
  -6   7  -2 31.7024 2.00725  13
  -7  -7  -2 8.15121 0.69597   9
  -7  -7  -2 9.14634 0.75060   1
  -7  -7  -2 7.67454 0.65407  13
  -8  -7  -2 38.4687 2.50030   9
  -8  -7  -2 32.6208 2.69471   1
  -8  -7  -2 32.1484 2.77372  12
  -9  -7  -2 11.9810 1.05028  12
  -9  -7  -2 12.1395 1.02022   1
 -10  -7  -2 7.53666 0.64542  12
 -10  -7  -2 5.79748 0.59578   1
 -11  -7  -2 11.5687 0.89966   1
  11   7   2 10.2530 0.73476  11
 -10  -8   2 126.338 10.3824  12
 -10  -8   2 137.702 10.1063   1
  -9  -8   2 1.72967 0.32868   1
  -9  -8   2 2.01006 0.34023  12
  -9  -8   2 2.20619 0.31842   9
  -8  -8   2 34.6954 2.42804   1
  -8  -8   2 27.4614 2.47749  12
  -8  -8   2 29.9800 2.23306   9
  -7  -8   2 1.84903 0.33291   9
   6  -8  -2 35.5807 2.25142   7
  -6  -8   2 28.5767 2.30251  13
  -6  -8   2 33.6090 2.37215   9
  -5  -8   2 448.814 29.1956   9
   5  -8  -2 387.350 27.8334   7
  -5  -8   2 407.854 28.7194  13
   5  -8  -2 421.531 30.4677  14
  -5   8   2 402.637 28.7187  13
   4  -8  -2 6.00172 0.50413   7
  -4  -8   2 6.91135 0.52603  13
  -4  -8   2 6.92816 0.53874   9
   4  -8  -2 5.47059 0.54028  14
  -4   8   2 5.99400 0.51701  13
   4   8  -2 5.87753 0.51667   8
  -3  -8   2 1.29837 0.25392   9
   3  -8  -2 1.55309 0.25191   7
  -3  -8   2 1.36565 0.26163  13
  -3   8   2 1.49134 0.21517   8
   3   8  -2 1.11195 0.25923   8
  -3   8   2 1.67011 0.26298  13
   2  -8  -2 4.01484 0.39608   7
  -2  -8   2 4.28967 0.40260  13
  -2  -8   2 4.47986 0.40538   9
  -2   8   2 4.67482 0.38191   8
  -2   8   2 3.99814 0.41042  13
   2   8  -2 4.48885 0.40712   8
   1  -8  -2 72.7967 5.27927   7
   1  -8  -2 82.8963 6.27212   2
  -1  -8   2 72.1757 5.46246  13
  -1   8   2 75.4190 5.45573  13
  -1   8   2 81.7978 5.20742   8
   1   8  -2 82.6190 5.21809   8
   0   8  -2 2.90731 0.33179   8
   1  -8   2 7.85349 0.61741   7
  -1   8  -2 8.18915 0.62236   8
  -1   8  -2 8.04569 0.66152  13
   1   8   2 8.15305 0.62012   8
  -2  -8  -2 10.4991 1.15587   2
   2  -8   2 10.4628 0.82381   7
   2   8   2 11.0266 0.82606   8
  -2   8  -2 10.7132 0.86471  13
  -2   8  -2 13.5031 0.82637   8
  -3  -8  -2 9.30227 0.69705  13
   3  -8   2 8.18445 0.66161   7
  -3   8  -2 8.74136 0.70121  13
  -3   8  -2 9.29653 0.64868   8
   3   8   2 8.01174 0.66458   8
  -4  -8  -2 43.4407 3.19958   2
  -4  -8  -2 37.4032 2.79033   9
   4  -8   2 36.4914 2.66348   7
  -4  -8  -2 36.9670 2.73977  13
  -4   8  -2 40.7289 2.75386  13
   4   8   2 37.8814 2.63432   8
   5  -8   2 46.7878 3.66112  14
  -5  -8  -2 45.4374 3.44163  13
   5  -8   2 51.5807 3.35345   7
  -5  -8  -2 47.1831 3.50993   9
  -5   8  -2 53.9624 3.45549  13
  -6  -8  -2 1.63701 0.29026  13
  -6  -8  -2 2.38628 0.32531   9
   6  -8   2 2.15761 0.29446   7
  -7  -8  -2 44.2655 3.16428  13
  -7  -8  -2 45.7444 3.23996   9
  -9  -8  -2 108.120 8.29272   1
 -10  -8  -2 28.7083 2.15936   1
  10   8   2 26.6027 1.79044  11
  -7  -9   2 3.38540 0.40154   9
   6  -9  -2 18.9086 1.30406   7
  -6  -9   2 18.0417 1.37838   9
  -6  -9   2 18.0718 1.33371  13
   5  -9  -2 9.91035 0.71088   7
  -5  -9   2 7.73316 0.74149   9
  -5   9   2 9.79857 0.71417  13
   4  -9  -2 1.12792 0.27025   7
  -4  -9   2 0.90437 0.27780  13
  -4  -9   2 1.39003 0.29060   9
  -4   9   2 1.67851 0.27076  13
  -3  -9   2 53.5779 4.12979  13
   3  -9  -2 60.8201 4.00815   7
  -3   9   2 60.8128 4.13325  13
   3   9  -2 59.8347 3.96252   8
   2  -9  -2 45.6864 3.28810   7
   2  -9  -2 48.2304 3.91492   2
  -2  -9   2 50.6839 3.40429  13
  -2   9   2 48.6321 3.39761  13
  -2   9   2 46.8568 3.23653   8
   2   9  -2 48.6981 3.25751   8
  -1  -9   2 9.62205 0.77365  13
  -1  -9   2 9.64230 0.73878   7
   1   9  -2 10.5078 0.75337   8
  -1   9   2 10.8716 0.77494  13
  -1   9   2 9.33733 0.73656   8
   1   9  -2 9.30886 0.78011  13
   0  -9  -2 219.446 14.6273  13
   0  -9   2 201.735 14.1628   7
   0  -9  -2 198.570 14.1615   7
   0  -9  -2 200.299 16.8156   2
   0  -9   2 209.636 14.6253  13
   0   9  -2 215.886 13.9563   8
   0   9   2 219.066 14.6264  13
   0   9  -2 209.051 14.6276  13
   0   9   2 217.226 13.9541   8
  -1  -9  -2 43.6295 4.05059   2
   1  -9   2 52.2137 3.36940   7
  -1  -9  -2 49.5419 3.47769  13
  -1  -9  -2 47.3377 3.36024   7
   1  -9   2 47.7685 4.00381   2
   1   9   2 53.1565 3.33070   8
   1   9   2 46.9167 3.47458  13
  -1   9  -2 54.0377 3.32716   8
  -1   9  -2 48.5672 3.47996  13
  -2  -9  -2 44.6437 3.63398   7
   2  -9   2 51.6688 3.64780   7
  -2  -9  -2 57.9235 3.77072  13
  -2   9  -2 55.5752 3.77065  13
  -2   9  -2 54.9322 3.59380   8
   2   9   2 53.7583 3.60474   8
   2   9   2 55.5626 3.77718  13
   3  -9   2 3.95991 0.39133   7
  -3   9  -2 4.71282 0.42466  13
   3   9   2 3.46216 0.41078   8
   4  -9   2 226.184 14.6394   7
  -4  -9  -2 186.934 17.3629   2
  -4  -9  -2 222.608 15.1017  13
   4   9   2 218.686 14.4225   8
  -4   9  -2 230.853 15.1086  13
  -5  -9  -2 28.9779 2.09964  13
   5  -9   2 29.6688 2.04444   7
  -5   9  -2 29.6550 2.10079  13
   6  -9   2 5.53250 0.45598   7
  -6  -9  -2 4.52765 0.45596  13
  -6   9  -2 5.05194 0.44730  13
   7  -9   2 11.9088 0.80619   7
  -7  -9  -2 9.66938 0.82131  13
   9   9   2 12.0200 0.82120  11
   7 -10  -2 7.92523 0.60697   7
  -6 -10   2 21.9311 1.74841  13
   6 -10  -2 27.0661 1.70777   7
  -5 -10   2 35.2568 2.48446  13
   5 -10  -2 35.8336 2.41356   7
  -5  10   2 33.9155 2.47477  13
   4 -10  -2 6.81917 0.56603   7
  -4  10   2 6.69711 0.56739  13
   3 -10  -2 56.8980 4.38732   2
   3 -10  -2 49.8534 3.67931   7
  -3 -10   2 56.0714 3.80677  13
  -3  10   2 52.8071 3.79889  13
   2 -10  -2 8.98411 0.70184   7
  -2  10   2 8.98812 0.73140  13
   1 -10  -2 185.610 14.4286   2
  -1 -10   2 155.021 12.1330   7
  -1 -10   2 196.532 12.5452  13
   1 -10  -2 178.162 12.1442   7
   1  10  -2 178.476 12.5388  13
  -1  10   2 185.871 12.5386  13
   0 -10   2 15.5227 1.19397  13
   0 -10   2 17.1203 1.15368   7
   0 -10  -2 15.6653 1.19341  13
   0 -10  -2 15.3018 1.48114   2
   0 -10  -2 16.4077 1.15212   7
   0  10  -2 14.8804 1.19074  13
   0  10   2 16.5901 1.19362  13
  -1 -10  -2 19.5907 1.43741   7
   1 -10   2 20.4002 1.44014   7
  -1 -10  -2 17.4492 1.84229   2
   1  10   2 23.2694 1.50207  13
  -1  10  -2 20.6527 1.49589  13
   2 -10   2 21.9279 2.04071   2
  -2 -10  -2 23.9516 1.76033  13
   2 -10   2 26.5436 1.70645   7
   2  10   2 24.8077 1.76006  13
  -2  10  -2 23.9412 1.75974  13
   3 -10   2 84.1169 7.13584   2
  -3 -10  -2 94.6257 6.20380  13
  -3 -10  -2 77.1285 7.14645   2
   3 -10   2 92.4600 6.01535   7
  -3  10  -2 94.6151 6.20869  13
  -4 -10  -2 43.1031 3.09860  13
   4 -10   2 45.2526 3.01255   7
  -4  10  -2 43.1333 3.09806  13
  -5 -10  -2 4.43336 0.40436  13
   5 -10   2 4.00112 0.39547   7
   5  10   2 3.01973 0.35481  11
  -5  10  -2 3.62128 0.39686  13
   6 -10   2 24.5443 1.76485   7
  -6 -10  -2 28.7917 1.81729  13
  -6  10  -2 23.3835 1.80335  13
   6  10   2 24.6814 1.65610  11
   7 -10   2 1.40537 0.24514   7
   7  10   2 1.44499 0.25358  11
   8  10   2 22.9165 1.49674  11
   8 -11  -2 5.20191 0.54555   2
   7 -11  -2 1.43781 0.20686   7
   7  11  -2 1.42382 0.23204  11
   6 -11  -2 77.0945 5.37335   7
  -6 -11   2 77.7523 5.54050  13
   6 -11  -2 83.2791 6.39675   2
   5 -11  -2 16.8308 1.35312   2
   5 -11  -2 14.9704 1.09108   7
  -5  11   2 14.0493 1.10051  13
   4 -11  -2 90.3312 6.95867   2
   4 -11  -2 82.9130 5.84699   7
  -4 -11   2 91.4318 6.03940  13
  -4  11   2 80.3186 6.02470  13
   3 -11  -2 1.34251 0.54511   2
   2 -11  -2 17.5898 1.31692   7
  -2 -11   2 18.1459 1.37186  13
   2 -11  -2 20.3026 1.65869   2
  -2  11   2 18.1142 1.36049  13
  -1 -11   2 16.5425 1.08956   7
  -1 -11   2 14.4638 1.12378  13
   1  11  -2 13.6548 1.12183  13
   0 -11   2 35.3104 2.36498  13
   0 -11  -2 31.6196 2.27718   7
   0 -11   2 31.4901 2.28123   7
   0 -11  -2 32.5692 2.35830  13
   0  11   2 33.5966 2.36007  13
   0  11  -2 33.1624 2.35954  13
  -1 -11  -2 43.7277 3.42014  13
  -1 -11  -2 53.3999 4.01454   2
  -1 -11  -2 44.7874 3.30990   7
   1 -11   2 51.1546 3.99812   2
   1 -11   2 44.3110 3.43604  13
   1 -11   2 54.1956 3.32749   7
   1  11   2 46.4252 3.42428  13
  -1  11  -2 49.8285 3.42920  13
   2 -11   2 10.5186 0.70671   7
   2 -11   2 9.98229 0.95823   2
  -2 -11  -2 7.83922 0.71370  13
   2  11   2 7.46373 0.70830  13
  -2  11  -2 9.09738 0.71910  13
   3 -11   2 3.38236 0.36864   7
   3 -11   2 3.61704 0.59650   2
  -3  11  -2 3.05648 0.37169  13
  -4 -11  -2 20.6812 1.55945  13
   4 -11   2 21.7391 1.51405   7
  -4  11  -2 21.8606 1.55575  13
  -5 -11  -2 19.8182 1.37663  13
   5 -11   2 18.0518 1.33785   7
  -5  11  -2 18.9617 1.36758  13
   6 -11   2 10.9644 1.02176   2
   6 -11   2 11.9066 0.82330   7
  -6 -11  -2 11.4536 0.84800  13
   6  11   2 10.5044 0.77026  11
   7 -11   2 2.19321 0.40386   2
   7 -11   2 2.03563 0.25250   7
   7  11   2 2.24659 0.25385  11
   6 -12  -2 9.17437 0.89295   2
   6 -12  -2 9.60597 0.68652   7
  -5 -12   2 346.442 24.3296  13
   5 -12  -2 351.355 27.9759   2
   5 -12  -2 353.324 23.5749   7
   4 -12  -2 1.70036 0.50245   2
   4 -12  -2 1.38134 0.24890   7
  -4 -12   2 1.74102 0.30209  13
  -4  12   2 1.12572 0.22391  13
   2 -12  -2 3.66015 0.35660   7
  -2 -12   2 2.27613 0.34833  13
   1 -12  -2 10.5935 0.77326   7
  -1 -12   2 11.0304 0.80089  13
  -1  12   2 8.77962 0.78242  13
   1  12  -2 10.0131 0.79930  13
   0 -12  -2 6.51002 0.55459   7
   0 -12  -2 6.97028 0.57392  13
   0  12   2 6.44002 0.55983  13
  -1 -12  -2 9.63558 0.69135  13
  -1 -12  -2 7.74189 0.65134   7
   1 -12   2 8.61104 0.66445   7
  -1  12  -2 8.23009 0.68331  13
   1  12   2 7.45019 0.66391  13
   2 -12   2 19.6743 2.01060   2
   2 -12   2 24.0283 1.62759   7
  -2  12  -2 25.4645 1.67839  13
  -3 -12  -2 41.6404 2.90923  13
   3 -12   2 35.4805 3.37947   2
   3 -12   2 44.6165 2.82116   7
  -3  12  -2 42.4468 2.90676  13
   4 -12   2 21.6555 1.41558   7
   4 -12   2 18.5341 1.72214   2
  -4 -12  -2 18.4003 1.44966  13
  -4  12  -2 21.6907 1.44744  13
   5 -12   2 5.27646 0.46190   7
  -5 -12  -2 5.73896 0.48927  13
   6 -12   2 7.95583 0.83651   2
  -6 -12  -2 9.49692 0.68591  13
   4 -13  -2 12.2320 0.84518   7
  -4 -13   2 11.3608 0.86983  13
   3 -13  -2 5.86109 0.75387   2
   2 -13  -2 3.18247 0.34159   7
  -2  13   2 3.34721 0.31972  13
   2  13  -2 3.56893 0.33984  13
  -1 -13   2 2.20520 0.31337  13
   1 -13  -2 2.36430 0.30486   7
   1 -13  -2 1.74471 0.53855   2
   1  13  -2 2.22539 0.28361  13
  -1  13   2 2.54425 0.27273  13
   0 -13  -2 197.073 13.9935   7
   0 -13   2 203.827 14.4492  13
   0 -13  -2 207.390 14.4490  13
   0  13   2 223.950 14.4511  13
   0  13  -2 206.401 14.4499  13
  -1 -13  -2 11.9143 0.84635  13
   1 -13   2 10.1138 0.80996   7
  -1  13  -2 10.9946 0.83057  13
  -2 -13  -2 17.1498 1.25898  13
   2 -13   2 17.7138 1.21685   7
  -2  13  -2 16.7787 1.24868  13
  -3 -13  -2 5.47413 0.48761  13
   3 -13   2 5.59654 0.47905   7
  -3  13  -2 6.42140 0.47279  13
   4 -13   2 26.1292 1.72673   7
  -4 -13  -2 23.9114 1.77896  13
 -12   0   3 7.25325 0.77968  12
 -11   0   3 0.34402 0.12338   1
 -11   0   3 0.40519 0.15234  12
 -10   0   3 249.141 18.3740   1
 -10   0   3 231.285 18.8829  12
  -9   0   3 1.98398 0.39982   1
  -9   0   3 2.04282 0.39251  12
  -7   0   3 5.06153 0.69291  10
  -6   0   3 25.2281 2.19432  10
  -5   0   3 0.19116 0.25835  10
  -4   0   3 2.06216 0.24514   5
  -3   0   3 -2.6520 0.21647  10
  -2   0   3 1.24041 0.34629  10
  -2   0   3 1.45180 0.18471   5
   1   0  -3 -0.1364 0.08446  10
  -1   0   3 -0.1939 0.11178  10
   0   0   3 -0.0914 0.02383   3
   0   0  -3 -0.0608 0.02104   3
  -1   0  -3 -3.0738 0.13737  10
   1   0   3 -3.1613 0.08908  10
  -1   0  -3 -3.1820 0.01717   3
  -3   0  -3 -0.0995 0.23598  10
  -5   0  -3 0.99648 0.52555  10
   5   0   3 0.76375 0.14491   3
  -6   0  -3 9.52362 0.99917  10
  -7   0  -3 -0.0029 0.32051  10
  -9   0  -3 4.80693 0.58032   2
  -9   0  -3 5.94361 0.59639  12
  -9   0  -3 4.88426 0.48112   4
 -10   0  -3 39.7652 2.66526   4
 -10   0  -3 35.9038 3.06958  12
 -11   0  -3 0.26227 0.17796  12
 -11   0  -3 0.04778 0.10052   1
 -12   0  -3 16.8209 1.49775  12
 -12  -1   3 4.98116 0.56671  12
 -12  -1   3 4.08633 0.46317   1
 -12   1   3 3.33961 0.69488  12
 -11  -1   3 1.42508 0.33613   1
 -11  -1   3 1.89613 0.41482  12
 -11   1   3 2.22496 0.51043  12
 -10  -1   3 71.1901 5.66531  12
 -10  -1   3 72.6484 5.50338   1
 -10   1   3 69.8666 5.66850  12
  -9  -1   3 15.3136 1.35656  12
  -9  -1   3 14.7931 1.30555   1
  -9   1   3 17.5561 1.35828  12
  -8  -1   3 36.6425 2.90547   1
  -8  -1   3 39.3471 2.99849  12
  -8   1   3 35.7867 2.98742  12
  -6  -1   3 133.292 8.98248   5
  -6  -1   3 133.413 10.5846  10
   6   1  -3 122.096 9.24743   3
   6   1  -3 118.016 9.33466  14
  -5  -1   3 53.7489 4.33345   5
  -5   1   3 68.3720 5.11851  10
  -4  -1   3 10.0512 0.72109   5
  -4   1   3 10.1517 0.88772  10
   4   1  -3 8.53194 0.73054   3
  -3  -1   3 60.8904 4.32333   5
  -3  -1   3 60.7980 5.10030  10
   3   1  -3 57.7017 4.45339   3
  -3   1   3 65.7756 5.09073  10
  -3   1   3 59.9398 4.32046   5
  -2  -1   3 322.566 25.0691  10
  -2  -1   3 312.569 21.3230   5
   2   1  -3 304.440 22.2158  14
  -2   1   3 298.318 21.3131   5
   2   1  -3 270.552 22.2078  14
   1  -1  -3 -0.3315 0.17806  14
  -1  -1   3 -0.6167 0.24530  10
  -1  -1   3 -0.5190 0.19443   5
  -1   1   3 -0.9265 0.17437   5
   1   1  -3 -0.4497 0.18101  14
   0  -1   3 63.1475 4.49248   8
   0   1   3 72.3784 4.94115   3
   0   1   3 68.0490 4.49290   8
  -1  -1  -3 0.64234 0.10925   5
   1  -1   3 0.68054 0.09374   8
  -1  -1  -3 0.74219 0.16362  10
   1   1   3 0.65493 0.09710   8
   1   1   3 0.64062 0.09601   3
  -2  -1  -3 252.888 17.1817   5
   2  -1   3 248.482 17.6874   3
   2  -1   3 209.726 16.0930   8
  -2  -1  -3 272.183 20.1861  10
   2   1   3 253.761 17.6918   3
  -2   1  -3 230.504 17.6786   3
   2   1   3 232.702 16.0899   8
   4  -1   3 205.682 15.5507   3
  -4  -1  -3 222.302 17.7713  10
  -4   1  -3 199.268 17.7571  10
   4   1   3 219.365 15.5591   3
  -5   1  -3 9.87314 0.96198  10
  -6  -1  -3 85.6576 7.48363  10
   6   1   3 92.8167 6.51998   3
  -7  -1  -3 9.70954 1.08211  10
  -8  -1  -3 24.0633 2.00308   2
  -8  -1  -3 23.6801 1.93325   1
  -8  -1  -3 28.1204 2.00567  12
  -8   1  -3 22.3902 2.01193   2
  -8   1  -3 22.3098 1.92322   1
  -8   1  -3 23.5121 1.72988   4
  -8   1  -3 26.9249 2.00251  12
  -9  -1  -3 3.70999 0.51393  12
  -9  -1  -3 4.40423 0.51308   2
  -9  -1  -3 3.79838 0.48769   1
  -9   1  -3 4.15224 0.49745   1
  -9   1  -3 5.19263 0.46340   4
  -9   1  -3 5.27723 0.56599  12
 -10  -1  -3 12.1494 1.18939   1
 -10  -1  -3 15.5500 1.25502  12
 -10   1  -3 15.1327 1.29185  12
 -11  -1  -3 5.39704 0.57415   1
 -11   1  -3 6.29651 0.76576  12
 -12  -1  -3 12.5803 1.08556  12
 -12  -1  -3 10.2338 0.96762   1
 -12   1  -3 12.2733 1.18168  12
 -12  -2   3 9.23614 0.86704   1
 -12  -2   3 11.2626 0.94104  12
 -11  -2   3 17.6936 1.33777  12
 -11  -2   3 13.3844 1.26354   1
 -10  -2   3 29.8802 2.43997   1
 -10   2   3 32.0121 2.54138  12
  -9  -2   3 2.82672 0.43730  12
  -9  -2   3 1.85881 0.39940   1
  -9   2   3 2.89782 0.46695  12
  -8  -2   3 9.57713 0.79596   9
  -8  -2   3 10.5049 0.89423  12
  -8  -2   3 9.70632 0.85481   1
  -8   2   3 9.16480 0.88026  12
  -7  -2   3 2.37438 0.46113  12
  -7  -2   3 3.48394 0.37976   5
  -7  -2   3 3.57274 0.66089  10
  -6  -2   3 131.675 9.32626   5
  -5  -2   3 130.416 9.55307   5
  -5  -2   3 114.233 11.2497  10
   5   2  -3 148.193 9.94531  14
   5   2  -3 147.013 9.84795   3
   4   2  -3 12.0531 0.90827  14
   4   2  -3 12.1312 0.92262   3
  -3  -2   3 50.6148 4.41083  10
  -3  -2   3 54.5739 3.74139   5
   3   2  -3 53.3644 3.85536   3
   3   2  -3 45.2688 3.50055   8
   3   2  -3 54.5610 3.88918  14
   2  -2  -3 344.758 23.9736  14
  -2  -2   3 337.399 23.0073   5
  -2  -2   3 307.107 27.0334  10
   2   2  -3 321.264 24.0674  14
   2   2  -3 332.618 23.7153   3
  -2   2   3 310.409 21.5435   8
   1  -2  -3 2003.45 146.134  14
  -1  -2   3 2035.41 140.536   5
   1   2  -3 1932.03 146.026  14
   1   2  -3 1877.63 144.599   3
  -1   2   3 2055.41 144.686   3
  -1   2   3 1948.95 131.402   8
   0  -2  -3 35.0077 2.45212  14
   0  -2   3 31.9344 2.20818   8
   0  -2  -3 33.1713 2.34515   5
   0   2   3 34.0023 2.20885   8
   0   2  -3 33.4608 2.45367  14
   0   2   3 31.1876 2.42165   3
   0   2  -3 33.3371 2.42115   3
  -1  -2  -3 7.36468 0.57308   5
   1  -2   3 7.29295 0.59878  14
   1  -2   3 6.80305 0.54368   8
  -1   2  -3 7.99262 0.57754   3
   1   2   3 7.41985 0.54526   8
   1   2   3 8.38829 0.59880   3
  -2  -2  -3 3.69757 0.31518   5
   2  -2   3 2.90276 0.28587   8
   2   2   3 3.64854 0.32411   3
   2   2   3 3.58819 0.29134   8
   2   2   3 3.19933 0.31082  14
  -3  -2  -3 169.024 12.7970  10
   3  -2   3 133.549 10.1930   8
  -3  -2  -3 159.440 10.8787   5
   3   2   3 151.957 10.1989   8
   3   2   3 154.041 11.2091   3
  -3   2  -3 156.006 10.1942   8
   4   2   3 85.2794 5.66236   8
  -5  -2  -3 7.85550 0.86585  10
   5   2   3 6.57306 0.57016   3
  -7  -2  -3 0.04267 0.09727   1
  -7  -2  -3 0.13998 0.10597  12
   7   2   3 0.55451 0.20990   3
  -8  -2  -3 24.9083 2.30933   1
  -8   2  -3 34.1534 2.40493  12
  -9  -2  -3 112.875 8.67041  12
  -9  -2  -3 113.861 8.43349   1
  -9  -2  -3 114.485 8.79716   2
  -9   2  -3 104.413 7.56943   4
  -9   2  -3 102.873 8.67092  12
 -10  -2  -3 9.51459 0.92314   2
 -10  -2  -3 9.38254 0.91528  12
 -10   2  -3 11.0133 1.03564  12
 -11  -2  -3 4.69583 0.52212   1
 -11   2  -3 5.09442 0.82208  12
 -12  -2  -3 3.27355 0.40776   1
 -12   2  -3 4.86274 0.77415  12
 -12  -3   3 3.58545 0.43262   1
 -12  -3   3 4.42462 0.50056  12
 -11  -3   3 22.5605 1.80131   1
 -10  -3   3 26.8874 2.13299   1
 -10  -3   3 26.7856 2.20320  12
  -9  -3   3 6.77798 0.65317  12
  -9  -3   3 6.03456 0.55729   9
  -9  -3   3 5.06875 0.60079   1
   8  -3  -3 18.9750 1.51360  14
  -8  -3   3 18.5029 1.50463   9
  -8  -3   3 23.3316 1.63823   1
   7  -3  -3 20.0479 1.55944  14
  -7  -3   3 24.1914 1.67715   1
  -7  -3   3 18.5563 1.54208   9
   6  -3  -3 36.5368 2.83075  14
  -6  -3   3 40.8330 2.75118   5
   6   3  -3 38.8570 2.84230  14
   6   3  -3 36.8410 2.82981   3
   5  -3  -3 83.4245 5.64450  14
   5   3  -3 79.0941 5.65250  14
   5   3  -3 67.0074 5.59641   3
   4  -3  -3 4.32491 0.36458  14
   4   3  -3 4.71791 0.38581  14
   3  -3  -3 8.65304 0.58318  14
  -3  -3   3 8.84295 0.58349   5
  -3   3   3 6.50665 0.51151   8
   3   3  -3 8.07458 0.59042  14
   3   3  -3 6.61771 0.53851   8
   3   3  -3 6.80990 0.59746   3
   2  -3  -3 4.65297 0.36354  14
  -2  -3   3 4.46570 0.36733   5
  -2  -3   3 3.95618 0.46843  10
   2   3  -3 4.22358 0.33760   8
   2   3  -3 4.31438 0.37556   3
   2   3  -3 4.82318 0.36583  14
  -2   3   3 4.32198 0.32768   8
  -1  -3   3 316.839 23.2573   5
   1  -3  -3 352.003 23.6175  14
  -1   3   3 310.473 21.2300   8
   1   3  -3 302.777 23.3278   3
  -1   3   3 311.772 23.3366   3
   1   3  -3 328.679 23.6119  14
   0  -3   3 90.1390 6.05764   8
   0  -3  -3 94.7408 6.73282  14
   0  -3   3 91.8000 6.73288  14
   0  -3  -3 90.0819 6.44956   5
   0   3   3 87.7128 6.69421   3
   0   3   3 90.9638 6.05815   8
   0   3  -3 90.5392 6.73486  14
   0   3  -3 94.9566 6.65100   3
   1  -3   3 13.4013 1.05420  14
  -1  -3  -3 14.8709 1.00820   5
   1  -3   3 13.4809 0.95412   8
   1   3   3 13.4013 0.95418   8
   1   3   3 15.0028 1.04211   3
   1   3   3 13.3039 1.05352  14
  -1   3  -3 14.7385 1.02856   3
   2  -3   3 7.18250 0.55057  14
   2  -3   3 6.34800 0.50164   8
  -2  -3  -3 7.19122 0.65026  10
  -2  -3  -3 7.08619 0.53280   5
   2   3   3 7.46506 0.55281   3
   2   3   3 6.76870 0.50425   8
   2   3   3 6.61754 0.55041  14
  -2   3  -3 6.87498 0.50401   8
   3  -3   3 63.9686 4.88958   8
  -3  -3  -3 77.8383 5.21890   5
  -3  -3  -3 81.3260 6.14975  10
   3   3   3 73.4614 5.43728  14
   3   3   3 72.9504 5.37814   3
  -3   3  -3 74.4832 4.89012   8
   3   3   3 71.8066 4.89493   8
  -4  -3  -3 898.795 65.0466   5
  -4  -3  -3 865.642 76.3812  10
   4   3   3 933.742 66.9759   3
   4   3   3 930.905 60.9087   8
  -4   3  -3 971.052 60.8821   8
  -6  -3  -3 205.515 19.8969  10
   6   3   3 272.668 17.4228   3
  -7  -3  -3 1.46053 0.34670  12
  -7  -3  -3 1.11792 0.32223   1
  -7  -3  -3 1.74280 0.32227   2
  -7   3  -3 1.86827 0.29011   4
  -7   3  -3 2.10705 0.39541  12
  -8  -3  -3 146.735 10.8903  12
  -8  -3  -3 139.854 10.5902   1
  -8  -3  -3 144.073 11.0548   2
  -8   3  -3 128.631 9.50907   4
  -8   3  -3 131.384 10.8911  12
  -9  -3  -3 15.6840 1.49066   2
  -9  -3  -3 20.0295 1.51156  12
 -10  -3  -3 26.9074 2.10437   2
 -10  -3  -3 24.1664 2.01811   1
 -10  -3  -3 25.6718 2.09048  12
 -10   3  -3 24.4680 2.20478  12
 -11  -3  -3 5.98708 0.61231   1
 -11  -3  -3 6.74702 0.67416  12
 -12  -3  -3 2.34473 0.32283   1
 -12  -4   3 16.0987 1.44861  12
 -12  -4   3 18.6550 1.39449   1
 -11  -4   3 50.2830 4.23248  12
 -11  -4   3 55.9995 4.12027   1
 -10  -4   3 87.2876 7.06537  12
 -10  -4   3 91.2012 6.87396   1
  -9  -4   3 5.20794 0.54218   9
  -9  -4   3 5.45318 0.60386   1
  -9  -4   3 6.43774 0.64294  12
  -8  -4   3 15.8781 1.24058  12
  -8  -4   3 14.1487 1.17655   1
   8  -4  -3 12.6124 1.08075  14
  -7  -4   3 2.72653 0.39225  12
  -7  -4   3 1.62755 0.36052   9
  -7  -4   3 2.31762 0.35184   1
  -6  -4   3 60.2430 4.33336   5
   6  -4  -3 59.7536 4.49038  14
  -6  -4   3 60.3674 5.16492  10
   6   4  -3 57.8095 4.46583   3
   6   4  -3 65.4377 4.50336  14
   5  -4  -3 336.330 23.4512  14
  -5  -4   3 272.505 26.4626  10
  -5  -4   3 291.256 22.5019   5
   5   4  -3 350.315 23.4618  14
   5   4  -3 342.468 23.1964   3
  -4  -4   3 18.1527 1.24910   5
  -4  -4   3 16.6620 1.52810  10
   4  -4  -3 16.5145 1.27937  14
   4   4  -3 17.5816 1.28783   3
   4   4  -3 16.2151 1.28962  14
  -3  -4   3 86.4927 6.34131   5
   3  -4  -3 93.3759 6.60803  14
  -3  -4   3 80.7381 7.46270  10
  -3   4   3 86.6266 5.93662   8
   3   4  -3 90.3076 5.95234   8
   3   4  -3 94.9585 6.61310  14
   3   4  -3 93.5022 6.54012   3
  -2  -4   3 8.85819 0.60141   5
   2  -4  -3 7.19961 0.61186  14
  -2  -4   3 9.08006 0.74234  10
   2   4  -3 6.95274 0.56850   8
   2   4  -3 7.84205 0.61540   3
  -2   4   3 7.38876 0.55359   8
   1  -4  -3 313.106 23.9041  14
  -1  -4   3 358.134 23.6266   5
   1   4  -3 313.654 23.9000  14
   1   4  -3 330.840 23.6237   3
  -1   4   3 327.025 23.6336   3
  -1   4   3 320.717 21.4983   8
   1   4  -3 310.559 21.4870   8
   0  -4  -3 2.20341 0.24049  14
   0   4   3 2.22844 0.23054   8
   0   4  -3 2.93536 0.25765   8
  -1  -4  -3 14.5470 1.03388   5
   1  -4   3 14.3018 0.98390   8
   1  -4   3 13.6905 1.08627  14
   1   4   3 13.9223 0.98336   8
   1   4   3 13.5198 1.08438  14
   1   4   3 15.5653 1.07133   3
  -1   4  -3 14.1607 1.05534   3
  -1   4  -3 14.3102 0.98855   8
   2  -4   3 153.667 11.1144  14
   2  -4   3 141.490 9.99784   8
  -2  -4  -3 162.200 12.5306  10
  -2  -4  -3 147.635 10.6556   5
   2   4   3 146.354 11.1149  14
  -2   4  -3 148.330 9.99860   8
   2   4   3 155.370 10.0011   8
   2   4   3 151.803 10.9858   3
   3  -4   3 5.66819 0.46541   8
  -3  -4  -3 5.62709 0.49581   5
   3  -4   3 7.44067 0.51286  14
   3   4   3 6.02618 0.47107   8
   3   4   3 6.90851 0.50895  14
  -3   4  -3 6.34057 0.46745   8
   3   4   3 6.00816 0.51227   3
  -4  -4  -3 62.8405 5.27605  10
   4  -4   3 66.8829 4.64417  14
  -4  -4  -3 68.8249 4.46266   5
   4   4   3 58.7404 4.18411   8
   4   4   3 56.8514 4.59498   3
  -4   4  -3 62.6486 4.17173   8
  -5  -4  -3 8.87601 0.70153   5
   5  -4   3 9.06706 0.70829  14
   5   4   3 9.14591 0.71836   3
   6  -4   3 2.52455 0.28835  14
  -6  -4  -3 2.89811 0.66873  10
   6   4   3 2.85196 0.31492   3
  -7  -4  -3 15.8794 1.31774   1
  -7  -4  -3 16.7016 1.22125   9
  -7  -4  -3 16.3589 1.37961   2
  -7  -4  -3 16.0515 1.36832  12
   7  -4   3 18.3951 1.24646  14
  -7   4  -3 14.2704 1.18683   4
  -8  -4  -3 90.6093 7.45044   2
   8  -4   3 90.6049 6.86494  14
  -8  -4  -3 97.1002 7.34759  12
  -8  -4  -3 93.1973 7.14519   1
  -9  -4  -3 36.6832 3.06454   1
  -9  -4  -3 38.8283 3.18655   2
  -9  -4  -3 41.9528 3.15839  12
 -10  -4  -3 27.0272 1.92633   1
 -10  -4  -3 21.0231 1.97167  12
 -10  -4  -3 23.8723 1.98850   2
 -11  -4  -3 3.94765 0.44219   1
 -11  -4  -3 3.89496 0.50961  12
 -12  -4  -3 19.9018 1.68292   1
 -12  -4  -3 22.9897 1.76485  12
 -12  -5   3 5.72407 0.48368   1
 -12  -5   3 4.61302 0.53418  12
 -11  -5   3 12.7607 1.03269   1
 -11  -5   3 12.0006 1.06324  12
 -10  -5   3 122.309 9.40878  12
 -10  -5   3 128.305 9.15603   1
 -10  -5   3 107.009 8.44979   9
  -9  -5   3 36.3834 2.99565   1
  -9  -5   3 42.2469 2.78057   9
  -9  -5   3 36.2020 3.08369  12
  -8  -5   3 111.087 7.98465   9
  -8  -5   3 113.650 8.88076  12
  -8  -5   3 112.625 8.63722   1
  -7  -5   3 4.49398 0.49702   1
  -7  -5   3 4.36759 0.53833  12
  -7  -5   3 5.00431 0.47448   9
  -6  -5   3 177.941 13.5375  12
   6  -5  -3 173.359 12.6898  14
  -6  -5   3 156.069 12.1691   9
  -6  -5   3 166.552 13.1699   1
   6   5  -3 186.774 12.7013  14
   5  -5  -3 86.7016 6.22382  14
  -5  -5   3 85.6510 5.98364   5
   5   5  -3 78.4266 6.16698   3
   5   5  -3 86.0941 6.23374  14
   4  -5  -3 60.6246 4.42791  14
  -4  -5   3 52.5309 5.02748  10
  -4  -5   3 58.5267 4.25507   5
   4   5  -3 62.9285 4.43727  14
   4   5  -3 64.3348 4.39336   3
  -3  -5   3 41.0694 2.78298   5
  -3  -5   3 40.5334 3.29728  10
   3  -5  -3 40.5493 2.89715  14
   3   5  -3 37.3151 2.61766   8
   3   5  -3 36.6033 2.86962   3
   3   5  -3 39.8483 2.90362  14
  -3   5   3 36.7717 2.59906   8
   2  -5  -3 140.893 10.3548  14
  -2  -5   3 142.367 9.93006   5
  -2  -5   3 121.875 11.6733  10
   2   5  -3 142.975 9.32245   8
   2   5  -3 140.062 10.3597  14
   2   5  -3 147.773 10.2369   3
  -2   5   3 147.234 9.31404   8
   1  -5  -3 1.26203 0.21778  14
  -1  -5   3 1.85816 0.21078   5
   1   5  -3 2.00040 0.23423   8
   1   5  -3 1.75035 0.22046   3
  -1   5   3 1.54536 0.20676   8
   0  -5  -3 391.317 26.6513   5
   0  -5  -3 348.809 27.8415  14
   0  -5   3 407.332 27.6355   5
   0   5   3 377.555 25.0328   8
   0   5   3 357.588 28.1728   3
   0   5  -3 388.518 27.4783   3
   0   5  -3 374.106 25.0109   8
  -1  -5  -3 28.1556 2.03659   5
   1  -5   3 28.5712 2.13507  14
  -1   5  -3 28.6407 1.93003   8
   1   5   3 28.0898 1.92643   8
   1   5   3 29.3339 2.10583   3
  -2  -5  -3 20.7173 1.79646  10
  -2  -5  -3 20.1365 1.50564   5
   2  -5   3 21.1364 1.57759  14
   2   5   3 21.4302 1.55652   3
  -2   5  -3 21.7386 1.42862   8
   2   5   3 20.6052 1.42690   8
   3  -5   3 170.194 11.4404  14
  -3  -5  -3 161.461 12.9059  10
  -3  -5  -3 153.539 10.9680   5
   3  -5   3 140.490 10.2884   8
  -3   5  -3 159.498 10.2900   8
   3   5   3 151.604 10.2939   8
   3   5   3 149.318 11.3063   3
  -4  -5  -3 540.119 39.3446   5
  -4  -5  -3 539.176 46.2409  10
   4  -5   3 542.937 41.0402  14
   4   5   3 562.151 36.8984   8
   4   5   3 584.650 40.5482   3
  -4   5  -3 575.514 36.8850   8
   5  -5   3 15.6125 1.13763  14
  -5  -5  -3 14.6699 1.39196  10
  -5  -5  -3 15.8949 1.10547   5
   5   5   3 13.1378 1.13262   3
  -6  -5  -3 4.12199 0.45750   1
  -6  -5  -3 4.56617 0.41406   9
  -6  -5  -3 4.35251 0.47382  12
   6  -5   3 3.80396 0.38793  14
   7  -5   3 4.84902 0.43157  14
  -7  -5  -3 4.84576 0.54346  12
  -7  -5  -3 4.34835 0.48711   1
  -8  -5  -3 29.7803 2.40915   1
  -8  -5  -3 30.0340 2.48079  12
  -8  -5  -3 31.8010 2.50742   2
  -9  -5  -3 43.7145 3.51605   1
  -9  -5  -3 41.2065 3.65436   2
  -9  -5  -3 44.6502 3.61784  12
  -9  -5  -3 51.0126 3.24911   9
 -10  -5  -3 19.3320 1.49763  12
 -10  -5  -3 16.1127 1.44212   1
 -11  -5  -3 14.8987 1.18568  12
 -11  -5  -3 14.0074 1.12617   1
  11   5   3 12.4682 0.92670  11
 -12  -5  -3 22.1561 1.73610   1
 -11  -6   3 7.97760 0.72052  12
 -11  -6   3 7.64939 0.68922   1
 -10  -6   3 42.3773 3.28621  12
 -10  -6   3 39.5124 3.18776   1
  -9  -6   3 5.54634 0.60243   1
  -9  -6   3 6.64601 0.65209  12
  -8  -6   3 5.61707 0.59785  12
  -8  -6   3 4.80427 0.55597   1
  -7  -6   3 14.4123 1.22778  12
  -7  -6   3 14.2395 1.17358   1
  -7  -6   3 14.3171 1.09670   9
   7  -6  -3 13.6601 1.09887  14
  -6  -6   3 150.695 11.6730  13
  -6  -6   3 162.577 12.8545   1
  -6  -6   3 168.314 11.8863   9
   6  -6  -3 182.486 12.3944  14
   6   6  -3 175.775 12.4009  14
   5  -6  -3 9.45300 0.69908  14
  -5  -6   3 7.60351 0.69011   9
   5   6  -3 8.63642 0.70645  14
   4  -6  -3 28.6341 2.23529  14
   4   6  -3 30.5423 2.22332   3
   4   6  -3 30.4054 2.24772  14
   3  -6  -3 35.3518 2.68029  14
  -3  -6   3 35.5680 2.57218   5
  -3  -6   3 31.2505 3.04760  10
   3   6  -3 38.1951 2.65625   3
   3   6  -3 35.5664 2.68662  14
  -3   6   3 37.3348 2.40656   8
   3   6  -3 38.2137 2.43003   8
   2  -6  -3 9.77452 0.73590  14
  -2  -6   3 9.94342 0.70400   5
   2   6  -3 9.38998 0.68198   8
   2   6  -3 7.52498 0.71816   3
   2   6  -3 9.66529 0.73718  14
  -1  -6   3 440.152 29.5332   5
   1  -6  -3 391.750 30.5351  14
  -1   6   3 429.413 27.4778   8
   1   6  -3 408.880 30.1716   3
   1   6  -3 404.584 27.4700   8
   0  -6   3 34.4357 2.39452   5
   0   6   3 33.2069 2.46841   3
   0   6   3 33.8505 2.25879   8
   0   6  -3 32.6396 2.26290   8
  -1   6  -3 54.6245 3.85200   8
   1   6   3 63.0787 4.22098   3
   1   6   3 55.2548 3.85036   8
  -2   6  -3 8.72550 0.66921   8
   2   6   3 9.03500 0.67026   8
   2   6   3 9.85786 0.71951   3
  -3  -6  -3 28.3390 2.37662  10
   3  -6   3 26.4767 2.07746  14
   3   6   3 27.6931 1.88202   8
  -3   6  -3 28.6080 1.87599   8
   3   6   3 27.4809 2.05455   3
  -4   6  -3 155.471 10.6389   8
   4   6   3 155.268 10.6518   8
   4   6   3 170.534 11.7016   3
  -5  -6  -3 42.9635 3.02615  13
   5  -6   3 42.1458 3.21416  14
  -5  -6  -3 44.2345 3.09248   9
  -6  -6  -3 76.9216 5.72919   2
  -6  -6  -3 71.4882 5.05466   9
  -6  -6  -3 68.8602 4.95151  13
  -6  -6  -3 62.0181 5.45705   1
   6  -6   3 75.4560 5.26391  14
   7  -6   3 13.2730 1.08243  14
  -7  -6  -3 12.4626 1.18135  12
  -7  -6  -3 14.2381 1.06587   9
  -7  -6  -3 14.4451 1.22197   2
  -7  -6  -3 14.8535 1.15082   1
  -8  -6  -3 10.8944 0.96134   2
  -8  -6  -3 10.3631 0.95834  12
  -9  -6  -3 10.0827 0.88999   1
 -10  -6  -3 17.0443 1.45240  12
 -10  -6  -3 17.7668 1.41435   1
 -11  -6  -3 32.2520 2.56170  12
 -11  -6  -3 33.5313 2.48239   1
  11   6   3 29.8081 2.05227  11
 -11  -7   3 12.8052 1.13900   1
 -11  -7   3 15.6646 1.18737  12
 -10  -7   3 48.5800 4.09316  12
 -10  -7   3 49.4011 3.68029   9
 -10  -7   3 56.5340 3.98924   1
  -9  -7   3 2.59618 0.35096   1
  -9  -7   3 1.84601 0.34207   9
  -8  -7   3 18.8843 1.47104   9
  -8  -7   3 19.7459 1.64337  12
  -8  -7   3 20.3234 1.58906   1
  -7  -7   3 4.33684 0.45983   1
  -7  -7   3 3.00053 0.42557   9
  -6  -7   3 49.0004 3.27676  13
   6  -7  -3 41.6970 3.47759  14
  -6  -7   3 47.9555 3.35702   9
  -6  -7   3 46.4099 3.62190   1
  -6  -7   3 48.2615 3.73219  12
  -5  -7   3 154.626 11.3999  12
   5  -7  -3 132.602 9.76701   7
   5  -7  -3 148.796 10.6913  14
  -5  -7   3 137.784 10.0751  13
  -5  -7   3 144.606 10.2524   9
   5   7  -3 156.415 10.7027  14
  -5   7   3 138.606 10.0721  13
  -4  -7   3 11.0692 0.84601  13
  -4  -7   3 13.1057 0.87668   9
   4  -7  -3 10.8635 0.89043  14
   4  -7  -3 11.1001 0.81752   7
   4   7  -3 11.1818 0.82831   8
  -4   7   3 11.2205 0.83739  13
   4   7  -3 10.2457 0.90068  14
   3  -7  -3 89.7852 5.97241  14
  -3  -7   3 73.6251 6.75117  10
  -3  -7   3 78.5926 5.72329   5
   3   7  -3 85.1717 5.38769   8
  -3   7   3 81.4882 5.36166   8
   3   7  -3 74.8467 5.89580   3
  -2  -7   3 25.9876 1.75367   5
   2  -7  -3 20.7239 1.82516  14
  -2  -7   3 26.2001 2.10156  10
   2   7  -3 22.7693 1.80345   3
  -2   7   3 24.2406 1.64958   8
   2   7  -3 25.6940 1.66900   8
  -1  -7   3 208.446 14.2377   5
  -1   7   3 202.653 13.3593   8
   1   7  -3 193.156 13.3656   8
   0   7   3 0.33247 0.11038   8
   0   7  -3 0.30655 0.11832   8
   1   7   3 18.5634 1.23344   8
  -1   7  -3 18.8188 1.23664   8
   1   7   3 15.9571 1.33289   3
  -2  -7  -3 41.5886 3.64874  10
  -2   7  -3 46.3085 2.91215   8
   2   7   3 40.2799 3.18019   3
   2   7   3 44.8643 2.91353   8
   3  -7   3 2.89203 0.30566  14
   3   7   3 2.70838 0.29194   8
   3   7   3 2.05320 0.30604   3
  -3   7  -3 2.63791 0.28490   8
  -4  -7  -3 217.258 20.0045   2
  -4  -7  -3 267.039 17.6847   9
   4  -7   3 249.871 18.4571  14
   4  -7   3 235.657 16.8617   7
  -4  -7  -3 254.401 17.3998  13
  -4   7  -3 243.430 17.4051  13
   4   7   3 285.085 16.6169   8
   5  -7   3 22.3525 1.62327   7
  -5  -7  -3 21.3255 1.65658  13
   5  -7   3 24.6882 1.76917  14
  -5  -7  -3 22.3069 1.70067   9
  -5   7  -3 25.3993 1.67557  13
   6  -7   3 4.91876 0.47442   7
   6  -7   3 5.32212 0.49647  14
  -6  -7  -3 4.47948 0.49961   9
  -6   7  -3 6.56579 0.46912  13
  -7  -7  -3 2.71303 0.39622   1
  -7  -7  -3 2.78150 0.34844  13
  -7  -7  -3 3.24233 0.37011   9
  -8  -7  -3 72.6161 5.86482   1
  -8  -7  -3 79.5960 5.42316   9
  -9  -7  -3 11.5421 1.01559  12
  -9  -7  -3 11.7419 0.98548   1
 -10  -7  -3 4.26469 0.41527   1
  10   7   3 3.41008 0.36048  11
 -10  -8   3 109.400 7.87164   1
 -10  -8   3 95.9506 8.08555  12
  -9  -8   3 1.45849 0.30556   1
  -9  -8   3 1.30393 0.29446   9
  -9  -8   3 1.92952 0.33733  12
  -8  -8   3 8.63012 0.72924   9
  -8  -8   3 8.89867 0.77397   1
  -7  -8   3 3.76853 0.45397   9
  -7  -8   3 4.99150 0.54028  12
  -6  -8   3 62.9833 4.27205   9
  -6  -8   3 57.6064 4.17481  13
   6  -8  -3 58.2128 4.06215   7
  -5  -8   3 211.937 13.6209  13
   5  -8  -3 180.754 13.1977   7
  -5  -8   3 204.686 13.8513   9
  -5   8   3 185.750 13.6134  13
  -4  -8   3 0.79233 0.25731   9
  -4   8   3 0.63376 0.21537  13
  -3  -8   3 9.67854 0.76962   9
  -3  -8   3 8.90609 0.75835  13
   3  -8  -3 9.87892 0.73946   7
  -3   8   3 10.1755 0.71028   8
   3   8  -3 10.7672 0.74952   8
  -3   8   3 9.60805 0.75213  13
  -2  -8   3 1.25457 0.24848  13
  -2  -8   3 1.36628 0.23761   9
   2   8  -3 1.09074 0.24250   8
  -2   8   3 0.76368 0.21647   8
   1  -8  -3 68.8271 4.56263   7
  -1  -8   3 59.1445 4.70681  13
   1   8  -3 71.4394 4.50711   8
  -1   8   3 64.3476 4.70794  13
  -1   8   3 72.2180 4.49690   8
   0   8  -3 3.20405 0.34732   8
   0   8   3 3.40522 0.33144   8
   1  -8   3 22.5247 1.62654   7
  -1  -8  -3 23.8798 2.00503   2
  -1  -8  -3 22.5943 1.62628   7
   1   8   3 25.6024 1.61519   8
  -1   8  -3 24.9072 1.61561   8
  -1   8  -3 20.9236 1.68746  13
  -2  -8  -3 145.637 9.64354  13
  -2  -8  -3 121.012 9.33225   7
   2  -8   3 134.611 9.34196   7
  -2   8  -3 136.921 9.64421  13
  -2   8  -3 150.132 9.20301   8
   2   8   3 141.751 9.20504   8
  -3  -8  -3 19.7507 1.49304  13
   3  -8   3 20.4548 1.44850   7
  -3   8  -3 21.9649 1.42495   8
  -3   8  -3 20.0403 1.50138  13
   3   8   3 21.0044 1.43978   8
  -4  -8  -3 52.6535 3.42118  13
   4  -8   3 45.2748 3.31803   7
  -4  -8  -3 46.3813 3.96160   2
   4   8   3 47.6780 3.27802   8
  -4   8  -3 50.7655 3.42921  13
   5  -8   3 22.0662 1.81583  14
  -5  -8  -3 22.7449 1.70588  13
   5  -8   3 25.2319 1.67030   7
  -5   8  -3 25.0807 1.71792  13
  -6  -8  -3 0.41379 0.19651   2
  -6   8  -3 0.52745 0.22252  13
  -7  -8  -3 53.6800 3.75016  13
   7  -8   3 53.1643 3.64473   7
  -9  -8  -3 22.6168 1.78993   1
  10   8   3 6.39295 0.48369  11
  -7  -9   3 24.9444 1.83606   9
  -6  -9   3 47.2310 3.13564   9
  -6  -9   3 39.6878 3.05833  13
   5  -9  -3 30.2683 2.02766   7
  -5  -9   3 31.4515 2.13666   9
  -5  -9   3 26.1705 2.07991  13
  -5   9   3 29.0596 2.07810  13
  -4  -9   3 6.01788 0.51605   9
   4  -9  -3 5.80926 0.49031   7
  -4  -9   3 5.05436 0.50902  13
  -4   9   3 6.23057 0.50304  13
   4   9  -3 4.84203 0.48410   8
   3  -9  -3 74.4042 5.36328   7
  -3  -9   3 84.5293 5.54295  13
  -3   9   3 81.4627 5.53713  13
   3   9  -3 75.7324 5.29696   8
   2  -9  -3 21.2685 1.46815   7
  -2  -9   3 20.5050 1.52103  13
  -2   9   3 20.4234 1.43715   8
  -2   9   3 21.2227 1.51287  13
   2   9  -3 20.6726 1.46063   8
   1  -9  -3 66.8619 4.64394   7
  -1  -9   3 71.4755 4.80105  13
  -1  -9   3 63.2249 4.64008   7
   1  -9  -3 70.2093 5.52739   2
  -1   9   3 66.9586 4.57448   8
   1   9  -3 69.8049 4.58834   8
  -1   9   3 70.0700 4.79672  13
   1   9  -3 67.9632 4.80253  13
   0  -9  -3 75.7483 4.99586   7
   0  -9   3 65.0050 5.15314  13
   0  -9   3 76.8775 4.99477   7
   0  -9  -3 68.9364 5.15335  13
   0   9  -3 76.0460 4.93007   8
   0   9   3 70.7416 5.15447  13
   0   9  -3 72.1221 5.16133  13
   0   9   3 82.7196 4.92952   8
   1  -9   3 69.3717 4.58986   7
   1  -9   3 66.2937 4.75378  13
  -1  -9  -3 59.8748 4.57588   7
  -1  -9  -3 55.7727 5.48325   2
  -1  -9  -3 70.1907 4.73909  13
  -1   9  -3 71.3514 4.74554  13
  -1   9  -3 69.8976 4.52582   8
   1   9   3 70.4316 4.74108  13
   1   9   3 73.7567 4.53043   8
  -2  -9  -3 11.2967 0.97116   7
   2  -9   3 14.5988 0.98258   7
  -2  -9  -3 12.3918 1.01702  13
  -2   9  -3 13.2955 0.96139   8
  -2   9  -3 15.5666 1.02630  13
   2   9   3 11.8328 1.01072  13
   2   9   3 14.8988 0.98490   8
  -3  -9  -3 122.768 7.63220  13
   3  -9   3 103.947 7.39226   7
   3   9   3 108.301 7.28985   8
  -3   9  -3 109.331 7.63344  13
  -3   9  -3 101.760 7.26833   8
  -4  -9  -3 46.5405 3.64318  13
   4  -9   3 59.2286 3.54867   7
   4   9   3 49.6019 3.50736   8
  -5  -9  -3 15.9377 1.17747  13
   5  -9   3 15.0917 1.14427   7
  -5   9  -3 16.6791 1.18067  13
   6  -9   3 1.49701 0.27396   7
  -6  -9  -3 0.87223 0.28153  13
  -6   9  -3 1.59447 0.24145  13
   7  -9   3 4.32946 0.40955   7
   8   9   3 18.7037 1.24656  11
   9   9   3 72.3526 4.61146  11
   9 -10  -3 10.3542 0.90512   2
   7 -10  -3 28.1467 1.93872   7
  -6 -10   3 27.6412 1.84554  13
   6 -10  -3 23.9573 1.78946   7
   5 -10  -3 2.01760 0.30027   7
  -5  10   3 2.43955 0.28289  13
  -4 -10   3 17.4841 1.40712  13
   4 -10  -3 19.6511 1.37033   7
   4 -10  -3 21.1490 1.66268   2
  -4  10   3 18.9416 1.40312  13
   3 -10  -3 10.4282 0.89517   2
  -3 -10   3 8.79073 0.72346  13
   3 -10  -3 8.26781 0.69142   7
  -3  10   3 8.29989 0.70768  13
   2 -10  -3 29.0557 2.01746   7
  -2 -10   3 26.7507 2.08203  13
   2 -10  -3 31.5035 2.43736   2
  -2  10   3 28.7187 2.08318  13
  -1 -10   3 107.520 7.04709   7
  -1 -10   3 104.829 7.28168  13
   1  10  -3 99.8319 7.28034  13
   0 -10   3 7.14014 0.55353   7
   0 -10  -3 6.10343 0.55243   7
   0 -10   3 6.58947 0.56813  13
   0 -10  -3 6.52058 0.58891  13
   0 -10  -3 6.71010 0.86774   2
   0  10   3 6.49499 0.57949  13
   0  10  -3 6.76748 0.58239  13
   1 -10   3 25.2685 2.15469   2
  -1 -10  -3 25.9831 1.76938   7
  -1 -10  -3 27.5534 2.23945   2
   1 -10   3 25.2592 1.77053   7
  -1 -10  -3 26.2051 1.83352  13
   1 -10   3 22.2673 1.82589  13
   1  10   3 26.7239 1.83514  13
  -1  10  -3 23.4522 1.83386  13
  -2 -10  -3 4.61219 0.46387  13
   2 -10   3 4.35838 0.59734   2
   2 -10   3 5.47434 0.44121   7
   2  10   3 3.87168 0.44389  13
   3 -10   3 44.0368 4.01115   2
  -3 -10  -3 53.7131 4.05496   2
   3 -10   3 50.3164 3.38253   7
  -3  10  -3 49.3592 3.48881  13
  -4 -10  -3 30.7958 2.37949  13
  -4 -10  -3 38.6880 2.79051   2
   4 -10   3 32.5959 2.31418   7
  -4  10  -3 31.8468 2.38109  13
   5 -10   3 5.84608 0.48498   7
  -5 -10  -3 4.39316 0.48227  13
   5  10   3 5.93850 0.44429  11
  -5  10  -3 5.07309 0.46843  13
   6 -10   3 47.2018 3.12263   7
  -6 -10  -3 43.9044 3.20750  13
  -6  10  -3 45.7948 3.20275  13
   6  10   3 45.4183 2.92740  11
   7 -10   3 9.08011 0.68801   7
  -7 -10  -3 9.32278 0.72859  13
   7  10   3 8.98001 0.65217  11
   8  10   3 38.7862 2.49270  11
   8 -11  -3 2.86143 0.40175   2
   7 -11  -3 1.98555 0.23793   7
   7  11  -3 1.46911 0.24201  11
   6 -11  -3 5.96215 0.48713   7
   5 -11  -3 30.6941 2.42726   2
   5 -11  -3 27.5846 2.01155   7
  -5 -11   3 29.1311 2.07825  13
   4 -11  -3 8.87959 0.69222   7
  -4  11   3 8.97990 0.69790  13
   3 -11  -3 0.42546 0.19611   2
   3 -11  -3 0.43153 0.11691   7
  -3 -11   3 0.77191 0.27994  13
  -3  11   3 0.30590 0.08795  13
   2 -11  -3 22.3550 1.93204   2
   2 -11  -3 20.7934 1.56782   7
  -2  11   3 23.6403 1.62333  13
   1 -11  -3 101.433 9.53051   2
  -1 -11   3 135.021 8.27902  13
  -1 -11   3 110.165 8.00240   7
   1 -11  -3 118.978 8.00633   7
  -1  11   3 123.391 8.26988  13
   1  11  -3 121.031 8.27349  13
   0 -11   3 2.78439 0.34443  13
   0 -11  -3 2.32507 0.33994   7
   0 -11  -3 2.21618 0.33431  13
   0  11   3 1.90064 0.31936  13
   1 -11   3 44.4908 3.07323  13
  -1 -11  -3 42.1657 3.06729  13
   1 -11   3 47.6562 2.97998   7
  -1 -11  -3 43.7411 3.60338   2
  -1 -11  -3 37.5291 2.96071   7
  -1  11  -3 45.2098 3.07359  13
   1  11   3 42.0959 3.06665  13
   2 -11   3 6.59673 0.76877   2
   2 -11   3 6.11861 0.52417   7
  -2 -11  -3 5.42466 0.81408   2
  -2 -11  -3 5.46115 0.54327  13
  -2  11  -3 5.45969 0.53288  13
   2  11   3 7.00706 0.53459  13
   3 -11   3 22.3827 1.44953   7
   3 -11   3 17.7778 1.75429   2
  -3 -11  -3 18.5928 1.75639   2
  -3  11  -3 22.5233 1.49419  13
   4 -11   3 18.1040 1.29255   7
   5 -11   3 29.6838 1.96587   7
  -5 -11  -3 27.5145 2.01754  13
  -5  11  -3 27.7433 2.01381  13
   6 -11   3 7.27390 0.72158   2
   6 -11   3 7.69483 0.56181   7
   6  11   3 6.33270 0.52096  11
   7 -11   3 5.69705 0.45622   7
   7  11   3 5.72554 0.44057  11
   6 -12  -3 28.7371 1.98886   7
   6 -12  -3 29.4219 2.41288   2
   5 -12  -3 20.6774 1.44177   7
  -4 -12   3 1.56417 0.30826  13
   4 -12  -3 1.75628 0.52582   2
   4 -12  -3 2.21653 0.28534   7
   3 -12  -3 5.80129 0.73716   2
   3 -12  -3 4.56362 0.43595   7
  -3  12   3 4.50651 0.41337  13
   2 -12  -3 19.8048 1.86859   2
   2 -12  -3 22.4419 1.48990   7
  -2 -12   3 20.3209 1.53019  13
  -2  12   3 21.5389 1.52398  13
  -1 -12   3 10.7150 0.79575  13
   1  12  -3 9.12061 0.78476  13
   0 -12   3 13.7916 1.12308   7
   0 -12   3 16.6189 1.17427  13
   0 -12  -3 13.9041 1.46196   2
   0 -12  -3 14.6385 1.11860   7
   0 -12  -3 17.7861 1.16867  13
   0  12  -3 14.9216 1.16462  13
   0  12   3 16.9982 1.15506  13
   1 -12   3 29.2450 2.04427   7
  -1 -12  -3 28.4998 2.48193   2
   1 -12   3 26.3353 2.11037  13
  -1 -12  -3 31.4777 2.04212   7
   1  12   3 34.6840 2.11191  13
  -1  12  -3 26.4268 2.10968  13
  -2 -12  -3 7.95788 0.65164  13
   2 -12   3 8.35260 0.63392   7
   2  12   3 7.43167 0.63815  13
  -2  12  -3 7.92350 0.65661  13
   3 -12   3 12.4769 1.22461   2
  -3  12  -3 13.5487 0.97999  13
   4 -12   3 18.8309 1.56134   2
  -4 -12  -3 15.9108 1.30061  13
   4 -12   3 19.0851 1.27310   7
  -4  12  -3 18.0301 1.29887  13
   5 -12   3 2.95626 0.31987   7
  -5  12  -3 2.74822 0.28774  13
  -6 -12  -3 2.33337 0.30177  13
   6 -12   3 1.77331 0.24821   7
  -4 -13   3 5.96355 0.45653  13
   4 -13  -3 4.50971 0.68620   2
   3 -13  -3 2.49497 0.57637   2
  -3 -13   3 1.86749 0.28941  13
   3 -13  -3 1.15054 0.25055   7
   2 -13  -3 8.43478 0.66157   7
   2 -13  -3 9.23910 0.93671   2
   1 -13  -3 0.87630 0.24946   7
  -1 -13   3 1.26524 0.27650  13
   1 -13  -3 1.95875 0.51700   2
   1  13  -3 1.42777 0.25651  13
   0 -13  -3 60.3928 5.35064   2
   0  13  -3 72.1563 4.65006  13
  -1 -13  -3 15.2766 1.20300  13
   1 -13   3 16.9361 1.16688   7
  -1  13  -3 16.9896 1.20231  13
   2 -13   3 6.22597 0.56181   7
  -2  13  -3 7.93418 0.56920  13
  -3 -13  -3 8.33762 0.65766  13
   3 -13   3 9.01655 0.64262   7
  -3  13  -3 7.88039 0.64035  13
   4 -13   3 10.3652 0.73902   7
  -4  13  -3 9.80509 0.74009  13
 -12   0   4 6.82469 0.76150  12
 -11   0   4 0.02953 0.10289   1
 -11   0   4 0.06946 0.14308  12
 -10   0   4 214.704 16.5891   1
 -10   0   4 218.948 17.0533  12
  -9   0   4 1.15577 0.35877   1
  -9   0   4 1.82297 0.37788  12
  -8   0   4 170.996 13.3741   1
  -8   0   4 178.575 13.7471  12
  -7   0   4 16.7637 1.53396  10
  -6   0   4 114.491 8.45216  10
   6   0  -4 87.8822 7.37675   3
   5   0  -4 2.17404 0.21752   3
  -5   0   4 1.76368 0.48830  10
  -5   0   4 1.55884 0.26783   5
  -4   0   4 13.4469 1.05176   5
  -4   0   4 15.8678 1.29154  10
   4   0  -4 13.8812 1.07602   3
  -3   0   4 3.87729 0.36521   5
  -2   0   4 98.9327 7.53668   5
  -2   0   4 114.508 8.86503  10
   1   0  -4 1.10016 0.23854  10
  -1   0   4 1.19408 0.19476   5
   1   0  -4 0.94686 0.18325  14
   0   0   4 586.700 43.8160   8
   0   0   4 737.286 48.1799   3
   1   0   4 -2.0927 0.11132   8
  -1   0  -4 -1.8566 0.24493  10
   2   0   4 232.699 16.5401   3
   2   0   4 221.500 15.0326   8
   3   0   4 0.26864 0.12260   8
  -3   0  -4 -0.0923 0.24558  10
  -4   0  -4 1197.86 97.7015  10
   4   0   4 1156.58 85.6041   3
   5   0   4 9.26539 0.68708   3
  -5   0  -4 8.53175 0.95117  10
  -6   0  -4 258.945 21.5596  10
  -7   0  -4 6.37362 0.82646  10
  -8   0  -4 494.787 36.0732   1
  -8   0  -4 456.609 32.4028   4
  -8   0  -4 474.801 37.6802   2
  -8   0  -4 464.028 37.0547  12
  -9   0  -4 6.90731 0.68823  12
  -9   0  -4 6.97854 0.66822   2
  -9   0  -4 6.39067 0.55755   4
  -9   0  -4 5.72918 0.62571   1
 -10   0  -4 15.1400 1.40465  12
 -10   0  -4 16.9406 1.19981   4
 -11   0  -4 0.59806 0.18942  12
 -11   0  -4 0.76233 0.30264   1
 -12   0  -4 31.2953 2.58914  12
 -12  -1   4 5.93067 0.57624   1
 -11  -1   4 3.81065 0.49226  12
 -11  -1   4 3.12027 0.41228   1
 -11   1   4 4.01556 0.57053  12
 -10  -1   4 28.3567 2.35130  12
 -10  -1   4 27.0089 2.27161   1
 -10   1   4 30.8374 2.36780  12
  -9  -1   4 19.0049 1.47927  12
  -9  -1   4 15.8391 1.40546   1
  -9   1   4 17.1026 1.46531  12
  -8  -1   4 5.32698 0.56037  12
  -8  -1   4 5.03186 0.53668   1
  -8   1   4 4.72190 0.53964  12
   7   1  -4 10.8711 0.85453   3
  -6  -1   4 227.672 18.9320  10
   5  -1  -4 319.209 22.8752   3
  -5  -1   4 306.100 26.1067  10
  -5  -1   4 296.134 22.2050   5
   5   1  -4 313.729 23.1334  14
  -5   1   4 318.256 26.0973  10
   5   1  -4 333.319 22.8835   3
  -4  -1   4 5.98706 0.54509   5
  -4   1   4 8.00947 0.68788  10
  -3  -1   4 38.9906 2.86256   5
  -3  -1   4 39.8033 3.38776  10
  -3   1   4 46.3035 3.37668  10
  -3   1   4 35.8121 2.85667   5
  -2  -1   4 21.0506 1.68654  10
   2   1  -4 18.6289 1.47366  14
  -2   1   4 19.9461 1.42148   5
   2   1  -4 19.8100 1.47344  14
  -1  -1   4 1154.19 78.9648   5
  -1  -1   4 1037.69 73.1535   8
   1  -1  -4 1163.35 81.4915  14
   1  -1  -4 977.393 78.2332   5
  -1  -1   4 1113.93 91.9694  10
  -1   1   4 1101.80 78.2422   5
   1   1  -4 1145.89 81.6445  14
  -1   1   4 1038.83 73.3323   8
   0  -1  -4 16.5897 1.33308  14
   0  -1   4 16.3221 1.20173   8
   0   1   4 19.2754 1.32114   3
   0   1   4 16.9890 1.20086   8
   1  -1   4 1.22206 0.13627   8
  -1  -1  -4 1.23481 0.21071  10
   1   1   4 1.08025 0.14582   3
   1   1   4 1.30280 0.12699   8
   2  -1   4 3.25128 0.29275   8
   2   1   4 4.05333 0.29175   8
   2   1   4 4.30390 0.32640   3
  -2   1  -4 3.93613 0.30254   3
  -3  -1  -4 1317.03 98.6199  10
   3  -1   4 1125.19 86.3891   3
   3   1   4 1189.06 86.6361   3
   3   1   4 1068.67 78.6208   8
  -3   1  -4 1244.09 100.919  10
  -4   1  -4 24.1873 2.09595  10
  -5  -1  -4 115.569 9.84068  10
  -5   1  -4 116.222 9.82650  10
   5   1   4 121.755 8.59340   3
  -7  -1  -4 22.4035 2.04056  10
  -8  -1  -4 25.7562 1.86621  12
  -8   1  -4 19.2063 1.84332  12
  -9  -1  -4 18.8997 1.56751   2
  -9  -1  -4 19.0067 1.57819  12
  -9  -1  -4 19.9687 1.51644   1
  -9   1  -4 18.4058 1.36005   4
  -9   1  -4 17.5057 1.50516   1
  -9   1  -4 18.0317 1.57925  12
 -10  -1  -4 5.41898 0.62213   1
 -10  -1  -4 6.90966 0.69504  12
 -11  -1  -4 3.54256 0.54621  12
 -11  -1  -4 2.82703 0.41865   1
 -11   1  -4 4.48513 0.68013  12
 -12  -1  -4 15.1905 1.33126   1
 -12  -1  -4 15.7830 1.43845  12
 -12   1  -4 19.0278 1.52161  12
 -12  -2   4 15.1495 1.17612  12
 -12  -2   4 11.7033 1.09854   1
 -11  -2   4 36.4905 2.81413  12
 -11  -2   4 32.9714 2.71943   1
 -10  -2   4 146.729 11.6418  12
 -10  -2   4 148.629 11.3231   1
  -9  -2   4 0.89890 0.36045   9
  -9  -2   4 1.00627 0.32968   1
   9  -2  -4 0.92548 0.13798  14
  -9   2   4 1.13090 0.37068  12
   8  -2  -4 5.49489 0.48877  14
  -8  -2   4 6.50335 0.58244   9
  -8  -2   4 7.31912 0.62619   1
  -7  -2   4 3.92447 0.41625   5
  -7  -2   4 3.66634 0.43576   1
   7   2  -4 3.01730 0.36481   3
  -6  -2   4 697.196 66.1860  10
  -6  -2   4 748.092 56.3414   5
   6   2  -4 916.315 58.7412  14
   6   2  -4 831.443 58.4394   3
   5   2  -4 1.05975 0.20916   3
  -4  -2   4 3.79721 0.35466   5
   4   2  -4 3.83203 0.35855   3
   4   2  -4 4.18137 0.32847  14
  -3  -2   4 9.89970 0.75849   5
   3  -2  -4 10.3994 0.76165  14
  -3  -2   4 10.6482 0.94441  10
   3   2  -4 9.78272 0.76632  14
   3   2  -4 9.94741 0.77810   3
   3   2  -4 10.4053 0.76911  14
  -2  -2   4 1438.87 98.5595   5
   2  -2  -4 1493.89 102.735  14
  -2  -2   4 1407.83 115.792  10
   2   2  -4 1370.12 102.992  14
  -2   2   4 1264.82 92.3582   8
   2   2  -4 1402.61 102.565   3
  -1  -2   4 769.113 53.4874   5
   1  -2  -4 767.000 54.9660  14
   1   2  -4 729.773 54.7893  14
  -1   2   4 740.073 55.0692   3
  -1   2   4 716.784 49.2650   8
   0  -2   4 15.6649 1.10611   8
   0  -2  -4 16.4552 1.22371  14
   0   2  -4 15.5604 1.22448  14
   0   2   4 16.9816 1.10633   8
   0   2   4 17.6305 1.21253   3
  -1  -2  -4 12.8482 1.06307   5
   1  -2   4 12.2446 1.00369   8
   1  -2   4 13.7804 1.11177  14
  -1  -2  -4 13.8791 1.26173  10
   1   2   4 14.4263 1.10069   3
   1   2   4 13.6745 1.00589   8
   2  -2   4 5.20606 0.41072   8
  -2  -2  -4 5.75774 0.56795  10
  -2  -2  -4 5.68790 0.44202   5
   2   2   4 5.70662 0.41490   8
   2   2   4 6.02737 0.45531   3
  -3  -2  -4 48.6828 3.26355   5
   3  -2   4 41.0474 3.05273   8
   3   2   4 47.4480 3.36165   3
   3   2   4 46.2735 3.05910   8
  -4  -2  -4 99.7574 6.59988   5
  -4   2  -4 91.1833 6.17073   8
   4   2   4 87.5386 6.17975   8
   4   2   4 92.8362 6.79416   3
   5   2   4 2.62844 0.27421   3
  -6  -2  -4 14.8742 1.59453  10
   6   2   4 18.1124 1.28264   3
  -7  -2  -4 0.03940 0.11170  12
  -7  -2  -4 0.21487 0.09268   1
   7   2   4 0.05335 0.05112   3
  -7   2  -4 0.04688 0.07167   4
  -8  -2  -4 108.504 8.28976  12
  -8  -2  -4 106.607 8.41131   2
  -8  -2  -4 101.435 8.05935   1
  -8   2  -4 104.456 7.24237   4
  -8   2  -4 103.772 8.28817  12
  -9  -2  -4 23.3116 1.91091  12
  -9  -2  -4 19.4444 1.84470   1
  -9  -2  -4 22.7848 1.92407   2
  -9   2  -4 24.0011 1.95207  12
  -9   2  -4 26.3172 1.67500   4
 -10  -2  -4 7.04756 0.72301   2
 -10  -2  -4 6.81162 0.71974  12
 -10   2  -4 7.28829 0.86902  12
 -11  -2  -4 3.96940 0.47344   1
 -11   2  -4 4.64861 0.80516  12
 -12  -2  -4 5.22328 0.60568  12
 -12  -2  -4 4.08291 0.48239   1
 -12   2  -4 5.14262 0.77539  12
 -12  -3   4 7.74664 0.73165   1
 -12  -3   4 9.05128 0.79443  12
 -11  -3   4 103.348 8.39623  12
 -11  -3   4 109.222 8.16781   1
 -10  -3   4 7.59160 0.69112   1
 -10  -3   4 6.71095 0.72137  12
  -9  -3   4 9.17565 0.81992   1
  -8  -3   4 16.6903 1.54014   1
  -8  -3   4 21.6658 1.61137  12
  -7  -3   4 90.7474 7.32844   9
   7  -3  -4 110.361 7.62273  14
  -7  -3   4 95.6421 7.93352   1
  -7  -3   4 101.378 8.15791  12
   7   3  -4 118.700 7.63448  14
  -6  -3   4 49.6504 3.54974   5
   5  -3  -4 440.351 31.6529  14
  -5  -3   4 395.402 30.3662   5
  -5  -3   4 397.986 35.6993  10
   5   3  -4 454.002 31.2977   3
   5   3  -4 462.924 31.6593  14
   4  -3  -4 19.5879 1.38715  14
   4   3  -4 18.0310 1.39346   3
   4   3  -4 18.1551 1.39315  14
  -3  -3   4 33.5250 2.81142  10
   3  -3  -4 38.2202 2.46889  14
  -3  -3   4 32.5380 2.37792   5
   3   3  -4 33.6560 2.45308   3
  -3   3   4 28.5041 2.20991   8
   3   3  -4 31.3999 2.22827   8
   3   3  -4 35.3268 2.47204  14
  -2  -3   4 0.63439 0.18959   5
  -2   3   4 0.32418 0.07055   8
   1  -3  -4 1058.46 75.8736  14
  -1  -3   4 1065.26 73.6013   5
   1   3  -4 958.339 75.3792  14
   1   3  -4 969.358 74.4933   3
  -1   3   4 1067.70 74.4986   3
  -1   3   4 1021.02 68.7912   8
   0  -3  -4 42.3267 3.01959  14
   0  -3   4 41.5754 3.02051  14
   0  -3   4 39.4709 2.71952   8
   0  -3  -4 39.6630 2.88628   5
   0   3  -4 39.4917 3.02091  14
   0   3  -4 40.3779 2.98053   3
   0   3   4 40.5031 2.98264   3
   0   3   4 41.2162 2.71976   8
  -1  -3  -4 46.2503 3.86665  14
   1  -3   4 51.7895 3.48550   8
   1  -3   4 54.3383 3.87147  14
  -1  -3  -4 48.9346 3.70632   5
  -1   3  -4 54.2130 3.81607   3
   1   3   4 57.8715 3.82737   3
   1   3   4 53.0491 3.48595   8
  -2  -3  -4 11.1212 0.98535  10
   2  -3   4 10.2710 0.77770   8
   2  -3   4 12.7995 0.86159  14
  -2  -3  -4 11.3596 0.82450   5
   2   3   4 11.0197 0.77911   8
   2   3   4 11.2546 0.85455   3
  -3  -3  -4 564.203 46.0761  10
   3  -3   4 507.506 36.7554   8
  -3  -3  -4 552.331 39.2198   5
  -3   3  -4 549.331 36.8119   8
   3   3   4 584.965 40.4290   3
   3   3   4 574.305 36.7641   8
  -4   3  -4 26.7103 1.84911   8
   4   3   4 28.6371 1.86312   8
  -5  -3  -4 49.6660 4.03905  10
  -5  -3  -4 46.8399 3.38907   5
   5   3   4 45.8782 3.48469   3
   6   3   4 69.6306 5.10030   3
  -7  -3  -4 21.0686 1.66929   2
  -7  -3  -4 21.3941 1.65424  12
  -7  -3  -4 19.4689 1.59414   1
  -7   3  -4 18.8367 1.43263   4
  -7   3  -4 19.4709 1.66536  12
  -8  -3  -4 83.0103 6.65909   1
  -8  -3  -4 83.4032 6.94646   2
  -8  -3  -4 90.5620 6.85140  12
  -8   3  -4 95.7987 6.87420  12
  -8   3  -4 80.0441 5.98033   4
  -9  -3  -4 16.6048 1.35311   2
  -9  -3  -4 15.9105 1.35992  12
  -9  -3  -4 14.5215 1.29647   1
  -9   3  -4 16.0045 1.45944  12
 -10  -3  -4 8.89313 0.87871   1
 -10  -3  -4 9.63619 0.91410  12
 -10  -3  -4 10.0887 0.90741   2
 -10   3  -4 11.3492 1.17726  12
 -11  -3  -4 13.1913 1.18788  12
 -11  -3  -4 14.3339 1.13041   1
 -11   3  -4 12.9068 1.36613  12
 -12  -3  -4 1.42186 0.30190   1
 -12  -3  -4 2.05169 0.43948  12
 -12  -4   4 6.19930 0.64346  12
 -12  -4   4 6.65913 0.59081   1
 -11  -4   4 18.4914 1.36007   1
 -11  -4   4 14.8435 1.40441  12
 -10  -4   4 44.4288 3.65571  12
 -10  -4   4 48.5674 3.27932   9
 -10  -4   4 43.5633 3.54588   1
  -9  -4   4 9.60513 0.86157  12
  -9  -4   4 8.27178 0.80237   1
  -8  -4   4 9.64522 0.86789   9
  -8  -4   4 11.5085 0.99910  12
  -8  -4   4 11.6668 0.95188   1
  -7  -4   4 4.35247 0.46768   9
   7  -4  -4 4.15480 0.37300  14
   7   4  -4 3.99717 0.38591  14
   6  -4  -4 33.2878 2.68394  14
   6   4  -4 40.0682 2.69098   3
   6   4  -4 35.1456 2.69409  14
   5  -4  -4 17.6460 1.32473  14
   5   4  -4 17.5454 1.33656  14
   4  -4  -4 2.34524 0.25492  14
   4   4  -4 2.64959 0.28285   3
   4   4  -4 2.19730 0.27479  14
  -3  -4   4 28.1623 2.02858   5
  -3  -4   4 28.3077 2.40335  10
   3   4  -4 28.5520 2.09276   3
  -3   4   4 26.7184 1.88561   8
   3   4  -4 30.4487 2.11214  14
   3   4  -4 27.6362 1.90527   8
   2  -4  -4 78.9768 5.62402  14
  -2  -4   4 78.4533 5.39726   5
  -2  -4   4 72.8727 6.34699  10
  -2   4   4 78.8000 5.05812   8
   2   4  -4 72.2003 5.62542  14
   2   4  -4 78.7744 5.56290   3
   2   4  -4 73.2208 5.06500   8
  -1  -4   4 89.1337 6.28413   5
   1  -4  -4 101.971 6.55380  14
  -1   4   4 84.0994 6.47082   3
   1   4  -4 85.1038 5.89826   8
   1   4  -4 80.0261 6.47284   3
  -1   4   4 88.9956 5.89470   8
   1   4  -4 92.4669 6.55520  14
   0  -4   4 259.602 19.2302  14
   0  -4  -4 252.331 19.2277  14
   0  -4  -4 261.188 18.4312   5
   0   4  -4 253.685 19.2320  14
   0   4  -4 274.317 18.9999   3
   0   4  -4 260.469 17.2976   8
   0   4   4 259.489 19.5599   3
   0   4   4 268.183 17.3115   8
  -1  -4  -4 15.3322 1.33108  14
  -1  -4  -4 17.5760 1.27501   5
   1  -4   4 18.6337 1.34072  14
   1  -4   4 18.4439 1.21235   8
   1   4   4 17.5948 1.21008   8
  -1   4  -4 18.3144 1.30789   3
  -1   4  -4 18.1269 1.21486   8
   1   4   4 18.6744 1.32360   3
   2  -4   4 159.554 10.8424   8
  -2  -4  -4 155.078 11.5536   5
  -2  -4  -4 173.312 13.5861  10
   2  -4   4 166.419 12.0528  14
   2   4   4 163.214 10.8433   8
   2   4   4 165.182 11.9120   3
  -2   4  -4 162.586 10.8426   8
   3  -4   4 6.47834 0.46860  14
  -3  -4  -4 5.68813 0.45076   5
   3  -4   4 5.08150 0.42513   8
   3   4   4 5.61130 0.46691   3
  -3   4  -4 5.55771 0.42526   8
   3   4   4 5.22417 0.43033   8
   4  -4   4 715.300 50.1982  14
  -4  -4  -4 650.388 48.2347   5
  -4  -4  -4 621.975 56.5015  10
  -4   4  -4 724.122 45.0807   8
   4   4   4 686.828 45.0888   8
   4   4   4 690.015 49.5709   3
   5  -4   4 22.2628 1.65806  14
  -5  -4  -4 23.2773 1.61155   5
  -5  -4  -4 18.6724 1.93800  10
   5   4   4 23.7518 1.65152   3
   6  -4   4 6.55622 0.55453  14
  -6  -4  -4 6.22935 0.89440  10
   6   4   4 7.11012 0.56542   3
  -7  -4  -4 12.0223 1.01886   9
  -7  -4  -4 13.2178 1.10734   1
  -7  -4  -4 15.7683 1.18290   2
  -7  -4  -4 13.9103 1.15487  12
  -7   4  -4 12.6836 1.00137   4
   8  -4   4 331.322 25.2195  14
  -8  -4  -4 327.119 26.8733  12
  -8  -4  -4 354.450 26.1650   1
  -8  -4  -4 356.969 27.3308   2
  -9  -4  -4 14.0271 1.22376  12
 -10  -4  -4 137.897 10.3493   2
 -10  -4  -4 116.413 10.1807  12
 -10  -4  -4 133.162 9.91598   1
 -11  -4  -4 5.39105 0.60871  12
 -11  -4  -4 5.83186 0.55097   1
 -12  -4  -4 27.6218 2.19464   1
 -12  -4  -4 28.6059 2.28181  12
 -12  -5   4 2.78380 0.40021  12
 -12  -5   4 3.15484 0.34119   1
 -11  -5   4 14.5401 1.19795   9
 -11  -5   4 17.9915 1.31458   1
 -11  -5   4 15.9235 1.35949  12
 -10  -5   4 94.7147 7.49442   1
 -10  -5   4 95.1958 7.70634  12
 -10  -5   4 102.464 6.92899   9
  -9  -5   4 9.17180 0.89725  12
  -9  -5   4 8.99422 0.85510   1
  -9  -5   4 10.5527 0.80633   9
  -8  -5   4 29.8414 2.29933  12
  -8  -5   4 26.2897 2.21809   1
   7  -5  -4 5.00896 0.49039  14
   7   5  -4 6.51095 0.51235  14
  -6  -5   4 135.437 9.95310   9
   6  -5  -4 139.178 10.3741  14
  -6  -5   4 153.562 10.7774   1
   6   5  -4 134.426 10.3813  14
  -5  -5   4 126.107 10.3406   5
  -5  -5   4 132.999 12.1896  10
   5  -5  -4 157.153 10.7765  14
   5   5  -4 157.656 10.7860  14
   5   5  -4 156.610 10.6699   3
   4  -5  -4 6.74204 0.57721  14
   4   5  -4 7.60575 0.59666  14
  -3  -5   4 65.0510 4.70582   5
   3  -5  -4 67.4583 4.90331  14
  -3  -5   4 64.1957 5.54917  10
   3   5  -4 69.5915 4.85464   3
   3   5  -4 65.2141 4.90830  14
   3   5  -4 66.1824 4.42229   8
  -3   5   4 66.1853 4.40339   8
  -2  -5   4 86.1082 7.50880  10
   2  -5  -4 90.2851 6.65290  14
  -2  -5   4 91.2003 6.38290   5
   2   5  -4 90.4506 5.99427   8
  -2   5   4 93.7271 5.98482   8
   2   5  -4 90.1361 6.57767   3
   2   5  -4 88.9652 6.65770  14
  -1  -5   4 103.830 6.79174   5
   1  -5  -4 96.3982 7.07911  14
   1   5  -4 93.3707 6.37577   8
   1   5  -4 95.0611 6.99450   3
   1   5  -4 90.8423 7.08262  14
  -1   5   4 97.3619 6.37050   8
  -1   5   4 94.4956 6.99143   3
   0  -5  -4 65.5679 4.61784  14
   0   5  -4 62.7575 4.55665   3
   0   5   4 60.3640 4.55898   3
   0   5   4 62.4574 4.15879   8
   0   5  -4 60.8511 4.16266   8
   1   5   4 0.53265 0.17030   3
   2  -5   4 1.92083 0.23509  14
  -2  -5  -4 1.90194 0.21377   5
  -2   5  -4 2.15786 0.23871   8
   2   5   4 1.34802 0.22220   8
   2   5   4 1.71356 0.21733   3
   3  -5   4 751.335 51.3275   8
  -3  -5  -4 745.821 53.7599   5
  -3  -5  -4 724.173 63.1558  10
   3  -5   4 761.164 56.1230  14
   3   5   4 770.429 55.4627   3
  -3   5  -4 799.362 50.4475   8
   3   5   4 780.653 50.6046   8
   4   5   4 35.1449 2.59402   3
  -5  -5  -4 120.643 8.21535   5
   5  -5   4 117.608 8.55333  14
  -5  -5  -4 98.1868 9.67694  10
   5   5   4 126.872 8.46488   3
   6  -5   4 15.8276 1.17468  14
  -6  -5  -4 16.1859 1.10556  13
  -6  -5  -4 13.9046 1.32886   2
  -6  -5  -4 13.9434 1.27322  12
  -6  -5  -4 16.3404 1.15274   9
   7  -5   4 1.16732 0.24080  14
  -7  -5  -4 1.07566 0.31368   1
  -7  -5  -4 1.13261 0.34679  12
  -8  -5  -4 6.45237 0.64559   9
  -8  -5  -4 8.26068 0.73480  12
  -8  -5  -4 8.19483 0.71533   1
  -9  -5  -4 130.911 9.66319   1
  -9  -5  -4 128.664 10.0803   2
  -9  -5  -4 117.928 9.92280  12
 -10  -5  -4 12.9503 1.05607   2
 -10  -5  -4 11.6114 1.03984  12
 -10  -5  -4 10.8981 1.00583   1
 -11  -5  -4 10.8516 0.88975   1
 -11  -5  -4 11.3539 0.94538  12
  11   5   4 9.58612 0.72613  11
 -11  -6   4 21.0819 1.73581  12
 -11  -6   4 21.4330 1.68933   1
 -10  -6   4 78.3641 5.71231   1
 -10  -6   4 71.9739 5.27242   9
 -10  -6   4 71.7440 5.86494  12
  -9  -6   4 16.6896 1.31899   9
  -9  -6   4 17.7331 1.47897  12
  -9  -6   4 17.8375 1.42902   1
  -8  -6   4 7.03271 0.71262  12
  -8  -6   4 7.40129 0.66309   1
  -8  -6   4 6.27628 0.63107   9
  -7  -6   4 3.24986 0.41157   1
  -7  -6   4 3.08708 0.40173   9
  -6  -6   4 370.656 30.7597   1
  -6  -6   4 410.830 28.4372   9
  -6  -6   4 362.986 27.9694  13
   6  -6  -4 428.992 29.6722  14
  -6  -6   4 398.706 31.6039  12
   6   6  -4 445.555 29.6825  14
   5  -6  -4 4.63457 0.40237  14
  -5  -6   4 4.20685 0.42890   9
   5   6  -4 4.00599 0.41121  14
  -4  -6   4 54.5247 5.05127  10
  -4  -6   4 59.4741 4.27347   5
   4  -6  -4 59.8531 4.44739  14
   4   6  -4 62.2054 4.40866   3
   4   6  -4 63.7204 4.45817  14
  -3  -6   4 11.5007 1.05576  10
   3  -6  -4 11.6953 0.88038  14
  -3  -6   4 10.5635 0.85361   5
  -3   6   4 11.2687 0.78637   8
   3   6  -4 12.2842 0.89460  14
   3   6  -4 10.5308 0.88041   3
   3   6  -4 11.4613 0.81673   8
  -2  -6   4 316.223 22.3935   5
  -2  -6   4 302.479 26.3177  10
   2  -6  -4 307.789 23.3507  14
   2   6  -4 322.975 23.0772   3
   2   6  -4 333.747 21.0134   8
  -2   6   4 334.638 21.0007   8
   2   6  -4 302.151 23.3566  14
  -1  -6   4 433.771 30.1695   5
   1  -6  -4 439.904 31.0590  14
   1   6  -4 397.364 30.6851   3
  -1   6   4 422.603 27.9472   8
   1   6  -4 416.102 27.9385   8
   0  -6   4 13.6269 0.95332   5
   0   6  -4 12.5652 0.91502   8
   0   6   4 12.6808 0.90508   8
   1   6   4 48.5992 3.37273   3
   1   6   4 43.9913 3.07767   8
  -1   6  -4 45.3041 3.08243   8
  -2  -6  -4 3.49534 0.42144  10
   2  -6   4 2.74848 0.30276  14
   2   6   4 2.71082 0.28815   8
  -2   6  -4 3.03869 0.29426   8
  -3  -6  -4 101.290 8.95343  10
   3  -6   4 116.164 7.93740  14
  -3   6  -4 107.260 7.13824   8
   3   6   4 109.353 7.14415   8
   3   6   4 102.904 7.83956   3
   5  -6   4 29.4682 2.16143  14
  -5  -6  -4 28.3664 2.03243  13
  -5  -6  -4 29.3630 2.08042   9
  -5   6  -4 27.5859 2.04310  13
  -6  -6  -4 46.7861 3.54615   1
   6  -6   4 47.4732 3.41124  14
  -6  -6  -4 42.3410 3.20476  13
  -6  -6  -4 46.2842 3.28238   9
  -6   6  -4 45.6527 3.21338  13
   7  -6   4 1.17026 0.26650  14
  -7  -6  -4 1.70896 0.30679  13
  -7  -6  -4 1.60625 0.32364   1
  -7  -6  -4 1.79983 0.29868   9
  -8  -6  -4 4.71730 0.51479  12
  -8  -6  -4 4.42982 0.49293   1
  -9  -6  -4 10.0018 0.85299   1
  -9  -6  -4 9.14869 0.86880  12
  -9  -6  -4 9.39783 0.88591   2
 -10  -6  -4 17.9417 1.32129   1
 -10  -6  -4 14.4848 1.35739  12
 -11  -6  -4 29.1491 2.12903   1
 -11  -6  -4 28.5323 2.20286  12
  11   6   4 24.0257 1.75618  11
 -11  -7   4 39.9948 2.88344   1
 -11  -7   4 34.3468 2.96191  12
 -10  -7   4 8.87518 0.88580  12
 -10  -7   4 11.3118 0.86330   1
  -9  -7   4 13.6562 1.08086   1
  -9  -7   4 13.0793 1.00334   9
  -9  -7   4 11.7252 1.11304  12
  -8  -7   4 11.0979 0.98117  12
  -8  -7   4 9.88104 0.94144   1
  -8  -7   4 11.5710 0.89141   9
  -7  -7   4 19.2934 1.49964   9
  -7  -7   4 20.8338 1.67361  12
  -7  -7   4 19.8535 1.60574   1
  -6  -7   4 19.6976 1.49716  13
  -6  -7   4 22.1817 1.56259   9
  -5  -7   4 135.737 10.6997  12
   5  -7  -4 141.624 10.0375  14
  -5  -7   4 130.151 9.45952  13
  -5  -7   4 141.280 9.62818   9
  -5   7   4 126.928 9.45345  13
   5   7  -4 139.500 10.0454  14
   4  -7  -4 1.35414 0.22510   7
  -4  -7   4 1.69982 0.26716  13
   4  -7  -4 1.40352 0.25107  14
   4   7  -4 0.89405 0.27459  14
  -4   7   4 1.65720 0.21901  13
  -3  -7   4 46.3837 3.98279  10
   3  -7  -4 44.7509 3.49919  14
  -3  -7   4 47.1497 3.35992   5
  -3   7   4 48.0753 3.14311   8
   3   7  -4 50.1009 3.17249   8
   3   7  -4 47.5304 3.46248   3
   3   7  -4 45.1499 3.50905  14
  -2  -7   4 95.0438 7.05609   5
  -2  -7   4 113.253 8.32115  10
   2  -7  -4 98.0451 7.36097  14
   2   7  -4 89.8449 7.26851   3
   2   7  -4 101.781 6.63887   8
  -2   7   4 99.6181 6.62189   8
  -1  -7   4 64.7475 4.52187   5
  -1   7   4 65.1076 4.24990   8
   1   7  -4 60.9919 4.25778   8
   0  -7   4 0.50215 0.19160   5
   0   7  -4 0.24431 0.11876   8
   0   7   4 0.52516 0.18676   8
  -1   7  -4 155.674 10.2509   8
   1   7   4 155.075 10.2473   8
   1   7   4 152.194 11.2441   3
   2   7   4 6.01292 0.45699   8
  -2   7  -4 5.95458 0.45822   8
   2   7   4 4.90244 0.49219   3
   3  -7   4 0.51591 0.21316  14
  -4  -7  -4 365.496 25.2185   9
   4  -7   4 312.579 24.0462   7
   4  -7   4 383.140 26.3292  14
  -4  -7  -4 352.341 24.8186  13
   4   7   4 378.705 23.6857   8
  -4   7  -4 352.092 24.8251  13
   5  -7   4 9.28992 0.73692   7
   5  -7   4 9.53277 0.79678  14
  -5  -7  -4 10.2264 0.77289   9
  -5  -7  -4 9.45976 0.74768  13
  -5   7  -4 10.1157 0.76168  13
   6  -7   4 8.10088 0.65936  14
  -6  -7  -4 7.95581 0.85130   2
  -6  -7  -4 7.77049 0.64639   9
  -6   7  -4 6.91564 0.61898  13
  -7  -7  -4 21.7649 1.44066   9
  -7  -7  -4 16.9989 1.54238   1
  -7  -7  -4 18.8306 1.39755  13
  -7  -7  -4 19.3978 1.65069   2
  -8  -7  -4 151.054 11.8519   2
  -8  -7  -4 145.076 11.3464   1
  -9  -7  -4 6.18114 0.59233   1
 -10  -7  -4 4.60321 0.44992   1
  10   7   4 4.16034 0.38165  11
 -10  -8   4 8.28160 0.74650  12
  -9  -8   4 1.45415 0.30852   9
  -9  -8   4 2.10454 0.37140  12
  -9  -8   4 1.89304 0.31333   1
  -8  -8   4 40.3050 3.02354   1
  -8  -8   4 39.0607 2.80165   9
  -8  -8   4 36.8236 3.10873  12
  -7  -8   4 17.5475 1.27055   9
  -7  -8   4 15.6843 1.41172  12
  -6  -8   4 10.6962 0.97310  12
   5  -8  -4 95.4991 7.31455   7
   5  -8  -4 105.502 8.00683  14
  -5  -8   4 116.270 7.68845   9
  -5  -8   4 123.170 7.55307  13
  -5   8   4 100.606 7.53998  13
   4  -8  -4 1.18372 0.25808   7
  -4  -8   4 1.28723 0.27256   9
  -4   8   4 1.04924 0.24779  13
  -3  -8   4 4.99468 0.46875  13
   3  -8  -4 6.00067 0.46285   7
  -3  -8   4 5.26963 0.47824   9
   3   8  -4 4.98758 0.46852   8
  -3   8   4 5.60267 0.46057  13
  -2  -8   4 38.9183 2.89456  13
   2  -8  -4 42.1682 2.80430   7
  -2  -8   4 38.6783 2.93241   9
  -2   8   4 40.3310 2.89104  13
   2   8  -4 43.6324 2.77897   8
  -2   8   4 42.0569 2.75703   8
   1  -8  -4 166.396 11.6030   7
  -1  -8   4 168.278 11.9824  13
   1  -8  -4 167.900 13.7595   2
  -1   8   4 178.535 11.4274   8
   1   8  -4 179.684 11.4396   8
  -1   8   4 171.716 11.9789  13
   0  -8  -4 45.0619 3.27260   7
   0  -8  -4 51.9804 3.91408   2
   0  -8   4 45.2674 3.27728   7
   0   8   4 45.5707 3.38231  13
   0   8  -4 50.0473 3.24127   8
   0   8   4 50.3858 3.23296   8
  -1  -8  -4 21.0793 1.62323   7
  -1  -8  -4 21.6957 2.00250   2
  -1  -8  -4 24.3706 1.69160  13
   1  -8   4 22.7229 1.63184   7
  -1   8  -4 25.5066 1.62162   8
  -1   8  -4 23.2637 1.69334  13
   1   8   4 25.3967 1.61760   8
  -2  -8  -4 65.9400 5.06941   7
   2  -8   4 75.2607 5.08347   7
  -2  -8  -4 85.3227 6.09020   2
  -2  -8  -4 70.9030 5.24409  13
   2   8   4 77.3508 5.01322   8
  -2   8  -4 70.9998 5.24754  13
  -2   8  -4 78.8725 5.01050   8
  -3  -8  -4 9.40466 0.96073   2
   3  -8   4 8.22370 0.66339   7
  -3   8  -4 9.28964 0.69537  13
  -3   8  -4 8.52415 0.64658   8
   3   8   4 7.99700 0.66392   8
  -4  -8  -4 95.5727 6.73264  13
   4  -8   4 95.2450 6.53133   7
   4   8   4 102.095 6.44187   8
  -4   8  -4 92.7681 6.73932  13
   5  -8   4 8.57198 0.67125   7
  -5  -8  -4 7.94869 0.68394  13
  -5   8  -4 9.20522 0.70234  13
   6  -8   4 0.07075 0.09752   7
  -6  -8  -4 0.26225 0.18695   2
  -7  -8  -4 63.2494 4.61546  13
  -7  -8  -4 70.1779 5.33252   2
   7  -8   4 64.3288 4.48288   7
  10   8   4 4.92773 0.39554  11
  -7  -9   4 34.6066 2.51250   9
   6  -9  -4 146.683 10.2308   7
  -6  -9   4 145.183 10.5501  13
  -6  -9   4 162.895 10.7432   9
  -5  -9   4 19.6104 1.35809  13
  -5  -9   4 19.1237 1.39861   9
   5  -9  -4 18.4590 1.32292   7
  -5   9   4 17.4044 1.34567  13
  -4  -9   4 12.4576 0.90016   9
   4  -9  -4 10.9984 0.84929   7
  -4  -9   4 11.1505 0.87605  13
  -4   9   4 11.0282 0.86629  13
  -3  -9   4 31.5390 2.15208  13
   3  -9  -4 29.4801 2.07959   7
  -3   9   4 29.8281 2.14329  13
   3   9  -4 29.0774 2.06404   8
   2  -9  -4 45.7869 3.71387   2
  -2  -9   4 47.8049 3.22946  13
   2  -9  -4 44.4457 3.12255   7
   2   9  -4 45.8855 3.09229   8
  -2   9   4 43.1107 3.06698   8
  -2   9   4 46.6505 3.22327  13
  -1  -9   4 36.0410 2.75864  13
  -1  -9   4 38.1858 2.67014   7
  -1   9   4 38.8232 2.63257   8
   1   9  -4 35.8780 2.76181  13
   1   9  -4 39.9694 2.64839   8
  -1   9   4 44.4707 2.76666  13
   0  -9  -4 65.7072 4.78593   7
   0  -9  -4 74.2167 5.71956   2
   0  -9   4 65.9808 4.94590  13
   0  -9   4 70.4576 4.79004   7
   0  -9  -4 69.7600 4.94580  13
   0   9   4 72.8145 4.94899  13
   0   9   4 73.2129 4.72414   8
   0   9  -4 72.0708 4.73101   8
   0   9  -4 70.2791 4.95472  13
  -1  -9  -4 4.38282 0.46143  13
  -1  -9  -4 4.84847 0.42728   7
   1  -9   4 5.22562 0.43380   7
   1   9   4 3.82433 0.44564  13
   1   9   4 5.36976 0.43838   8
  -1   9  -4 4.00590 0.41886   8
   2  -9   4 1.43190 0.27164   7
  -2   9  -4 2.08218 0.32297  13
   2   9   4 0.70213 0.27823   8
  -2   9  -4 1.28863 0.25018   8
  -3  -9  -4 136.073 8.67832  13
  -3  -9  -4 119.469 9.99532   2
   3  -9   4 128.589 8.41233   7
   3   9   4 120.419 8.28689   8
  -3   9  -4 124.453 8.68288  13
  -3   9  -4 116.952 8.27005   8
  -4  -9  -4 10.4975 0.86605  13
   4  -9   4 11.2413 0.84829   7
  -4   9  -4 12.1124 0.87796  13
   5  -9   4 14.2373 1.01281   7
  -5  -9  -4 15.2455 1.28073   2
  -5  -9  -4 12.5444 1.02701  13
  -5   9  -4 13.3230 1.03175  13
   6  -9   4 0.23313 0.09803   7
  -6  -9  -4 0.42769 0.19329   2
  -6  -9  -4 0.09903 0.08205  13
  -6   9  -4 0.15309 0.06587  13
  -7  -9  -4 29.8557 2.02808  13
   7  -9   4 26.8695 1.96284   7
   8   9   4 17.9167 1.19601  11
   9   9   4 41.0259 2.63577  11
   9 -10  -4 13.6023 1.15504   2
   7 -10  -4 30.1853 2.07589   7
   6 -10  -4 14.8285 1.12815   7
  -6 -10   4 16.8329 1.16463  13
   5 -10  -4 5.33086 0.48040   7
  -5 -10   4 5.19967 0.49489  13
  -5  10   4 5.73046 0.45792  13
   4 -10  -4 9.41144 0.77889   7
   4 -10  -4 11.6982 0.98410   2
  -4 -10   4 10.9252 0.80570  13
  -4  10   4 9.05421 0.78350  13
   3 -10  -4 44.6547 3.15379   7
  -3 -10   4 44.1316 3.25367  13
   3 -10  -4 49.5260 3.76079   2
  -3  10   4 45.6758 3.24946  13
  -2 -10   4 41.0888 3.16889  13
   2 -10  -4 47.1964 3.07431   7
  -2  10   4 45.9270 3.16974  13
   1 -10  -4 585.942 40.8718   7
   1 -10  -4 613.166 48.4843   2
  -1 -10   4 559.833 40.8720   7
  -1 -10   4 658.558 42.2028  13
  -1  10   4 640.597 42.1964  13
   1  10  -4 588.110 42.1984  13
   0 -10  -4 0.97860 0.28128  13
   0 -10  -4 0.74571 0.27066   7
   0 -10   4 0.86279 0.26696   7
   0 -10  -4 0.48088 0.24304   2
   0  10   4 0.71535 0.27410  13
   0  10  -4 0.66697 0.28286  13
  -1 -10  -4 44.7835 3.10717  13
  -1 -10  -4 39.0426 2.99770   7
   1 -10   4 43.8176 3.00895   7
  -1 -10  -4 41.5617 3.66162   2
   1 -10   4 45.3266 3.11235  13
   1  10   4 46.5541 3.11158  13
  -1  10  -4 45.5419 3.11520  13
   2 -10   4 9.36890 0.72105   7
  -2 -10  -4 9.81232 1.03291   2
  -2 -10  -4 8.63867 0.71662   7
   2 -10   4 8.24793 0.89529   2
  -2  10  -4 8.90616 0.74649  13
   2  10   4 10.2313 0.74150  13
   3 -10   4 13.1495 1.27707   2
   3 -10   4 15.2818 1.06413   7
  -3  10  -4 14.8630 1.09542  13
   4 -10   4 15.7887 1.14659   7
  -4  10  -4 15.8224 1.17922  13
   5 -10   4 1.08623 0.28667   7
  -5 -10  -4 1.02198 0.29186  13
  -5  10  -4 1.20775 0.25977  13
   6 -10   4 12.8425 0.94602   7
  -7 -10  -4 4.88639 0.46257  13
   7 -10   4 5.22439 0.41393   7
   7  10   4 3.69973 0.38639  11
   8 -10   4 38.2707 2.47261   7
   8  10   4 33.9878 2.32259  11
   7 -11  -4 6.48060 0.51114   7
   7 -11  -4 6.99083 0.68199   2
   6 -11  -4 4.79949 0.41532   7
  -6 -11   4 4.98738 0.43550  13
  -5 -11   4 23.5749 1.93351  13
   5 -11  -4 27.6062 1.87677   7
   5 -11  -4 30.2215 2.26890   2
   4 -11  -4 25.5042 1.73265   7
  -4 -11   4 20.7174 1.78245  13
   4 -11  -4 29.0153 2.11366   2
  -4  11   4 24.2086 1.77085  13
   3 -11  -4 4.02124 0.64190   2
   3 -11  -4 3.86981 0.40274   7
  -3  11   4 3.74059 0.39058  13
  -2 -11   4 71.3764 5.20895  13
   2 -11  -4 73.3417 5.04432   7
   2 -11  -4 78.0865 6.02916   2
  -2  11   4 74.0474 5.20460  13
   1 -11  -4 9.02278 0.68304   7
  -1  11   4 8.19661 0.69733  13
   0 -11  -4 5.28198 0.51424  13
   0 -11  -4 5.68388 0.50359   7
   0 -11   4 5.34205 0.49519   7
   0 -11   4 5.95586 0.52565  13
   0 -11  -4 5.64672 0.90614   2
   0  11   4 5.68932 0.50554  13
   0  11  -4 5.59076 0.51722  13
   1 -11   4 8.29891 0.64536   7
  -1  11  -4 7.52528 0.65683  13
  -2 -11  -4 3.74951 0.43720  13
   2 -11   4 4.48131 0.41912   7
  -2 -11  -4 4.34337 0.73093   2
   2  11   4 3.67571 0.39865  13
  -2  11  -4 3.81721 0.41901  13
  -3 -11  -4 38.4760 3.30722   2
   3 -11   4 41.5251 2.77141   7
   3 -11   4 44.7367 3.31654   2
  -3  11  -4 36.2565 2.84907  13
   4 -11   4 109.051 6.78358   7
   4 -11   4 85.2728 8.03235   2
  -4 -11  -4 105.411 6.98845  13
  -4  11  -4 100.343 6.98940  13
  -5 -11  -4 8.03747 0.64551  13
   5 -11   4 9.16562 0.63628   7
   5 -11   4 6.51856 0.78342   2
  -6 -11  -4 31.1825 2.22225  13
   6 -11   4 31.4822 2.16092   7
   6  11   4 31.3037 2.02474  11
   7 -11   4 5.14871 0.41400   7
   7 -11   4 5.09409 0.54962   2
   7  11   4 4.76838 0.38827  11
   5 -12  -4 17.7318 1.35348   7
   5 -12  -4 20.2492 1.66775   2
  -5 -12   4 20.2673 1.39824  13
  -4 -12   4 2.77334 0.36058  13
   4 -12  -4 3.19454 0.34651   7
   4 -12  -4 3.59427 0.59387   2
  -3 -12   4 18.2675 1.43263  13
   3 -12  -4 18.6046 1.74687   2
   3 -12  -4 19.9834 1.39277   7
  -3  12   4 21.7245 1.42302  13
   2 -12  -4 26.2122 2.16797   2
   2 -12  -4 24.4341 1.72869   7
  -2  12   4 23.8361 1.77112  13
   1 -12  -4 109.614 7.61516   7
   1 -12  -4 107.205 9.08422   2
  -1 -12   4 118.975 7.87568  13
  -1  12   4 114.462 7.86117  13
   1  12  -4 112.850 7.87296  13
   0 -12  -4 16.8986 1.12881  13
   0 -12   4 13.7538 1.12756  13
   0 -12   4 13.2451 1.07915   7
   0 -12  -4 15.6839 1.08019   7
   0  12   4 16.7719 1.11396  13
   0  12  -4 13.4783 1.12746  13
  -1 -12  -4 48.1373 3.45060  13
   1 -12   4 52.9840 3.34881   7
  -1 -12  -4 43.8213 3.33571   7
   1 -12   4 49.5268 3.45573  13
  -1 -12  -4 46.2092 4.00411   2
   1  12   4 50.1639 3.44614  13
  -1  12  -4 51.2982 3.45722  13
  -2 -12  -4 0.75095 0.30709  13
   2 -12   4 1.21524 0.28352   7
  -2  12  -4 1.48914 0.29903  13
  -3 -12  -4 39.1058 2.84188  13
   3 -12   4 42.7395 2.76357   7
  -3  12  -4 38.7228 2.84511  13
   4 -12   4 5.78736 0.71742   2
   4 -12   4 6.10811 0.53135   7
  -4  12  -4 7.30997 0.53187  13
   5 -12   4 3.46670 0.35011   7
  -5  12  -4 3.51667 0.32636  13
   6 -12   4 0.69498 0.19573   7
  -4 -13   4 5.80842 0.52121  13
   4 -13  -4 7.00672 0.50526   7
   4 -13  -4 6.95215 0.76156   2
  -3 -13   4 2.41061 0.32898  13
   3 -13  -4 3.16590 0.30254   7
  -2 -13   4 30.8107 2.09771  13
   2 -13  -4 28.7200 2.46743   2
   2 -13  -4 28.6568 2.02172   7
  -1 -13   4 2.31721 0.28810  13
   1  13  -4 1.60171 0.27068  13
   0 -13  -4 25.8208 1.84588  13
   0 -13  -4 29.1776 2.16930   2
   0 -13  -4 25.0123 1.78210   7
   0 -13   4 25.0336 1.84703  13
   0  13  -4 23.8823 1.84501  13
   1 -13   4 5.40483 0.49557  13
  -1  13  -4 6.16585 0.50104  13
   2 -13   4 4.75363 0.42690   7
  -2  13  -4 4.59753 0.41663  13
  -3 -13  -4 3.28217 0.34609  13
   3 -13   4 3.29167 0.32621   7
   4 -13   4 4.27641 0.37166   7
  -4  13  -4 4.39037 0.36277  13
 -12   0   5 4.02625 0.60634  12
 -11   0   5 1.17581 0.30685   1
 -10   0   5 28.1739 2.42449  12
 -10   0   5 30.9968 2.34096   1
  -9   0   5 1.01197 0.33460   1
  -9   0   5 1.09167 0.37579  12
  -8   0   5 11.6327 1.00908  12
  -8   0   5 11.1011 0.96931   1
  -7   0   5 5.73901 0.68441  10
  -6   0   5 354.997 29.4660  10
  -5   0   5 4.34604 0.38517   5
  -4   0   5 9.34425 0.92418  10
  -3   0   5 89.9025 7.53688  10
  -2   0   5 0.00500 0.02380   5
  -2   0   5 0.02650 0.16592  10
  -1   0   5 0.21090 0.11651   5
   1   0  -5 0.17407 0.15858  10
  -1   0  -5 -4.1204 0.13787  10
   1   0   5 -4.1249 0.07390   8
   5   0   5 0.92511 0.14571   3
  -5   0  -5 1.89758 0.54225  10
  -6   0  -5 29.9873 2.59091  10
  -7   0  -5 6.12028 0.80418  10
  -9   0  -5 1.25315 0.42090  12
  -9   0  -5 1.65621 0.34144   4
  -9   0  -5 0.95967 0.34393   1
 -10   0  -5 7.01572 0.72445  12
 -10   0  -5 5.79767 0.63609   1
 -11   0  -5 0.16766 0.17738  12
 -11   0  -5 0.01926 0.10613   1
 -12   0  -5 26.8558 2.25413  12
 -12  -1   5 15.7887 1.35735   1
 -12  -1   5 17.9074 1.44088  12
 -11  -1   5 8.84607 0.78942   1
 -11  -1   5 8.66988 0.84371  12
 -11   1   5 9.46117 0.89771  12
 -10  -1   5 36.0089 2.84125  12
 -10  -1   5 34.0918 2.75135   1
 -10   1   5 34.9735 2.84453  12
  -9  -1   5 3.19460 0.43063   1
  -9  -1   5 3.03273 0.46958  12
  -9   1   5 3.09907 0.48364  12
  -8  -1   5 6.13450 0.62873  12
  -8  -1   5 5.44445 0.54018   9
  -8  -1   5 5.69626 0.58937   1
  -8   1   5 6.52746 0.62055  12
  -6  -1   5 870.833 65.4306   5
  -6  -1   5 840.282 76.8507  10
   6   1  -5 988.537 67.4582   3
   6   1  -5 1007.00 68.2113  14
  -5  -1   5 5.28805 0.63627  10
   5  -1  -5 4.76383 0.38806   3
   5   1  -5 4.18016 0.40244   3
  -4  -1   5 37.0515 2.94464  10
  -4  -1   5 32.7393 2.46725   5
   4   1  -5 34.3193 2.54092   3
  -4   1   5 32.1390 2.46435   5
  -4   1   5 35.0669 2.91305  10
  -3  -1   5 83.3709 6.42849  10
  -3  -1   5 79.8502 5.45835   5
  -3   1   5 71.6002 5.45246   5
   3   1  -5 73.7449 5.67524  14
  -2  -1   5 643.498 49.0628  10
  -2  -1   5 574.990 41.7497   5
   2  -1  -5 581.274 43.5010  14
  -2   1   5 570.179 41.7452   5
   2   1  -5 586.287 43.5402  14
   1  -1  -5 28.8384 1.99512  14
  -1  -1   5 26.5629 1.91932   5
  -1  -1   5 26.7093 2.25097  10
  -1  -1   5 23.6727 1.79631   8
  -1   1   5 25.2504 1.91133   5
  -1   1   5 23.9831 1.79543   8
   1   1  -5 27.7775 1.99495  14
   0  -1  -5 1.09539 0.12523  14
   0  -1   5 1.06747 0.12351   8
   0   1   5 0.93934 0.11446   8
   1  -1   5 3.45033 0.27356   8
  -1  -1  -5 3.77471 0.36368  10
   1   1   5 3.42585 0.26482   8
   1   1   5 3.46180 0.29509   3
  -2  -1  -5 1.54194 0.34583  10
   2  -1   5 1.52579 0.13687   3
   2   1   5 1.17223 0.15867   3
   2   1   5 0.99848 0.14640   8
   3  -1   5 62.5229 4.29106   3
   3   1   5 55.9260 4.29757   3
   3   1   5 50.1822 3.90885   8
  -3   1  -5 66.4806 4.92355  10
  -4  -1  -5 261.743 20.1271  10
   4  -1   5 235.040 17.6143   3
   4   1   5 209.118 16.0314   8
   4   1   5 254.298 17.6232   3
  -4   1  -5 250.416 20.1114  10
  -5   1  -5 22.6213 1.97573  10
  -7  -1  -5 12.4427 1.27255  10
  -8  -1  -5 417.708 32.1347  12
  -8  -1  -5 447.221 31.2850   1
  -8  -1  -5 385.443 28.0951   4
  -8  -1  -5 438.506 32.6785   2
  -8   1  -5 411.036 32.1371  12
  -8   1  -5 396.796 28.0992   4
  -8   1  -5 400.327 32.6765   2
  -8   1  -5 380.339 31.2697   1
  -9  -1  -5 5.88529 0.51424   4
  -9  -1  -5 5.54889 0.58164   2
  -9  -1  -5 6.19184 0.63141  12
  -9  -1  -5 5.25208 0.58194   1
  -9   1  -5 6.14732 0.52381   4
  -9   1  -5 4.65583 0.57206   1
  -9   1  -5 6.25035 0.66443  12
 -10  -1  -5 11.6384 1.12279   1
 -10  -1  -5 13.5987 1.18730   2
 -10  -1  -5 13.4127 1.18534  12
 -10   1  -5 13.6279 1.01800   4
 -10   1  -5 14.2381 1.22925  12
 -11  -1  -5 4.73254 0.66548  12
 -11  -1  -5 5.12192 0.53794   1
 -11   1  -5 6.58175 0.79315  12
 -12  -1  -5 30.9879 2.59278   1
 -12  -1  -5 34.9156 2.72320  12
 -12   1  -5 33.9667 2.75495  12
 -12  -2   5 27.4048 2.11634  12
 -12  -2   5 24.1177 2.02973   1
 -11  -2   5 79.5709 6.01215   1
 -11  -2   5 76.3257 6.18204  12
 -10  -2   5 26.1771 2.27888  12
 -10  -2   5 29.4932 2.21284   1
  -9  -2   5 1.73402 0.37850   1
  -9  -2   5 2.14050 0.43918  12
  -9  -2   5 1.66220 0.37553   9
  -8  -2   5 5.18190 0.56981   1
  -8  -2   5 6.05318 0.61791  12
  -7  -2   5 13.1761 1.20754   1
   7  -2  -5 16.0162 1.09981  14
  -7  -2   5 13.7786 1.24458  12
  -7  -2   5 12.3912 1.40508  10
   7   2  -5 15.3225 1.14306   3
   7   2  -5 17.0821 1.11436  14
  -6  -2   5 48.8135 3.18843   5
  -6  -2   5 43.6255 3.79042  10
   6   2  -5 40.9306 3.27623   3
   6   2  -5 44.5647 3.29070  14
   5   2  -5 2.60875 0.24332  14
   5   2  -5 2.75656 0.29577   3
   4  -2  -5 1.98225 0.18619  14
   4   2  -5 1.94829 0.20273  14
   4   2  -5 2.08917 0.25914   3
  -3  -2   5 13.6751 1.07806   5
   3  -2  -5 15.2167 1.10190  14
  -3  -2   5 15.4700 1.30511  10
   3   2  -5 14.9219 1.10624  14
   3   2  -5 14.7598 1.10981   3
   3   2  -5 14.7756 1.10736  14
  -2  -2   5 17.4774 1.17506   5
   2  -2  -5 15.2503 1.20770  14
  -2  -2   5 17.8841 1.38558  10
   2   2  -5 15.8610 1.20912  14
  -2   2   5 14.3984 1.08185   8
   1  -2  -5 4902.36 341.650  14
  -1  -2   5 4654.82 328.155   5
  -1  -2   5 4403.61 307.377   8
  -1   2   5 4634.04 307.253   8
  -1   2   5 4481.11 338.560   3
   1   2  -5 4701.10 341.707  14
   0  -2  -5 13.9072 1.01817  14
   0  -2   5 12.9392 0.92335   8
   0   2   5 13.7904 0.92050   8
   0   2  -5 13.3629 1.01957  14
   0   2   5 13.7127 1.01029   3
   1  -2   5 31.4019 2.34876   8
  -1  -2  -5 32.7637 2.94197  10
   1   2   5 33.2609 2.58000   3
  -1   2  -5 27.2561 2.57518   3
   1   2   5 34.9295 2.35090   8
  -2  -2  -5 3.68620 0.45639  10
   2  -2   5 3.51766 0.31453   8
  -2  -2  -5 4.03935 0.35103   5
   2   2   5 3.93377 0.34454   3
   2   2   5 3.89504 0.32381   8
   3  -2   5 44.7859 3.32385   8
  -3  -2  -5 54.5562 4.19219  10
   3   2   5 48.4982 3.32755   8
   3   2   5 51.4413 3.65716   3
  -5  -2  -5 1.21592 0.57640  10
   6   2   5 3.39451 0.31820   3
  -7  -2  -5 3.64720 0.41979   2
  -7  -2  -5 3.34899 0.40758  12
  -7  -2  -5 3.06395 0.37471   1
  -7   2  -5 2.64282 0.34493   4
  -9  -2  -5 10.1292 0.90160  12
  -9  -2  -5 9.78209 0.87580   2
  -9   2  -5 8.66198 0.94570  12
 -10  -2  -5 5.94672 0.70431  12
 -10  -2  -5 7.24957 0.69483   2
 -10  -2  -5 6.56488 0.65247   1
 -11  -2  -5 5.26649 0.64412  12
 -11  -2  -5 5.59777 0.55545   1
 -11   2  -5 5.45312 0.86686  12
 -12  -2  -5 11.1237 0.88861   1
 -12  -2  -5 9.80025 0.98857  12
 -12  -3   5 14.6958 1.12491  12
 -12  -3   5 11.1188 1.05412   1
 -11  -3   5 32.6825 2.72381  12
 -11  -3   5 34.5774 2.64147   1
 -10  -3   5 7.48844 0.68012   9
 -10  -3   5 8.49750 0.79565  12
 -10  -3   5 7.66093 0.73965   1
  -9  -3   5 13.6919 1.29280   1
  -9  -3   5 17.7856 1.36414  12
  -8  -3   5 78.4396 5.97812   9
   8  -3  -5 90.8051 6.20234  14
  -8  -3   5 82.3777 6.47144   1
  -8  -3   5 84.4231 6.65744  12
  -7  -3   5 10.3129 0.85359   9
  -7  -3   5 11.7454 0.96829  12
  -7  -3   5 10.4513 0.92628   1
  -6  -3   5 244.878 18.5046   5
   6  -3  -5 272.680 19.2706  14
  -6  -3   5 227.898 21.7695  10
   6   3  -5 276.426 19.0741   3
   6   3  -5 287.122 19.2813  14
   5  -3  -5 1.40615 0.17320  14
  -4  -3   5 466.769 34.0987   5
   4  -3  -5 507.322 35.5523  14
  -4  -3   5 475.755 40.0599  10
   4   3  -5 500.343 35.1559   3
   4   3  -5 464.604 35.5612  14
  -3  -3   5 5.15643 0.42856   5
   3  -3  -5 5.04482 0.40709  14
   3   3  -5 5.18949 0.41187  14
   3   3  -5 5.26473 0.42651   3
   3   3  -5 4.65066 0.38175   8
   2  -3  -5 311.894 21.5145  14
  -2  -3   5 306.755 24.2363  10
  -2  -3   5 287.832 20.7202   5
   2   3  -5 283.751 21.5215  14
   2   3  -5 280.392 21.2652   3
  -2   3   5 282.541 19.3354   8
  -1  -3   5 70.0810 4.84313   5
   1  -3  -5 72.9898 5.04653  14
  -1   3   5 69.4025 4.99160   3
  -1   3   5 69.6852 4.54041   8
   1   3  -5 65.1660 5.04720  14
   1   3  -5 63.0110 4.98699   3
   0  -3  -5 133.301 9.67986  14
   0  -3   5 132.170 8.70973   8
   0  -3   5 127.227 9.68141  14
   0   3   5 137.051 8.70941   8
   0   3   5 136.315 9.56620   3
   0   3  -5 122.562 9.68134  14
   0   3  -5 131.578 9.56345   3
  -1  -3  -5 58.3359 4.48895   5
   1  -3   5 72.3449 4.69143  14
   1  -3   5 62.4997 4.22100   8
  -1  -3  -5 60.8114 4.68481  14
   1   3   5 64.8498 4.22107   8
  -1   3  -5 60.6513 4.62360   3
   1   3   5 64.9573 4.63395   3
   2  -3   5 95.5877 6.62414   8
  -2  -3  -5 99.4385 8.30190  10
   2  -3   5 105.732 7.36440  14
  -2  -3  -5 94.0019 7.05782   5
   2   3   5 103.696 6.62677   8
   2   3   5 100.927 7.27835   3
  -3  -3  -5 3.88175 0.33485   5
   4  -3   5 345.939 24.2168   8
  -4  -3  -5 372.595 25.8315   5
  -4  -3  -5 357.480 30.3647  10
   4   3   5 361.653 24.2194   8
   4   3   5 376.342 26.6160   3
  -4   3  -5 381.419 24.2118   8
  -6  -3  -5 133.479 10.5761  10
   6   3   5 119.302 9.21577   3
  -7  -3  -5 33.0992 2.67363   2
  -7  -3  -5 28.9055 2.55269   1
  -7  -3  -5 35.2166 2.64485  12
  -7   3  -5 33.8085 2.29982   4
  -8  -3  -5 147.222 12.4045  12
  -8  -3  -5 164.691 12.6128   2
  -8  -3  -5 153.425 12.0759   1
  -8   3  -5 150.573 10.8479   4
  -8   3  -5 172.313 12.4322  12
  -9  -3  -5 1.88387 0.39148   1
  -9  -3  -5 3.07287 0.41968   2
  -9  -3  -5 2.34947 0.41760  12
  -9   3  -5 3.11724 0.74284  12
 -10  -3  -5 12.7665 1.09364   1
 -10  -3  -5 11.2206 1.12597  12
 -10  -3  -5 13.1362 1.12769   2
 -10   3  -5 14.6336 1.34272  12
 -11  -3  -5 7.68353 0.72430   1
 -11  -3  -5 7.99897 0.79980  12
 -11   3  -5 8.89951 1.02864  12
 -12  -3  -5 1.34435 0.44790  12
 -12  -4   5 3.95087 0.42679   1
 -12  -4   5 4.06098 0.47863  12
 -11  -4   5 9.21214 0.83312  12
 -11  -4   5 8.52501 0.77617   1
 -10  -4   5 10.1032 0.96153  12
 -10  -4   5 9.73493 0.91354   1
 -10  -4   5 11.2689 0.84741   9
  -9  -4   5 22.3698 1.86675  12
  -9  -4   5 22.8209 1.80405   1
  -9  -4   5 22.0356 1.67009   9
  -8  -4   5 9.07142 0.84509  12
  -8  -4   5 9.28774 0.79663   1
  -8  -4   5 7.83965 0.72594   9
   7  -4  -5 17.4839 1.35661  14
  -7  -4   5 16.2362 1.34897   9
  -7  -4   5 18.7166 1.46047   1
  -7  -4   5 18.3422 1.50553  12
   7   4  -5 19.0518 1.36952  14
   6  -4  -5 108.684 7.64017  14
   6   4  -5 107.316 7.64949  14
   6   4  -5 94.6046 7.57353   3
  -5  -4   5 54.1063 4.51640   5
   5  -4  -5 69.9324 4.69675  14
  -5  -4   5 59.8790 5.36046  10
   5   4  -5 64.0713 4.66222   3
   5   4  -5 69.5297 4.70636  14
   4  -4  -5 4.13797 0.33662  14
   4   4  -5 3.63415 0.35040  14
   4   4  -5 3.28775 0.36325   3
  -3  -4   5 10.4188 0.79768   5
  -3  -4   5 10.7485 0.97029  10
   3  -4  -5 11.8634 0.81722  14
   3   4  -5 10.1033 0.74877   8
   3   4  -5 10.8028 0.82180  14
  -3   4   5 9.69795 0.72122   8
   3   4  -5 10.9089 0.82302   3
  -2  -4   5 1.16984 0.20923   5
   2   4  -5 0.87160 0.19474   3
  -2   4   5 1.19478 0.15860   8
   2   4  -5 1.38823 0.18945   8
   1  -4  -5 530.642 39.2901  14
  -1  -4   5 565.346 38.1768   5
  -1   4   5 530.501 34.8775   8
   1   4  -5 487.475 38.7632  14
   1   4  -5 510.862 38.3025   3
  -1   4   5 536.102 38.3192   3
   0  -4  -5 7.20303 0.52762  14
   0  -4  -5 5.81881 0.48299   5
   0  -4   5 6.83293 0.52602  14
   0  -4   5 6.80876 0.48971   8
   0   4  -5 6.45301 0.52901  14
   0   4   5 6.67717 0.52562   3
   0   4  -5 6.57881 0.51329   3
   0   4   5 6.76426 0.48021   8
   1  -4   5 0.93136 0.19518   8
  -1  -4  -5 0.69703 0.15806   5
  -1  -4  -5 0.49716 0.17083  14
   1  -4   5 0.82723 0.19426  14
   1   4   5 0.89348 0.17995   8
   1   4   5 0.97860 0.19538   3
  -1   4  -5 0.95157 0.14545   3
  -2  -4  -5 25.1488 1.85278   5
   2  -4   5 25.8015 1.75034   8
  -2   4  -5 26.7104 1.75147   8
   2   4   5 25.2211 1.91587   3
   2   4   5 26.7868 1.75073   8
  -3  -4  -5 62.0678 5.34563  10
  -3  -4  -5 60.1048 4.53182   5
   3  -4   5 68.4568 4.73073  14
   3  -4   5 60.6293 4.25682   8
  -3   4  -5 65.7798 4.25623   8
   3   4   5 63.2575 4.67474   3
   3   4   5 66.8080 4.26030   8
   4  -4   5 80.0732 5.64520   8
  -4   4  -5 89.7752 5.63875   8
   4   4   5 84.2677 6.20112   3
   4   4   5 85.4902 5.64753   8
   5  -4   5 5.94287 0.45661  14
   5   4   5 4.66595 0.44525   3
   6  -4   5 2.56801 0.29232  14
   6   4   5 2.58682 0.28626   3
  -7  -4  -5 8.02044 0.73410   1
  -7  -4  -5 7.83103 0.77348  12
   7  -4   5 9.09325 0.68566  14
  -7   4  -5 8.45554 0.67757   4
  -8   4  -5 69.4876 5.57011  12
  -9  -4  -5 44.9213 3.36738   1
  -9  -4  -5 44.4292 3.50360   2
  -9  -4  -5 39.2161 3.45695  12
  -9   4  -5 43.7496 3.55700  12
 -10  -4  -5 69.5599 5.55046  12
 -10  -4  -5 68.0564 5.39268   1
 -10  -4  -5 71.8632 5.62974   2
 -11  -4  -5 4.50141 0.53644  12
 -11  -4  -5 4.13269 0.46051   1
 -12  -4  -5 15.8812 1.24311   1
 -12  -4  -5 14.9675 1.32020  12
 -12  -5   5 5.58328 0.54958  12
 -12  -5   5 5.16462 0.49650   1
 -11  -5   5 14.5881 1.05375   9
 -11  -5   5 13.0031 1.18639  12
 -11  -5   5 13.9692 1.13865   1
 -10  -5   5 65.4290 5.64452  12
 -10  -5   5 70.8294 5.49188   1
 -10  -5   5 77.1521 5.08108   9
  -9  -5   5 9.20938 0.82044   1
  -9  -5   5 8.85993 0.86098  12
  -8  -5   5 12.9671 1.16728   1
  -8  -5   5 14.8404 1.09523   9
  -8  -5   5 14.1647 1.23100  12
  -7  -5   5 31.5395 2.42951   9
   7   5  -5 35.4740 2.51596  14
  -6  -5   5 524.810 42.8101  12
   6  -5  -5 618.867 40.1969  14
  -6  -5   5 490.715 41.6717   1
  -6  -5   5 504.227 38.5100   9
   6   5  -5 592.085 40.2069  14
   4  -5  -5 78.3909 5.36336  14
  -4  -5   5 73.0654 6.08142  10
  -4  -5   5 66.7504 5.14904   5
   4   5  -5 74.1788 5.36895  14
   4   5  -5 70.0811 5.31033   3
  -2  -5   5 5.12352 0.40193   5
   2  -5  -5 4.88239 0.40299  14
   2   5  -5 4.80759 0.40612   3
   2   5  -5 4.56713 0.38949   8
  -2   5   5 4.67123 0.36281   8
  -2   5   5 3.99258 0.42413   3
   2   5  -5 4.49227 0.41212  14
  -1  -5   5 26.9574 1.88500   5
  -1   5   5 26.4950 1.76751   8
   1   5  -5 30.3031 1.96979  14
  -1   5   5 24.3655 1.93470   3
   1   5  -5 23.0151 1.93314   3
   1   5  -5 26.4385 1.77735   8
   0  -5  -5 35.3866 2.96554  14
   0   5   5 42.0980 2.93282   3
   0   5   5 39.7364 2.67548   8
   0   5  -5 39.2848 2.68238   8
   0   5  -5 43.5323 2.92900   3
  -1   5  -5 0.55439 0.20142   8
   1   5   5 0.59866 0.19080   3
  -2  -5  -5 41.6932 3.57489  10
   2  -5   5 42.8052 2.85329   8
   2  -5   5 39.3487 3.16299  14
  -2  -5  -5 39.9443 3.02429   5
   2   5   5 47.9119 3.13073   3
   2   5   5 43.0966 2.85281   8
  -2   5  -5 43.4346 2.85381   8
   3  -5   5 430.367 28.6900  14
   3  -5   5 366.234 25.7910   8
  -3  -5  -5 440.216 32.3248  10
  -3  -5  -5 339.191 27.4945   5
  -3   5  -5 386.245 25.7901   8
   3   5   5 376.490 28.3407   3
   3   5   5 388.532 25.7937   8
   4  -5   5 16.8726 1.20081   8
   4  -5   5 17.6615 1.32709  14
  -4  -5  -5 15.8727 1.26881   5
  -4   5  -5 18.0832 1.19108   8
   4   5   5 18.2711 1.20542   8
   4   5   5 17.8574 1.31336   3
  -6  -5  -5 92.6031 6.41183  13
  -6  -5  -5 87.3591 7.39461   2
  -6  -5  -5 84.6905 7.25231  12
  -6  -5  -5 93.0140 7.06601   1
   6  -5   5 99.7315 6.80856  14
  -6  -5  -5 94.6449 6.53165   9
  -7  -5  -5 15.6278 1.12574   9
  -7  -5  -5 15.2478 1.22009   1
  -7  -5  -5 13.6565 1.25940  12
  -7  -5  -5 16.0669 1.30515   2
   7  -5   5 13.7620 1.14931  14
  -8  -5  -5 15.7152 1.24182   1
  -8  -5  -5 14.3830 1.27557  12
  -8  -5  -5 17.2314 1.31510   2
  -8  -5  -5 12.8522 1.13274   9
  -9  -5  -5 36.7926 3.08105   1
  -9  -5  -5 39.0178 3.16611  12
  -9  -5  -5 42.3252 3.22091   2
 -10  -5  -5 8.54315 0.88492  12
 -10  -5  -5 11.3185 0.90581   2
 -10  -5  -5 9.51654 0.85815   1
 -11  -5  -5 5.62400 0.56293  12
 -11  -5  -5 4.49042 0.49365   1
 -11  -6   5 21.5488 1.65894  12
 -11  -6   5 21.6163 1.60596   1
 -11  -6   5 17.2637 1.46880   9
 -10  -6   5 57.7368 4.60220   1
 -10  -6   5 67.1857 4.26324   9
 -10  -6   5 53.6584 4.73018  12
  -9  -6   5 14.7817 1.05196   9
  -9  -6   5 11.6847 1.15430  12
  -9  -6   5 13.2396 1.11842   1
  -8  -6   5 3.11414 0.47070  12
  -8  -6   5 2.85540 0.40800   1
  -8  -6   5 1.90847 0.40746   9
   7  -6  -5 18.3258 1.51334  14
  -7  -6   5 19.5900 1.60456   1
  -7  -6   5 20.1562 1.49574   9
  -7  -6   5 20.7475 1.66935  12
   7   6  -5 20.9026 1.53006  14
   6  -6  -5 95.8119 6.96359  14
  -6  -6   5 93.6489 6.69057   9
  -6  -6   5 89.2654 7.43697  12
   6   6  -5 97.7970 6.97430  14
  -5  -6   5 15.3874 1.25053  12
  -5  -6   5 14.3187 1.11335   9
   5  -6  -5 14.5266 1.13143  14
   5   6  -5 14.6223 1.14297  14
  -4  -6   5 4.71009 0.41330   5
   4  -6  -5 4.11886 0.39066  14
  -3  -6   5 5.71870 0.45079   5
  -3  -6   5 5.98789 0.59801  10
   3  -6  -5 4.27987 0.44305  14
   3   6  -5 5.23646 0.42430   8
   3   6  -5 4.70544 0.45852  14
   3   6  -5 5.19116 0.45427   3
  -3   6   5 4.79637 0.38162   8
  -2  -6   5 158.879 12.9668  10
   2  -6  -5 161.361 11.4971  14
  -2  -6   5 153.426 11.0263   5
  -2   6   5 156.111 10.3383   8
   2   6  -5 156.830 10.3520   8
   2   6  -5 158.326 11.5037  14
   2   6  -5 146.397 11.3598   3
   1  -6  -5 172.915 14.0487  14
  -1  -6   5 207.613 13.4792   5
   1   6  -5 186.262 12.6479   8
   1   6  -5 186.565 13.8818   3
  -1   6   5 197.296 13.8882   3
  -1   6   5 193.419 12.6405   8
   0   6   5 0.15165 0.08922   8
   0   6  -5 0.08860 0.10815   8
   1   6   5 111.750 8.14409   3
  -1   6  -5 113.316 7.42459   8
   1   6   5 109.964 7.41943   8
   2  -6   5 11.2605 0.92295  14
  -2  -6  -5 11.5519 1.06736  10
  -2   6  -5 12.5558 0.84538   8
   2   6   5 12.0435 0.84010   8
   3  -6   5 224.635 16.4264  14
  -3  -6  -5 209.950 18.5138  10
   3   6   5 226.618 16.2315   3
  -3   6  -5 226.278 14.7735   8
   3   6   5 226.820 14.7771   8
  -4  -6  -5 33.9985 2.95331  10
   4  -6   5 36.5947 2.58519  14
   4   6   5 31.2404 2.55114   3
   4   6   5 34.5399 2.33235   8
  -4   6  -5 36.0473 2.32027   8
  -5  -6  -5 18.7892 1.35864   9
  -5  -6  -5 17.8616 1.32069  13
   5  -6   5 18.4042 1.40785  14
  -5  -6  -5 19.6042 1.60763   2
  -5   6  -5 17.2516 1.33199  13
   6  -6   5 3.38650 0.34258  14
  -6  -6  -5 2.74382 0.37092   1
  -6  -6  -5 2.37859 0.31613  13
  -7  -6  -5 10.5340 0.86020  13
  -7  -6  -5 12.6781 1.06025   2
  -7  -6  -5 12.1003 0.95682   1
  -7  -6  -5 11.9583 0.88000   9
   7  -6   5 9.32816 0.88943  14
  -7  -6  -5 10.6246 1.00324  12
  -8  -6  -5 86.6732 7.15293  12
  -8  -6  -5 93.5845 6.96908   1
  -8  -6  -5 91.2543 7.27580   2
  -9  -6  -5 28.7103 2.52134  12
  -9  -6  -5 32.8836 2.46151   1
  -9  -6  -5 32.0218 2.56280   2
 -10  -6  -5 43.0481 3.41433   1
 -10  -6  -5 43.4160 3.51486  12
  10   6   5 45.4020 2.82839  11
 -11  -6  -5 35.1597 2.82425  12
 -11  -6  -5 38.4150 2.73956   1
  11   6   5 32.0231 2.25919  11
 -11  -7   5 29.9821 2.11927   1
 -11  -7   5 24.1295 2.17351  12
 -10  -7   5 10.4699 0.88594  12
 -10  -7   5 11.0455 0.85290   1
 -10  -7   5 8.25200 0.78361   9
  -9  -7   5 1.46531 0.38945  12
  -9  -7   5 1.77221 0.35947   1
  -8  -7   5 5.80644 0.62537   1
  -8  -7   5 6.83176 0.67560  12
  -7  -7   5 18.5828 1.63462   1
  -7  -7   5 20.3887 1.70135  12
  -7  -7   5 22.2607 1.53636   9
   6  -7  -5 170.373 13.3879  14
  -6  -7   5 185.857 13.8899   1
  -6  -7   5 191.774 14.2787  12
  -6  -7   5 165.648 12.6151  13
  -6  -7   5 195.976 12.8486   9
   6   7  -5 179.315 13.3992  14
  -5  -7   5 38.0413 2.72287   9
   5  -7  -5 40.1022 2.82340  14
  -5  -7   5 42.2457 2.66322  13
  -5  -7   5 35.5682 3.02578  12
   5   7  -5 38.3586 2.83335  14
  -5   7   5 31.8070 2.64653  13
   4  -7  -5 3.72448 0.33313  14
   4  -7  -5 2.59253 0.30688   7
  -4  -7   5 3.08575 0.33250  13
   4   7  -5 2.63821 0.34182  14
  -4   7   5 3.13100 0.31119  13
   3  -7  -5 32.6271 2.26939  14
  -3  -7   5 28.8614 2.17596   5
  -3  -7   5 33.8301 2.60780  10
   3   7  -5 30.0414 2.05943   8
   3   7  -5 27.3495 2.23801   3
   3   7  -5 30.8982 2.27582  14
  -3   7   5 27.7706 2.02625   8
  -2  -7   5 359.296 25.5526   5
  -2  -7   5 370.828 30.0344  10
   2  -7  -5 336.406 26.6436  14
   2   7  -5 373.990 23.9791   8
   2   7  -5 357.192 26.3284   3
  -2   7   5 373.410 23.9620   8
  -1  -7   5 11.9254 0.89778   5
   1   7  -5 11.7182 0.86713   8
  -1   7   5 12.3206 0.85065   8
   0  -7   5 0.64647 0.21348   5
   0   7   5 0.77823 0.19788   8
   0   7  -5 0.73253 0.21811   8
   1  -7   5 20.0692 1.51033   5
   1   7   5 19.4213 1.55389   3
   1   7   5 21.4952 1.42835   8
  -1   7  -5 22.1994 1.43765   8
  -2  -7  -5 16.4557 1.45454  10
  -2   7  -5 16.5455 1.14873   8
   2   7   5 16.3011 1.25209   3
   2   7   5 16.4206 1.14617   8
  -3  -7  -5 6.16315 0.68834  10
  -3   7  -5 6.69903 0.49763   8
   3   7   5 6.92976 0.50639   8
   3   7   5 5.16565 0.55199   3
  -4  -7  -5 195.749 14.8942   2
  -4  -7  -5 190.154 13.1478   9
  -4  -7  -5 179.337 12.9348  13
   4  -7   5 175.670 12.5364   7
   4  -7   5 180.078 13.7232  14
  -4   7  -5 183.623 12.9437  13
   4   7   5 197.371 12.3541   8
  -5  -7  -5 3.79608 0.38513   9
   5  -7   5 3.59383 0.39039  14
  -5   7  -5 3.40013 0.37874  13
   6  -7   5 25.2557 1.88311  14
   6  -7   5 23.3713 1.72126   7
  -6  -7  -5 26.3406 1.76614  13
  -6  -7  -5 24.3290 2.10416   2
  -6   7  -5 24.0810 1.77163  13
  -7  -7  -5 77.5326 5.94903   1
  -7  -7  -5 79.5637 5.40240  13
  -7  -7  -5 74.5165 6.22547   2
  -8  -7  -5 259.659 20.5572   2
  -8  -7  -5 255.110 19.6761   1
  -9  -7  -5 7.90865 0.70391   1
 -10  -7  -5 1.39201 0.29003   1
  10   7   5 1.22048 0.24754  11
 -10  -8   5 4.64788 0.46869   1
 -10  -8   5 4.80187 0.49215  12
  -9  -8   5 4.48209 0.45249   1
  -9  -8   5 4.45648 0.43885   9
  -9  -8   5 4.00085 0.50922  12
  -8  -8   5 30.3233 2.50188  12
  -8  -8   5 34.8740 2.26154   9
  -8  -8   5 27.4450 2.42164   1
  -7  -8   5 6.50455 0.63617  12
  -7  -8   5 4.99578 0.55304   9
  -6  -8   5 26.1653 1.93285   9
   5  -8  -5 2.54301 0.29185   7
   5  -8  -5 1.51461 0.29106  14
  -4  -8   5 5.53322 0.51541  13
   4  -8  -5 5.37491 0.53390  14
   4  -8  -5 5.75676 0.49602   7
  -4  -8   5 6.56916 0.53821   9
  -4   8   5 6.55433 0.50781  13
   3  -8  -5 37.7513 2.55982   7
  -3  -8   5 35.1448 2.64050  13
  -3  -8   5 38.0070 2.68733   9
   3   8  -5 38.8895 2.53946   8
  -3   8   5 36.6748 2.63661  13
   2  -8  -5 40.9532 2.91725   7
  -2  -8   5 40.6251 3.05580   9
  -2  -8   5 43.0111 3.01824  13
   2   8  -5 44.7032 2.89503   8
  -2   8   5 42.5853 3.01096  13
  -2   8   5 44.3813 2.87313   8
  -1  -8   5 124.832 9.56851  13
   1  -8  -5 145.566 10.9961   2
   1  -8  -5 133.422 9.26649   7
  -1   8   5 129.959 9.56405  13
   1   8  -5 143.567 9.14133   8
  -1   8   5 146.478 9.12867   8
   0  -8  -5 39.2253 3.20650   2
   0  -8   5 38.4174 2.68197   7
   0  -8  -5 36.8634 2.67769   7
   0   8   5 41.2999 2.64670   8
   0   8   5 39.0403 2.76752  13
   0   8  -5 40.0381 2.65413   8
  -1  -8  -5 2.17550 0.27556   7
   1  -8   5 1.93732 0.27448   7
  -1  -8  -5 1.99954 0.28319  13
  -1   8  -5 1.99859 0.30991  13
   1   8   5 1.94323 0.29071  13
   1   8   5 2.06610 0.28022   8
  -1   8  -5 2.21314 0.29351   8
   2  -8   5 6.82271 0.57414   7
  -2  -8  -5 7.92979 0.57229   7
   2   8   5 6.73744 0.57404   8
   2   8   5 7.10410 0.59506  13
  -2   8  -5 7.83556 0.60857  13
  -2   8  -5 7.39263 0.57446   8
   3  -8   5 33.8990 2.45004   7
  -3  -8  -5 39.5348 2.97767   2
  -3   8  -5 37.8560 2.41418   8
   3   8   5 34.7234 2.42063   8
  -3   8  -5 32.2311 2.52766  13
   4  -8   5 51.5955 3.51004   7
  -4  -8  -5 52.7451 3.61326  13
  -4  -8  -5 47.8874 4.18723   2
  -4   8  -5 54.8465 3.62574  13
   4   8   5 49.6102 3.46176   8
  -5  -8  -5 4.22118 0.39479  13
   5  -8   5 3.46234 0.39043   7
  -5   8  -5 3.48569 0.40532  13
  -6  -8  -5 12.5716 0.89995  13
   6  -8   5 11.3947 0.88425   7
  -6   8  -5 11.6951 0.90102  13
   9   8   5 7.66824 0.57239  11
  10   8   5 6.52687 0.48508  11
  -8  -9   5 7.18678 0.61696   9
  -7  -9   5 37.5592 2.71918   9
  -6  -9   5 95.8203 6.76057   9
   6  -9  -5 84.4013 6.42800   7
  -6  -9   5 104.840 6.63675  13
  -5  -9   5 16.0483 1.07573  13
  -5  -9   5 15.6219 1.11647   9
   5  -9  -5 13.0632 1.04441   7
  -5   9   5 13.2529 1.05777  13
  -4  -9   5 3.55549 0.38484   9
  -4  -9   5 2.95917 0.35934  13
   3  -9  -5 9.56361 0.71372   7
  -3  -9   5 9.82422 0.75049   9
  -3  -9   5 9.31152 0.73908  13
   3   9  -5 7.64639 0.70922   8
  -3   9   5 9.80597 0.73533  13
   2  -9  -5 2.30162 0.43247   2
  -2  -9   5 1.80453 0.30581  13
   2  -9  -5 2.32208 0.30016   7
  -2   9   5 1.87902 0.30878  13
   2   9  -5 1.31482 0.29362   8
  -1  -9   5 194.074 13.4682   7
   1  -9  -5 204.532 15.9847   2
  -1  -9   5 205.915 13.9097  13
   1  -9  -5 202.330 13.4702   7
  -1   9   5 209.488 13.9061  13
   1   9  -5 197.702 13.9124  13
   1   9  -5 191.609 13.2715   8
  -1   9   5 192.233 13.2596   8
   0  -9   5 4.48411 0.39927   7
   0  -9  -5 4.18072 0.40065   7
   0  -9  -5 3.63466 0.42308  13
   0   9  -5 4.56840 0.45355  13
   0   9  -5 3.56048 0.39398   8
  -1  -9  -5 22.9867 1.57486  13
   1  -9   5 21.0935 1.57197  13
   1  -9   5 22.5283 1.52662   7
  -1  -9  -5 18.4203 1.90656   2
  -1  -9  -5 20.2372 1.51598   7
   1   9   5 22.8118 1.57497  13
  -1   9  -5 21.3552 1.58455  13
   1   9   5 21.6610 1.50367   8
  -1   9  -5 23.0088 1.51013   8
  -3  -9  -5 196.377 17.4961   2
  -3  -9  -5 233.819 15.2183  13
   3  -9   5 225.236 14.7503   7
   3   9   5 212.631 14.5238   8
  -3   9  -5 224.790 15.2253  13
  -3   9  -5 219.121 14.5118   8
   4  -9   5 7.46005 0.59993   7
  -4   9  -5 6.79052 0.62186  13
   5  -9   5 8.23921 0.64789   7
  -5  -9  -5 7.21319 0.64528  13
  -5  -9  -5 8.63008 0.88592   2
  -5   9  -5 8.07194 0.65297  13
  -6  -9  -5 0.29530 0.18058   2
  -6  -9  -5 0.21214 0.08637  13
   6  -9   5 0.17711 0.10157   7
  -6   9  -5 0.13434 0.06996  13
  -7  -9  -5 39.7103 2.78681  13
   7  -9   5 38.8220 2.70117   7
   7   9   5 39.5171 2.54396  11
   8   9   5 42.1021 2.71107  11
   9   9   5 7.77318 0.56727  11
   8 -10  -5 3.64289 0.45268   2
   6 -10  -5 14.1740 1.01105   7
  -6 -10   5 13.8499 1.03947  13
   5 -10  -5 7.07217 0.70340   2
  -5  10   5 5.88077 0.51176  13
   4 -10  -5 2.93548 0.51482   2
   4 -10  -5 3.11319 0.37219   7
  -4 -10   5 3.67221 0.39102  13
  -4  10   5 3.18333 0.34868  13
   3 -10  -5 22.6554 1.53644   7
  -3 -10   5 22.0575 1.58447  13
  -3  10   5 20.2877 1.57080  13
   2 -10  -5 53.1055 4.44374   2
   2 -10  -5 50.6882 3.72024   7
  -2 -10   5 58.8159 3.85312  13
  -2  10   5 55.3637 3.84255  13
   1 -10  -5 153.197 10.1931   7
  -1 -10   5 164.346 10.1997   7
  -1 -10   5 136.616 10.5235  13
   1  10  -5 154.582 10.5349  13
  -1  10   5 145.891 10.5237  13
   0 -10   5 0.82035 0.27038   7
   0 -10   5 0.39910 0.09594  13
   0 -10  -5 0.72874 0.27393   7
   0 -10  -5 0.12071 0.25026   2
   0 -10  -5 1.17704 0.28387  13
   0  10  -5 0.72019 0.28227  13
   0  10   5 1.08877 0.26633  13
   1 -10   5 6.20003 0.56394  13
  -1 -10  -5 6.73775 0.55404   7
  -1 -10  -5 6.23946 0.56660  13
   1  10   5 6.61169 0.56048  13
  -2 -10  -5 18.2727 1.46427   7
  -2 -10  -5 22.9349 1.86381   2
   2 -10   5 20.9453 1.48227   7
   2  10   5 22.1287 1.52236  13
  -2  10  -5 20.1063 1.52770  13
   3 -10   5 59.3458 3.95024   7
   3 -10   5 60.5607 4.68763   2
  -3  10  -5 53.4163 4.07116  13
   4 -10   5 35.5933 2.49605   7
  -4 -10  -5 39.2620 2.57104  13
   4  10   5 33.9830 2.32819  11
  -4  10  -5 35.5532 2.57353  13
  -5 -10  -5 1.46537 0.30468  13
  -5 -10  -5 1.31226 0.54724   2
   5 -10   5 1.30700 0.30586   7
  -5  10  -5 1.37744 0.27911  13
   5  10   5 1.58724 0.27048  11
   6 -10   5 7.33913 0.59133   7
   6  10   5 7.41208 0.54394  11
  -6  10  -5 6.78786 0.58390  13
  -7 -10  -5 5.54947 0.54918  13
   7 -10   5 6.22272 0.49333   7
   7  10   5 6.02180 0.46539  11
   7 -11  -5 11.1050 0.86200   7
   7 -11  -5 13.0880 1.07734   2
   7  11  -5 12.4341 0.82725  11
   6 -11  -5 19.6839 1.76178   2
   6 -11  -5 22.0529 1.45737   7
   5 -11  -5 64.5719 5.04683   2
   5 -11  -5 60.4756 4.23154   7
  -5 -11   5 61.8546 4.36922  13
   4 -11  -5 70.3036 4.56129   7
  -4  11   5 63.8679 4.69191  13
  -3 -11   5 8.12972 0.71789  13
   3 -11  -5 8.76335 0.69062   7
   3 -11  -5 10.4412 0.95165   2
  -3  11   5 8.06491 0.68826  13
  -2 -11   5 36.3386 2.59336  13
   1 -11  -5 16.9393 1.73583   2
   1 -11  -5 19.6320 1.36337   7
  -1 -11   5 20.9737 1.42034  13
  -1  11   5 19.4305 1.40293  13
   1  11  -5 18.2733 1.41203  13
   0 -11  -5 0.40730 0.27621   2
   0 -11  -5 0.20912 0.09319  13
   0 -11   5 0.04788 0.08097  13
   0 -11   5 0.08796 0.09875   7
   0  11  -5 0.18251 0.08535  13
   0  11   5 0.77786 0.25525  13
  -1 -11  -5 49.6156 3.61130  13
  -1 -11  -5 53.4968 4.21507   2
   1 -11   5 52.7894 3.50303   7
   1 -11   5 53.3149 3.61953  13
  -1 -11  -5 45.2176 3.48619   7
  -1  11  -5 51.4369 3.61747  13
   1  11   5 52.0730 3.61102  13
   2  11   5 1.12001 0.26736  13
   3 -11   5 148.275 9.71442   7
  -3 -11  -5 143.576 10.0188  13
  -3  11  -5 139.151 10.0199  13
   4 -11   5 31.4256 2.80585   2
  -4  11  -5 36.7928 2.43274  13
   5 -11   5 9.83197 0.71837   7
   5 -11   5 8.77917 0.87921   2
  -5 -11  -5 9.74450 0.73080  13
  -5  11  -5 8.81739 0.72787  13
   6 -11   5 12.4555 1.10532   2
  -6 -11  -5 12.7309 0.93584  13
   6  11   5 12.2940 0.84655  11
   7 -11   5 14.2104 1.33995   2
   7 -11   5 16.4409 1.11301   7
   7  11   5 16.7797 1.04983  11
   6 -12  -5 1.39930 0.40591   2
   6 -12  -5 1.16996 0.20477   7
   5 -12  -5 17.1482 1.23798   7
   5 -12  -5 18.2858 1.54191   2
  -4 -12   5 2.13051 0.33043  13
   4 -12  -5 3.08100 0.58812   2
   4 -12  -5 2.96558 0.31822   7
   3 -12  -5 13.6449 0.96102   7
   3 -12  -5 15.2777 1.28209   2
  -3 -12   5 11.0583 0.98463  13
   2 -12  -5 72.9907 5.14145   7
  -2 -12   5 77.5755 5.31571  13
  -2  12   5 76.7972 5.30261  13
   1  12  -5 26.6319 1.92680  13
   0 -12  -5 32.6985 2.43707  13
   0 -12  -5 31.6495 2.35418   7
   0 -12   5 35.1925 2.44849  13
   0 -12  -5 38.1710 2.88454   2
   0 -12   5 32.9426 2.36043   7
   0  12  -5 34.1728 2.44924  13
   0  12   5 35.1606 2.43483  13
  -1 -12  -5 4.85406 0.47661   7
   1 -12   5 5.79002 0.49752  13
  -1 -12  -5 5.75593 0.50585  13
   1  12   5 4.23943 0.45982  13
  -2 -12  -5 1.20743 0.54618   2
  -2 -12  -5 1.56039 0.31811  13
  -3 -12  -5 18.4846 1.46408   2
  -3 -12  -5 16.0382 1.21918  13
  -3  12  -5 15.4052 1.22374  13
   4 -12   5 1.38285 0.26628   7
  -4  12  -5 1.49567 0.25419  13
   5 -12   5 6.10765 0.49775   7
  -5 -12  -5 6.24666 0.50996  13
  -5  12  -5 5.69340 0.48480  13
   6 -12   5 7.01396 0.50630   7
  -6 -12  -5 5.94505 0.54888  13
   4 -13  -5 6.63840 0.53868   7
   4 -13  -5 7.44217 0.80681   2
  -4 -13   5 7.46258 0.56599  13
   3 -13  -5 10.8970 0.82533   7
   3 -13  -5 11.3674 1.12110   2
  -3 -13   5 12.1283 0.86451  13
   2 -13  -5 5.88458 0.47897   7
   1 -13  -5 31.1679 2.62606   2
  -1 -13   5 32.9115 2.25064  13
   1 -13  -5 31.0875 2.17509   7
   1  13  -5 31.2722 2.25071  13
   0 -13   5 15.0450 1.17528  13
   0  13  -5 16.9619 1.18370  13
   1 -13   5 2.07972 0.31253   7
  -1 -13  -5 2.55728 0.48744   2
   1 -13   5 2.48164 0.31776  13
  -1 -13  -5 2.87473 0.32895  13
  -1  13  -5 2.54144 0.31860  13
   2 -13   5 13.8969 0.96085   7
  -2  13  -5 12.6304 0.98099  13
   3 -13   5 5.57168 0.45711   7
  -3 -13  -5 6.23164 0.47535  13
  -3  13  -5 4.69623 0.45184  13
   4 -13   5 8.73106 0.61882   7
  -4  13  -5 7.80651 0.61742  13
 -12   0   6 6.42517 0.72195  12
 -11   0   6 0.23363 0.13715  12
 -11   0   6 0.04418 0.09811   1
 -10   0   6 4.77782 0.52184   1
 -10   0   6 4.54157 0.58872  12
  -9   0   6 6.96529 0.65773   1
  -9   0   6 6.65709 0.70530  12
  -8   0   6 29.6844 2.16489  12
  -8   0   6 23.2110 2.08359   1
  -7   0   6 23.6209 2.06278  10
  -6   0   6 1856.68 162.603  10
   6   0  -6 2011.20 140.644   3
  -6   0   6 1929.38 136.472   5
   5   0  -6 48.7203 3.31842   3
  -5   0   6 42.5329 3.22104   5
  -5   0   6 44.4379 3.80350  10
  -4   0   6 94.6612 7.39181  10
  -4   0   6 81.1140 6.27820   5
   2   0  -6 139.083 10.3829  14
  -2   0   6 150.107 11.7117  10
  -2   0   6 138.279 9.96535   5
   2   0  -6 132.550 10.3832  14
  -1   0   6 4.92885 0.33089   5
  -1   0   6 4.44399 0.39832  10
   1   0  -6 3.55108 0.33599  14
   1   0  -6 3.91501 0.37634  10
  -1   0   6 4.42188 0.29836   8
   0   0  -6 55.8168 4.20216  14
   0   0   6 50.1428 3.77821   8
   0   0   6 65.0445 4.16061   3
   1   0   6 3.13445 0.30298   8
   1   0   6 4.14256 0.31301   3
  -1   0  -6 4.01952 0.39704  10
   2   0   6 2113.18 154.422   3
  -3   0  -6 22.4358 1.86315  10
   3   0   6 20.9496 1.59106   3
  -4   0  -6 556.213 45.1685  10
   4   0   6 533.031 39.5888   3
  -5   0  -6 18.4288 1.71610  10
   5   0   6 19.7374 1.42136   3
  -6   0  -6 38.9868 3.33313  10
  -7   0  -6 0.72077 0.26935   2
  -7   0  -6 0.50306 0.31198  10
  -7   0  -6 0.77209 0.30068  12
  -8   0  -6 7.77906 0.71676  12
  -8   0  -6 6.85450 0.66970   1
  -9   0  -6 5.43355 0.64736  12
  -9   0  -6 6.13730 0.63563   2
  -9   0  -6 5.91101 0.53349   4
  -9   0  -6 5.37474 0.58979   1
 -10   0  -6 22.3840 1.87083   1
 -10   0  -6 25.0968 1.69408   4
 -10   0  -6 22.7739 1.96902  12
 -11   0  -6 0.55053 0.22219  12
 -11   0  -6 0.36338 0.13120   1
 -12   0  -6 41.2378 3.35659  12
 -12  -1   6 28.4552 2.41206   1
 -12  -1   6 33.2834 2.51435  12
 -11  -1   6 15.2866 1.32651  12
 -11  -1   6 15.3243 1.26342   1
 -10  -1   6 11.2672 1.03935  12
 -10  -1   6 11.6903 1.00269   1
 -10   1   6 11.4790 1.03790  12
  -9  -1   6 8.79928 0.76951   1
  -9  -1   6 8.38576 0.82461  12
  -9   1   6 8.06425 0.80631  12
  -8  -1   6 2.50571 0.37035   9
  -8  -1   6 3.42190 0.43720   1
  -8   1   6 3.38636 0.46468  12
  -7  -1   6 231.132 22.0552  10
  -7  -1   6 257.101 18.7685   5
   7   1  -6 297.745 19.5343  14
   7   1  -6 275.655 19.3361   3
   6   1  -6 2.82336 0.24407  14
  -5  -1   6 2.35252 0.29510   5
  -5  -1   6 2.46604 0.50046  10
   5   1  -6 2.47546 0.27658   3
  -3  -1   6 18.3623 1.35677   5
  -3  -1   6 19.9951 1.62270  10
  -3   1   6 17.7681 1.34872   5
   3   1  -6 19.1446 1.39146  14
  -2  -1   6 0.94383 0.28330  10
  -2  -1   6 0.76447 0.18418   5
  -2   1   6 0.47944 0.14475   5
   1  -1  -6 290.311 20.0380  14
  -1  -1   6 280.535 22.5582  10
  -1  -1   6 258.244 18.0025   8
  -1  -1   6 293.487 19.3911   5
   1   1  -6 278.094 20.0330  14
  -1   1   6 265.840 19.1997   5
  -1   1   6 236.911 18.0036   8
   0  -1   6 14.8985 1.08705   8
   0  -1  -6 15.0396 1.20259  14
   0   1  -6 16.3425 1.20700  14
   0   1   6 18.2644 1.20529   3
   0   1   6 14.1768 1.08226   8
  -1  -1  -6 43.0367 3.64587  10
   1   1   6 46.8113 3.19650   3
   1   1   6 39.1689 2.90651   8
  -2  -1  -6 6.04226 0.56567  10
   2  -1   6 5.83826 0.43737   3
   2   1   6 5.56798 0.44336   3
   2   1   6 5.16808 0.40026   8
  -3  -1  -6 296.462 22.3670  10
   3  -1   6 254.637 19.5914   3
   3   1   6 259.529 19.5987   3
   3   1   6 236.044 17.8315   8
  -3   1  -6 296.432 22.3585  10
   4   1   6 14.7849 1.11330   3
  -5  -1  -6 60.4654 5.12968  10
   5   1   6 59.2260 4.44910   3
  -5   1  -6 62.4322 5.11196  10
  -6  -1  -6 0.54076 0.30439  10
   6   1   6 0.41211 0.16301   3
  -7  -1  -6 242.204 18.8564  12
  -7  -1  -6 239.825 19.1721   2
  -7  -1  -6 238.612 18.3527   1
  -7   1  -6 239.727 16.4927   4
  -7   1  -6 231.370 19.1703   2
  -7   1  -6 249.104 18.8627  12
  -9  -1  -6 4.73346 0.56803   1
  -9  -1  -6 6.26867 0.60937   2
  -9  -1  -6 5.05554 0.61588  12
  -9  -1  -6 5.80919 0.51141   4
  -9   1  -6 5.66407 0.66264  12
  -9   1  -6 4.93877 0.55694   1
  -9   1  -6 5.45451 0.50317   4
 -10  -1  -6 10.2336 1.07308  12
 -10  -1  -6 13.4329 1.08800   2
 -10  -1  -6 10.9884 1.01235   1
 -10   1  -6 12.4345 1.13743  12
 -10   1  -6 12.2724 1.01022   1
 -11  -1  -6 9.14651 0.91377  12
 -11  -1  -6 8.74010 0.80615   1
 -11   1  -6 9.70259 1.02249  12
 -12  -1  -6 18.7957 1.75805   1
 -12  -1  -6 22.8014 1.88602  12
 -12   1  -6 25.4037 1.92670  12
 -12  -2   6 69.5909 5.79263  12
 -12  -2   6 76.4548 5.62577   1
 -11  -2   6 44.2567 3.49751   1
 -11  -2   6 45.6833 3.61234  12
 -10  -2   6 9.94883 0.92558   1
 -10  -2   6 10.9840 0.97220  12
  -9  -2   6 1.45484 0.39270   9
  -9  -2   6 1.42876 0.35609   1
  -9  -2   6 1.24632 0.42711  12
  -8  -2   6 22.4461 1.68455  12
  -8  -2   6 19.1018 1.49898   9
   8  -2  -6 18.5319 1.49219  14
  -8  -2   6 20.4844 1.62231   1
  -7  -2   6 3.60967 0.46657   1
  -7  -2   6 4.11447 0.48642  12
  -6  -2   6 16.3779 1.66019  10
  -6  -2   6 16.9625 1.35736   5
   6   2  -6 18.5516 1.39439   3
   6   2  -6 21.6095 1.38153  14
   5  -2  -6 10.5543 0.90086  14
  -5  -2   6 13.4858 1.15852  10
  -5  -2   6 12.3269 0.91444   5
   5   2  -6 12.4805 0.93151   3
  -4  -2   6 97.8358 7.28371   5
   4  -2  -6 102.161 7.57460  14
   4   2  -6 110.333 7.57968  14
   4   2  -6 98.6125 7.50557   3
  -3  -2   6 -0.2345 0.15609  10
  -3  -2   6 0.28496 0.20740   5
   3   2  -6 0.03290 0.11412  14
  -2  -2   6 1893.87 132.366   5
   2  -2  -6 1889.54 136.861  14
  -2  -2   6 1924.01 154.035  10
  -2   2   6 1678.07 122.894   8
   2   2  -6 1902.05 137.620  14
  -1  -2   6 4.13102 0.32600   5
  -1  -2   6 3.11079 0.28142   8
  -1   2   6 3.41675 0.26233   8
   0  -2   6 0.07254 0.08020   8
   0  -2  -6 -0.0162 0.04694  14
   0   2  -6 0.03333 0.05373  14
   1  -2   6 76.6831 5.12645   8
  -1  -2  -6 80.1538 6.42009  10
  -1  -2  -6 70.0924 5.69467  14
   1   2   6 80.2114 5.12703   8
   1   2   6 78.8744 5.63169   3
  -2  -2  -6 3.28723 0.43810  10
   2   2   6 3.69422 0.29524   8
  -2   2  -6 3.72281 0.28865   3
   3  -2   6 2.67946 0.24814   8
   3   2   6 2.73896 0.25677   3
   3   2   6 2.77645 0.24543   8
   4  -2   6 209.303 14.9527   8
  -4  -2  -6 245.964 18.7709  10
   4   2   6 219.012 16.4345   3
   4   2   6 229.083 14.9555   8
  -5  -2  -6 4.37724 0.71841  10
   5   2   6 5.23290 0.41483   3
  -6  -2  -6 2.21441 0.58555  10
   6   2   6 1.69264 0.21917   3
  -7  -2  -6 25.1743 2.02567   2
  -7  -2  -6 25.7772 1.99781  12
  -7  -2  -6 25.0767 1.93464   1
  -7   2  -6 24.0246 2.02549   2
  -7   2  -6 23.5391 1.74474   4
  -7   2  -6 23.6854 2.00319  12
  -8  -2  -6 1482.84 115.003  12
  -8  -2  -6 1466.27 116.962   2
  -8  -2  -6 1571.99 111.993   1
  -8   2  -6 1390.61 114.926  12
  -8   2  -6 1422.32 100.572   4
  -9  -2  -6 3.20933 0.45188   2
  -9  -2  -6 3.80495 0.47271   1
 -10  -2  -6 36.3704 2.95554  12
 -10  -2  -6 35.6358 2.85344   1
 -10  -2  -6 38.8694 2.98756   2
 -10   2  -6 34.5247 3.00566  12
 -11  -2  -6 4.18910 0.59327  12
 -11  -2  -6 4.34184 0.47436   1
 -11   2  -6 3.83760 0.84361  12
 -12  -2  -6 24.5388 1.85983   1
 -12  -2  -6 23.0086 1.96499  12
 -12   2  -6 22.8401 2.00606  12
 -12  -3   6 37.7394 2.88318  12
 -12  -3   6 33.8395 2.78548   1
 -11  -3   6 36.7373 2.87143   1
 -11  -3   6 36.6476 2.96489  12
 -10  -3   6 2.12742 0.46696  12
 -10  -3   6 2.11429 0.41592   1
  -9  -3   6 62.7299 4.80246   9
  -9  -3   6 68.2680 5.19986   1
  -9  -3   6 70.7542 5.35558  12
  -8  -3   6 9.03352 0.83079   1
  -8  -3   6 9.55840 0.87814  12
  -7  -3   6 48.8713 3.80004  12
  -7  -3   6 50.1365 3.69923   1
  -7  -3   6 44.4905 3.40940   9
   7  -3  -6 47.7082 3.51864  14
   7   3  -6 46.6534 3.52721  14
  -6  -3   6 49.5065 4.16178  10
  -6  -3   6 46.9731 3.49331   5
   6  -3  -6 51.8836 3.60934  14
   6   3  -6 50.8701 3.61846  14
   6   3  -6 44.8316 3.59587   3
  -5  -3   6 6.99448 0.73770  10
   5  -3  -6 5.53196 0.47500  14
  -5  -3   6 5.49206 0.50727   5
   5   3  -6 6.65820 0.51617   3
   4  -3  -6 43.2174 2.79947  14
  -4  -3   6 37.5195 3.19885  10
  -4  -3   6 34.7727 2.70092   5
   4   3  -6 39.0552 2.80274  14
   4   3  -6 34.4844 2.78289   3
  -3  -3   6 0.75578 0.31895  10
   3  -3  -6 0.99747 0.15111  14
  -3  -3   6 1.16601 0.21330   5
   3   3  -6 1.17233 0.20361   3
   3   3  -6 0.91693 0.17057  14
  -2  -3   6 40.0198 2.88951   5
  -2  -3   6 45.4076 3.40258  10
   2   3  -6 43.9925 3.00692  14
   2   3  -6 36.0203 2.97376   3
  -2   3   6 37.5396 2.69860   8
  -1  -3   6 132.928 8.69960   5
   1  -3  -6 124.861 9.06525  14
  -1  -3   6 116.478 8.15387   8
  -1   3   6 128.515 8.96686   3
   1   3  -6 114.300 9.06627  14
   1   3  -6 117.575 8.95901   3
  -1   3   6 126.598 8.15384   8
   0  -3   6 1.83962 0.19962   8
   0  -3   6 1.46084 0.19452  14
   0   3  -6 1.52885 0.17470   3
   0   3  -6 1.64985 0.19923  14
  -1  -3  -6 200.636 15.6508   5
   1  -3   6 252.805 16.3375  14
   1  -3   6 234.114 14.7015   8
  -1  -3  -6 198.103 16.3230  14
   1   3   6 238.140 16.1441   3
  -1   3  -6 216.278 16.1261   3
  -1   3  -6 197.068 16.3278  14
   1   3   6 236.152 14.6899   8
  -2  -3  -6 0.98129 0.17928   5
   2  -3   6 1.43136 0.19422  14
   2  -3   6 1.00977 0.18387   8
   2   3   6 1.15542 0.18175   3
   2   3   6 0.78566 0.16937   8
   3  -3   6 74.8253 5.25633   8
  -3  -3  -6 80.7280 6.60234  10
  -3  -3  -6 79.2775 5.60422   5
   3   3   6 76.7979 5.77474   3
   3   3   6 83.0061 5.26000   8
   4  -3   6 18.3307 1.33278   8
   4   3   6 20.7507 1.46437   3
   4   3   6 19.7595 1.33539   8
  -4   3  -6 19.6916 1.32701   8
  -5  -3  -6 86.1513 7.46950  10
   5   3   6 91.7575 6.51021   3
  -7  -3  -6 346.249 26.1450  12
  -7  -3  -6 335.615 25.4481   1
  -7  -3  -6 342.702 26.5898   2
  -7   3  -6 324.050 22.8633   4
  -7   3  -6 317.465 26.1487  12
  -8  -3  -6 31.4254 2.41862  12
  -8  -3  -6 28.5453 2.43709   2
  -8   3  -6 28.9666 2.46754  12
  -9  -3  -6 7.97043 0.76312   1
  -9  -3  -6 6.77752 0.78622  12
  -9  -3  -6 8.53539 0.78198   2
  -9   3  -6 9.24515 0.70157   4
 -10  -3  -6 24.7511 2.01508   2
 -10  -3  -6 25.5885 1.93099   1
 -10  -3  -6 21.8586 1.99848  12
 -11  -3  -6 8.24437 0.80946  12
 -11  -3  -6 8.41305 0.73686   1
 -11   3  -6 7.72524 1.00613  12
 -12  -3  -6 1.80649 0.49100  12
 -12  -3  -6 2.13555 0.33030   1
 -12  -4   6 3.59600 0.45820  12
 -12  -4   6 4.10479 0.42745   1
 -11  -4   6 12.0612 1.05469  12
 -11  -4   6 10.9498 0.92345   9
 -11  -4   6 12.9464 1.00912   1
 -10  -4   6 22.5165 1.70634   1
 -10  -4   6 19.6815 1.56524   9
 -10  -4   6 20.8716 1.75895  12
  -9  -4   6 5.21624 0.63376  12
  -9  -4   6 5.68882 0.60039   1
  -9  -4   6 6.27002 0.56655   9
  -8  -4   6 7.84113 0.78194  12
  -8  -4   6 7.03869 0.70665   9
  -8  -4   6 8.77270 0.74289   1
  -7  -4   6 11.4772 0.90714   9
  -7  -4   6 10.6704 0.99117  12
   7  -4  -6 10.5430 0.86533  14
  -7  -4   6 11.5013 0.96506   1
   7   4  -6 12.0709 0.88153  14
  -6  -4   6 628.826 58.3911  10
  -6  -4   6 645.012 49.6811   5
   6  -4  -6 744.779 51.7943  14
   6   4  -6 735.224 51.1996   3
   6   4  -6 765.458 51.8225  14
   4  -4  -6 60.1024 4.29350  14
  -4  -4   6 57.5156 4.87943  10
  -4  -4   6 55.5974 4.13057   5
   4   4  -6 61.0272 4.26115   3
   4   4  -6 55.5923 4.29726  14
   2  -4  -6 4.99033 0.39234  14
  -2  -4   6 4.57090 0.39896   5
  -2   4   6 4.43306 0.34723   8
   2   4  -6 4.57982 0.39606  14
   2   4  -6 3.96139 0.39634   3
  -1  -4   6 21.3817 1.48472   5
  -1   4   6 19.7268 1.52679   3
  -1   4   6 21.0902 1.38929   8
   1   4  -6 18.1475 1.52079   3
   1   4  -6 22.6158 1.54529  14
   0  -4   6 28.3282 1.85817   8
   0  -4   6 26.0161 2.05706  14
   0  -4  -6 27.0948 2.05558  14
   0   4  -6 28.7351 2.02835   3
   0   4  -6 25.9149 2.05982  14
   0   4   6 28.3940 2.03337   3
   0   4   6 29.0959 1.85645   8
  -1  -4  -6 2.59312 0.23567   5
   1  -4   6 3.17855 0.27300   8
   1  -4   6 2.78665 0.27611  14
  -1  -4  -6 2.40508 0.25665  14
  -1   4  -6 3.14663 0.23581   3
   2  -4   6 212.638 13.9820   8
   2  -4   6 219.139 15.5445  14
  -2  -4  -6 213.082 17.5153  10
  -2  -4  -6 186.168 14.8967   5
   2   4   6 221.251 15.3613   3
   2   4   6 214.030 13.9809   8
   3  -4   6 1.24612 0.20568  14
   3   4   6 0.87198 0.19437   8
   4  -4   6 258.835 17.8451  14
   4  -4   6 227.054 16.0481   8
  -4  -4  -6 234.387 20.1250  10
  -4  -4  -6 238.331 17.1127   5
   4   4   6 247.277 16.0513   8
  -4   4  -6 252.647 16.0435   8
   4   4   6 237.330 17.6343   3
  -5  -4  -6 10.8919 1.14140  10
   5  -4   6 12.9708 0.92400  14
   5   4   6 11.4709 0.90667   3
  -6  -4  -6 8.86829 1.00460  10
   6  -4   6 9.66333 0.69683  14
  -6   4  -6 7.64290 0.66030   4
   6   4   6 8.07385 0.68317   3
  -7  -4  -6 3.84340 0.51902   2
  -7   4  -6 3.68282 0.42089   4
  -7   4  -6 5.33492 0.76401  12
   8  -4   6 40.4780 3.12209  14
  -8  -4  -6 40.5895 3.25697   1
  -8  -4  -6 41.8020 3.35265  12
  -8   4  -6 44.4392 3.44896  12
  -9  -4  -6 36.3566 2.93390  12
  -9  -4  -6 38.2684 2.85506   1
  -9  -4  -6 37.8002 2.96866   2
  -9   4  -6 32.3977 3.03220  12
 -10  -4  -6 81.3064 6.00239  12
 -10  -4  -6 80.5776 5.83040   1
 -10   4  -6 68.6930 6.05030  12
  10   4   6 71.4003 4.81821  11
 -11  -4  -6 1.64742 0.32625   1
 -11  -4  -6 2.16010 0.41161   2
 -11  -4  -6 1.98076 0.42100  12
 -12  -4  -6 41.0271 3.02805   1
 -12  -4  -6 37.0852 3.13411  12
 -12  -5   6 9.77997 0.86628   1
 -12  -5   6 11.2068 0.91246  12
 -11  -5   6 4.84662 0.49814   1
 -11  -5   6 5.49089 0.54264  12
 -11  -5   6 4.60492 0.46420   9
 -10  -5   6 17.7028 1.35120   1
 -10  -5   6 15.0860 1.39701  12
  -9  -5   6 12.6180 1.05758  12
  -9  -5   6 10.7439 0.99589   1
  -8  -5   6 3.27422 0.44420   9
  -8  -5   6 3.40787 0.45894   1
  -8  -5   6 3.54325 0.50015  12
  -7  -5   6 174.019 13.7571  12
  -7  -5   6 166.579 13.3841   1
  -7  -5   6 164.344 12.3682   9
   7  -5  -6 179.748 12.8912  14
   7   5  -6 189.429 12.9016  14
   6  -5  -6 11.4520 0.92280  14
  -6  -5   6 12.4430 1.01979   1
  -5  -5   6 4.72287 0.44481   5
  -4  -5   6 37.9283 2.98473   5
  -4  -5   6 44.9378 3.54684  10
   4  -5  -6 45.9232 3.10436  14
   4   5  -6 43.9633 3.11044  14
   4   5  -6 35.9905 3.07426   3
   3  -5  -6 96.9481 6.94038  14
  -3  -5   6 91.1556 6.66024   5
  -3  -5   6 99.0706 7.84487  10
   3   5  -6 96.0640 6.86654   3
   3   5  -6 89.4421 6.94333  14
   3   5  -6 93.6117 6.25287   8
  -3   5   6 91.7312 6.23209   8
   2  -5  -6 10.9296 0.77586  14
  -2  -5   6 10.9604 0.92191  10
  -2  -5   6 9.84757 0.75492   5
   2   5  -6 9.69317 0.71603   8
   2   5  -6 8.99854 0.76616   3
  -2   5   6 8.42070 0.78534   3
   2   5  -6 9.92108 0.78063  14
  -2   5   6 10.2647 0.69710   8
  -1  -5   6 216.580 14.1117   5
   1  -5  -6 194.410 14.7078  14
   1   5  -6 189.469 13.2350   8
   1   5  -6 183.224 14.7111  14
  -1   5   6 213.907 14.5386   3
   1   5  -6 194.178 14.5331   3
  -1   5   6 206.117 13.2302   8
   0  -5  -6 24.0719 1.91171  14
   0   5   6 25.7270 1.89111   3
   0   5  -6 26.8859 1.88463   3
   0   5  -6 24.8785 1.73394   8
   0   5   6 26.5782 1.72846   8
   1  -5   6 181.968 11.5120   8
   1  -5   6 170.214 12.7956  14
  -1   5  -6 165.604 11.5105   8
   1   5   6 173.481 11.5084   8
   1   5   6 176.821 12.6413   3
   2  -5   6 14.5382 1.06289   8
   2  -5   6 17.3498 1.17732  14
   2   5   6 16.1835 1.16392   3
   2   5   6 13.7300 1.05974   8
  -2   5  -6 15.1492 1.06475   8
   3  -5   6 260.846 17.8037   8
   3  -5   6 272.907 19.7946  14
  -3  -5  -6 272.992 22.3094  10
   3   5   6 265.908 19.5606   3
   3   5   6 271.946 17.8043   8
  -3   5  -6 267.877 17.8012   8
   4  -5   6 7.75958 0.62642   8
   4  -5   6 9.81383 0.69421  14
  -4  -5  -6 8.51232 0.66765   5
   4   5   6 8.71272 0.63229   8
   4   5   6 7.87503 0.67920   3
  -4   5  -6 8.68335 0.61754   8
  -5  -5  -6 8.09339 0.88865  10
   5  -5   6 6.77819 0.64031  14
   5   5   6 8.67121 0.64070   3
  -6  -5  -6 13.9675 1.05223  13
  -6  -5  -6 14.5984 1.22121  12
  -6  -5  -6 12.4781 1.07943   9
  -6   5  -6 16.6972 1.06286  13
  -7  -5  -6 14.5076 1.18662  13
  -7  -5  -6 15.1983 1.33046  12
  -7  -5  -6 15.3216 1.19027   9
  -7  -5  -6 17.3011 1.30098   1
  -7  -5  -6 17.4615 1.39033   2
   7  -5   6 15.5584 1.22791  14
  -8  -5  -6 2.31293 0.39804  12
  -8  -5  -6 2.58391 0.38314   1
  -8  -5  -6 1.76217 0.32539   9
  -9  -5  -6 8.17764 0.81057  12
  -9  -5  -6 8.85765 0.82617   2
 -10  -5  -6 5.43891 0.63044  12
 -10  -5  -6 6.84507 0.63124   2
 -10  -5  -6 6.61877 0.58716   1
  10   5   6 4.96470 0.47926  11
 -11  -5  -6 6.77290 0.61561   1
 -11  -6   6 44.5097 3.28703   1
 -11  -6   6 39.1449 3.02802   9
 -11  -6   6 43.3676 3.38134  12
 -10  -6   6 11.9652 0.92288   1
 -10  -6   6 9.28427 0.95735  12
  -9  -6   6 1.72386 0.42834  12
  -9  -6   6 2.02498 0.39732   1
  -8  -6   6 4.01894 0.49590   1
  -8  -6   6 4.57012 0.55895  12
  -7  -6   6 8.10469 0.72297   1
  -7  -6   6 7.01995 0.69159   9
  -7  -6   6 8.51484 0.76885  12
  -6  -6   6 2.30834 0.41713  12
  -6  -6   6 2.64228 0.38045   1
   6  -6  -6 1.81564 0.28097  14
  -5  -6   6 28.2645 2.18036  12
  -5  -6   6 25.0954 1.89870  13
  -5  -6   6 25.8343 1.94955   9
  -5  -6   6 25.3317 2.11351   1
   5  -6  -6 28.6807 2.01668  14
   5   6  -6 27.4461 2.02596  14
  -4  -6   6 2.54640 0.50902  10
  -4  -6   6 2.70225 0.32489   5
   4   6  -6 3.06316 0.33359  14
   4   6  -6 2.64895 0.32384   3
  -3  -6   6 28.2411 2.04354   5
  -3  -6   6 31.4156 2.43600  10
   3  -6  -6 27.7745 2.12096  14
   3   6  -6 28.5595 2.13180  14
   3   6  -6 28.8427 1.92851   8
   3   6  -6 27.1796 2.10401   3
  -3   6   6 26.3889 1.89823   8
  -2  -6   6 60.6209 4.04012   5
   2  -6  -6 55.1999 4.20391  14
  -2   6   6 58.3855 3.78216   8
   2   6  -6 57.4400 3.79703   8
   2   6  -6 51.6823 4.20825  14
   2   6  -6 56.9568 4.15720   3
  -1  -6   6 0.72930 0.20635   5
   1   6  -6 0.51472 0.18112   3
  -1   6   6 0.55192 0.18170   8
   1   6  -6 0.68806 0.21708   8
   0  -6   6 0.08177 0.03651   5
   0   6  -6 0.24700 0.11671   8
   0   6   6 0.13219 0.09398   8
   1   6   6 61.9187 4.71259   3
   1   6   6 64.9174 4.29677   8
  -1   6  -6 66.3645 4.30275   8
   2  -6   6 5.46224 0.48463  14
  -2  -6  -6 6.04442 0.59653  10
  -2   6  -6 5.81550 0.45203   8
   2   6   6 5.32119 0.44408   8
   3  -6   6 206.195 13.7716  14
   3  -6   6 181.869 12.3835   8
  -3  -6  -6 187.803 15.5197  10
   3   6   6 164.961 13.5985   3
   3   6   6 187.767 12.3847   8
  -3   6  -6 191.549 12.3831   8
   4  -6   6 75.4547 5.11709   8
  -4  -6  -6 72.6692 6.43159  10
   4  -6   6 73.5522 5.68252  14
   4   6   6 80.6605 5.12111   8
  -4   6  -6 80.5760 5.11015   8
   4   6   6 77.2722 5.61937   3
  -5  -6  -6 15.2647 1.18254  13
   5  -6   6 17.0425 1.26722  14
  -5  -6  -6 15.6560 1.21450   9
  -5   6  -6 17.4690 1.19946  13
  -6  -6  -6 5.82206 0.48441  13
  -6  -6  -6 5.10076 0.54501   1
  -6  -6  -6 6.18890 0.51622   9
   6  -6   6 5.47833 0.51929  14
  -6  -6  -6 6.27091 0.73396   2
  -6   6  -6 5.63598 0.48922  13
  -7  -6  -6 16.3814 1.33235   1
  -7  -6  -6 16.3375 1.44100   2
  -7  -6  -6 15.7248 1.22595   9
   7  -6   6 16.5929 1.27073  14
  -7  -6  -6 16.4432 1.21217  13
  -8  -6  -6 226.813 16.2319   1
  -8  -6  -6 195.023 16.6625  12
  -8  -6  -6 214.379 16.9546   2
  -9  -6  -6 6.64726 0.63974  12
  -9  -6  -6 5.66760 0.60853   1
  -9  -6  -6 6.40326 0.67257   2
 -10  -6  -6 19.3777 1.68386   1
 -10  -6  -6 23.0795 1.76430   2
 -10  -6  -6 22.9424 1.75516  12
  10   6   6 19.3681 1.39535  11
 -11  -6  -6 29.6161 2.29018  12
 -11  -6  -6 28.4405 2.20996   1
  11   6   6 26.8004 1.82698  11
 -11  -7   6 2.81422 0.35486  12
 -10  -7   6 22.2585 1.71745   1
 -10  -7   6 21.4868 1.58806   9
 -10  -7   6 20.8874 1.77024  12
  -9  -7   6 1.88622 0.41774  12
  -9  -7   6 2.18081 0.37749   1
  -9  -7   6 2.05876 0.35392   9
  -8  -7   6 14.9341 1.26419   1
  -8  -7   6 14.2117 1.18541   9
  -8  -7   6 16.7626 1.32890  12
  -7  -7   6 5.75408 0.62125  12
  -7  -7   6 5.30065 0.56440   1
  -7  -7   6 5.87650 0.57167   9
   6  -7  -6 185.675 13.5206  14
  -6  -7   6 180.880 12.7398  13
  -6  -7   6 185.517 12.9694   9
  -6  -7   6 176.423 14.4131  12
   6   7  -6 187.690 13.5310  14
  -5  -7   6 0.96951 0.36245  12
  -5  -7   6 1.36183 0.30406   9
   5  -7  -6 0.70268 0.23450  14
  -5   7   6 0.63357 0.20655  13
  -4  -7   6 0.14044 0.06824  13
   4  -7  -6 0.25323 0.09234  14
   4  -7  -6 0.24413 0.08473   7
  -4  -7   6 0.28026 0.11413  12
  -4   7   6 0.17506 0.06158  13
   4   7  -6 0.17707 0.08903  14
   3  -7  -6 46.1708 3.62112  14
  -3  -7   6 52.4521 4.12338  10
  -3  -7   6 47.3953 3.47928   5
   3   7  -6 47.2784 3.58215   3
   3   7  -6 48.3854 3.27872   8
   3   7  -6 42.7060 3.62568  14
  -3   7   6 56.3215 3.26181   8
   2  -7  -6 355.845 24.6393  14
  -2  -7   6 323.713 23.6277   5
  -2  -7   6 359.469 27.7742  10
  -2   7   6 343.598 22.1548   8
   2   7  -6 289.890 24.3400   3
   2   7  -6 334.736 22.1714   8
  -1  -7   6 0.98256 0.22918   5
   1   7  -6 0.89176 0.23897   8
  -1   7   6 0.83678 0.20030   8
   0  -7   6 2.36580 0.27860   5
   0   7   6 2.15120 0.25579   8
   0   7  -6 1.99471 0.28113   8
   1  -7   6 4.01739 0.39965   5
  -1   7  -6 4.28018 0.38520   8
   1   7   6 4.52673 0.39467   3
   1   7   6 4.11184 0.36840   8
  -2  -7  -6 54.7161 4.70464  10
   2   7   6 57.1648 3.75371   8
   2   7   6 53.9553 4.11264   3
  -2   7  -6 58.2924 3.75737   8
  -3  -7  -6 0.14090 0.06280  13
  -3  -7  -6 0.13659 0.20027   2
   3   7   6 0.02822 0.06857   3
   3   7   6 0.09541 0.11015   8
  -3   7  -6 0.10716 0.07411  13
  -3   7  -6 0.08364 0.10684   8
   4  -7   6 10.9011 0.76125   7
  -4  -7  -6 10.7491 0.77066  13
   4  -7   6 9.49632 0.81841  14
   4   7   6 9.02904 0.74406   8
   5  -7   6 25.1206 1.79767   7
  -5  -7  -6 25.4246 1.84232  13
   5  -7   6 26.4455 1.96683  14
  -5   7  -6 26.3057 1.85351  13
   6  -7   6 21.6539 1.66242  14
  -6  -7  -6 21.1705 1.87332   2
   6  -7   6 20.2971 1.51804   7
  -6  -7  -6 21.9955 1.55617  13
  -6   7  -6 22.8697 1.56635  13
  -7  -7  -6 71.1475 5.25477   2
  -7  -7  -6 60.1091 4.54280  13
  -7  -7  -6 66.5653 5.00833   1
   7  -7   6 61.4976 4.40858   7
  -8  -7  -6 158.162 13.0620   1
  -8  -7  -6 183.198 13.6602   2
  -9  -7  -6 31.5641 2.55342   2
  -9  -7  -6 31.3210 2.44192   1
   9   7   6 30.5523 2.02672  11
 -10  -7  -6 1.37762 0.31903   1
  10   7   6 1.94622 0.26104  11
 -10  -8   6 8.34942 0.76422  12
 -10  -8   6 8.89434 0.74384   1
  -8  -8   6 12.7959 1.15155  12
  -8  -8   6 14.2703 1.04368   9
  -8  -8   6 12.5656 1.10384   1
  -7  -8   6 22.8871 1.95654  12
  -7  -8   6 24.5548 1.76348   9
  -6  -8   6 107.443 7.05058   9
  -6  -8   6 87.6057 6.90301  13
  -6  -8   6 102.126 7.82837  12
   5  -8  -6 10.6817 0.91942  14
  -5  -8   6 13.2480 0.92878   9
   5  -8  -6 11.4570 0.84980   7
  -5  -8   6 10.4247 0.86989  13
  -5  -8   6 12.3534 1.03835  12
  -5   8   6 11.1366 0.85471  13
   4  -8  -6 6.37922 0.51894   7
   4  -8  -6 5.34530 0.55049  14
  -4  -8   6 5.99401 0.53611  13
  -4  -8   6 7.21796 0.58400   9
  -4   8   6 6.56909 0.52552  13
   3  -8  -6 50.0788 3.26990  14
  -3  -8   6 42.7060 3.06916  13
  -3  -8   6 43.4567 3.11899   9
   3  -8  -6 40.1758 2.96889   7
  -3   8   6 41.7109 3.06133  13
   3   8  -6 42.5656 2.94295   8
   2  -8  -6 5.70178 0.46816   7
  -2  -8   6 5.11974 0.49445   9
  -2  -8   6 5.26460 0.48776  13
   2  -8  -6 5.80687 0.59631   2
   2   8  -6 5.58683 0.48465   8
  -2   8   6 5.76990 0.48269  13
  -2   8   6 5.89882 0.44763   8
   1  -8  -6 62.4349 5.45608   2
   1  -8  -6 63.4912 4.59614   7
  -1  -8   6 68.8038 4.75551  13
  -1   8   6 70.7591 4.74894  13
   1   8  -6 68.9826 4.54496   8
  -1   8   6 72.0585 4.53192   8
   0  -8   6 1.53864 0.25641   7
   0  -8   6 1.05743 0.28541  13
   0  -8  -6 1.95467 0.26794   7
   0   8  -6 1.24801 0.26790   8
   0   8   6 1.53441 0.26246  13
   0   8  -6 1.40080 0.28543  13
  -1  -8  -6 8.82628 0.72673   7
  -1  -8  -6 9.52123 0.75498  13
   1  -8   6 10.4778 0.73625   7
  -1  -8  -6 8.31256 0.99525   2
  -1   8  -6 9.82940 0.77442  13
   1   8   6 10.6247 0.72839   8
  -1   8  -6 10.4519 0.73555   8
  -2  -8  -6 86.7270 6.33276  13
  -2  -8  -6 79.8098 6.12826   7
   2  -8   6 93.1681 6.14598   7
  -2  -8  -6 93.0156 7.33116   2
   2   8   6 91.3736 6.33964  13
   2   8   6 96.5698 6.05474   8
  -2   8  -6 98.7043 6.05630   8
  -2   8  -6 86.1173 6.34239  13
  -3  -8  -6 186.493 12.5032  13
  -3  -8  -6 167.390 14.3863   2
   3  -8   6 178.067 12.1180   7
  -3   8  -6 187.086 11.9285   8
   3   8   6 183.903 11.9353   8
  -3   8  -6 174.641 12.5076  13
  -4  -8  -6 12.4328 0.97030  13
   4  -8   6 13.0212 0.95456   7
  -4   8  -6 13.7115 0.98533  13
   4   8   6 12.4230 0.93574   8
  -5  -8  -6 8.19445 0.64106  13
   5  -8   6 7.44836 0.64122   7
  -5   8  -6 7.96051 0.65317  13
   6  -8   6 13.6347 0.92763   7
  -6  -8  -6 11.0962 1.17758   2
  -6  -8  -6 11.6423 0.93028  13
  -6   8  -6 12.8295 0.93622  13
   7  -8   6 6.19567 0.53553   7
   8   8   6 4.74409 0.44126  11
   9   8   6 13.6263 0.93009  11
  10   8   6 3.67828 0.33650  11
  -8  -9   6 1.68377 0.31939   9
  -7  -9   6 29.4070 2.15173   9
  -6  -9   6 8.03154 0.69286   9
  -5  -9   6 4.29868 0.46418   9
  -5  -9   6 4.47584 0.42417  13
   4  -9  -6 46.8164 3.15634   7
  -4  -9   6 47.9402 3.31270   9
  -4  -9   6 43.6707 3.25239  13
  -4   9   6 45.7370 3.24395  13
   3  -9  -6 24.3552 1.67937   7
  -3  -9   6 23.5512 1.75662   9
   3  -9  -6 26.6216 2.01038   2
  -3  -9   6 22.8074 1.73528  13
   3   9  -6 22.6470 1.66857   8
  -3   9   6 23.7461 1.72615  13
  -2  -9   6 19.0892 1.37090  13
   2  -9  -6 19.3101 1.32724   7
   2  -9  -6 19.5629 1.59788   2
   2   9  -6 17.9125 1.31793   8
  -2   9   6 19.8229 1.36506  13
  -2   9   6 16.1119 1.28296   8
   1  -9  -6 110.302 7.73718   2
  -1  -9   6 94.8989 6.49870   7
  -1  -9   6 88.2236 6.70990  13
   1  -9  -6 94.0865 6.49801   7
   1   9  -6 92.8324 6.71973  13
  -1   9   6 99.7164 6.40175   8
  -1   9   6 93.7915 6.70798  13
   1   9  -6 93.8840 6.41366   8
   0  -9   6 8.09856 0.63741  13
   0  -9   6 7.24452 0.61344   7
   0  -9  -6 8.19880 0.61725   7
   0  -9  -6 6.72474 0.85705   2
   0   9   6 7.93286 0.60636   8
   0   9  -6 7.72782 0.61606   8
   0   9  -6 7.66734 0.66666  13
   1  -9   6 2.72653 0.32827   7
  -1  -9  -6 2.90129 0.35222  13
   1  -9   6 2.09780 0.32500  13
  -1  -9  -6 3.23502 0.34514   7
  -1   9  -6 2.65837 0.32479   8
  -1   9  -6 2.69334 0.38130  13
   1   9   6 2.74602 0.33649  13
   2  -9   6 211.616 14.2580   7
  -2  -9  -6 180.972 14.2361   7
  -2  -9  -6 230.517 14.7121  13
  -2  -9  -6 216.810 16.9367   2
   2   9   6 217.504 14.7128  13
  -2   9  -6 211.618 14.7183  13
  -2   9  -6 214.009 14.0371   8
   2   9   6 208.006 14.0383   8
  -3  -9  -6 45.7185 3.28031  13
   3  -9   6 54.8459 3.19591   7
  -3   9  -6 41.1304 3.12352   8
   3   9   6 48.4827 3.14552   8
   3   9   6 42.0634 2.97743  11
  -4  -9  -6 64.9119 4.29557  13
   4  -9   6 61.9427 4.17106   7
  -4   9  -6 58.3153 4.29957  13
   4   9   6 59.1436 3.90437  11
   5  -9   6 3.82671 0.39882   7
   5   9   6 3.47782 0.36440  11
  -5   9  -6 3.63778 0.39431  13
  -6  -9  -6 0.54939 0.19794   2
  -6  -9  -6 1.34915 0.28662  13
   6  -9   6 0.79462 0.27760   7
  -6   9  -6 0.85269 0.25974  13
   6   9   6 0.74415 0.27106  11
  -7  -9  -6 4.87732 0.45442  13
   7   9   6 3.57147 0.38855  11
   8  -9   6 52.4593 3.61541   7
   8   9   6 53.7312 3.40257  11
   9   9   6 1.30448 0.24149  11
   8 -10  -6 12.1427 1.05858   2
   7 -10  -6 10.6388 0.96865   2
   6 -10  -6 22.9951 1.51671   7
   6 -10  -6 23.5481 1.82987   2
  -6 -10   6 18.5699 1.55665  13
   5 -10  -6 36.2719 2.39677   7
  -5 -10   6 31.7293 2.46163  13
   5 -10  -6 36.1295 2.86061   2
  -4 -10   6 9.46627 0.84673  13
   4 -10  -6 12.2126 1.02213   2
   4 -10  -6 10.8180 0.82184   7
  -4  10   6 10.9266 0.82253  13
  -3 -10   6 7.74487 0.71383  13
   3 -10  -6 9.40299 0.69409   7
   3 -10  -6 8.68800 0.88110   2
  -3  10   6 9.33135 0.70397  13
  -2 -10   6 3.97839 0.40728  13
   2 -10  -6 3.94869 0.60676   2
   2 -10  -6 3.12160 0.37927   7
  -2  10   6 2.67415 0.37049  13
  -1 -10   6 168.339 11.6763   7
   1 -10  -6 169.282 11.6712   7
  -1 -10   6 178.308 12.0595  13
   1 -10  -6 174.090 13.8747   2
   1  10  -6 169.325 12.0626  13
  -1  10   6 178.447 12.0533  13
  -1 -10  -6 1.80142 0.33187   7
   1 -10   6 2.44669 0.31802   7
  -1 -10  -6 1.71891 0.33625  13
  -1 -10  -6 3.16185 0.75839   2
   1 -10   6 2.21704 0.32390  13
   1  10   6 2.25188 0.31430  13
  -1  10  -6 2.47329 0.34720  13
  -2 -10  -6 40.8326 2.96696  13
  -2 -10  -6 48.1904 3.48616   2
   2 -10   6 44.8476 2.88379   7
  -2 -10  -6 35.8279 2.86030   7
  -2  10  -6 40.6133 2.97180  13
   2  10   6 40.8048 2.96037  13
   3 -10   6 451.379 28.5202   7
  -3 -10  -6 366.921 33.8060   2
  -3 -10  -6 466.733 29.4296  13
   3 -10   6 402.827 33.8080   2
  -3  10  -6 430.088 29.4342  13
  -4 -10  -6 17.9444 1.45345  13
   4 -10   6 22.4004 1.42778   7
  -4 -10  -6 19.4610 1.74297   2
   4  10   6 17.5786 1.31488  11
  -4  10  -6 22.3807 1.46890  13
   5 -10   6 0.31419 0.11083   7
  -5 -10  -6 0.29788 0.19753   2
   5  10   6 0.76160 0.24497  11
  -5  10  -6 0.26878 0.08479  13
   6 -10   6 14.5676 0.96500   7
  -6 -10  -6 12.0789 1.17390   2
  -6 -10  -6 11.4891 0.96995  13
   6  10   6 13.0048 0.88815  11
  -6  10  -6 13.8001 0.96928  13
  -7 -10  -6 2.60156 0.38110  13
   7 -10   6 2.79005 0.31534   7
   7  10   6 2.24812 0.28621  11
   8 -10   6 39.0518 2.73506   7
   8  10   6 41.1840 2.57726  11
   7  11  -6 7.82425 0.56232  11
  -6 -11   6 49.7579 3.82986  13
   6 -11  -6 55.6628 3.71835   7
   6 -11  -6 58.8158 4.43767   2
   5 -11  -6 6.25283 0.52328   7
   4 -11  -6 143.611 10.0771   7
  -4 -11   6 149.055 10.4033  13
   4 -11  -6 155.241 11.9749   2
  -3 -11   6 6.02304 0.60820  13
   3 -11  -6 7.68371 0.58424   7
  -3  11   6 7.38201 0.57714  13
   2 -11  -6 191.746 13.0410   7
   2 -11  -6 185.026 15.4940   2
  -2 -11   6 202.779 13.4707  13
  -2  11   6 193.682 13.4575  13
  -1 -11   6 4.88360 0.50327  13
   1 -11  -6 5.27410 0.48936   7
   1 -11  -6 6.14212 0.83719   2
   1  11  -6 5.78251 0.50199  13
  -1  11   6 4.43387 0.46759  13
   0 -11  -6 2.55373 0.76807   2
   0 -11   6 1.59276 0.31787   7
   0 -11   6 1.61781 0.32942  13
   0 -11  -6 2.64006 0.33060   7
   0 -11  -6 2.11667 0.34360  13
   0  11  -6 1.57087 0.33152  13
   0  11   6 2.36391 0.30259  13
  -1 -11  -6 4.62772 0.47249  13
  -1 -11  -6 5.16478 0.44223   7
   1 -11   6 4.53471 0.44658  13
   1  11   6 3.76279 0.43028  13
  -2 -11  -6 13.5182 0.99570  13
  -2 -11  -6 11.1704 1.23778   2
   2 -11   6 13.3705 0.95857   7
   2  11   6 13.4871 0.98105  13
  -2  11  -6 12.6754 0.99573  13
  -4 -11  -6 9.78755 0.76793  13
  -5 -11  -6 2.84746 0.36555  13
   5 -11   6 2.44179 0.46230   2
   5 -11   6 3.62569 0.35497   7
   6 -11   6 3.44225 0.47434   2
  -6 -11  -6 4.02071 0.39646  13
   6  11   6 3.42621 0.33377  11
   7 -11   6 16.2888 1.26973   2
   7 -11   6 15.2654 1.05103   7
   7  11   6 13.1173 0.98901  11
   6 -12  -6 2.96550 0.29205   7
   6 -12  -6 3.52882 0.49494   2
   5 -12  -6 50.1666 3.30760   7
   5 -12  -6 51.4882 3.96895   2
  -5 -12   6 44.3387 3.41137  13
   4 -12  -6 6.92083 0.79212   2
   4 -12  -6 7.40060 0.54233   7
  -4 -12   6 5.74879 0.56059  13
  -3 -12   6 40.1664 2.68484  13
   3 -12  -6 33.5822 3.14139   2
   3 -12  -6 39.5178 2.59613   7
   2 -12  -6 7.43980 0.60281   7
  -1 -12   6 158.162 10.5033  13
   1 -12  -6 151.836 12.1003   2
   1 -12  -6 140.371 10.1589   7
   1  12  -6 144.956 10.5019  13
  -1  12   6 157.573 10.4923  13
   0 -12   6 12.8686 1.04657  13
   0 -12  -6 14.4648 1.04823  13
   0 -12   6 14.8997 1.01036   7
   0 -12  -6 12.9551 0.99961   7
   0  12  -6 14.6032 1.05715  13
   0  12   6 12.8305 1.02276  13
   1 -12   6 8.20560 0.66858   7
   1 -12   6 8.58608 0.69933  13
  -1 -12  -6 8.08521 0.68090   7
  -1 -12  -6 9.72594 0.71403  13
  -1  12  -6 8.10331 0.70085  13
   2 -12   6 3.66161 0.37382   7
  -2  12  -6 2.94063 0.37411  13
   3 -12   6 40.0639 2.59658   7
  -3 -12  -6 35.1018 2.66329  13
  -3  12  -6 37.8433 2.67313  13
  -4 -12  -6 4.84127 0.44957  13
   4 -12   6 5.03474 0.44183   7
  -4  12  -6 4.69461 0.44363  13
  -5 -12  -6 6.70762 0.50922  13
   5 -12   6 5.45890 0.48487   7
  -5  12  -6 5.64181 0.47590  13
   6 -12   6 3.08603 0.28983   7
  -6 -12  -6 2.26318 0.35418  13
   4 -13  -6 1.68737 0.52216   2
   3 -13  -6 15.2141 1.07158   7
  -2 -13   6 16.0913 1.24286  13
   2 -13  -6 16.1964 1.19455   7
   2 -13  -6 18.9926 1.51920   2
  -1 -13   6 14.0449 1.09093  13
   1 -13  -6 15.2452 1.34230   2
   1  13  -6 15.1164 1.09670  13
   0 -13  -6 1.76123 0.30229  13
   0 -13  -6 1.72943 0.30202   7
   0 -13   6 2.12677 0.30348  13
   1 -13   6 1.92043 0.27835   7
  -1  13  -6 1.52074 0.27559  13
  -2 -13  -6 49.9904 3.70491  13
   2 -13   6 53.7506 3.59576   7
  -2  13  -6 54.7289 3.71385  13
  -3 -13  -6 5.28505 0.44861  13
   3 -13   6 4.33498 0.41624   7
  -3  13  -6 5.07113 0.42181  13
  -4 -13  -6 29.0813 2.18241  13
   4 -13   6 32.7842 2.12157   7
  -4  13  -6 30.8722 2.17705  13
 -12   0   7 10.4339 0.98449  12
 -11   0   7 0.12690 0.12865  12
 -11   0   7 -0.0388 0.09814   1
 -10   0   7 3.40996 0.46829   1
 -10   0   7 3.98513 0.53760  12
  -9   0   7 0.22994 0.11655   1
  -9   0   7 0.15819 0.13598  12
  -8   0   7 6.94177 0.60282   1
  -8   0   7 4.87730 0.53466   9
  -6   0   7 66.5541 5.57937  10
  -5   0   7 0.61979 0.22815   5
  -5   0   7 0.93560 0.34782  10
  -3   0   7 -0.0001 0.02954   5
  -2   0   7 -0.1413 0.14690  10
   2   0  -7 -0.0558 0.03084  14
  -2   0   7 -0.0013 0.02531   5
   1   0  -7 -0.0634 0.06340  14
  -1   0   7 -0.0562 0.08566  10
  -1   0   7 -0.0367 0.05415   8
   0   0  -7 0.08005 0.16685  14
   1   0   7 0.04288 0.04660   3
   1   0   7 0.06271 0.08826   8
  -1   0  -7 -0.0130 0.12543  10
  -2   0  -7 -0.1954 0.17872  10
   2   0   7 -0.2528 0.09166   8
   3   0   7 -1.1815 0.09403   8
  -3   0  -7 -1.4265 0.20290  10
   3   0   7 -0.8993 0.16073   3
   5   0   7 1.94935 0.23536   3
  -6   0  -7 6.71197 0.78935  10
  -7   0  -7 -0.0620 0.09179   2
  -7   0  -7 0.22490 0.11301  12
  -8   0  -7 0.92063 0.38736  12
  -8   0  -7 1.48322 0.29397   4
  -8   0  -7 1.28125 0.31959   1
  -9   0  -7 1.10026 0.44565  12
  -9   0  -7 1.12839 0.32414   4
  -9   0  -7 0.82928 0.33831   1
  -9   0  -7 1.00431 0.39486   2
 -10   0  -7 14.8097 1.32491  12
 -11   0  -7 2.57196 0.42369   1
 -12  -1   7 113.761 9.68957  12
 -12  -1   7 132.003 9.42405   1
 -11  -1   7 14.1175 1.28606   1
 -11  -1   7 17.4514 1.36211  12
 -10  -1   7 15.0703 1.24931  12
 -10  -1   7 13.8012 1.19798   1
 -10   1   7 13.8164 1.23653  12
  -9  -1   7 3.36627 0.48520   9
  -9  -1   7 4.05104 0.51404   1
  -9  -1   7 4.88583 0.56525  12
  -9   1   7 4.10477 0.51694  12
  -8  -1   7 13.5603 1.11170  12
  -8   1   7 11.5074 1.09435  12
  -6  -1   7 2.11427 0.46782  10
   6  -1  -7 1.79565 0.22944   3
  -6  -1   7 1.69372 0.30106   5
   6   1  -7 1.84675 0.24222   3
  -5  -1   7 5.16242 0.47140   5
  -5  -1   7 6.01704 0.66177  10
   5   1  -7 5.60970 0.46969   3
  -4  -1   7 10.7848 0.81182   5
  -4  -1   7 11.1005 1.01788  10
  -4   1   7 9.98037 0.79749   5
   4   1  -7 9.68698 0.80293  14
  -3  -1   7 3.51934 0.31608   5
   3  -1  -7 3.54724 0.26446  14
  -3  -1   7 3.67801 0.46247  10
   3   1  -7 3.24270 0.27676  14
  -3   1   7 3.48675 0.29693   5
   3   1  -7 2.90301 0.26872  14
  -2  -1   7 4757.42 332.957   5
  -2  -1   7 5258.28 391.466  10
   2  -1  -7 4908.99 346.405  14
  -2   1   7 4107.85 311.021   8
  -2   1   7 4472.37 332.235   5
   1  -1  -7 47.4306 4.50032  10
  -1  -1   7 58.4411 3.83613   5
  -1  -1   7 54.3230 4.49660  10
   1  -1  -7 54.4350 3.99121  14
  -1  -1   7 53.3226 3.59289   8
   1   1  -7 50.4631 3.99298  14
  -1   1   7 58.6920 3.82686   5
   0  -1   7 40.8252 2.85169   8
   0  -1  -7 41.3129 3.16749  14
   0   1   7 44.8422 3.14247   3
   0   1   7 39.6623 2.84954   8
   0   1  -7 44.6322 3.17070  14
  -1  -1  -7 -0.0499 0.13440  10
  -1  -1  -7 0.05564 0.10085  14
   1  -1   7 -0.0093 0.07875   8
   1   1   7 -0.0414 0.05033   8
   1   1   7 0.32643 0.15738   3
   2  -1   7 11.4334 0.88480   3
   2   1   7 12.3936 0.88715   3
   2   1   7 11.4639 0.79949   8
   3  -1   7 20.3178 1.55767   3
   3  -1   7 20.1509 1.42870   8
   3   1   7 24.2504 1.57081   3
   3   1   7 20.4297 1.42500   8
   4  -1   7 0.99679 0.15110   3
   4   1   7 0.96123 0.17826   3
   4   1   7 0.55368 0.15823   8
  -5  -1  -7 16.2426 1.50282  10
  -6  -1  -7 39.2069 3.35118  10
  -7  -1  -7 7.45361 0.73009   1
  -7  -1  -7 9.76931 0.78140  12
  -8  -1  -7 8.79957 0.81281   1
  -8  -1  -7 8.44784 0.85867  12
  -8   1  -7 8.73633 0.87310  12
  -8   1  -7 10.7401 0.81530   1
  -9  -1  -7 8.58194 0.96921  12
  -9  -1  -7 8.73311 0.82211   4
  -9  -1  -7 11.4749 0.91999   1
  -9  -1  -7 11.5821 0.96230   2
  -9   1  -7 11.1081 1.01857  12
  -9   1  -7 11.1840 0.91020   1
 -10  -1  -7 44.0377 3.74017  12
 -10  -1  -7 50.0909 3.25925   4
 -10  -1  -7 48.4133 3.62268   1
 -10  -1  -7 48.3125 3.79009   2
 -10   1  -7 45.2646 3.77201  12
 -10   1  -7 48.7190 3.26270   4
 -10   1  -7 40.6277 3.60770   1
 -12  -1  -7 27.9415 2.29742   1
 -12  -1  -7 31.2269 2.43170  12
 -12   1  -7 28.6699 2.45318  12
 -12  -2   7 21.3327 1.66539   1
 -12  -2   7 20.3002 1.73692  12
 -11  -2   7 87.6768 6.62308   1
 -11  -2   7 84.2581 6.81207  12
 -10  -2   7 6.40508 0.64641   1
 -10  -2   7 5.85119 0.60743   9
 -10  -2   7 7.26754 0.72585  12
  -9  -2   7 7.77951 0.74959  12
  -9  -2   7 7.39755 0.70697   1
  -9  -2   7 6.34902 0.65568   9
  -8  -2   7 4.75511 0.52362   1
  -8  -2   7 3.85326 0.48184   9
  -7  -2   7 27.8134 2.13271  10
  -7  -2   7 21.4075 1.75815   9
  -7  -2   7 22.6704 1.90917   1
  -7  -2   7 25.2184 1.97424  12
   7  -2  -7 23.6891 1.78510  14
   7   2  -7 23.6375 1.81265   3
   7   2  -7 24.4641 1.79573  14
  -6  -2   7 4.68479 0.44044   5
  -5  -2   7 13.8366 1.13080   5
   5  -2  -7 16.5600 1.13640  14
  -5  -2   7 15.3094 1.39609  10
   5   2  -7 14.9306 1.14381  14
   5   2  -7 15.7342 1.16237   3
  -4  -2   7 0.04693 0.22224  10
  -4  -2   7 -0.0312 0.03573   5
   4   2  -7 -0.0450 0.04564   3
  -3  -2   7 43.6398 3.65988  10
  -3  -2   7 41.9900 3.10819   5
   3  -2  -7 43.8776 3.22473  14
   3   2  -7 45.3366 3.22825  14
   2  -2  -7 343.227 24.9746  14
  -2  -2   7 310.879 23.7234   5
  -2  -2   7 334.842 27.8269  10
   2  -2  -7 342.836 24.9746  14
   2   2  -7 345.172 24.7169  14
   1  -2  -7 18.5545 1.46327  14
  -1  -2   7 21.3410 1.41883   5
  -1  -2   7 20.6050 1.32386   8
   1   2  -7 18.6317 1.46637  14
  -1   2   7 19.3385 1.31635   8
   0  -2   7 72.6616 5.06267   8
   0  -2  -7 76.2250 5.62409  14
   0   2  -7 78.2304 5.62799  14
   0   2   7 79.0285 5.56331   3
   0   2   7 75.4970 5.06052   8
  -1  -2  -7 2.03900 0.23047  14
  -1  -2  -7 2.25703 0.26124  10
   1  -2   7 2.44487 0.22404   8
  -1   2  -7 1.85942 0.21515  14
   1   2   7 2.30975 0.20694   8
   2  -2   7 8.64077 0.67200   8
  -2  -2  -7 10.4559 0.87529  10
   2   2   7 9.62189 0.66984   8
  -3  -2  -7 97.5993 7.78873  10
   3  -2   7 83.4804 6.19856   8
   3   2   7 94.0551 6.20039   8
   3   2   7 94.3754 6.81283   3
  -5  -2  -7 45.1538 3.89304  10
   5   2   7 46.0897 3.34722   3
  -6  -2  -7 20.8108 1.85876  10
   6   2   7 20.1874 1.53005   3
  -7  -2  -7 8.32184 0.73598  12
  -7  -2  -7 6.34362 0.61403   4
  -7  -2  -7 8.57018 0.73740   2
  -7  -2  -7 6.39314 0.66966   1
  -7   2  -7 8.27876 0.77688  12
  -7   2  -7 8.67708 0.74281   2
  -7   2  -7 7.72493 0.62014   4
  -9  -2  -7 27.9271 2.10539   1
  -9  -2  -7 26.5416 2.18293   2
  -9  -2  -7 26.0297 2.17033  12
  -9   2  -7 25.0471 2.21605  12
  -9   2  -7 26.2141 1.89052   4
 -10  -2  -7 19.7580 1.66108   2
 -10  -2  -7 19.3372 1.57652   1
 -10  -2  -7 19.1685 1.65187  12
 -10   2  -7 19.5844 1.44092   4
 -11  -2  -7 1.08094 0.47581  12
 -11   2  -7 0.01993 0.25621  12
 -12  -2  -7 12.8661 1.11471  12
 -12  -2  -7 10.8262 0.98201   1
 -12  -3   7 108.261 9.25318  12
 -12  -3   7 126.547 9.00476   1
 -11  -3   7 12.0540 1.13433  12
 -11  -3   7 13.8856 1.09434   1
 -10  -3   7 0.18487 0.11443   9
 -10  -3   7 0.10633 0.13479  12
 -10  -3   7 0.06058 0.12421   1
  -9  -3   7 29.3195 2.12604   9
  -9  -3   7 26.9983 2.29013   1
  -9  -3   7 30.3649 2.37145  12
   8  -3  -7 6.60908 0.51140  14
   8   3  -7 6.25798 0.52715  14
  -7  -3   7 66.1385 4.89042   9
  -7  -3   7 68.5939 5.29686   1
   7  -3  -7 63.5101 5.06287  14
  -7  -3   7 74.1380 5.44702  12
   7   3  -7 70.7507 5.07498  14
  -6  -3   7 39.4518 3.07000   5
   6  -3  -7 47.6163 3.16790  14
  -6  -3   7 38.9535 3.66225  10
   6   3  -7 42.1071 3.16338   3
   6   3  -7 45.6728 3.17685  14
   5  -3  -7 2.23885 0.21695  14
   4  -3  -7 0.98986 0.14414  14
  -4  -3   7 0.79096 0.23728   5
   4   3  -7 0.55896 0.19822   3
   4   3  -7 0.86273 0.16931  14
  -3  -3   7 5.20746 0.53020  10
   3   3  -7 5.57090 0.42144   3
   3   3  -7 4.07500 0.39644  14
   2  -3  -7 416.647 31.2054  14
  -2  -3   7 438.882 29.8581   5
  -2  -3   7 466.958 34.6884  10
   2   3  -7 398.541 30.8023  14
  -2   3   7 389.038 27.6748   8
   2   3  -7 400.026 30.4409   3
  -1  -3   7 35.1164 2.44847   8
   1  -3  -7 37.3381 2.71771  14
  -1  -3   7 38.7781 2.61679   5
  -1   3   7 36.8871 2.44650   8
   1   3  -7 34.4996 2.71904  14
  -1   3   7 37.6820 2.70172   3
   0  -3   7 398.451 30.2834  14
   0  -3   7 417.625 27.2700   8
   0  -3  -7 410.117 30.2979  14
   0   3   7 439.188 30.5794   3
   0   3   7 438.854 27.2808   8
   0   3  -7 363.294 30.4277  14
   1  -3   7 1.27653 0.18722  14
  -1  -3  -7 1.51109 0.24647  10
  -1  -3  -7 1.03109 0.16686  14
   1  -3   7 1.21179 0.19113   8
   1   3   7 1.60620 0.19639   3
  -1   3  -7 0.98466 0.17237  14
   1   3   7 1.22508 0.17401   8
  -2  -3  -7 364.626 30.5510  10
   2  -3   7 381.843 27.1363  14
   2  -3   7 360.258 24.4019   8
   2   3   7 378.096 24.4003   8
   2   3   7 357.734 26.8096   3
   3  -3   7 41.0816 2.98925   8
  -3  -3  -7 48.9221 3.77161  10
   3   3   7 44.5235 3.28384   3
   3   3   7 44.8075 2.99121   8
   4  -3   7 31.0270 2.21668   8
  -4  -3  -7 35.0524 2.82938  10
   4   3   7 32.6252 2.43232   3
   4   3   7 33.5887 2.21760   8
   6   3   7 7.98020 0.64617   3
  -7  -3  -7 89.7022 7.90485  12
  -7  -3  -7 102.103 8.04540   2
  -7   3  -7 108.000 6.92205   4
  -7   3  -7 101.354 7.93264  12
  -8  -3  -7 21.4079 1.79277   2
  -8  -3  -7 21.9510 1.76907  12
  -8  -3  -7 19.4069 1.70947   1
  -8   3  -7 24.4665 1.55533   4
  -8   3  -7 19.6401 1.85264  12
  -9  -3  -7 19.8953 1.63924   2
  -9  -3  -7 17.9462 1.62070  12
  -9  -3  -7 20.3771 1.57645   1
  -9   3  -7 19.1456 1.42613   4
 -10  -3  -7 54.2133 4.35259  12
 -10  -3  -7 59.4237 4.41631   2
 -10  -3  -7 56.0472 4.22378   1
 -10   3  -7 47.7537 4.40878  12
 -11  -3  -7 10.9190 0.92707   1
 -12  -3  -7 5.82141 0.55395   1
 -12  -3  -7 5.58274 0.69803  12
 -12  -4   7 1.58839 0.34948  12
 -12  -4   7 2.39401 0.32924   1
 -11  -4   7 11.4120 1.06986  12
 -11  -4   7 12.3575 0.96023   9
 -11  -4   7 13.0828 1.03303   1
 -10  -4   7 3.96685 0.55233  12
 -10  -4   7 4.27883 0.51145   1
  -9  -4   7 9.98223 0.94368   9
  -9  -4   7 13.0552 1.02665   1
  -9  -4   7 12.4069 1.07634  12
  -8  -4   7 3.15396 0.46252   9
  -7  -4   7 4.20838 0.50935  12
  -7  -4   7 4.42745 0.49150   9
  -7  -4   7 4.50998 0.52061   1
  -6  -4   7 98.7639 9.08308  10
  -6  -4   7 103.686 7.68750   9
  -6  -4   7 106.317 8.55216  12
   6   4  -7 123.335 8.01214  14
   6   4  -7 109.948 7.94767   3
  -5  -4   7 106.744 9.45831  10
  -5  -4   7 114.257 8.03126   5
   5  -4  -7 115.471 8.35326  14
   5   4  -7 117.787 8.27926   3
   5   4  -7 112.116 8.35954  14
  -4  -4   7 1.08010 0.25356   5
   3  -4  -7 80.8647 5.75157  14
  -3  -4   7 76.8520 5.52480   5
  -3  -4   7 81.5551 6.50086  10
   3   4  -7 76.2355 5.75426  14
   3   4  -7 72.8257 5.18037   8
   3   4  -7 78.9735 5.69484   3
   2  -4  -7 1.18265 0.19338  14
  -2  -4   7 1.82161 0.23573   5
  -2   4   7 1.21870 0.17167   8
   2   4  -7 1.50257 0.20578   3
   1  -4  -7 0.72754 0.17847  14
  -1  -4   7 1.14334 0.19696   5
  -1   4   7 0.79519 0.16047   8
   1   4  -7 0.68672 0.16947  14
  -1   4   7 1.07118 0.24203   3
   0  -4   7 0.00319 0.08970   8
   0   4  -7 -0.0513 0.03275   3
   0   4   7 -0.1057 0.04671   3
   0   4   7 -0.0270 0.07887   8
   0   4  -7 -0.1308 0.05871  14
   1  -4   7 0.57753 0.18599  14
   1  -4   7 0.93676 0.19121   8
   1   4   7 0.79473 0.16837   8
  -1   4  -7 1.00438 0.12308   3
   2  -4   7 9.32795 0.71012  14
  -2  -4  -7 8.68198 0.66839   5
   2  -4   7 8.50421 0.64723   8
   2   4   7 9.62934 0.64446   8
   2   4   7 8.89866 0.70332   3
  -3  -4  -7 57.2150 5.18395  10
   3  -4   7 61.3212 4.13317   8
   3  -4   7 59.8337 4.58918  14
   3   4   7 67.5392 4.53847   3
   3   4   7 64.0055 4.13201   8
   4  -4   7 23.1108 1.68151   8
   4  -4   7 27.7273 1.86739  14
   4   4   7 23.7091 1.67920   8
   4   4   7 25.3342 1.84198   3
  -4   4  -7 24.1285 1.67276   8
  -5  -4  -7 6.85696 0.72353  10
   5  -4   7 5.26036 0.49111  14
   5   4   7 5.24631 0.47470   3
  -6  -4  -7 10.2090 0.98643   2
  -6  -4  -7 9.65285 0.88211   1
   6  -4   7 12.1119 0.85156  14
   6   4   7 10.5428 0.84953   3
  -6   4  -7 10.4942 0.80195   4
  -7  -4  -7 53.7502 4.98117   2
   7  -4   7 71.4080 4.59222  14
  -7  -4  -7 61.4769 4.89656  12
  -7  -4  -7 62.6654 4.76785   1
  -7   4  -7 58.8025 4.28542   4
  -7   4  -7 62.2920 4.95941  12
  -8  -4  -7 51.8317 4.10017  12
  -8  -4  -7 52.3888 3.98806   1
  -8  -4  -7 52.9030 4.16591   2
   8  -4   7 48.2381 3.82473  14
  -9  -4  -7 8.42692 0.79933   1
  -9  -4  -7 8.55657 0.82474   2
  -9  -4  -7 9.39417 0.83528  12
  -9   4  -7 8.39799 1.07266  12
 -10  -4  -7 21.8892 1.63444   2
 -10  -4  -7 22.3624 1.62836  12
 -10  -4  -7 16.1265 1.53959   1
 -10   4  -7 15.7916 1.73398  12
 -11  -4  -7 2.37011 0.50112  12
 -11  -4  -7 3.29725 0.39703   1
 -11  -4  -7 3.38239 0.45986   2
 -12  -4  -7 118.359 10.5675  12
 -12  -4  -7 150.287 10.2790   1
 -12  -5   7 34.2888 2.75544  12
 -11  -5   7 13.3736 1.18716   1
 -11  -5   7 15.7719 1.24013  12
 -10  -5   7 14.2273 1.17544   1
 -10  -5   7 13.7187 1.22141  12
 -10  -5   7 14.0275 1.09327   9
  -9  -5   7 38.6286 3.09662  12
  -9  -5   7 39.1100 3.00102   1
  -9  -5   7 37.1141 2.78077   9
  -8  -5   7 19.0656 1.46411   1
  -8  -5   7 16.5772 1.51548  12
  -7  -5   7 62.2717 4.16040   9
  -7  -5   7 50.5433 4.48228   1
   7  -5  -7 61.3265 4.30104  14
  -7  -5   7 57.0631 4.61833  12
   7   5  -7 58.6943 4.30960  14
  -6  -5   7 21.4934 1.57043   9
  -6  -5   7 21.4097 1.74354  12
  -6  -5   7 23.1863 1.69243   1
   6  -5  -7 18.8544 1.58295  14
   6   5  -7 20.4896 1.60380  14
   5  -5  -7 17.5056 1.51420  14
  -5  -5   7 19.7846 1.48371   5
  -5  -5   7 23.3274 1.83125  10
   5   5  -7 21.1092 1.52958   3
   5   5  -7 19.4813 1.53325  14
  -4  -5   7 55.3918 4.19822   5
   4  -5  -7 63.1727 4.36677  14
  -4  -5   7 59.6989 4.96092  10
   4   5  -7 59.9133 4.37205  14
   4   5  -7 56.5716 4.32700   3
  -3  -5   7 11.8942 0.99426  10
  -3  -5   7 10.5534 0.80776   5
   3   5  -7 10.7461 0.76173   8
  -3   5   7 9.74693 0.72783   8
   3   5  -7 9.60844 0.82628   3
   3   5  -7 11.4123 0.83123  14
  -2  -5   7 15.5775 1.11291   5
   2  -5  -7 15.6201 1.14698  14
  -2  -5   7 15.7499 1.32578  10
   2   5  -7 14.8942 1.13727   3
   2   5  -7 14.1214 1.14962  14
   2   5  -7 14.1567 1.04397   8
  -2   5   7 15.4490 1.02942   8
   1  -5  -7 56.4182 3.87345  14
  -1  -5   7 54.1781 3.72064   5
   1   5  -7 50.6908 3.87625  14
   1   5  -7 50.3380 3.49334   8
   1   5  -7 47.5790 3.82356   3
  -1   5   7 52.6529 3.83475   3
  -1   5   7 54.1088 3.48653   8
   0  -5  -7 25.6319 1.99483  14
   0   5   7 26.7787 1.97555   3
   0   5   7 27.6252 1.80272   8
   0   5  -7 26.9024 1.96600   3
   1  -5   7 116.369 7.54868   8
   1   5   7 112.830 8.28605   3
  -1   5  -7 112.469 7.54830   8
   1   5   7 112.985 7.54434   8
   2  -5   7 580.528 37.0784   8
   2  -5   7 557.528 41.2029  14
  -2  -5  -7 553.221 46.3985  10
   2   5   7 561.031 37.0634   8
   2   5   7 565.677 40.7157   3
  -2   5  -7 540.096 37.0483   8
   3  -5   7 3.90288 0.38472   8
  -3   5  -7 3.91499 0.37633   8
   3   5   7 4.74920 0.37953   8
   3   5   7 5.50008 0.42796   3
   4  -5   7 4.90289 0.45667  14
  -4  -5  -7 6.13697 0.65703  10
   4  -5   7 4.61651 0.41529   8
   4   5   7 5.13703 0.41208   8
   4   5   7 4.95436 0.45720   3
  -4   5  -7 5.18977 0.40450   8
   5  -5   7 0.62042 0.23965  14
  -6   5  -7 1.58747 0.29784   4
  -6   5  -7 1.13559 0.27755  13
   7  -5   7 14.4682 1.06678  14
  -7  -5  -7 15.4585 1.21912   2
  -7  -5  -7 12.8675 1.14492  12
  -7  -5  -7 12.7246 1.03699  13
  -7  -5  -7 12.0290 1.11314   1
  -8  -5  -7 8.46041 0.80216  12
  -8  -5  -7 8.97086 0.78064   1
  -8  -5  -7 8.15639 0.83268   2
  -9  -5  -7 3.98539 0.52644  12
  -9  -5  -7 4.58140 0.56264   2
  -9  -5  -7 4.80091 0.52185   1
 -10  -5  -7 17.0244 1.54774  12
 -10  -5  -7 18.7327 1.49472   1
 -10  -5  -7 19.9938 1.56505   2
  10   5   7 18.2126 1.23436  11
 -11  -5  -7 27.9528 2.33194   2
 -11  -5  -7 28.9870 2.23104   1
 -11  -6   7 45.1194 3.01309   9
 -11  -6   7 43.8871 3.26168   1
 -11  -6   7 36.9770 3.34883  12
 -10  -6   7 9.05297 0.82054  12
 -10  -6   7 7.76269 0.72437   9
 -10  -6   7 8.90953 0.77407   1
  -9  -6   7 2.75429 0.43807   9
  -9  -6   7 2.74921 0.47483  12
  -9  -6   7 3.47815 0.44353   1
  -8  -6   7 10.0187 0.87590   9
  -8  -6   7 10.6443 0.92213   1
  -8  -6   7 10.9795 0.97678  12
  -7  -6   7 26.4609 1.94264  12
   7  -6  -7 20.6097 1.76851  14
  -7  -6   7 24.1518 1.74785   9
   7   6  -7 22.6207 1.78213  14
  -6  -6   7 2.22505 0.35093   9
   6   6  -7 2.37865 0.30227  15
   5  -6  -7 51.8976 3.60500  14
  -5  -6   7 47.5181 3.75819   1
  -5  -6   7 48.9632 3.86460  12
  -5  -6   7 49.1528 3.47175   9
  -5  -6   7 45.8511 3.39702  13
   5   6  -7 43.2687 3.64830  15
   5   6  -7 52.5542 3.61889  14
   4   6  -7 0.12317 0.09480  14
  -3  -6   7 93.8276 7.55502  10
   3  -6  -7 90.8206 6.68113  14
  -3  -6   7 90.0567 6.41429   5
  -3   6   7 83.2506 5.99686   8
   3   6  -7 87.8911 6.68823  14
   3   6  -7 92.4482 6.02553   8
   3   6  -7 94.5196 6.61134   3
   2  -6  -7 370.087 26.0433  14
  -2  -6   7 385.693 29.3523  10
  -2  -6   7 346.276 24.9791   5
   2   6  -7 327.970 25.7332   3
   2   6  -7 347.291 23.4297   8
   2   6  -7 348.538 26.0484  14
  -2   6   7 350.170 23.4156   8
  -1  -6   7 32.2845 2.12285   5
   1  -6  -7 26.3594 2.19607  14
  -1   6   7 30.4525 1.98417   8
   1   6  -7 29.3458 2.17098   3
  -1   6   7 30.1712 2.18949   3
   1   6  -7 27.9935 1.99351   8
   0  -6   7 27.2163 1.85160   5
   0   6   7 22.8896 1.88983   3
   0   6   7 26.2695 1.73255   8
   0   6  -7 26.0043 1.74327   8
   1   6   7 145.079 10.2952   3
  -1   6  -7 138.649 9.37856   8
   1   6   7 139.984 9.37357   8
  -2  -6  -7 3.73594 0.45465  10
   2   6   7 3.67551 0.37465   3
   2   6   7 3.34571 0.32268   8
  -2   6  -7 3.54540 0.33531   8
   3  -6   7 274.376 17.8222   8
   3  -6   7 264.757 19.8134  14
  -3  -6  -7 250.288 22.3244  10
  -3   6  -7 282.447 17.8202   8
   3   6   7 277.869 17.8212   8
   3   6   7 263.632 19.5754   3
   4  -6   7 8.23171 0.74313  14
   4  -6   7 8.90277 0.67532   8
   4   6   7 9.73512 0.67469   8
   4   6   7 9.77976 0.75170   3
  -4   6  -7 8.92985 0.66270   8
   5  -6   7 8.00872 0.69738  14
  -5  -6  -7 8.54903 0.64894  13
  -5  -6  -7 8.38489 0.67164   9
  -5  -6  -7 8.61083 0.88056   2
  -5   6  -7 8.10596 0.66701  13
  -6  -6  -7 19.1845 1.28388   9
  -6  -6  -7 17.9471 1.24519  13
   6  -6   7 15.8403 1.33028  14
  -6  -6  -7 16.9986 1.38529   1
  -6   6  -7 15.6313 1.24903  13
  -7  -6  -7 2.51770 0.37571   1
   7  -6   7 1.81536 0.32086  14
  -8  -6  -7 89.5714 6.94876  12
  -8  -6  -7 82.3421 6.74486   1
  -8  -6  -7 91.0480 7.05787   2
  -9  -6  -7 1.27564 0.36736  12
  -9  -6  -7 1.55012 0.32703   1
  -9  -6  -7 1.78972 0.41736   2
   9   6   7 1.50730 0.31161  11
 -10  -6  -7 14.3676 1.16196   2
 -10  -6  -7 14.5709 1.11194   1
 -10  -6  -7 12.7032 1.15316  12
  10   6   7 12.0484 0.91457  11
 -11  -6  -7 7.98541 0.77835  12
 -11  -6  -7 7.81327 0.70208   1
 -11  -7   7 2.52658 0.33797  12
 -10  -7   7 1.95941 0.40325  12
 -10  -7   7 2.62719 0.35417   1
  -9  -7   7 0.23198 0.12001   9
  -9  -7   7 0.11566 0.11619   1
  -9  -7   7 0.17835 0.12692  12
  -8  -7   7 18.7059 1.50444   1
  -8  -7   7 19.5154 1.57929  12
  -8  -7   7 17.4499 1.41576   9
  -7  -7   7 4.73612 0.57040  12
  -7  -7   7 5.27037 0.52892   1
  -7  -7   7 4.76534 0.53091   9
  -6  -7   7 40.6208 3.30583  12
   6  -7  -7 39.4354 3.07371  14
  -6  -7   7 46.2529 2.98097   9
  -6  -7   7 39.7667 3.20217   1
   6   7  -7 39.6317 3.08560  14
  -5  -7   7 0.01658 0.09677   9
  -5  -7   7 -0.0366 0.11688  12
   5  -7  -7 0.03485 0.08896  14
  -4  -7   7 1.04556 0.32818  12
   4  -7  -7 0.61884 0.20643   7
  -4  -7   7 0.67988 0.23375  13
  -4  -7   7 0.78972 0.27371   9
   4   7  -7 0.57082 0.23302  14
  -4   7   7 1.08463 0.21010  13
  -3  -7   7 64.3845 4.64731  13
   3  -7  -7 71.3932 4.92430  14
  -3  -7   7 69.7026 5.58247  10
  -3  -7   7 64.5910 4.72760   5
   3   7  -7 67.9596 4.44851   8
   3   7  -7 66.4755 4.93188  14
   3   7  -7 59.9874 4.86517   3
  -2  -7   7 348.616 24.1860   5
  -2  -7   7 348.234 28.4197  10
   2  -7  -7 327.276 25.2120  14
  -2   7   7 335.900 22.6716   8
   2   7  -7 351.880 22.6924   8
  -1  -7   7 10.0805 0.75774   5
  -1   7   7 9.71159 0.70456   8
   1   7  -7 9.47459 0.72509   8
   0  -7   7 8.62752 0.64546   5
   0   7  -7 8.18400 0.62387   8
   0   7   7 8.22962 0.60596   8
   0   7   7 7.71948 0.65780   3
  -1   7  -7 8.38494 0.61683   8
   1   7   7 8.05589 0.60259   8
   1   7   7 7.81552 0.65142   3
  -2  -7  -7 20.7050 1.63580  10
   2   7   7 17.8412 1.40941   3
  -2   7  -7 18.4161 1.29227   8
   2   7   7 17.5579 1.28481   8
   3  -7   7 2.88070 0.34306   7
  -3  -7  -7 4.22795 0.62643   2
  -3   7  -7 3.19895 0.32247   8
  -3   7  -7 3.07946 0.35609  13
   3   7   7 3.28677 0.32829   8
  -4  -7  -7 56.0739 3.85744  13
  -4  -7  -7 51.4870 4.46212   2
   4  -7   7 51.3604 3.74159   7
  -4   7  -7 51.0655 3.86428  13
   4   7   7 58.5155 3.69303   8
  -4   7  -7 61.1264 3.68347   8
   5  -7   7 1.57775 0.30704  14
   5  -7   7 1.61707 0.29436   7
  -6  -7  -7 13.9431 1.34468   2
  -6  -7  -7 15.6172 1.07233  13
   6  -7   7 13.8108 1.05328   7
   6  -7   7 13.5334 1.14607  14
  -6   7  -7 15.1901 1.08246  13
  -7  -7  -7 44.2353 3.34113   1
  -7  -7  -7 44.4163 3.51970   2
  -7  -7  -7 40.2557 3.03509  13
   7  -7   7 42.7302 2.94478   7
  -9  -7  -7 10.7320 0.87949   2
  -9  -7  -7 9.16430 0.81607   1
   9   7   7 8.33302 0.67905  11
 -10  -7  -7 0.08180 0.10478   1
  10   7   7 0.21392 0.08955  11
 -10  -8   7 8.46606 0.68649   9
 -10  -8   7 8.35482 0.73734   1
 -10  -8   7 9.01482 0.76601  12
  -9  -8   7 0.20946 0.10333   9
  -9  -8   7 0.07985 0.10085   1
  -9  -8   7 0.28709 0.12046  12
  -8  -8   7 7.27345 0.66179   1
  -8  -8   7 5.76851 0.61629   9
  -8  -8   7 7.45732 0.70861  12
  -7  -8   7 8.60435 0.77720  12
  -7  -8   7 7.18332 0.70222   9
  -6  -8   7 126.751 8.68333  13
  -6  -8   7 117.701 9.82806  12
  -6  -8   7 129.458 8.85139   9
   5  -8  -7 7.80560 0.75132  14
  -5  -8   7 10.0499 0.76255   9
  -5  -8   7 8.74254 0.71243  13
  -5  -8   7 9.03967 0.85727  12
   5  -8  -7 8.84472 0.69222   7
  -5   8   7 9.84138 0.69164  13
  -4  -8   7 2.30853 0.37314   9
  -4  -8   7 2.02252 0.31909  13
   4  -8  -7 2.26185 0.30920   7
  -4   8   7 2.73924 0.29436  13
   3  -8  -7 15.4008 1.19858  14
  -3  -8   7 15.6099 1.15050   9
  -3  -8   7 14.4277 1.12505  13
   3  -8  -7 14.9231 1.08890   7
  -3   8   7 14.8318 1.11511  13
   3   8  -7 15.9812 1.09648   8
   2  -8  -7 0.12264 0.08680   7
  -2  -8   7 0.11499 0.06836  13
   2  -8  -7 0.07220 0.12065   2
  -2   8   7 0.07011 0.06220  13
  -2   8   7 0.10401 0.09430   8
   2   8  -7 0.09841 0.12790   8
   1  -8  -7 3.65182 0.47629   2
   1  -8  -7 3.59121 0.34779   7
  -1  -8   7 2.95705 0.37196  13
  -1  -8   7 3.57233 0.34405   7
  -1   8   7 3.53499 0.35119  13
   1   8  -7 3.34753 0.36285   8
   0  -8   7 10.4822 0.83017  13
   0  -8  -7 10.1563 1.00496   2
   0  -8   7 10.1973 0.79069   7
   0  -8  -7 11.6742 0.79201   7
   0   8   7 11.1813 0.81498  13
   0   8   7 10.6090 0.77792   8
   0   8  -7 10.6794 0.79434   8
   0   8  -7 10.2362 0.83358  13
  -1  -8  -7 6.47881 0.48213  13
   1  -8   7 5.64108 0.46939   7
  -1  -8  -7 6.40852 0.74200   2
   1  -8   7 4.49660 0.49273  13
   1   8   7 5.66626 0.46407   8
   1   8   7 4.86982 0.47064  13
  -1   8  -7 4.92436 0.49597  13
  -1   8  -7 5.59042 0.47050   8
  -2  -8  -7 50.7621 3.77984   2
  -2  -8  -7 44.9861 3.22380  13
   2  -8   7 44.3263 3.13199   7
  -2   8  -7 46.5969 3.23868  13
   2   8   7 43.2810 3.22576  13
   2   8   7 46.4592 3.08593   8
  -2   8  -7 44.1519 3.08534   8
   3  -8   7 58.9158 3.86361   7
  -3  -8  -7 55.9375 3.97522  13
  -3   8  -7 58.2987 3.79965   8
   3   8   7 53.0034 3.61519  11
  -3   8  -7 56.7022 3.98546  13
   3   8   7 56.6541 3.80364   8
   4  -8   7 1.22179 0.30404   7
  -4  -8  -7 1.63419 0.30335  13
   4   8   7 1.37070 0.26064   8
  -4   8  -7 1.51693 0.31848  13
  -5  -8  -7 6.54682 0.75815   2
   5  -8   7 4.87560 0.50438   7
  -5   8  -7 5.50085 0.51308  13
   6  -8   7 4.66421 0.44269   7
  -6  -8  -7 3.88348 0.41484  13
  -6  -8  -7 4.16959 0.69524   2
  -7  -8  -7 44.9955 3.80060   2
  -7  -8  -7 47.6634 3.29506  13
   7  -8   7 42.4027 3.19043   7
   7   8   7 51.3318 3.00961  11
  -8  -8  -7 8.93718 0.81470   2
   8   8   7 8.09831 0.63264  11
   9   8   7 7.32527 0.55140  11
  10   8   7 2.75080 0.27667  11
  -9  -9   7 2.95271 0.37930  12
  -8  -9   7 6.24428 0.56661   9
  -7  -9   7 66.4162 4.49780   9
  -7  -9   7 59.1907 4.98902  12
  -6  -9   7 53.7286 3.86016   9
   5  -9  -7 59.9020 4.04833   7
  -5  -9   7 63.8723 4.25776   9
  -5  -9   7 54.3669 4.16539  13
  -4  -9   7 19.1263 1.41927   9
   4  -9  -7 18.8739 1.34434   7
  -4  -9   7 20.3074 1.39152  13
  -4   9   7 17.3403 1.36675  13
   3  -9  -7 8.43635 0.71432   7
  -3  -9   7 9.11066 0.74879   9
   3  -9  -7 8.80368 0.87469   2
  -3  -9   7 10.4984 0.74762  13
   3   9  -7 8.30147 0.71456   8
  -3   9   7 9.97597 0.72796  13
   2  -9  -7 17.1500 1.19252   7
   2  -9  -7 18.0201 1.44946   2
  -2  -9   7 15.8808 1.23396  13
   2   9  -7 16.1542 1.18919   8
  -2   9   7 16.9989 1.22472  13
  -2   9   7 15.5823 1.15651   8
   1  -9  -7 2.48997 0.32153   7
  -1  -9   7 2.16487 0.28480   7
   0  -9   7 24.8755 1.69076   7
   0  -9  -7 22.5054 2.06709   2
   0  -9  -7 24.4439 1.68613   7
   0  -9   7 22.1990 1.73957  13
   0  -9  -7 25.4195 1.75004  13
   0   9   7 23.8638 1.65926   8
   0   9  -7 24.0578 1.67406   8
   0   9   7 26.0336 1.74070  13
   0   9  -7 23.1557 1.75429  13
  -1  -9  -7 13.9046 1.55139   2
   1  -9   7 16.7807 1.20675   7
   1  -9   7 16.0822 1.24688  13
  -1  -9  -7 16.5611 1.19744   7
  -1  -9  -7 19.0868 1.24761  13
   1   9   7 15.8695 1.18429   8
   1   9   7 19.0722 1.24313  13
  -1   9  -7 16.8478 1.19556   8
  -1   9  -7 16.3627 1.25038  13
   2  -9   7 198.040 12.2009   7
  -2  -9  -7 180.512 12.1808   7
  -2   9  -7 177.610 12.5873  13
   2   9   7 181.820 12.0061   8
   2   9   7 175.446 12.5782  13
  -2   9  -7 170.424 12.0021   8
   3  -9   7 11.7396 0.83881   7
  -3  -9  -7 11.9960 0.85802  13
   3   9   7 10.1364 0.76757  11
   3   9   7 10.4762 0.81757   8
  -3   9  -7 11.8893 0.87109  13
  -3   9  -7 9.49102 0.80116   8
  -4  -9  -7 20.4768 1.50190  13
   4  -9   7 20.8593 1.46807   7
   4   9   7 18.9311 1.35848  11
  -4   9  -7 22.0827 1.51760  13
   5  -9   7 25.0968 1.72263   7
  -5  -9  -7 23.7825 1.75723  13
   5   9   7 25.4685 1.60493  11
  -5   9  -7 23.3814 1.76908  13
   6  -9   7 4.42744 0.43596   7
  -6  -9  -7 3.76628 0.42760  13
   6   9   7 4.35287 0.40104  11
  -6   9  -7 4.45766 0.42465  13
   8   9   7 9.90480 0.70520  11
   9   9   7 9.85414 0.69223  11
   8 -10  -7 52.7142 4.25507   2
   7 -10  -7 26.5839 2.19960   2
   6 -10  -7 34.3974 2.36077   7
   6 -10  -7 33.8505 2.82346   2
  -6 -10   7 34.8717 2.43590  13
  -5 -10   7 19.9948 1.34092  13
   5 -10  -7 16.2448 1.29547   7
   5 -10  -7 18.6074 1.57380   2
   4 -10  -7 3.90545 0.41895   7
   4 -10  -7 3.65706 0.56334   2
  -4  10   7 4.43167 0.39245  13
   3 -10  -7 46.7517 3.84176   2
   3 -10  -7 49.4887 3.22341   7
  -3  10   7 44.8943 3.31329  13
   2 -10  -7 7.90533 0.60211   7
  -2 -10   7 6.48299 0.61266  13
   2 -10  -7 6.08244 0.81621   2
  -2  10   7 8.10661 0.60606  13
   1 -10  -7 53.7211 4.02570   2
   1 -10  -7 50.9955 3.34231   7
  -1  10   7 47.4982 3.44417  13
   1  10  -7 43.0829 3.45502  13
   0 -10   7 26.0347 1.92739  13
   0 -10   7 24.9438 1.86232   7
   0 -10  -7 28.8080 1.93061  13
   0 -10  -7 26.9117 1.86479   7
   0  10   7 28.6162 1.92411  13
   0  10  -7 24.7347 1.93367  13
   1 -10   7 0.12623 0.10461   7
  -1 -10  -7 -0.0391 0.10251   7
   1 -10   7 0.05765 0.06970  13
  -1 -10  -7 -0.2025 0.25185   2
  -1 -10  -7 -0.0880 0.09024  13
  -1  10  -7 0.02701 0.08964  13
   1  10   7 -0.0151 0.07005  13
  -2 -10  -7 6.73672 0.53865  13
   2 -10   7 5.04120 0.51203   7
  -2 -10  -7 4.57918 0.50043   7
  -2  10  -7 6.22182 0.55035  13
  -3 -10  -7 156.303 11.0401  13
   3 -10   7 153.365 10.7052   7
  -3  10  -7 165.601 11.0550  13
   4 -10   7 3.70112 0.42742   7
  -4  10  -7 4.59245 0.44609  13
  -5 -10  -7 1.55350 0.54390   2
   5  10   7 0.77113 0.25119  11
   6 -10   7 2.90380 0.35593   7
  -6 -10  -7 2.18956 0.34441  13
  -6  10  -7 3.30984 0.32387  13
  -7 -10  -7 4.88660 0.47294  13
   7 -10   7 3.98906 0.41113   7
   7  10   7 4.54817 0.38715  11
   7 -11  -7 24.9841 2.07095   2
   6 -11  -7 8.23991 0.62523   7
   5 -11  -7 6.26655 0.52478   7
   5 -11  -7 6.05160 0.71779   2
  -5 -11   7 6.47340 0.54145  13
   4 -11  -7 15.3204 1.11273   7
   3 -11  -7 19.0409 1.77515   2
  -3 -11   7 20.9473 1.49517  13
   3 -11  -7 20.3746 1.44267   7
  -3  11   7 20.7441 1.47018  13
  -2 -11   7 44.1313 2.80124  13
   2 -11  -7 34.3326 2.69411   7
  -1 -11   7 0.17401 0.08630  13
   1 -11  -7 0.36270 0.25132   2
   1 -11  -7 0.22141 0.11497   7
  -1  11   7 0.19511 0.08088  13
   1  11  -7 0.71033 0.29344  13
   0 -11   7 4.93892 0.48082  13
   0 -11  -7 4.95977 0.47119   7
   0 -11   7 5.36203 0.47729   7
   0 -11  -7 4.42269 0.49202  13
   0 -11  -7 5.64696 0.87694   2
   0  11   7 5.65065 0.47489  13
   0  11  -7 4.72645 0.49517  13
  -1 -11  -7 2.81382 0.34687   7
   1 -11   7 2.66510 0.36238   7
   1  11   7 2.66528 0.34339  13
  -2 -11  -7 5.45608 0.80766   2
  -2 -11  -7 6.77039 0.57990  13
   3 -11   7 9.38703 0.73810   7
  -3 -11  -7 9.50397 0.75914  13
  -3  11  -7 9.42221 0.76567  13
   4 -11   7 32.0345 1.99592   7
  -4 -11  -7 26.9289 2.39309   2
  -4  11  -7 26.5619 2.04176  13
   5 -11   7 3.84178 0.40253   7
   5  11   7 4.24565 0.37032  11
  -5  11  -7 3.94370 0.39506  13
   6 -11   7 3.40545 0.45150   2
   7 -11   7 34.4596 2.25286   7
   7 -11   7 30.4670 2.67087   2
   7  11   7 33.6173 2.12037  11
   6 -12  -7 3.21139 0.29977   7
   6 -12  -7 3.63064 0.50966   2
   5 -12  -7 17.4203 1.33400   2
   5 -12  -7 12.5698 1.04158   7
   3 -12  -7 8.35012 0.87974   2
   3 -12  -7 6.20127 0.56676   7
   2 -12  -7 21.9732 1.45317   7
   2 -12  -7 19.9923 1.83871   2
  -2 -12   7 19.8656 1.51161  13
   1 -12  -7 10.9603 0.82290   7
   0 -12  -7 19.9793 1.58029   7
   0 -12   7 20.3936 1.58292   7
   0 -12  -7 20.6480 1.63682  13
   0 -12  -7 24.7657 1.97343   2
   0 -12   7 26.1982 1.65429  13
   0  12  -7 23.7978 1.65196  13
   1 -12   7 6.78526 0.60829  13
  -1 -12  -7 7.61919 0.59236   7
  -1  12  -7 6.95479 0.61164  13
  -2 -12  -7 20.0228 1.90379   2
  -2 -12  -7 21.0081 1.60759  13
   2 -12   7 23.4966 1.56958   7
  -2  12  -7 24.1717 1.61997  13
   3 -12   7 11.6018 0.90126   7
  -3  12  -7 12.8369 0.92988  13
  -4 -12  -7 1.54510 0.47831   2
   4 -12   7 1.50217 0.27384   7
  -4 -12  -7 1.66352 0.30516  13
  -4  12  -7 2.09265 0.30486  13
  -5 -12  -7 9.16114 0.66583  13
   5 -12   7 8.62000 0.64461   7
  -5  12  -7 7.59688 0.64044  13
  -6 -12  -7 0.03167 0.08485  13
   6 -12   7 0.05603 0.07223   7
   4 -13  -7 4.82831 0.42559   7
   4 -13  -7 6.01907 0.66175   2
   3 -13  -7 63.7643 4.40654   7
   3 -13  -7 67.8377 5.26842   2
  -3 -13   7 63.6308 4.55387  13
  -2 -13   7 12.6912 0.89703  13
   2 -13  -7 9.95211 0.85653   7
   2 -13  -7 13.2827 1.14066   2
  -1 -13   7 18.5057 1.39104  13
   1 -13  -7 17.7416 1.33968   7
   1 -13  -7 22.1019 1.66285   2
   1  13  -7 18.4974 1.39580  13
   0 -13   7 4.45681 0.43126  13
   1 -13   7 58.3600 4.31764   7
  -1 -13  -7 63.3261 4.45798  13
  -1 -13  -7 62.3006 5.13544   2
   1 -13   7 67.5484 4.46950  13
  -1  13  -7 66.6517 4.46857  13
  -2  13  -7 23.2128 1.66908  13
  -3 -13  -7 5.89857 0.53429  13
   3 -13   7 6.73947 0.51912   7
  -3  13  -7 6.69717 0.52147  13
  -4 -13  -7 4.32276 0.39460  13
 -11   0   8 0.29018 0.13313  12
 -10   0   8 17.9131 1.52321  12
 -10   0   8 17.8833 1.46540   1
  -9   0   8 2.27037 0.42117   1
  -9   0   8 2.11765 0.45316  12
  -8   0   8 52.2957 3.92690   9
  -8   0   8 57.6101 4.26075   1
  -8   0   8 55.0367 4.38266  12
   6   0  -8 353.029 24.5511   3
  -6   0   8 332.449 27.9968  10
  -6   0   8 326.555 23.8280   5
  -5   0   8 13.8204 1.28009  10
  -5   0   8 14.9266 1.06687   5
  -4   0   8 16.6678 1.41985  10
  -4   0   8 16.0714 1.20077   5
  -3   0   8 126.651 10.1372  10
  -3   0   8 127.037 8.62706   5
   3   0  -8 112.556 8.97993  14
  -2   0   8 812.691 57.5641   8
  -2   0   8 935.594 72.8803  10
  -2   0   8 874.576 61.4367   5
   2   0  -8 855.539 64.0398  14
  -1   0   8 1.36965 0.16730   8
  -1   0   8 1.79091 0.19338   5
   1   0  -8 1.77943 0.22968  14
   0   0  -8 171.830 12.1076  14
   0   0   8 156.611 10.8860   8
  -1   0  -8 9.22182 0.76374  10
   1   0   8 9.02432 0.67552   3
  -1   0  -8 7.75878 0.66615  14
   1   0   8 8.75566 0.61056   8
   2   0   8 1667.41 120.019   8
   2   0   8 1956.68 132.177   3
   3   0   8 15.9568 1.18932   3
  -3   0  -8 16.1007 1.40016  10
   4   0   8 52.1291 3.73565   3
  -4   0  -8 57.8960 4.30044  10
   4   0   8 43.4660 3.40598   8
  -6   0  -8 49.4242 4.18169  10
  -7   0  -8 2.44811 0.34087   1
  -8   0  -8 32.2460 2.82411   2
  -8   0  -8 35.3049 2.80901  12
  -8   0  -8 36.9222 2.44679   4
  -8   0  -8 34.0442 2.70847   1
  -9   0  -8 1.32079 0.33668   4
  -9   0  -8 1.06328 0.35143   1
  -9   0  -8 1.08793 0.38868   2
  -9   0  -8 1.17525 0.46501  12
 -10   0  -8 53.3287 3.41500   4
 -10   0  -8 45.8475 3.77870   1
 -10   0  -8 46.8224 3.92621  12
 -11   0  -8 7.66930 0.87729  12
 -11   0  -8 5.78750 0.65092   1
 -12   0  -8 290.180 22.7926  12
 -12  -1   8 64.1497 4.75793   1
 -12  -1   8 59.0393 4.90078  12
 -11  -1   8 78.4974 5.71256   1
 -11  -1   8 69.5241 5.87307  12
 -10  -1   8 6.20230 0.63348   1
 -10  -1   8 6.24567 0.68133  12
  -9  -1   8 19.9393 1.63057   1
  -9  -1   8 20.6401 1.69087  12
  -9  -1   8 20.7870 1.51300   9
  -9   1   8 18.8435 1.66971  12
  -8  -1   8 35.3661 2.77305   1
  -7  -1   8 209.660 19.7302  10
  -7  -1   8 210.023 18.1461   1
  -7  -1   8 230.714 16.7955   5
  -7  -1   8 254.893 18.6640  12
   7   1  -8 254.310 17.3051   3
   7   1  -8 264.934 17.4730  14
  -6  -1   8 3.63606 0.54955  10
   6  -1  -8 3.89176 0.33532   3
  -6  -1   8 3.65905 0.38294   5
   6   1  -8 3.41519 0.29707  14
   6   1  -8 4.14118 0.36906   3
  -5  -1   8 10.5548 0.96794  10
  -5  -1   8 9.18716 0.77244   5
   5   1  -8 9.43111 0.76183  14
  -5   1   8 9.84482 0.77743   5
   5   1  -8 10.9707 0.79358   3
  -4  -1   8 2.96515 0.46559  10
   4   1  -8 2.35890 0.22464  14
  -4   1   8 2.95669 0.28894   5
   4   1  -8 2.82715 0.23167  14
  -3  -1   8 315.044 24.4324  10
   3  -1  -8 317.016 21.6735  14
  -3  -1   8 308.040 20.7948   5
   3   1  -8 262.212 21.6692  14
  -3   1   8 291.525 20.7895   5
   3   1  -8 273.682 21.6707  14
  -2  -1   8 223.936 16.7430  10
   2  -1  -8 205.710 14.8542  14
  -2  -1   8 210.928 14.2540   5
  -2  -1   8 186.071 13.3557   8
  -2   1   8 210.832 14.2476   5
  -2   1   8 172.560 13.3531   8
  -1  -1   8 59.0402 3.88204   8
  -1  -1   8 60.1712 4.14365   5
  -1  -1   8 59.0044 4.85698  10
   1  -1  -8 60.2119 4.31197  14
  -1   1   8 61.0831 4.13444   5
   1   1  -8 49.8176 4.31382  14
  -1   1   8 59.8640 3.88339   8
   0  -1  -8 1.43343 0.24985  10
   0  -1  -8 1.92534 0.26391  14
   0  -1   8 1.84718 0.24899   8
   0   1   8 1.93847 0.23531   8
   0   1  -8 1.89950 0.24677  14
   0   1   8 2.46894 0.32774   3
   1  -1   8 0.17924 0.08563   8
  -1  -1  -8 0.10424 0.11602  10
  -1  -1  -8 0.51139 0.21044  14
   1   1   8 0.18809 0.07259   8
  -1   1  -8 0.16254 0.06191  14
   1   1   8 0.40793 0.14218   3
  -2  -1  -8 9.22591 0.90606  10
   2  -1   8 10.1191 0.68111   8
  -3  -1  -8 358.104 27.4231  10
   3  -1   8 329.135 24.0322   3
   3  -1   8 313.917 21.8724   8
   3   1   8 343.766 24.0380   3
   3   1   8 307.131 21.8715   8
  -5  -1  -8 648.981 53.2996  10
   5   1   8 635.428 46.7258   3
  -6  -1  -8 15.9944 1.47493  10
  -7  -1  -8 160.455 13.9730   2
  -7  -1  -8 188.705 13.7558  12
  -7  -1  -8 179.260 12.0229   4
  -7  -1  -8 178.745 13.3796   1
  -7   1  -8 178.402 12.0230   4
  -7   1  -8 161.650 13.9736   2
  -7   1  -8 176.964 13.7519  12
  -8  -1  -8 1.85041 0.35044   4
  -8   1  -8 1.53321 0.44707  12
  -8   1  -8 1.66918 0.37010   2
  -8   1  -8 1.31501 0.31259   4
  -8   1  -8 1.74156 0.34412   1
  -9  -1  -8 31.1232 2.48521  12
  -9  -1  -8 31.4307 2.15528   4
  -9  -1  -8 29.6574 2.39174   1
  -9  -1  -8 29.0885 2.50060   2
  -9   1  -8 27.2464 2.38110   1
  -9   1  -8 32.9795 2.16559   4
  -9   1  -8 30.7861 2.50772  12
 -10  -1  -8 9.27936 0.86562   1
 -10  -1  -8 10.2798 0.94108   2
 -11  -1  -8 112.892 8.79714  12
 -11  -1  -8 110.300 8.53188   1
 -11   1  -8 110.265 8.81494  12
 -12  -1  -8 25.7809 2.16233  12
 -12  -1  -8 23.5391 2.04088   1
 -12   1  -8 28.4010 2.19763  12
 -12  -2   8 14.6150 1.40126  12
 -12  -2   8 18.4556 1.34455   1
 -11  -2   8 16.4486 1.59897  12
 -11  -2   8 21.5466 1.55005   1
 -10  -2   8 20.7075 1.69148  12
 -10  -2   8 20.6717 1.61254   1
 -10  -2   8 18.2635 1.49922   9
  -9  -2   8 16.4679 1.33190  12
  -9  -2   8 15.3442 1.27117   1
  -9  -2   8 13.6754 1.16929   9
  -8  -2   8 24.0762 1.71288   1
  -8  -2   8 19.8970 1.57497   9
  -8  -2   8 22.4043 1.77237  12
   8   2  -8 18.5077 1.57945  14
  -7  -2   8 40.5541 3.27598   1
  -7  -2   8 44.1275 3.59536  10
  -7  -2   8 38.1945 3.01614   9
  -7  -2   8 44.8120 3.37197  12
   7  -2  -8 40.2965 3.10379  14
   7   2  -8 44.4236 3.11513  14
   6  -2  -8 59.3328 4.20290  14
  -6  -2   8 52.8234 4.80378  10
  -6  -2   8 54.3180 4.06784   5
   6   2  -8 61.5199 4.19335   3
   6   2  -8 56.9790 4.20941  14
  -5  -2   8 13.1237 1.04051   5
   5  -2  -8 13.8946 1.03908  14
  -5  -2   8 12.4855 1.28591  10
   5   2  -8 15.8613 1.07179   3
   5   2  -8 14.2782 1.04756  14
  -4  -2   8 75.1009 6.67462  10
  -4  -2   8 76.9689 5.67193   5
   4  -2  -8 81.3930 5.89295  14
   4   2  -8 79.0350 5.84509   3
   4   2  -8 87.4592 5.89881  14
   3  -2  -8 8.92699 0.74081  14
  -3  -2   8 10.7120 0.90259  10
  -3  -2   8 10.5805 0.74387   5
   3   2  -8 9.22245 0.74557  14
  -2  -2   8 9481.50 681.310   5
   2  -2  -8 9589.50 709.273  14
  -2  -2   8 9425.47 799.328  10
   2   2  -8 9999.99 709.566  14
  -1  -2   8 6.52260 0.49160   8
   1  -2  -8 6.71561 0.53184  14
  -1   2   8 6.14249 0.47283   8
   1   2  -8 6.97554 0.53642  14
  -1   2   8 7.58516 0.58369   3
   0  -2   8 486.451 32.6673   8
   0  -2  -8 471.890 36.3046  14
   0   2  -8 520.618 36.7576  14
   0   2   8 479.358 32.6611   8
   0   2   8 508.698 35.9065   3
  -1  -2  -8 105.246 8.16493  14
   1  -2   8 109.272 7.34631   8
  -1  -2  -8 112.948 9.19814  10
   1   2   8 115.563 7.34569   8
  -1   2  -8 102.571 8.16662  14
   1   2   8 119.267 8.07227   3
  -2  -2  -8 79.7317 6.06549  10
   2  -2   8 64.0513 4.83330   8
   2   2   8 73.9582 4.83488   8
   2   2   8 72.6357 5.31203   3
   3   2   8 2.93987 0.29363   3
  -4  -2  -8 20.2106 1.74333  10
   4   2   8 19.1800 1.32861   8
   4   2   8 19.5958 1.46009   3
  -6  -2  -8 89.9666 7.37466  10
   6   2   8 85.7672 6.41891   3
  -7  -2  -8 1.36366 0.34654   2
  -7  -2  -8 1.00943 0.27802   1
  -7  -2  -8 1.52288 0.29256   4
  -7   2  -8 1.69641 0.27656   4
  -7   2  -8 1.58410 0.42260  12
  -8  -2  -8 86.0027 6.69992   2
  -8  -2  -8 72.5411 6.59243  12
  -8  -2  -8 80.5354 6.41500   1
  -8   2  -8 94.2056 5.77412   4
  -9  -2  -8 9.12455 0.84647  12
  -9  -2  -8 8.89942 0.78408   1
  -9  -2  -8 6.85563 0.78684   2
  -9   2  -8 8.95756 0.70754   4
 -10  -2  -8 48.1506 3.92874  12
 -10  -2  -8 49.0136 3.80440   1
 -10  -2  -8 48.4668 3.97902   2
 -10   2  -8 51.5288 3.43379   4
 -10   2  -8 47.3286 3.98711  12
 -11  -2  -8 0.06945 0.16978  12
 -11  -2  -8 0.78025 0.33620   1
 -11   2  -8 0.07312 0.25259  12
 -12  -2  -8 13.7052 1.23436  12
 -12  -2  -8 12.9174 1.10830   1
 -12   2  -8 13.6771 1.26549  12
 -11  -3   8 24.1209 1.98240  12
 -11  -3   8 22.1380 1.76355   9
 -11  -3   8 25.9206 1.92190   1
 -10  -3   8 1.21278 0.37791   1
 -10  -3   8 1.53365 0.36856   9
 -10  -3   8 1.70282 0.45370  12
  -9  -3   8 61.4855 4.88323   1
  -9  -3   8 63.2059 4.51809   9
  -9  -3   8 64.5256 5.03212  12
  -8  -3   8 14.0610 1.10342   9
  -7  -3   8 130.201 10.8703   1
   7  -3  -8 141.745 10.4502  14
  -7  -3   8 135.522 10.0451   9
  -7  -3   8 140.868 11.1731  12
   7   3  -8 160.926 10.4636  14
  -6  -3   8 14.6139 1.59204  10
   6  -3  -8 18.9214 1.29880  14
  -6  -3   8 15.0787 1.28494   5
   6   3  -8 18.6328 1.30981  14
   6   3  -8 19.0879 1.32875   3
  -5  -3   8 47.9888 3.58744   5
  -5  -3   8 46.4547 4.24275  10
   5  -3  -8 52.5272 3.71298  14
   5   3  -8 51.2355 3.69771   3
   5   3  -8 52.6028 3.71952  14
  -4  -3   8 15.2572 1.34386  10
  -4  -3   8 14.1856 1.10127   5
   4  -3  -8 15.2113 1.11557  14
   4   3  -8 14.9960 1.12083  14
   4   3  -8 14.7178 1.12974   3
  -3  -3   8 205.414 16.5924  10
   3  -3  -8 203.558 14.7136  14
  -3  -3   8 196.605 14.1219   5
   3   3  -8 193.668 14.5516   3
   3   3  -8 200.001 14.7170  14
   2  -3  -8 22.4296 1.79441  14
  -2  -3   8 26.1355 2.03688  10
  -2  -3   8 27.8353 1.73894   5
   2   3  -8 22.1462 1.79754  14
  -2   3   8 22.3173 1.60986   8
  -1  -3   8 224.425 15.2059   5
   1  -3  -8 220.429 15.8479  14
  -1  -3   8 213.399 14.2554   8
  -1   3   8 204.897 15.6734   3
   1   3  -8 209.696 15.8508  14
  -1   3   8 218.936 14.2520   8
   0  -3   8 73.4062 4.84525   8
   0  -3  -8 72.8572 5.37780  14
   0  -3   8 71.7983 5.38218  14
   0   3   8 72.1575 5.31899   3
   0   3  -8 70.5033 5.38175  14
   0   3   8 75.9725 4.84200   8
  -1  -3  -8 213.488 18.0647  14
  -1  -3  -8 234.228 20.3532  10
   1  -3   8 258.584 16.2552   8
   1  -3   8 248.999 18.0732  14
  -1   3  -8 223.272 18.0700  14
   1   3   8 280.622 17.8602   3
   1   3   8 259.362 16.2528   8
   2  -3   8 37.0113 2.56246   8
   2  -3   8 38.9810 2.84445  14
  -2  -3  -8 39.3742 3.21053  10
   2   3   8 36.5929 2.81032   3
   2   3   8 39.7046 2.56175   8
   3  -3   8 82.7015 5.77275   8
  -3  -3  -8 91.8806 7.24677  10
   3   3   8 90.5263 5.77325   8
   3   3   8 82.3701 6.33907   3
   4  -3   8 1.58238 0.24078   8
   4   3   8 2.06596 0.24506   3
  -5  -3  -8 6.26069 0.75538  10
   5   3   8 5.12936 0.49170   3
  -6  -3  -8 34.7470 2.98366  10
   6   3   8 33.5754 2.52820   3
  -7  -3  -8 162.939 10.5320   4
  -7  -3  -8 157.859 12.0413  12
  -7  -3  -8 129.669 12.2361   2
  -7  -3  -8 156.370 11.7171   1
  -7   3  -8 149.893 12.0588  12
  -7   3  -8 161.458 10.5330   4
  -8  -3  -8 4.38175 0.52424  12
  -8   3  -8 5.20080 0.80421  12
  -8   3  -8 4.05498 0.45210   4
  -9  -3  -8 9.10439 0.93180   2
  -9  -3  -8 9.75403 0.89487   1
  -9  -3  -8 10.5148 0.94367  12
  -9   3  -8 9.89132 1.14846  12
  -9   3  -8 11.2421 0.83616   4
 -10  -3  -8 14.5435 1.21379  12
 -10  -3  -8 12.8161 1.20108   2
 -10  -3  -8 12.2542 1.13151   1
 -10   3  -8 14.9529 1.40779  12
 -11  -3  -8 34.3735 2.65780   1
 -11  -3  -8 35.9603 2.78593   2
 -11  -3  -8 33.1367 2.75782  12
 -11   3  -8 32.0336 2.82932  12
 -12  -3  -8 9.62334 0.80820   1
 -12  -3  -8 8.90047 0.92207  12
 -12  -4   8 2.58815 0.40185  12
 -12  -4   8 3.73301 0.38738   1
 -11  -4   8 9.09545 0.81930  12
 -11  -4   8 9.12744 0.78398   1
 -11  -4   8 8.05747 0.72778   9
 -10  -4   8 8.15346 0.72479   9
 -10  -4   8 8.66114 0.81888  12
 -10  -4   8 7.87320 0.76612   1
  -9  -4   8 15.2480 1.29717   1
  -9  -4   8 13.5018 1.19814   9
  -9  -4   8 17.9665 1.36704  12
  -8  -4   8 33.4694 2.57674   1
  -8  -4   8 32.2116 2.39198   9
   8  -4  -8 30.1380 2.42947  14
  -8  -4   8 33.4568 2.66234  12
   8   4  -8 34.1569 2.44558  14
  -7  -4   8 17.6535 1.44780  12
  -7  -4   8 16.3956 1.30470   9
   7  -4  -8 16.4053 1.28941  14
  -7  -4   8 17.4768 1.40717   1
   7   4  -8 17.5696 1.30584  14
  -6  -4   8 19.8141 1.49231   9
  -6  -4   8 18.3794 1.83009  10
  -6  -4   8 19.8965 1.66543  12
   6  -4  -8 20.5628 1.50673  14
   6   4  -8 21.5584 1.52542  14
  -5  -4   8 80.2875 5.91933   5
  -5  -4   8 77.2621 6.97533  10
   5  -4  -8 84.0623 6.14779  14
   5   4  -8 89.7293 6.15797  14
   5   4  -8 85.0667 6.10189   3
  -4  -4   8 56.4735 4.69022  10
  -4  -4   8 54.5933 3.97329   5
   4  -4  -8 54.1333 4.12458  14
   4   4  -8 59.7324 4.09885   3
   4   4  -8 54.0634 4.13026  14
  -3  -4   8 25.9153 1.96073  10
  -3  -4   8 24.2221 1.65595   5
   3  -4  -8 21.9149 1.70524  14
   3   4  -8 21.8519 1.71088  14
  -3   4   8 20.2416 1.52413   8
   3   4  -8 23.1494 1.70154   3
  -2  -4   8 12.7305 0.88879   5
   2   4  -8 11.5836 0.91273  14
  -2   4   8 11.6240 0.81097   8
   2   4  -8 11.4745 0.90520   3
  -1  -4   8 -0.0341 0.03046   5
  -1   4   8 0.09744 0.07491   8
   1   4  -8 -0.0109 0.03930   3
   1   4  -8 0.07696 0.06629  14
  -1   4   8 -0.0476 0.05357   3
   0  -4  -8 2.05940 0.22374  14
   0  -4   8 2.14113 0.23389   8
   0   4   8 2.29809 0.21385   8
   0   4   8 1.74718 0.21926   3
   0   4  -8 2.00529 0.20829   3
   0   4  -8 1.74777 0.22123  14
   1  -4   8 13.7902 1.02420  14
  -1  -4  -8 11.7902 1.01391  14
   1  -4   8 13.9104 0.93191   8
   1   4   8 13.8775 0.92259   8
   1   4   8 14.0338 1.01366   3
  -1   4  -8 12.8790 0.98803   3
   2  -4   8 981.390 62.7466   8
  -2  -4  -8 895.780 78.5229  10
   2  -4   8 967.698 69.7452  14
   2   4   8 947.350 62.7422   8
   2   4   8 942.839 70.1282   3
  -3  -4  -8 21.9724 1.74851  10
   3  -4   8 19.2274 1.37466   8
   3  -4   8 20.2791 1.52353  14
   3   4   8 20.0234 1.36980   8
   3   4   8 19.2399 1.50296   3
   4  -4   8 32.1306 2.26093   8
  -4  -4  -8 34.5016 2.86257  10
   4  -4   8 29.7639 2.50519  14
   4   4   8 35.2443 2.26083   8
   4   4   8 36.6438 2.48074   3
  -4   4  -8 33.2037 2.25193   8
  -5  -4  -8 1.22966 0.54436  10
   6  -4   8 79.0264 5.58392  14
  -6  -4  -8 73.1555 5.78854   1
  -6   4  -8 76.6462 6.00347  12
  -6   4  -8 72.4233 5.20483   4
   7  -4   8 42.7768 3.21302  14
  -7  -4  -8 41.0046 3.33954   1
  -7  -4  -8 43.0711 3.43800  12
  -7  -4  -8 41.8656 3.02714  13
  -7  -4  -8 39.7469 3.50190   2
  -7   4  -8 49.5396 3.01697   4
   8  -4   8 236.218 17.5239  14
  -8  -4  -8 224.433 18.9819   2
  -8  -4  -8 265.063 18.1781   1
  -8  -4  -8 236.937 18.6679  12
  -8   4  -8 223.049 18.7056  12
  -8   4  -8 239.790 16.3302   4
  -9  -4  -8 4.12966 0.50967   1
  -9  -4  -8 4.65003 0.57671   2
   9   4   8 4.35304 0.41858  11
 -10  -4  -8 3.04307 0.42468   1
 -10  -4  -8 2.26638 0.48025  12
 -10   4  -8 3.45975 0.77225  12
 -11  -4  -8 10.2062 0.84850   1
 -11  -4  -8 9.38982 0.90021   2
 -12  -4  -8 242.486 18.5176   1
 -11  -5   8 55.0818 3.95230   1
 -11  -5   8 49.6114 3.64613   9
 -11  -5   8 48.1735 4.05839  12
 -10  -5   8 7.54463 0.72498   1
 -10  -5   8 8.10368 0.76905  12
 -10  -5   8 7.22308 0.68462   9
  -9  -5   8 23.8754 1.88562   1
  -9  -5   8 20.8315 1.94670  12
  -9  -5   8 25.7106 1.76120   9
   7  -5  -8 40.0159 3.14794  14
  -7  -5   8 43.8064 3.06583   9
  -7  -5   8 39.6583 3.30331   1
  -7  -5   8 42.3179 3.40559  12
   7   5  -8 45.9846 3.16831  14
  -6  -5   8 11.4917 0.93326   9
  -6  -5   8 13.0932 1.03881  12
  -6  -5   8 10.4798 0.99794   1
   6  -5  -8 11.8845 0.90227  14
   6   5  -8 11.2191 0.92476  14
   5  -5  -8 3.57880 0.35099  14
  -5  -5   8 4.04801 0.40819   5
  -5  -5   8 3.63353 0.65328  10
   5   5  -8 3.57803 0.38093  14
   5   5  -8 4.17411 0.38861   3
  -4  -5   8 28.3308 2.37789  10
  -4  -5   8 26.0853 1.99403   5
   4  -5  -8 28.3970 2.06082  14
   4   5  -8 28.5332 2.07056  14
   4   5  -8 26.5195 2.05470   3
  -3  -5   8 13.3606 0.88000   5
   3  -5  -8 10.8478 0.88952  14
   3   5  -8 10.9509 0.89706  14
  -3   5   8 10.4194 0.78545   8
   3   5  -8 11.6333 0.82279   8
   3   5  -8 12.2524 0.89700   3
   1  -5  -8 1.94093 0.21562  14
  -1  -5   8 1.59614 0.24287   5
   1   5  -8 1.51896 0.20586   3
   1   5  -8 1.50888 0.22528  14
  -1   5   8 1.60565 0.19769   8
  -1   5   8 1.01482 0.29447   3
   0  -5  -8 9.72068 0.70958  14
   0   5   8 8.38135 0.69887   3
   0   5  -8 8.45644 0.68557   3
   0   5   8 9.71392 0.64683   8
   1  -5   8 41.1334 2.74039   8
   1   5   8 41.4959 3.00203   3
   1   5   8 39.9389 2.73373   8
  -2  -5  -8 339.467 31.0436  10
   2  -5   8 388.072 24.7891   8
   2  -5   8 418.705 27.5646  14
   2   5   8 363.231 27.2309   3
  -2   5  -8 372.692 24.7847   8
   2   5   8 363.969 24.7823   8
   3  -5   8 22.6451 1.55659   8
   3  -5   8 22.3216 1.72130  14
  -3  -5  -8 19.7800 1.96064  10
   3   5   8 23.0915 1.54997   8
  -3   5  -8 22.5348 1.55137   8
   3   5   8 26.3077 1.70887   3
   4  -5   8 24.9362 1.72636  14
   4  -5   8 22.1611 1.55623   8
  -4  -5  -8 20.6267 1.98233  10
  -4   5  -8 24.5952 1.54783   8
   4   5   8 21.3529 1.70234   3
   4   5   8 22.6948 1.55049   8
  -5  -5  -8 2.62724 0.51534  10
   5  -5   8 2.72507 0.32817  14
   5   5   8 2.12461 0.33550   3
  -6  -5  -8 0.01522 0.16894   2
  -7  -5  -8 127.733 9.39184   1
  -7  -5  -8 116.112 9.63885  12
   7  -5   8 122.486 9.05217  14
  -7  -5  -8 126.185 8.53704  13
  -7   5  -8 122.787 8.44131   4
  -7   5  -8 118.972 9.70411  12
  -8  -5  -8 6.15665 0.68015  12
  -8  -5  -8 7.78729 0.66578   1
  -8  -5  -8 6.67373 0.72652   2
  -9  -5  -8 7.57190 0.80507  12
  -9  -5  -8 9.37726 0.78221   1
  -9  -5  -8 8.06955 0.83932   2
   9   5   8 9.00701 0.65068  11
 -10  -5  -8 9.36874 0.81191   1
 -10  -5  -8 9.78208 0.86499   2
 -10  -5  -8 10.1038 0.87173  12
  10   5   8 7.95486 0.66989  11
 -11  -5  -8 46.8456 3.60864   1
 -11  -5  -8 42.5658 3.72174  12
 -11  -5  -8 50.4031 3.77569   2
 -11  -6   8 7.13328 0.57711   1
 -11  -6   8 5.10649 0.59681  12
 -10  -6   8 13.5369 1.16788  12
 -10  -6   8 14.4432 1.12463   1
 -10  -6   8 12.0783 1.03434   9
  -9  -6   8 2.23425 0.38176   1
  -9  -6   8 2.19725 0.43715  12
  -9  -6   8 1.86716 0.41022   9
  -8  -6   8 5.73164 0.63913  12
  -8  -6   8 5.43244 0.58166   1
  -7  -6   8 63.3655 4.50895   9
  -7  -6   8 70.3569 5.02138  12
  -7  -6   8 66.8353 4.87255   1
   7  -6  -8 57.4535 4.67662  14
   7   6  -8 56.8059 4.68078  14
   6  -6  -8 27.6477 2.06237  14
  -6  -6   8 26.3976 2.17724   1
  -6  -6   8 27.2153 2.00931   9
  -6  -6   8 28.6498 2.24677  12
   6   6  -8 26.4616 2.09382  15
   6   6  -8 28.1693 2.07794  14
  -5  -6   8 23.3311 1.70691  13
  -5  -6   8 22.8804 1.96104  12
   5  -6  -8 26.5553 1.81218  14
  -5  -6   8 23.4546 1.75820   9
   5   6  -8 21.4582 1.82465  15
   5   6  -8 26.2828 1.82913  14
  -4  -6   8 4.70704 0.45422   5
   4  -6  -8 5.26678 0.43582  14
   4   6  -8 4.32929 0.44949   3
   4   6  -8 4.94864 0.45884  14
   3  -6  -8 9.98446 0.71704  14
  -3  -6   8 9.09486 0.87473  10
  -3  -6   8 8.16281 0.70387   5
   3   6  -8 9.75225 0.72888  14
   3   6  -8 7.68136 0.66109   8
   2  -6  -8 699.663 51.1585  14
  -2  -6   8 715.881 49.0648   5
  -2  -6   8 728.750 57.6316  10
   2   6  -8 640.654 51.1538  14
   2   6  -8 675.444 46.0046   8
  -2   6   8 726.540 46.1761   8
   2   6  -8 679.270 50.5450   3
   1  -6  -8 2.28270 0.25598  14
  -1  -6   8 1.78229 0.27957   5
   1   6  -8 1.74040 0.22940   3
   1   6  -8 1.68795 0.26351   8
  -1   6   8 1.95544 0.22340   8
   0  -6   8 180.254 12.6499   5
   0   6  -8 177.222 11.8691   8
   0   6   8 175.870 13.0297   3
   0   6   8 182.188 11.8616   8
  -1   6  -8 149.892 9.90166   8
   1   6   8 150.769 9.89539   8
   1   6   8 146.707 10.8678   3
   2  -6   8 54.0040 3.42948   8
  -2  -6  -8 47.8975 4.28615  10
  -2   6  -8 50.5587 3.42404   8
   2   6   8 51.1096 3.42066   8
   2   6   8 52.0085 3.75571   3
   3  -6   8 82.7956 5.50136   8
   3  -6   8 92.4655 6.11594  14
   3   6   8 74.3593 6.03198   3
   3   6   8 80.5517 5.49570   8
  -3   6  -8 82.2784 5.49602   8
   4  -6   8 9.34209 0.66119   8
   4  -6   8 7.43659 0.71660  14
  -4  -6  -8 8.18786 0.90072  10
   4   6   8 8.80689 0.64237   8
  -4   6  -8 9.44840 0.64033   8
  -5  -6  -8 21.2513 2.07219   2
  -5  -6  -8 24.2719 1.75227  13
   5  -6   8 25.6885 1.87151  14
   5   6   8 26.6350 1.69079   8
  -5   6  -8 24.8940 1.77028  13
   6  -6   8 38.8392 2.95848  14
  -6  -6  -8 39.4999 2.77951  13
  -6  -6  -8 43.8694 3.07283   1
  -6  -6  -8 33.5797 3.23825   2
  -6   6  -8 41.0573 2.78784  13
  -7  -6  -8 18.7800 1.42699   1
  -7  -6  -8 17.0770 1.54270   2
  -7  -6  -8 16.6092 1.30518  13
  -8  -6  -8 19.2763 1.71268   1
  -8  -6  -8 23.5499 1.82431   2
  -9  -6  -8 13.8353 1.27996  12
  -9  -6  -8 13.0314 1.29369   2
  -9  -6  -8 16.6453 1.23515   1
   9   6   8 16.1669 1.02380  11
 -10  -6  -8 30.1359 2.58668  12
 -10  -6  -8 32.1382 2.50638   1
 -10  -6  -8 33.4324 2.61950   2
  10   6   8 32.3177 2.07565  11
  11   6   8 5.11384 0.41237  11
 -10  -7   8 0.06064 0.11287  12
 -10  -7   8 -0.0399 0.09889   1
 -10  -7   8 0.01807 0.10091   9
  -9  -7   8 0.02596 0.12227  12
  -9  -7   8 0.04434 0.11145   9
  -9  -7   8 0.08893 0.11858   1
  -8  -7   8 12.9568 1.12625   9
  -8  -7   8 13.7547 1.19011   1
  -8  -7   8 16.2430 1.26367  12
  -7  -7   8 6.56107 0.67177  12
  -7  -7   8 5.90918 0.62166   1
  -7  -7   8 6.90137 0.62875   9
  -6  -7   8 21.7812 1.85247  12
  -6  -7   8 22.8710 1.66622   9
   6  -7  -8 22.1948 1.69616  14
  -6  -7   8 21.8289 1.59525  13
   6   7  -8 22.8131 1.71632  14
  -5  -7   8 -0.0098 0.12214  12
  -5  -7   8 0.10002 0.10215   9
  -5  -7   8 -0.0805 0.06491  13
   5   7  -8 -0.0959 0.08576  14
  -4  -7   8 1.49415 0.34231  12
  -4  -7   8 1.53182 0.30195   9
   4  -7  -8 0.93821 0.24371  14
  -4  -7   8 1.79101 0.26122  13
   4  -7  -8 1.42038 0.24193   7
  -4   7   8 1.44887 0.23040  13
   4   7  -8 1.28849 0.26917  14
   3  -7  -8 57.1925 4.01032  14
  -3  -7   8 57.7623 4.56287  10
  -3  -7   8 50.0059 3.78570  13
   3   7  -8 56.8303 3.62968   8
   3   7  -8 49.9708 4.01642  14
  -3   7   8 51.5136 3.77708  13
   3   7  -8 54.2542 3.96863   3
   2  -7  -8 47.6551 3.34085  14
  -2  -7   8 46.2829 3.78515  10
  -2  -7   8 43.4078 3.21238   5
  -2   7   8 43.4208 3.00175   8
   2   7  -8 43.4010 3.02327   8
  -1  -7   8 8.03966 0.61846   5
  -1   7   8 7.57143 0.56781   8
   1   7  -8 7.29841 0.59265   8
   0  -7   8 7.21519 0.56901   5
   0   7  -8 7.01908 0.54861   8
   0   7   8 6.58269 0.57611   3
   0   7   8 6.85079 0.52835   8
  -1  -7  -8 28.1156 2.67487  10
   1   7   8 32.2953 2.13705   8
  -1   7  -8 31.4453 2.14439   8
   1   7   8 34.4022 2.34254   3
  -2  -7  -8 40.7372 4.02736  10
  -2   7  -8 49.9400 3.22708   8
   2   7   8 52.9628 3.53573   3
   2   7   8 48.2305 3.22008   8
   3  -7   8 55.7094 3.98124   7
  -3  -7  -8 59.1131 4.75821   2
  -3  -7  -8 59.2981 4.10481  13
  -3   7  -8 63.7400 3.92615   8
  -3   7  -8 53.1663 4.11024  13
   3   7   8 60.1826 3.92279   8
   4  -7   8 20.6251 1.52460   7
  -4  -7  -8 21.4989 1.56331  13
   4   7   8 21.0193 1.49721   8
  -4   7  -8 21.8710 1.57502  13
  -4   7  -8 23.5063 1.49572   8
   5  -7   8 44.1591 3.12787   7
   5  -7   8 43.3449 3.42419  14
  -5  -7  -8 49.4457 3.21862  13
  -5  -7  -8 42.5424 3.74258   2
  -5   7  -8 45.7472 3.22895  13
   5   7   8 48.7317 3.08634   8
  -6  -7  -8 42.0415 2.70531  13
   6  -7   8 31.7909 2.62320   7
   6  -7   8 37.0665 2.88091  14
  -6   7  -8 41.9528 2.71471  13
  -7  -7  -8 7.79104 0.71081   1
  -8  -7  -8 16.2366 1.46509   2
  -8  -7  -8 16.3110 1.37134   1
   8   7   8 17.8887 1.14854  11
  -9  -7  -8 6.20181 0.64633   2
  -9  -7  -8 6.70651 0.60169   1
   9   7   8 5.48195 0.49148  11
 -10  -7  -8 1.46969 0.31517   2
  10   7   8 1.22007 0.25406  11
 -10  -8   8 16.8554 1.49399  12
 -10  -8   8 18.4686 1.34651   9
 -10  -8   8 19.3991 1.45720   1
  -9  -8   8 1.10803 0.36413  12
  -9  -8   8 0.68556 0.29453   9
  -8  -8   8 33.1642 2.52892   1
  -8  -8   8 30.6994 2.60622  12
  -8  -8   8 32.4985 2.35102   9
  -7  -8   8 41.5126 2.87360   9
  -7  -8   8 37.4909 3.18219  12
  -6  -8   8 4.26637 0.52493  12
  -5  -8   8 1.88841 0.29498  13
  -5  -8   8 2.25929 0.36911   9
  -4  -8   8 9.24697 0.88932  12
   4  -8  -8 10.4526 0.73966   7
  -4  -8   8 10.1134 0.79724   9
   4  -8  -8 8.99864 0.79219  14
  -4  -8   8 8.76251 0.75676  13
  -4   8   8 10.5379 0.74069  13
  -3  -8   8 4.17289 0.43006   9
   3  -8  -8 3.50692 0.42936  14
   3  -8  -8 4.67951 0.40797   7
  -3  -8   8 4.23086 0.41405  13
  -3   8   8 4.19861 0.39986  13
   3   8  -8 4.56715 0.41705   8
  -2  -8   8 4.78305 0.45927  13
   2  -8  -8 5.48146 0.45485   7
   2  -8  -8 5.12676 0.56549   2
   2   8  -8 5.07329 0.46234   8
  -2   8   8 5.29767 0.44726  13
  -2   8   8 5.16001 0.42094   8
  -1  -8   8 3.21121 0.36203  13
   1  -8  -8 2.74446 0.32912   7
  -1  -8   8 2.87176 0.31693   7
  -1   8   8 3.05498 0.31444  13
   1   8  -8 2.98533 0.34613   8
  -1   8   8 2.65765 0.29192   8
   0  -8  -8 57.8419 4.90025   2
   0  -8  -8 61.9395 4.11239   7
   0  -8   8 62.7131 4.11988   7
   0  -8   8 56.3125 4.25237  13
   0   8   8 63.7883 4.05251   8
   0   8   8 62.1143 4.24493  13
   0   8  -8 61.4267 4.06421   8
   0   8  -8 57.7248 4.25648  13
   1  -8   8 58.0480 4.47233  13
  -1  -8  -8 62.5394 4.32285   7
  -1  -8  -8 66.5453 4.46743  13
   1  -8   8 67.0436 4.33767   7
   1   8   8 64.3265 4.46625  13
  -1   8  -8 61.4642 4.47720  13
  -1   8  -8 65.7339 4.27498   8
   1   8   8 63.7130 4.26411   8
   2  -8   8 12.9516 0.94652   7
  -2  -8  -8 14.2502 0.93757   7
   2   8   8 12.1403 0.92089   8
  -2   8  -8 13.0631 0.98475  13
  -2   8  -8 12.7235 0.93158   8
   2   8   8 12.0435 0.95769  13
   3  -8   8 11.4518 0.89966   7
  -3  -8  -8 13.6979 0.92271  13
  -3   8  -8 11.1562 0.87601   8
   3   8   8 11.8777 0.83198  11
  -3   8  -8 12.9328 0.93653  13
   3   8   8 11.3418 0.87473   8
   4  -8   8 2.24172 0.37555   7
   4   8   8 2.69569 0.33669   8
  -4   8  -8 2.50266 0.35694  13
   4   8   8 2.92337 0.31915  11
  -5  -8  -8 39.3178 2.81888  13
   5  -8   8 38.8126 2.75097   7
  -5   8  -8 38.5221 2.82918  13
   5   8   8 41.6909 2.72397   8
   5   8   8 41.1305 2.57836  11
  -6  -8  -8 3.67486 0.38694  13
  -6  -8  -8 2.25374 0.64867   2
   6  -8   8 3.55284 0.40485   7
  -6   8  -8 3.66463 0.40008  13
   6   8   8 3.23450 0.37642  11
  -7  -8  -8 128.977 9.18329  13
   7  -8   8 134.296 8.90512   7
   8  -8   8 2.37734 0.32443   7
  -8  -8  -8 2.72497 0.46649   2
  -9  -8  -8 10.2938 0.99197   2
   9   8   8 12.4947 0.79548  11
  10   8   8 18.4187 1.20839  11
  -9  -9   8 4.68143 0.48044  12
   9  -9  -8 3.83524 0.47223   2
  -8  -9   8 32.3410 2.40396   9
  -8  -9   8 33.8990 2.67028  12
  -7  -9   8 16.8636 1.45559  12
  -7  -9   8 17.5669 1.30996   9
  -6  -9   8 143.774 9.14728   9
   6  -9  -8 121.465 8.69442   7
  -6  -9   8 124.461 8.96997  13
  -6  -9   8 125.480 10.1528  12
  -5  -9   8 25.8000 2.03791   9
   5  -9  -8 28.8747 1.93325   7
  -5  -9   8 28.6483 1.99346  13
  -4  -9   8 4.45295 0.43327   9
   4  -9  -8 3.16101 0.39051   7
   4  -9  -8 2.88753 0.51711   2
  -4   9   8 4.18547 0.37373  13
   3  -9  -8 7.78988 0.56437   7
   3  -9  -8 6.18862 0.70096   2
  -3   9   8 5.85431 0.54387  13
   2  -9  -8 1.33822 0.43491   2
  -2   9   8 0.73833 0.25326  13
  -1  -9   8 11.3971 1.00266  13
   1  -9  -8 15.5655 1.24459   2
  -1  -9   8 12.7080 0.96491   7
   1  -9  -8 15.3092 0.97999   7
  -1   9   8 12.7986 0.95115   8
   1   9  -8 12.8284 0.97732   8
   1   9  -8 11.4359 1.02459  13
  -1   9   8 14.4124 1.00023  13
   0  -9   8 15.4439 1.19967  13
   0  -9  -8 14.3475 1.46915   2
   0  -9   8 16.4718 1.16109   7
   0  -9  -8 15.5081 1.15631   7
   0   9  -8 18.4190 1.21562  13
   0   9   8 16.2234 1.18684  13
   0   9   8 16.1318 1.13494   8
   0   9  -8 15.8331 1.15530   8
  -1  -9  -8 41.1998 2.85288   7
  -1  -9  -8 41.7327 2.94857  13
  -1  -9  -8 41.2409 3.46842   2
   1  -9   8 36.6661 2.94998  13
   1  -9   8 44.4323 2.86681   7
  -1   9  -8 40.4393 2.95998  13
   1   9   8 42.5292 2.94602  13
  -1   9  -8 42.8916 2.82773   8
   1   9   8 43.3499 2.81780   8
  -2  -9  -8 648.550 40.1060  13
  -2  -9  -8 586.548 46.0843   2
   2  -9   8 608.423 38.8624   7
  -2  -9  -8 486.735 38.8376   7
   2   9   8 602.516 40.1026  13
   2   9   8 545.051 38.2463   8
  -2   9  -8 557.250 38.2487   8
  -2   9  -8 585.687 40.1117  13
   3  -9   8 3.51881 0.38828   7
   3   9   8 2.79373 0.34868  11
   3   9   8 3.70578 0.37014   8
  -3   9  -8 3.42244 0.35396   8
  -3   9  -8 3.36422 0.42060  13
   4  -9   8 20.3498 1.49131   7
  -4  -9  -8 23.0966 1.82382   2
   4   9   8 20.1031 1.38152  11
  -4   9  -8 20.2183 1.53607  13
  -5  -9  -8 2.62361 0.34725  13
   5   9   8 2.09609 0.31154  11
  -6  -9  -8 2.65425 0.37083  13
   6  -9   8 3.30976 0.37727   7
  -6  -9  -8 2.05218 0.58212   2
   6   9   8 2.84498 0.33859  11
  -6   9  -8 2.99680 0.34950  13
   7  -9   8 0.12639 0.10183   7
  -7  -9  -8 0.94058 0.42163   2
  -7  -9  -8 0.11403 0.09643  13
   7   9   8 0.11158 0.09850  11
  -8  -9  -8 8.05416 0.68106   2
   8  -9   8 6.15429 0.55034   7
   8   9   8 6.56416 0.53119  11
   9   9   8 21.3823 1.39864  11
   8 -10  -8 22.8129 1.88898   2
   7 -10  -8 140.969 11.2851   2
  -6 -10   8 17.6760 1.26141  13
   6 -10  -8 18.1111 1.48358   2
   6 -10  -8 16.0464 1.22074   7
   5 -10  -8 1.39579 0.44432   2
   5 -10  -8 1.10026 0.27437   7
   4 -10  -8 0.38867 0.16504   2
   4 -10  -8 0.20450 0.11554   7
   3 -10  -8 136.285 11.1539   2
   3 -10  -8 134.981 9.39280   7
  -3 -10   8 145.708 9.70793  13
  -3  10   8 139.083 9.68724  13
   2 -10  -8 20.0739 1.38227   7
  -2 -10   8 17.2073 1.42221  13
   2 -10  -8 21.2077 1.71327   2
  -2  10   8 18.9968 1.40825  13
   1 -10  -8 110.123 7.16169   7
  -1 -10   8 110.119 7.40291  13
   1 -10  -8 97.3713 8.52448   2
  -1  10   8 108.375 7.38830  13
   1  10  -8 102.602 7.40403  13
   0 -10   8 40.9569 2.71729   7
   0 -10  -8 36.9328 3.29932   2
   0 -10  -8 41.4906 2.71219   7
   0 -10   8 36.9368 2.80093  13
   0  10  -8 38.2201 2.81375  13
   0  10   8 41.5733 2.79583  13
   1 -10   8 -0.0258 0.07331  13
  -1 -10  -8 0.08919 0.09107  13
  -1 -10  -8 0.20460 0.10781   7
   1 -10   8 0.05159 0.10494   7
  -1 -10  -8 -0.0459 0.23921   2
  -1  10  -8 -0.0232 0.09356  13
   1  10   8 0.03437 0.07016  13
  -2 -10  -8 35.8560 2.73427   2
   2 -10   8 34.1618 2.24529   7
  -2 -10  -8 27.6449 2.22056   7
  -2 -10  -8 34.2473 2.31130  13
   2  10   8 32.2079 2.29929  13
  -2  10  -8 29.2646 2.31356  13
  -3 -10  -8 237.519 16.6864  13
  -3 -10  -8 234.163 19.1876   2
   3 -10   8 248.178 16.1815   7
  -3  10  -8 239.641 16.6998  13
   4 -10   8 16.4700 1.10503   7
  -4 -10  -8 14.7702 1.11827  13
  -4 -10  -8 13.9574 1.37458   2
   4  10   8 14.4149 1.00618  11
  -4  10  -8 15.0170 1.12728  13
   5 -10   8 16.5711 1.18380   7
  -5 -10  -8 16.2102 1.20910  13
  -5  10  -8 15.7226 1.20834  13
   5  10   8 16.6488 1.09701  11
  -6 -10  -8 4.38941 0.46696  13
   6 -10   8 5.20440 0.45430   7
   6  10   8 5.17061 0.41822  11
  -6  10  -8 4.59790 0.43389  13
  -7 -10  -8 24.0220 1.71267  13
   7 -10   8 23.4427 1.65472   7
   7  10   8 23.6131 1.54791  11
   8  10   8 2.00011 0.26911  11
   7 -11  -8 12.6982 1.11654   2
   6 -11  -8 16.6988 1.18908   7
   6 -11  -8 17.2020 1.46646   2
   5 -11  -8 6.95309 0.75851   2
   5 -11  -8 6.91553 0.56160   7
   4 -11  -8 29.7755 2.48791   2
  -4 -11   8 30.5409 2.12613  13
   4 -11  -8 28.7618 2.05851   7
   3 -11  -8 13.8373 1.01006   7
   3 -11  -8 13.4925 1.27919   2
  -3 -11   8 13.7350 1.04502  13
  -2 -11   8 18.9148 1.57851  13
   2 -11  -8 22.4665 1.91683   2
   2 -11  -8 23.9433 1.53152   7
  -2  11   8 21.1577 1.56266  13
   0 -11   8 0.69601 0.27952   7
   0 -11  -8 1.22415 0.32849  13
   0 -11   8 0.26792 0.09492  13
   0 -11  -8 0.46423 0.26018   2
   0  11  -8 0.27216 0.10244  13
   1 -11   8 12.3481 0.89627   7
  -1 -11  -8 11.3439 0.89599   7
  -1 -11  -8 13.6430 0.94893  13
   1 -11   8 11.4669 0.92783  13
  -1  11  -8 10.8423 0.94024  13
   2 -11   8 28.6786 1.98489   7
  -2 -11  -8 29.4520 2.04795  13
  -2 -11  -8 29.0769 2.41109   2
  -2  11  -8 26.4427 2.05195  13
  -3 -11  -8 2.56866 0.37871  13
   3 -11   8 3.08222 0.36646   7
  -3  11  -8 3.32931 0.40299  13
   4 -11   8 46.0384 2.82510   7
  -4 -11  -8 36.3738 2.88805  13
  -4 -11  -8 38.8633 3.35988   2
  -4  11  -8 42.3029 2.90240  13
   5 -11   8 0.89926 0.27472   7
  -5  11  -8 0.91604 0.25379  13
   6 -11   8 32.2970 2.11263   7
  -6 -11  -8 30.5433 2.17556  13
  -6  11  -8 27.3102 2.15350  13
   6  11   8 31.9946 1.97935  11
   6 -12  -8 1.93740 0.44532   2
  -5 -12   8 3.80471 0.37341  13
   5 -12  -8 3.47540 0.34457   7
   5 -12  -8 4.29424 0.58707   2
   4 -12  -8 0.07588 0.09484   7
   4 -12  -8 -0.1069 0.18228   2
  -4 -12   8 -0.0583 0.07622  13
  -3 -12   8 4.97503 0.47150  13
   3 -12  -8 5.53421 0.45824   7
   3 -12  -8 4.52963 0.75488   2
   2 -12  -8 44.6355 3.07354   7
   2 -12  -8 45.3518 3.72178   2
  -1 -12   8 15.7458 1.04794  13
   1 -12  -8 11.3207 0.98135   7
   1 -12  -8 13.8616 1.33224   2
   1  12  -8 13.4675 1.04589  13
   0 -12  -8 1.94820 0.32206   7
   0 -12   8 2.17093 0.33780  13
  -1 -12  -8 24.9209 1.65815  13
   1 -12   8 23.9745 1.66660  13
   1 -12   8 20.9016 1.60234   7
  -1 -12  -8 25.9730 1.98011   2
  -1 -12  -8 19.4645 1.59350   7
  -1  12  -8 22.0787 1.66208  13
  -2  12  -8 4.08803 0.43396  13
   3 -12   8 6.79882 0.54912   7
  -3  12  -8 6.43950 0.56353  13
  -4 -12  -8 6.29281 0.69010   2
  -5 -12  -8 12.5896 0.96147  13
   5 -12   8 13.5707 0.93443   7
  -5  12  -8 12.5183 0.94563  13
   6 -12   8 -0.0017 0.07008   7
   4 -13  -8 15.9836 1.28678   2
  -4 -13   8 12.5723 1.04525  13
   4 -13  -8 14.8495 1.01190   7
   3 -13  -8 5.43593 0.44944   7
  -2 -13   8 23.0595 1.74944  13
   2 -13  -8 23.1455 1.68757   7
   2 -13  -8 27.3004 2.06877   2
   1 -13  -8 8.20016 0.57563   7
  -1 -13   8 6.73548 0.59727  13
   1  13  -8 7.03303 0.60210  13
   0 -13  -8 43.5044 3.47347   7
   0 -13  -8 57.0343 4.16157   2
   0 -13   8 54.8388 3.60613  13
   0  13  -8 49.3021 3.60371  13
   1 -13   8 16.1676 1.22348   7
  -1 -13  -8 18.5241 1.26805  13
  -2 -13  -8 156.490 13.1077   2
   2 -13   8 160.385 11.0542   7
  -2 -13  -8 166.718 11.4087  13
  -2  13  -8 172.257 11.4173  13
   3 -13   8 1.54329 0.24560   7
  -3 -13  -8 1.25736 0.26658  13
 -11   0   9 0.04472 0.11872  12
 -10   0   9 2.15109 0.44382  12
 -10   0   9 2.63686 0.41470   1
  -9   0   9 -0.0023 0.12528   1
  -9   0   9 -0.0508 0.12726  12
  -9   0   9 0.03277 0.11781   9
  -6   0   9 0.67125 0.23493   5
  -4   0   9 0.86168 0.28647  10
  -3   0   9 -0.1203 0.12207  10
   3   0  -9 -0.1040 0.03321  14
  -3   0   9 -0.0909 0.03065   5
  -2   0   9 -0.1410 0.02746   5
  -2   0   9 -0.2621 0.05873   8
  -2   0   9 -0.2675 0.12540  10
   1   0  -9 -0.0298 0.09145  14
  -1   0   9 -0.0592 0.02800   5
  -1   0   9 -0.1091 0.06450   8
   0   0  -9 0.38061 0.17590  14
  -1   0  -9 -0.1655 0.06313  14
  -1   0  -9 -0.0239 0.11273  10
   1   0   9 -0.1748 0.05768   3
  -2   0  -9 -0.3420 0.17190  10
   2   0   9 -0.3121 0.09844   8
   2   0   9 -0.2363 0.04332   3
  -3   0  -9 0.03112 0.20360  10
   3   0   9 -0.1438 0.04285   3
   3   0   9 -0.0684 0.10098   8
  -5   0  -9 -0.1686 0.22553  10
  -6   0  -9 10.3999 1.03148  10
  -7   0  -9 0.84544 0.33598  12
  -7   0  -9 0.10875 0.09786   1
  -8   0  -9 6.23552 0.68721   2
  -8   0  -9 7.94167 0.74539  12
  -9   0  -9 1.18780 0.51323  12
  -9   0  -9 0.10938 0.11331   1
 -10   0  -9 8.98620 0.82782   1
 -11   0  -9 3.42820 0.49362   4
 -11   0  -9 4.23788 0.52574   1
 -12  -1   9 112.967 10.2914  12
 -12  -1   9 148.390 10.0207   1
 -11  -1   9 12.0664 1.19759  12
 -11  -1   9 15.6146 1.16520   1
 -10  -1   9 2.01291 0.38990   1
 -10  -1   9 1.77068 0.45028  12
 -10  -1   9 2.37918 0.42639   9
  -9  -1   9 5.26832 0.56678   1
  -9  -1   9 5.93311 0.56056   9
  -9  -1   9 4.10947 0.61345  12
  -8  -1   9 245.419 17.2668   9
  -8  -1   9 255.046 19.2048  12
  -8  -1   9 242.725 18.6881   1
  -8   1   9 234.354 17.2577   9
  -7  -1   9 7.49040 0.82379  10
  -7  -1   9 8.65764 0.72672   1
  -7  -1   9 8.38603 0.75196  12
   7   1  -9 6.56041 0.63461   3
  -6  -1   9 0.57742 0.25031   5
   6  -1  -9 0.39976 0.15498   3
  -6  -1   9 0.66044 0.24283  10
   6   1  -9 0.69241 0.11836  14
   6   1  -9 0.70060 0.21366   3
  -5  -1   9 2.25139 0.31008   5
   4  -1  -9 3.63560 0.27865  14
  -4  -1   9 3.26415 0.34708   5
   4   1  -9 3.85042 0.30058  14
  -4   1   9 3.02585 0.32823   5
   3  -1  -9 117.494 8.57168  14
  -3  -1   9 114.663 9.67733  10
  -3  -1   9 121.256 8.23628   5
   3   1  -9 111.229 8.57447  14
  -3   1   9 117.314 8.22978   5
  -2  -1   9 390.466 27.5530   8
  -2  -1   9 433.352 29.4980   5
   2  -1  -9 434.681 30.6629  14
  -2  -1   9 444.344 34.5259  10
   2   1  -9 395.459 30.6550  14
  -2   1   9 400.517 29.3929   5
  -1  -1   9 59.0158 3.88621   8
   1  -1  -9 55.0303 4.31472  14
  -1  -1   9 58.8301 4.85922  10
  -1   1   9 60.3268 4.13800   5
  -1   1   9 59.3497 3.88503   8
   0  -1  -9 6.69075 0.83296  10
   0  -1  -9 7.95886 0.76206  14
   0  -1   9 7.89179 0.68703   8
   0   1   9 8.44146 0.68899   8
   0   1   9 8.78781 0.78017   3
   0   1  -9 8.25968 0.75384  14
   1  -1   9 0.60572 0.17111   8
  -1  -1  -9 1.04575 0.21651  14
  -1  -1  -9 0.58096 0.21829  10
  -1   1  -9 0.68968 0.18045  14
   1   1   9 1.08826 0.19123   3
   1   1   9 0.89093 0.16474   8
   2  -1   9 356.034 24.0332   8
   2  -1   9 336.268 26.3971   3
  -2  -1  -9 404.069 30.1013  10
   2   1   9 386.876 26.3977   3
   2   1   9 327.889 24.0264   8
   4  -1   9 3.20364 0.28755   8
  -4  -1  -9 3.20938 0.54098  10
   4   1   9 3.27415 0.28805   8
  -6  -1  -9 18.3829 1.66746  10
  -7  -1  -9 18.3050 1.51691   4
  -7  -1  -9 23.6865 1.69949   1
  -7   1  -9 19.4706 1.68742   1
  -7   1  -9 23.4563 1.53281   4
  -7   1  -9 21.6968 1.76425  12
  -8  -1  -9 9.14131 0.79079   1
  -8  -1  -9 8.41618 0.84684  12
  -8  -1  -9 7.39240 0.81070   2
  -8  -1  -9 9.89132 0.71551   4
  -8   1  -9 8.70449 0.77612   1
  -8   1  -9 9.19784 0.86850  12
  -8   1  -9 7.89812 0.82600   2
  -8   1  -9 9.82454 0.70719   4
  -9  -1  -9 7.96929 0.89280   2
  -9  -1  -9 9.92024 0.93351  12
  -9  -1  -9 10.0298 0.77205   4
  -9  -1  -9 9.36543 0.85253   1
  -9   1  -9 8.50960 0.85352   1
  -9   1  -9 10.1785 0.79120   4
  -9   1  -9 11.5390 1.01165  12
 -10  -1  -9 8.56054 0.85856   2
 -10  -1  -9 9.96503 0.74250   4
 -10  -1  -9 7.43712 0.78070   1
 -10  -1  -9 7.32357 0.89515  12
 -10   1  -9 8.86052 1.00589  12
 -10   1  -9 9.14405 0.73485   4
 -11   1  -9 80.7260 6.44534  12
 -12  -1  -9 25.4381 2.33490   1
 -12  -1  -9 32.8198 2.47722  12
 -12   1  -9 31.4045 2.48750  12
 -11  -2   9 1.83816 0.37458   1
 -11  -2   9 1.51484 0.41568  12
 -10  -2   9 12.1782 1.09743  12
 -10  -2   9 11.5024 1.02640   1
 -10  -2   9 12.1773 0.97920   9
  -9  -2   9 23.0064 1.66704   9
  -9  -2   9 21.4362 1.79410   1
  -9  -2   9 22.3386 1.86464  12
   8   2  -9 0.74421 0.17895  14
  -7  -2   9 57.5555 4.42092   9
   7  -2  -9 63.0708 4.57094  14
   7  -2  -9 66.3536 4.57174  14
  -7  -2   9 55.3758 4.78715   1
  -7  -2   9 61.3120 4.92605  12
   7   2  -9 68.1571 4.58202  14
  -6  -2   9 6.89051 0.80696  10
  -6  -2   9 7.32064 0.63824   5
   6  -2  -9 7.84616 0.58709  14
   6   2  -9 8.37433 0.63909   3
   6   2  -9 8.06019 0.60183  14
   5  -2  -9 0.02872 0.03879  14
  -5  -2   9 0.08007 0.24346  10
  -5  -2   9 -0.0342 0.03753   5
   5   2  -9 0.04682 0.05382   3
   5   2  -9 0.04843 0.05576  14
   4  -2  -9 22.9437 1.89794  14
  -4  -2   9 27.6075 1.85314   5
  -4  -2   9 25.4277 2.19501  10
   4   2  -9 26.7174 1.90617  14
  -3  -2   9 174.955 12.9499   5
   3  -2  -9 182.173 13.4904  14
  -3  -2   9 186.276 15.2160  10
   3   2  -9 189.243 13.4944  14
   2  -2  -9 407.693 28.3803  14
  -2  -2   9 377.125 27.2090   5
  -2  -2   9 391.817 31.9544  10
  -2   2   9 326.076 25.5003   8
   2   2  -9 424.885 28.3886  14
   1  -2  -9 8.30540 0.62456  14
  -1  -2   9 7.77049 0.57790   8
  -1   2   9 7.06183 0.56225   8
   1   2  -9 8.69861 0.63763  14
  -1   2   9 9.03103 0.66327   3
   0  -2   9 0.02626 0.08366   8
   0   2   9 0.05316 0.05576   3
   0   2   9 0.03246 0.05968   8
   1  -2   9 11.9700 0.86198   8
  -1  -2  -9 12.5666 1.07307  10
  -1  -2  -9 11.2301 0.95820  14
   1   2   9 13.0444 0.85780   8
   1   2   9 14.4790 0.95171   3
  -1   2  -9 11.7418 0.95126  14
   2  -2   9 0.25899 0.09680   8
   2   2   9 0.44591 0.14720   8
  -3  -2  -9 141.957 12.2608  10
   3   2   9 154.916 10.7431   3
   3   2   9 145.380 9.77506   8
  -4  -2  -9 2.77469 0.54801  10
   5   2   9 27.5562 2.04250   3
  -7  -2  -9 11.2126 0.81138   4
  -7  -2  -9 9.98704 0.92709  12
  -7  -2  -9 10.8831 0.89420   1
  -7   2  -9 10.8610 0.79695   4
  -7   2  -9 9.54984 0.94319   2
  -8  -2  -9 18.2782 1.46328   4
  -8  -2  -9 19.0510 1.69434  12
  -8  -2  -9 21.9271 1.64306   1
  -8   2  -9 22.0678 1.48114   4
  -9  -2  -9 11.8371 1.12378  12
  -9  -2  -9 10.5725 1.09659   2
  -9  -2  -9 12.1754 1.05845   1
  -9  -2  -9 13.7235 0.97228   4
  -9   2  -9 13.7303 1.27310  12
  -9   2  -9 13.2049 0.96431   4
 -10  -2  -9 20.8149 1.86928   2
 -10  -2  -9 25.2800 1.78806   1
 -10  -2  -9 20.1816 1.87133  12
 -10   2  -9 22.3473 1.62231   4
 -11  -2  -9 2.14544 0.40593   1
 -11  -2  -9 2.54728 0.60031  12
 -11   2  -9 3.04504 0.76947  12
 -12  -2  -9 7.68600 0.84423  12
 -12  -2  -9 6.73998 0.68630   1
 -12   2  -9 8.02348 0.84471  12
 -12  -3   9 7.62305 0.67875   1
 -12  -3   9 7.60501 0.72664  12
 -11  -3   9 9.15619 0.76329   1
 -11  -3   9 7.50216 0.79402  12
 -10  -3   9 3.88671 0.54116  12
 -10  -3   9 2.81591 0.43441   9
 -10  -3   9 3.46449 0.46114   1
  -9  -3   9 15.9808 1.34920   1
  -9  -3   9 16.4283 1.41208  12
  -8  -3   9 119.127 9.29812  12
  -8  -3   9 109.689 9.03856   1
  -8  -3   9 115.611 8.35736   9
   8  -3  -9 119.793 8.67373  14
   8   3  -9 124.309 8.68698  14
  -7  -3   9 4.04674 0.48577   1
  -7  -3   9 3.51120 0.49370  12
  -6  -3   9 1.57332 0.32765   5
  -6  -3   9 2.43654 0.58194  10
   6  -3  -9 1.85094 0.19093  14
   6   3  -9 1.46012 0.21579  14
   6   3  -9 2.13381 0.28373   3
   5  -3  -9 7.40900 0.53773  14
  -5  -3   9 6.27910 0.58069   5
  -5  -3   9 5.68383 0.75831  10
   5   3  -9 7.75912 0.55324  14
   5   3  -9 6.74520 0.57774   3
  -4  -3   9 13.8811 1.11741  10
   4  -3  -9 10.9577 0.89696  14
  -4  -3   9 11.9976 0.90061   5
   4   3  -9 11.2962 0.90772  14
   4   3  -9 11.6581 0.91891   3
  -3  -3   9 78.7291 6.48052  10
  -3  -3   9 75.2726 5.51463   5
   3  -3  -9 81.4320 5.73571  14
   3   3  -9 83.0250 5.74130  14
   3   3  -9 70.3092 5.67961   3
   2  -3  -9 345.444 24.8237  14
  -2  -3   9 339.826 27.9636  10
  -2  -3   9 353.458 23.8126   5
  -2   3   9 306.146 22.3121   8
   2   3  -9 341.604 24.8306  14
  -1  -3   9 33.8054 2.15241   8
  -1  -3   9 30.8010 2.29786   5
   1  -3  -9 33.4779 2.38270  14
   1   3  -9 32.2146 2.38743  14
  -1   3   9 29.5716 2.37571   3
  -1   3   9 32.9271 2.14449   8
   0  -3  -9 8.83193 0.75524  14
   0  -3   9 9.17141 0.70291   8
   0   3   9 9.18439 0.76546   3
   0   3  -9 9.07979 0.76680  14
   0   3   9 9.37725 0.69008   8
   1  -3   9 3.69568 0.33079  14
  -1  -3  -9 3.90099 0.38383  10
   1  -3   9 3.61511 0.32291   8
  -1  -3  -9 3.17795 0.32253  14
   1   3   9 3.14765 0.33612   3
   1   3   9 3.60262 0.30062   8
  -1   3  -9 3.21258 0.31436  14
  -2  -3  -9 0.75907 0.30837  10
   2   3   9 0.95808 0.17849   8
   2   3   9 0.73022 0.22474   3
  -3  -3  -9 31.0132 2.56146  10
   3  -3   9 28.2585 2.03080   8
   3   3   9 29.8340 2.22552   3
   3   3   9 31.6498 2.02795   8
  -4  -3  -9 104.642 9.24145  10
   4  -3   9 103.817 7.35976   8
   4   3   9 118.713 8.08497   3
   4   3   9 116.085 7.35943   8
  -5  -3  -9 2.72635 0.60670  10
   5   3   9 2.81064 0.31744   3
  -6  -3  -9 225.498 19.9759  10
   6   3   9 254.572 17.4841   3
  -7  -3  -9 14.1302 1.16209  12
  -7  -3  -9 13.5615 1.19066   2
  -7  -3  -9 13.8034 1.02112  13
  -7   3  -9 12.8925 1.28319  12
  -8  -3  -9 1.06898 0.33529   1
  -8  -3  -9 1.23449 0.30818   4
  -8   3  -9 1.84324 0.32060   4
  -9  -3  -9 1.38092 0.35887   1
  -9  -3  -9 1.26935 0.39967   2
  -9  -3  -9 1.70071 0.43166  12
  -9   3  -9 2.25797 0.81108  12
 -10  -3  -9 6.78657 0.65388   1
 -10  -3  -9 5.58624 0.72460  12
 -10  -3  -9 7.09292 0.71288   2
 -10   3  -9 7.68977 0.96975  12
 -11  -3  -9 35.1317 2.85954  12
 -12  -3  -9 12.1470 1.08085  12
 -12  -3  -9 10.6178 0.94779   1
 -12  -4   9 2.31544 0.37453  12
 -12  -4   9 3.16448 0.35783   1
 -11  -4   9 31.8790 2.37391   1
 -11  -4   9 29.6907 2.19108   9
 -11  -4   9 28.7180 2.44073  12
 -10  -4   9 2.41765 0.42641   1
 -10  -4   9 2.57633 0.48809  12
 -10  -4   9 3.30537 0.44181   9
  -9  -4   9 43.8257 3.39814   1
  -9  -4   9 42.9013 3.14528   9
  -9  -4   9 43.5667 3.50610  12
   8  -4  -9 0.72524 0.19222  14
   7  -4  -9 18.7099 1.41011  14
  -7  -4   9 18.7990 1.41736   9
  -7  -4   9 17.8814 1.52709   1
  -7  -4   9 18.3256 1.57295  12
   7   4  -9 19.9881 1.43106  14
  -6  -4   9 11.2583 0.94281  12
  -6  -4   9 11.2228 0.83962   9
  -6  -4   9 9.85219 0.89995   1
   6  -4  -9 9.92279 0.79994  14
   6   4  -9 10.0215 0.82483  14
   5  -4  -9 7.20577 0.52869  14
  -5  -4   9 7.10311 0.74616  10
   5   4  -9 5.59898 0.56374   3
   4  -4  -9 10.2523 0.78815  14
  -4  -4   9 10.2490 0.79544   5
   4   4  -9 9.71992 0.80707   3
   4   4  -9 10.7707 0.79896  14
  -3  -4   9 70.7832 5.31075  10
   3  -4  -9 64.3372 4.69153  14
  -3  -4   9 61.5522 4.51362   5
   3   4  -9 61.6043 4.69631  14
   3   4  -9 59.1853 4.64754   3
  -2  -4   9 6.22647 0.48236   5
  -2  -4   9 5.90239 0.57310  10
   2  -4  -9 5.80164 0.46804  14
   2   4  -9 5.79560 0.47493   3
  -2   4   9 5.58582 0.41516   8
   2   4  -9 5.13916 0.47386  14
  -1  -4   9 9.24344 0.58545   8
  -1  -4   9 8.05301 0.63624   5
   1  -4  -9 7.07215 0.62538  14
   1   4  -9 8.26515 0.62368   3
  -1   4   9 7.55844 0.66769   3
   0  -4  -9 6.81965 0.55452  14
   0  -4   9 7.63583 0.52641   8
   0   4   9 7.00437 0.55866   3
   0   4  -9 6.45794 0.56038  14
   0   4  -9 6.43511 0.54006   3
   0   4   9 7.72254 0.51459   8
   1  -4   9 68.2661 4.25519   8
  -1  -4  -9 57.8980 5.31166  10
   1  -4   9 61.8393 4.72150  14
   1   4   9 65.2371 4.24735   8
   1   4   9 68.4298 4.66565   3
  -1   4  -9 61.3076 4.65003   3
   2  -4   9 542.344 35.4083  14
   2  -4   9 487.471 31.8529   8
  -2  -4  -9 465.770 39.8800  10
   2   4   9 454.754 34.9815   3
   2   4   9 454.486 32.0941   8
  -3  -4  -9 0.78970 0.38050  10
   4  -4   9 3.90100 0.35086   8
  -4   4  -9 3.74676 0.33053   8
   4   4   9 3.83868 0.34076   8
  -5  -4  -9 14.6996 1.47475  10
   5  -4   9 15.0027 1.22334  14
   5   4   9 17.7463 1.21507   3
  -6  -4  -9 24.7803 2.01066  13
  -6  -4  -9 29.5078 2.33570   2
  -6  -4  -9 26.0520 2.20044   1
  -6  -4  -9 28.0402 2.27811  12
   6  -4   9 27.7893 2.12235  14
  -6   4  -9 32.9568 2.37270  12
   7  -4   9 256.008 20.6783  14
  -7  -4  -9 298.826 21.4447   1
  -7  -4  -9 275.519 22.0218  12
  -7   4  -9 275.683 22.0645  12
  -7   4  -9 297.022 19.2744   4
  -8  -4  -9 31.5394 2.66714   2
  -8   4  -9 33.2135 2.72817  12
  -9  -4  -9 20.2290 1.54549   1
  -9  -4  -9 17.0959 1.62351   2
  -9  -4  -9 18.7938 1.60621  12
  -9   4  -9 18.2453 1.74659  12
   9   4   9 20.6063 1.27995  11
 -10  -4  -9 4.12943 0.58247   2
 -10  -4  -9 6.05563 0.54628   1
 -11  -4  -9 14.0069 1.17644   1
 -11  -4  -9 13.7345 1.23486   2
 -11  -4  -9 13.7334 1.26673  12
 -11   4  -9 15.6586 1.33115  12
 -10  -5   9 23.2683 1.75540   9
 -10  -5   9 24.0559 1.89308   1
 -10  -5   9 23.5734 1.95933  12
  -9  -5   9 2.14158 0.39185   1
  -9  -5   9 1.28070 0.45496  12
  -8  -5   9 211.887 16.0853  12
  -8  -5   9 204.302 15.6441   1
  -8  -5   9 196.931 14.4592   9
  -7  -5   9 16.2156 1.45706  12
  -7  -5   9 18.7738 1.43105   1
  -7  -5   9 16.6093 1.32635   9
   6  -5  -9 32.9879 2.34936  14
  -6  -5   9 31.6299 2.55236  12
  -6  -5   9 30.2064 2.29511   9
  -6  -5   9 27.9892 2.47498   1
   6   5  -9 34.3405 2.36831  14
   5  -5  -9 0.15379 0.07859  14
  -5  -5   9 0.31573 0.11508   9
  -5  -5   9 0.63367 0.26722   5
  -5  -5   9 0.15326 0.13121  12
   5   5  -9 0.76502 0.22093   3
  -4  -5   9 28.1361 2.06865   5
  -4  -5   9 28.2993 2.45630  10
   4  -5  -9 27.8228 2.13206  14
   4   5  -9 29.0500 2.14364  14
   4   5  -9 29.4969 2.12994   3
  -3  -5   9 124.318 9.91447  10
  -3  -5   9 121.431 8.43651   5
   3  -5  -9 127.263 8.78410  14
   3   5  -9 108.853 7.90901   8
   3   5  -9 119.125 8.79019  14
   3   5  -9 113.420 8.68912   3
  -2  -5   9 106.869 8.54021  10
  -2  -5   9 107.399 7.27293   5
   2  -5  -9 104.660 7.57059  14
  -2   5   9 97.9422 6.80491   8
   2   5  -9 95.1588 7.57491  14
   2   5  -9 103.524 7.48743   3
   1  -5  -9 46.4120 3.39948  14
  -1  -5   9 48.6359 3.27484   5
   1   5  -9 44.7458 3.35960   3
   1   5  -9 42.5037 3.40402  14
  -1   5   9 42.9650 3.37684   3
  -1   5   9 49.8698 3.06352   8
   0  -5  -9 8.95041 0.74199  14
   0  -5   9 10.3175 0.69579   8
   0   5   9 9.67505 0.67665   8
   0   5  -9 9.28801 0.72433   3
   0   5   9 9.34760 0.74349   3
   1  -5   9 7.99084 0.57472   8
   1   5   9 7.29152 0.55617   8
   2  -5   9 539.870 32.5419   8
   2  -5   9 471.341 36.1782  14
  -2  -5  -9 472.770 40.7535  10
   2   5   9 482.113 32.5349   8
  -3  -5  -9 12.3654 1.08589  10
   3  -5   9 11.6173 0.84700   8
   3   5   9 11.5387 0.83081   8
   3   5   9 11.8221 0.92264   3
  -3   5  -9 11.7757 0.83675   8
  -4  -5  -9 94.5521 9.04727  10
   4  -5   9 110.540 7.21812   8
   4  -5   9 104.747 8.01662  14
   4   5   9 118.467 7.21467   8
  -4   5  -9 115.895 7.20835   8
   4   5   9 106.466 7.91865   3
  -5  -5  -9 1.25752 0.23499  13
  -5  -5  -9 1.32363 0.44830   2
  -5  -5  -9 1.02913 0.48771  10
  -6  -5  -9 0.81613 0.27569   1
   6  -5   9 0.76895 0.28292  14
  -6  -5  -9 0.83741 0.28235  13
  -6   5  -9 0.77757 0.26582  13
   7  -5   9 69.9542 5.65524  14
  -7  -5  -9 78.3698 5.33458  13
  -7  -5  -9 78.7987 5.86983   1
  -7  -5  -9 64.9249 6.13545   2
  -7   5  -9 81.8234 5.28599   4
  -7   5  -9 83.3502 6.11204  12
  -8  -5  -9 47.9176 3.71965  12
  -8  -5  -9 42.8779 3.78181   2
  -8   5  -9 48.7380 3.81858  12
  -9  -5  -9 12.8781 1.22759  12
  -9  -5  -9 12.0663 1.24613   2
  -9  -5  -9 16.0706 1.19266   1
   9   5   9 15.7240 0.98667  11
 -10  -5  -9 6.06671 0.64338   2
 -10  -5  -9 6.35808 0.68406  12
 -10  -5  -9 6.34854 0.61304   1
  10   5   9 6.01343 0.49599  11
 -11  -5  -9 40.3335 2.78100   1
 -11  -5  -9 34.4356 2.87928  12
 -11  -5  -9 32.1235 2.89786   2
 -11  -6   9 2.94872 0.37522   1
 -11  -6   9 3.13493 0.41204  12
 -11  -6   9 3.61505 0.37561   9
 -10  -6   9 16.6960 1.32911   9
 -10  -6   9 17.8443 1.43424   1
 -10  -6   9 18.1965 1.48872  12
  -9  -6   9 9.87276 0.85168   9
  -9  -6   9 10.1206 0.94964  12
  -9  -6   9 10.1139 0.89027   1
  -8  -6   9 25.6923 2.00601   9
  -8  -6   9 28.2041 2.23394  12
  -8  -6   9 27.3475 2.15477   1
  -7  -6   9 222.460 15.6787   9
  -7  -6   9 218.056 16.9564   1
  -7  -6   9 224.423 17.4308  12
   6  -6  -9 4.89560 0.45886  14
  -6  -6   9 5.79959 0.51566   9
  -6  -6   9 5.40795 0.60546  12
  -6  -6   9 4.20735 0.56778   1
   6   6  -9 5.17457 0.48957  14
   6   6  -9 5.45056 0.45999  15
  -5  -6   9 3.60779 0.32232  13
  -5  -6   9 3.51483 0.46020  12
  -5  -6   9 2.80866 0.43158   1
   5  -6  -9 3.19100 0.32557  14
  -5  -6   9 3.16150 0.37908   9
   5   6  -9 3.07789 0.36398  14
   5   6  -9 2.68722 0.32708  15
   4   6  -9 1.18954 0.26046  14
  -3  -6   9 42.2310 3.02660   5
   3  -6  -9 44.5286 3.14208  14
  -3  -6   9 42.3299 3.56729  10
   3   6  -9 41.3026 3.14860  14
   3   6  -9 40.4050 3.11162   3
   3   6  -9 42.4193 2.84414   8
   2  -6  -9 152.606 9.71356  14
  -2  -6   9 136.532 10.9513  10
  -2  -6   9 124.357 9.32094   5
   2   6  -9 110.520 9.59324   3
   2   6  -9 139.367 9.72054  14
   2   6  -9 127.734 8.74688   8
  -2   6   9 130.165 8.72951   8
   1  -6  -9 0.51252 0.19606  14
  -1   6   9 0.49389 0.16171   8
   1   6  -9 0.29478 0.11568   8
   0  -6   9 21.0581 1.68902   5
   0   6   9 25.0138 1.57934   8
   0   6   9 23.1392 1.73333   3
   0   6  -9 23.6412 1.58985   8
  -1  -6  -9 94.2174 8.39495  10
  -1   6  -9 97.1774 6.71212   8
   1   6   9 102.549 6.70669   8
   1   6   9 109.583 7.36848   3
  -2  -6  -9 35.6693 3.13263  10
   2  -6   9 39.7665 2.51174   8
  -2   6  -9 37.3710 2.50648   8
   2   6   9 35.8230 2.49819   8
   2   6   9 37.2202 2.74324   3
   3  -6   9 133.714 8.33646   8
  -3  -6  -9 114.901 10.4336  10
   3   6   9 123.819 8.32518   8
  -3   6  -9 125.883 8.32690   8
   3   6   9 128.128 9.14625   3
  -4  -6  -9 1.67083 0.27932  13
   4  -6   9 1.89778 0.27478   8
   4   6   9 2.29977 0.26916   8
  -4   6  -9 2.09608 0.25887   8
  -5  -6  -9 6.61766 0.57234  13
   5  -6   9 6.54231 0.61448  14
   5   6   9 7.19406 0.55469   8
  -5   6  -9 7.60875 0.58925  13
  -6  -6  -9 5.04552 0.52337   1
  -6   6  -9 5.00685 0.47172  13
  -7  -6  -9 96.7182 6.53955   1
  -7  -6  -9 74.9540 6.83816   2
  -7  -6  -9 82.9699 5.94469  13
  -8  -6  -9 3.56165 0.46288   1
  -8  -6  -9 3.27523 0.56776   2
   8   6   9 4.02097 0.40502  11
  -9  -6  -9 32.0389 3.00119   2
  -9  -6  -9 38.8998 2.87529   1
   9   6   9 39.3038 2.38254  11
 -10  -6  -9 12.0443 1.21340   2
 -10  -6  -9 16.4965 1.18368   1
 -11  -6  -9 25.1125 1.97450   1
 -10  -7   9 0.80071 0.30443   9
 -10  -7   9 1.34206 0.30870   1
  -9  -7   9 1.58877 0.40457  12
  -9  -7   9 1.38964 0.37182   1
  -9  -7   9 1.32762 0.35721   9
  -8  -7   9 63.8887 4.38397   9
  -8  -7   9 60.0110 4.71891   1
  -8  -7   9 59.0971 4.86369  12
  -7  -7   9 7.07516 0.66084  12
  -7  -7   9 5.95376 0.60007   1
  -7  -7   9 5.23666 0.59100   9
  -6  -7   9 9.63621 0.74597   9
   6  -7  -9 8.72317 0.70773  14
  -6  -7   9 8.90113 0.83959  12
  -6  -7   9 7.60466 0.77280   1
   6   7  -9 7.92615 0.71863  14
   5  -7  -9 10.9547 0.83998  14
  -5  -7   9 10.1208 0.79512  13
   5   7  -9 10.0868 0.85215  14
   4  -7  -9 1.00333 0.22873   7
  -3  -7   9 8.72565 0.82340  12
  -3  -7   9 9.55630 0.71092  13
  -3  -7   9 8.64105 0.73078   9
   3   7  -9 9.92867 0.75830  14
  -3   7   9 8.69829 0.68845  13
   3   7  -9 8.89421 0.69460   8
  -2  -7   9 44.4510 3.73162  10
  -2  -7   9 48.1613 3.17885   5
   2  -7  -9 40.7730 3.29101  14
   2   7  -9 43.8242 2.98438   8
  -2   7   9 43.8903 2.95964   8
  -1  -7   9 15.9777 1.19142   5
  -1   7   9 16.4653 1.10987   8
   1   7  -9 15.4273 1.12691   8
   0  -7   9 68.8684 4.91328   5
   0   7   9 70.2605 5.05951   3
   0   7   9 67.6090 4.60296   8
   0   7  -9 69.1993 4.61606   8
  -1  -7  -9 4.75064 0.50560  10
  -1   7  -9 4.55848 0.39251   8
   1   7   9 3.96511 0.36170   8
   1   7   9 3.55535 0.37393   3
  -2  -7  -9 38.4378 3.57081  10
  -2  -7  -9 42.6028 3.48243   2
   2   7   9 42.4431 2.84938   8
   2   7   9 45.1544 3.12908   3
  -2   7  -9 43.1222 2.85754   8
  -3  -7  -9 1.43352 0.27434  13
  -3   7  -9 1.73265 0.32580  13
  -4   7  -9 0.80480 0.28778  13
   5  -7   9 53.6477 3.80069   7
  -5  -7  -9 56.6218 4.53874   2
  -5  -7  -9 57.9805 3.91113  13
   5   7   9 52.2125 3.74067   8
  -5   7  -9 57.9609 3.92507  13
  -6  -7  -9 98.1138 8.01722   2
   6  -7   9 93.7113 6.74288   7
  -6  -7  -9 105.544 6.95149  13
  -6   7  -9 100.797 6.95652  13
  -7  -7  -9 70.6262 5.30826  13
   7  -7   9 78.9947 5.14975   7
  -7  -7  -9 68.5112 6.10805   2
  -7  -7  -9 84.5647 5.83796   1
  -8  -7  -9 17.9979 1.76250   2
   8  -7   9 20.2210 1.48863   7
  -8  -7  -9 21.6595 1.67141   1
   8   7   9 23.3176 1.39462  11
  -9  -7  -9 14.7517 1.41863   2
  -9  -7  -9 16.7663 1.35888   1
   9   7   9 18.4795 1.12516  11
 -10  -7  -9 3.93306 0.46356   2
  10   7   9 4.52169 0.37298  11
 -10  -8   9 4.06824 0.44844  12
  -9  -8   9 4.81987 0.51254  12
  -9  -8   9 3.45182 0.43599   9
  -9  -8   9 3.91439 0.45841   1
  -8  -8   9 12.4245 1.09277   9
  -8  -8   9 15.3487 1.23333  12
  -8  -8   9 14.3247 1.17349   1
  -7  -8   9 11.4011 1.11659  12
  -7  -8   9 13.8226 1.01913   9
  -6  -8   9 17.7203 1.22756   9
  -6  -8   9 13.6116 1.14681  13
  -6  -8   9 16.1005 1.34804  12
  -5  -8   9 22.6653 1.77526  13
  -5  -8   9 24.8793 2.04692  12
   5  -8  -9 24.6116 1.72401   7
  -5  -8   9 26.9469 1.84051   9
  -4  -8   9 21.8130 1.86382  12
  -4  -8   9 23.0127 1.66893   9
   4  -8  -9 22.8064 1.71215  14
  -4  -8   9 23.7881 1.62751  13
   4  -8  -9 20.3301 1.57083   7
  -4   8   9 22.8577 1.60524  13
  -3  -8   9 10.6620 0.81080   9
  -3  -8   9 9.60276 0.77166  13
   3   8  -9 9.28440 0.75402   8
  -2  -8   9 0.10659 0.07352  13
   2  -8  -9 0.03289 0.11999   2
  -2   8   9 0.04300 0.09381   8
  -2   8   9 0.06381 0.06125  13
   2   8  -9 0.00937 0.13156   8
  -1  -8   9 12.0112 1.01691  13
   1  -8  -9 13.4124 0.97568   7
  -1  -8   9 13.5766 0.97776   7
   1  -8  -9 14.0992 1.20501   2
  -1   8   9 14.1619 0.95589   8
  -1   8   9 13.0829 0.99341  13
   1   8  -9 13.9495 0.98225   8
   0  -8   9 60.5124 4.18389  13
   0  -8   9 59.3527 4.04970   7
   0  -8  -9 57.4462 4.04089   7
   0   8  -9 60.3619 4.18913  13
   0   8   9 60.0504 4.16849  13
   0   8  -9 59.8313 3.99586   8
   0   8   9 58.4273 3.97915   8
   1  -8   9 121.570 7.28126   7
  -1  -8  -9 106.542 7.49530  13
   1  -8   9 95.2294 7.50303  13
  -1  -8  -9 94.2618 8.64457   2
  -1  -8  -9 108.093 7.26102   7
  -1   8  -9 115.815 7.16886   8
   1   8   9 110.095 7.49720  13
  -1   8  -9 104.528 7.51016  13
   1   8   9 110.655 7.15548   8
  -2  -8  -9 166.330 13.7056   2
  -2  -8  -9 153.360 11.5259   7
   2  -8   9 181.002 11.5486   7
   2   8   9 159.979 11.3570   8
  -2   8  -9 183.401 11.9230  13
  -2   8  -9 172.956 11.3665   8
   2   8   9 163.400 10.8406  11
   2   8   9 187.703 11.9094  13
  -3  -8  -9 21.7866 1.46730  13
  -3  -8  -9 21.0957 1.76690   2
   3  -8   9 20.1227 1.43520   7
  -3   8  -9 19.7011 1.47671  13
  -3   8  -9 19.1912 1.39645   8
   3   8   9 18.6572 1.32521  11
   3   8   9 20.0337 1.40359   8
  -4  -8  -9 53.5615 3.47776  13
  -4  -8  -9 43.5834 4.02235   2
   4  -8   9 47.5809 3.38130   7
   4   8   9 52.4571 3.16855  11
   4   8   9 49.6657 3.32755   8
  -4   8  -9 48.9734 3.48805  13
   5  -8   9 12.3756 0.90673   7
  -5  -8  -9 10.3678 0.89988  13
   5   8   9 11.6803 0.82795  11
  -5   8  -9 13.0039 0.92640  13
   6  -8   9 7.01453 0.66800   7
  -6  -8  -9 8.36130 0.89724   2
  -6   8  -9 8.00022 0.66126  13
   6   8   9 8.33669 0.60750  11
  -7  -8  -9 168.517 14.4227   2
   7  -8   9 192.277 12.1753   7
  -7  -8  -9 154.191 12.5485  13
   7   8   9 206.172 11.4474  11
   8  -8   9 4.12843 0.41555   7
  -8  -8  -9 3.28918 0.53090   2
   8   8   9 4.71357 0.40190  11
  -9  -8  -9 8.91667 0.83777   2
   9   8   9 9.45825 0.66623  11
  -9  -9   9 10.2470 0.75737   9
  -9  -9   9 9.41811 0.84153  12
   9  -9  -9 8.81956 0.84133   2
  -8  -9   9 51.8669 3.83977   9
  -8  -9   9 55.3505 4.26950  12
  -7  -9   9 22.5756 1.97353  12
  -7  -9   9 25.4306 1.78264   9
  -6  -9   9 14.9519 1.25489  12
   6  -9  -9 14.0839 1.04922   7
  -5  -9   9 47.0742 3.22900   9
  -5  -9   9 44.7893 3.59886  12
   5  -9  -9 40.0374 3.05456   7
  -5  -9   9 46.7763 3.15998  13
   4  -9  -9 0.66825 0.27555   7
  -4  -9   9 0.16943 0.08659  13
  -4  -9   9 0.15217 0.10936   9
   4  -9  -9 0.00085 0.14136   2
   3  -9  -9 50.0093 3.40406   7
   3  -9  -9 49.7468 4.04692   2
  -3  -9   9 50.1423 3.52058  13
   3   9  -9 47.4758 3.37230   8
  -3   9   9 51.4632 3.50267  13
   2  -9  -9 11.8399 1.04723   2
  -2  -9   9 10.1149 0.84808  13
   2  -9  -9 11.5252 0.82605   7
   2   9  -9 10.2176 0.82678   8
  -2   9   9 10.7302 0.82919  13
  -1  -9   9 43.2038 2.85770  13
   1  -9  -9 36.0054 3.29907   2
   1  -9  -9 42.4048 2.76016   7
  -1   9   9 37.9976 2.70584   8
  -1   9   9 42.7460 2.84104  13
   1   9  -9 38.3185 2.73208   8
   0  -9  -9 2.45597 0.65705   2
   0  -9   9 2.56476 0.37959  13
   0  -9   9 3.17898 0.36826   7
   0   9  -9 2.86549 0.36766   8
   0   9   9 3.83813 0.35357  13
   0   9   9 3.87857 0.35468   8
   0   9  -9 3.20764 0.41313  13
  -1  -9  -9 39.4998 2.68877  13
  -1  -9  -9 33.8766 2.59320   7
  -1  -9  -9 35.7608 3.16633   2
   1  -9   9 39.4054 2.61343   7
   1  -9   9 37.6087 2.69760  13
  -1   9  -9 38.5418 2.70214  13
   1   9   9 39.0116 2.57127   8
   1   9   9 38.6621 2.67976  13
  -1   9  -9 37.8291 2.57816   8
   2  -9   9 252.690 15.4931   7
  -2  -9  -9 206.676 15.4676   7
  -2  -9  -9 226.383 15.9730  13
   2   9   9 242.814 15.2477   8
  -2   9  -9 223.399 15.2443   8
  -2   9  -9 229.860 15.9854  13
   2   9   9 225.471 15.9730  13
  -3  -9  -9 7.47020 0.91925   2
   3  -9   9 8.17299 0.67006   7
   3   9   9 7.97818 0.60152  11
  -3   9  -9 8.57417 0.69289  13
  -4  -9  -9 38.6718 3.10092   2
  -4  -9  -9 36.2138 2.65556  13
   4  -9   9 39.6589 2.59469   7
  -4   9  -9 36.3002 2.66931  13
   4   9   9 36.2584 2.41715  11
  -5  -9  -9 4.03719 0.69137   2
   5  -9   9 4.42300 0.47474   7
  -5  -9  -9 5.59885 0.47905  13
   5   9   9 4.85048 0.42572  11
  -5   9  -9 4.67422 0.48810  13
  -6  -9  -9 2.81421 0.60707   2
  -6  -9  -9 4.27718 0.41516  13
   6   9   9 3.28844 0.36436  11
   7  -9   9 3.64877 0.38116   7
  -7  -9  -9 2.99288 0.43821  13
  -7  -9  -9 3.04008 0.51840   2
   7   9   9 3.63775 0.36285  11
   8  -9   9 19.7351 1.34728   7
  -8  -9  -9 17.2836 1.59626   2
   8   9   9 20.3986 1.27391  11
   9   9   9 6.84376 0.51373  11
   8 -10  -9 3.51983 0.45472   2
   7 -10  -9 127.186 10.1872   2
   6 -10  -9 17.2991 1.52651   2
  -6 -10   9 17.6045 1.29643  13
   6 -10  -9 18.5723 1.26094   7
   5 -10  -9 3.99191 0.41791   7
   5 -10  -9 3.97626 0.55979   2
  -4 -10   9 0.18066 0.08767  13
   4 -10  -9 0.21643 0.16557   2
   4 -10  -9 0.17762 0.12167   7
   3 -10  -9 55.7435 4.18188   2
   3 -10  -9 51.1417 3.49652   7
  -3 -10   9 49.8234 3.61390  13
  -3  10   9 47.8676 3.59523  13
   2 -10  -9 13.0790 1.23323   2
   2 -10  -9 12.5790 0.96697   7
  -2 -10   9 13.6965 1.00975  13
  -2  10   9 12.7620 0.97973  13
   1 -10  -9 35.7866 2.72153   2
   1 -10  -9 34.1580 2.22705   7
  -1 -10   9 28.2258 2.29547  13
  -1  10   9 30.2004 2.28373  13
   1  10  -9 32.1605 2.31223  13
   0 -10  -9 22.4071 1.70799   7
   0 -10   9 25.3815 1.78001  13
   0 -10   9 24.7032 1.71690   7
   0 -10  -9 21.8281 2.14237   2
   0  10  -9 26.4846 1.80074  13
   0  10   9 25.5575 1.76481  13
  -1 -10  -9 8.37024 1.01086   2
  -1 -10  -9 8.60645 0.70454  13
   1 -10   9 7.73894 0.68856  13
  -1 -10  -9 7.45524 0.65775   7
   1 -10   9 9.07679 0.68304   7
   1  10   9 8.80745 0.67318  13
  -1  10  -9 8.17107 0.72609  13
  -2 -10  -9 27.5532 2.32582   2
  -2 -10  -9 28.0701 1.95892  13
   2 -10   9 25.6283 1.89621   7
  -2  10  -9 26.9437 1.97185  13
   3 -10   9 42.5872 2.85436   7
  -3 -10  -9 40.0160 2.92746  13
  -4 -10  -9 5.91960 0.52882  13
   4 -10   9 4.91379 0.51543   7
  -4  10  -9 6.12875 0.55743  13
   5 -10   9 3.85166 0.41660   7
   5  10   9 3.51233 0.35863  11
  -5  10  -9 4.28046 0.41878  13
  -6 -10  -9 1.54788 0.32769  13
  -6 -10  -9 1.83781 0.48472   2
   6 -10   9 1.33395 0.29778   7
   6  10   9 1.10219 0.25173  11
  -6  10  -9 1.59467 0.26512  13
  -7 -10  -9 17.0935 1.53977   2
  -7 -10  -9 19.5661 1.34090  13
   7  10   9 18.2915 1.21535  11
   8 -10   9 0.06722 0.07892   7
   7 -11  -9 10.2085 0.93496   2
   6 -11  -9 2.40494 0.29262   7
   6 -11  -9 2.87412 0.47893   2
   5 -11  -9 10.9581 0.77630   7
  -5 -11   9 8.93820 0.79313  13
   5 -11  -9 11.3133 1.00170   2
   4 -11  -9 4.60853 0.43473   7
   4 -11  -9 4.28346 0.65484   2
   3 -11  -9 6.28641 0.80692   2
   3 -11  -9 5.25036 0.71182   4
   3 -11  -9 7.60937 0.56921   7
   2 -11  -9 59.8612 4.89938   2
  -1 -11   9 20.4241 1.39667  13
   1 -11  -9 18.2618 1.33812   7
   1  11  -9 17.6237 1.39345  13
   0 -11  -9 4.54117 0.41873   7
   0 -11   9 3.64234 0.43097  13
   0 -11  -9 3.16207 0.78024   2
   0 -11   9 3.36898 0.40856   7
   0  11  -9 4.40785 0.46798  13
   1 -11   9 16.1651 1.21044   7
  -1 -11  -9 16.8667 1.54155   2
  -1 -11  -9 16.0051 1.25623  13
   1 -11   9 17.6081 1.25822  13
  -1  11  -9 17.1540 1.26674  13
   2 -11   9 13.6439 0.99553   7
  -2  11  -9 13.0656 1.02975  13
  -3 -11  -9 3.56065 0.63549   2
  -3 -11  -9 4.02610 0.43092  13
   5 -11   9 15.1842 1.05449   7
  -5 -11  -9 14.6215 1.07450  13
  -5  11  -9 14.1871 1.06432  13
   5  11   9 13.4650 0.97996  11
   6 -11   9 14.0501 1.06570   7
  -6 -11  -9 15.6503 1.11431  13
   7 -11   9 5.86604 0.47089   7
   6 -12  -9 0.15525 0.14487   2
   5 -12  -9 4.80870 0.40572   7
   5 -12  -9 4.58054 0.51901   4
   5 -12  -9 5.00138 0.63577   2
  -4 -12   9 0.62670 0.26024  13
  -3 -12   9 9.41056 0.74219  13
   2 -12  -9 111.356 7.85401   7
   2 -12  -9 109.049 9.35976   2
  -2 -12   9 128.398 8.12767  13
   1 -12  -9 3.07785 0.70203   2
  -1 -12   9 2.33549 0.37731  13
   1  12  -9 3.49552 0.39994  13
   0 -12   9 12.8776 0.94635  13
   0 -12  -9 10.3092 0.89993   7
   0 -12  -9 13.7019 1.19630   2
   0  12  -9 12.0684 0.94393  13
   1 -12   9 20.9557 1.51216  13
   1 -12   9 20.7899 1.45637   7
  -1  12  -9 19.9656 1.50893  13
   2 -12   9 0.84883 0.27465   7
  -2  12  -9 0.65030 0.28114  13
  -3 -12  -9 19.6087 1.44810  13
   3 -12   9 20.1022 1.40793   7
  -3 -12  -9 21.0181 1.70894   2
  -3  12  -9 18.9089 1.44932  13
  -4 -12  -9 58.7490 4.34965  13
   4 -12   9 64.7528 4.22972   7
  -4  12  -9 62.8529 4.35829  13
   5 -12   9 4.58163 0.41105   7
  -5 -12  -9 5.50074 0.54320   2
  -5 -12  -9 4.09665 0.44031  13
   6 -12   9 17.4651 1.22005   7
   4 -13  -9 1.90024 0.25151   7
   3 -13  -9 4.41346 0.39101   7
  -3 -13   9 3.78641 0.40541  13
   3 -13  -9 5.39689 0.61941   2
   2 -13  -9 1.98715 0.29605   7
   1 -13  -9 42.2204 3.03535   2
  -1 -13   9 37.0459 2.61124  13
   1 -13  -9 33.6999 2.51546   7
   1  13  -9 34.5063 2.61023  13
   0 -13  -9 8.51670 0.65967   7
  -1 -13  -9 23.9999 1.85083   2
   1 -13   9 21.0227 1.58801  13
  -1  13  -9 20.7774 1.58571  13
   3 -13   9 1.29305 0.23321   7
  -3 -13  -9 1.63590 0.26899  13
  -3  13  -9 1.30740 0.24200  13
  -4 -13  -9 3.93828 0.38597  13
 -11   0  10 0.27661 0.12271  12
 -10   0  10 5.18636 0.60081  12
 -10   0  10 5.31684 0.56801   1
  -9   0  10 0.23080 0.12464   9
  -9   0  10 0.16588 0.13531  12
  -9   0  10 0.22573 0.12861   1
  -8   0  10 277.247 21.3521   1
  -8   0  10 280.804 21.9402  12
  -8   0  10 280.043 19.7289   9
  -7   0  10 36.1039 2.80801   1
  -7   0  10 35.7197 2.59212   9
   6   0 -10 12.8053 0.95642   3
  -6   0  10 12.0088 0.94147   5
  -5   0  10 25.0821 2.10142  10
   5   0 -10 23.1787 1.81980  14
  -5   0  10 25.6762 1.78258   5
  -4   0  10 11.6055 0.84911   5
   4   0 -10 11.1560 0.84895  14
  -3   0  10 1.37480 0.22365   5
  -2   0  10 332.295 21.4562   5
   2   0 -10 285.199 22.3687  14
  -2   0  10 294.568 20.1100   8
   1   0 -10 1.51374 0.24650  14
  -1   0  10 1.05534 0.17516   8
   0   0 -10 23.0231 1.69769  14
   0   0  10 22.3619 1.52423   8
   1   0  10 8.49875 0.58081   8
  -1   0 -10 8.39559 0.63405  14
   1   0  10 6.91383 0.65092   3
  -2   0 -10 2942.38 231.939  10
   2   0  10 2604.77 184.417   8
   2   0  10 2786.73 202.017   3
  -3   0 -10 6.32977 0.60172  10
   3   0  10 5.00097 0.45354   3
   3   0  10 4.91529 0.43075   8
   4   0  10 53.5784 4.03873   3
  -4   0 -10 57.7750 4.63443  10
   4   0  10 53.7643 3.68345   8
  -5   0 -10 9.33034 0.91545  10
  -6   0 -10 736.345 61.0570  10
  -7   0 -10 2.57655 0.43991  12
  -7   0 -10 2.84318 0.33580   4
  -7   0 -10 2.66971 0.36278   1
  -8   0 -10 71.1201 5.79852   1
  -8   0 -10 74.9020 5.98060  12
  -8   0 -10 79.8588 5.22717   4
  -9   0 -10 -0.0416 0.12817   2
  -9   0 -10 0.03112 0.09391   4
  -9   0 -10 0.02113 0.11437   1
  -9   0 -10 0.12703 0.17710  12
 -10   0 -10 9.51730 1.05416  12
 -10   0 -10 10.0216 0.77987   4
 -10   0 -10 9.24047 0.88564   1
 -11   0 -10 8.16970 0.98310  12
 -11   0 -10 6.42117 0.75252   1
 -11   0 -10 8.19333 0.69322   4
 -12   0 -10 11.8314 1.16422  12
 -12  -1  10 57.8246 4.06318   1
 -12  -1  10 47.0056 4.17840  12
 -11  -1  10 18.3382 1.65350  12
 -11  -1  10 21.2791 1.60402   1
 -10  -1  10 4.81156 0.59549  12
 -10  -1  10 4.57640 0.53910   1
  -9  -1  10 1.70083 0.40427   9
  -9  -1  10 1.65217 0.38408   1
  -9  -1  10 0.93720 0.43143  12
  -8  -1  10 16.0692 1.41196   1
  -8   1  10 18.2878 1.30252   9
  -7  -1  10 20.6970 1.67166   1
  -7  -1  10 19.9203 1.53293   9
  -7  -1  10 21.5605 1.72800  12
  -7   1  10 20.1556 1.52923   9
   7   1 -10 21.8174 1.54944  14
  -6  -1  10 0.05581 0.18754  10
  -6  -1  10 -0.0654 0.03973   5
   6   1 -10 -0.0476 0.04166  14
   6   1 -10 0.00716 0.05218   3
  -5  -1  10 155.909 10.7907   5
  -5  -1  10 152.617 12.6763  10
  -5   1  10 147.883 10.7844   5
  -4  -1  10 27.0407 2.24396  10
  -4  -1  10 27.4825 1.90092   5
   4  -1 -10 27.1077 1.94972  14
  -4   1  10 25.4267 1.89078   5
   4   1 -10 24.0874 1.95414  14
   3  -1 -10 23.0062 1.76868  14
  -3  -1  10 20.6312 2.02425  10
  -3  -1  10 24.2112 1.72030   5
   3   1 -10 24.6843 1.77527  14
  -3   1  10 23.0154 1.70914   5
   2  -1 -10 0.44338 0.12052  14
  -2  -1  10 0.64344 0.20724   5
  -2   1  10 0.62151 0.15273   5
  -2   1  10 0.60150 0.10597   8
   1  -1 -10 0.78784 0.16884  14
   0  -1 -10 1.39646 0.17173  10
  -1  -1 -10 17.9083 1.48346  10
   1  -1  10 15.3356 1.18058   8
  -1  -1 -10 20.3170 1.31896  14
  -1   1 -10 17.8633 1.31575  14
   1   1  10 18.5555 1.30609   3
   1   1  10 14.8979 1.18110   8
   2  -1  10 0.03352 0.05181   3
   2  -1  10 0.02853 0.08639   8
  -2  -1 -10 0.10126 0.18771  10
   2   1  10 0.02261 0.03289   3
   2   1  10 -0.0907 0.08178   8
  -3  -1 -10 25.2751 1.89821  10
   3  -1  10 19.5267 1.63230   3
   3  -1  10 22.9440 1.48597   8
   3   1  10 22.0316 1.63302   3
   3   1  10 20.6596 1.48603   8
   4  -1  10 1.53808 0.20353   8
  -4  -1 -10 1.64200 0.46957  10
   4   1  10 1.43654 0.20521   8
  -5  -1 -10 11.0466 0.99137  10
   5   1  10 8.99629 0.77821   3
  -6  -1 -10 4.54872 0.68489  10
  -7  -1 -10 5.55612 0.47707   4
  -7  -1 -10 4.68743 0.50205   1
  -7  -1 -10 4.49953 0.56200  12
  -7   1 -10 4.37868 0.49455   1
  -7   1 -10 5.69303 0.47008   4
  -7   1 -10 4.65257 0.58556  12
  -8  -1 -10 2.80785 0.51003  12
  -8  -1 -10 3.51417 0.39638   4
  -8  -1 -10 3.32649 0.42408   1
  -8   1 -10 3.95831 0.59457  12
  -8   1 -10 2.92664 0.36609   4
  -8   1 -10 3.31664 0.43539   1
  -9  -1 -10 11.2780 1.08284  12
  -9  -1 -10 12.4037 0.89200   4
  -9  -1 -10 11.5714 0.98960   1
  -9   1 -10 9.48134 0.99921   1
  -9   1 -10 12.9573 0.91768   4
 -10  -1 -10 6.71531 0.62867   1
 -10  -1 -10 5.60981 0.76245  12
 -10  -1 -10 4.86664 0.67002   2
 -10   1 -10 6.22506 0.65570   1
 -11  -1 -10 128.502 7.89709   4
 -11  -1 -10 107.116 8.77090   1
 -11  -1 -10 114.082 9.05003  12
 -11   1 -10 107.539 9.05941  12
 -12  -1 -10 21.6443 1.85455  12
 -12   1 -10 21.7006 1.86139  12
 -12  -2  10 214.892 19.9806  12
 -12  -2  10 294.226 19.4596   1
 -11  -2  10 4.52519 0.55961  12
 -11  -2  10 4.49250 0.52231   1
 -10  -2  10 24.8871 1.82203   9
 -10  -2  10 22.9217 2.02198  12
 -10  -2  10 25.2714 1.95633   1
  -8  -2  10 222.226 17.6690   1
  -8  -2  10 233.675 18.1582  12
  -8  -2  10 222.558 16.3270   9
   8   2 -10 245.342 17.0069  14
   7  -2 -10 8.64017 0.67723  14
  -7   2  10 9.48209 0.72852   9
   7   2 -10 8.89237 0.69071  14
  -6  -2  10 0.20821 0.23338  10
   6  -2 -10 0.12929 0.04411  14
   6   2 -10 0.04488 0.05286   3
   6   2 -10 0.08211 0.05482  14
  -5  -2  10 1.90501 0.30843   5
  -5  -2  10 2.47412 0.45506  10
   5  -2 -10 1.66671 0.18120  14
   5   2 -10 1.86143 0.21009  14
   5   2 -10 2.39561 0.26748   3
  -4  -2  10 90.8016 6.37307   5
   4  -2 -10 88.1057 6.62148  14
  -4  -2  10 84.5525 7.49075  10
   4   2 -10 96.0655 6.62840  14
  -3  -2  10 5.97819 0.62844  10
   3  -2 -10 7.22586 0.51965  14
  -3  -2  10 5.66788 0.54011   5
   3   2 -10 7.59707 0.53206  14
   2  -2 -10 640.166 44.8603  14
  -2  -2  10 568.817 40.3077   8
  -2  -2  10 622.665 50.5002  10
  -2  -2  10 592.716 43.2506   5
  -2   2  10 570.889 40.3062   8
   2   2 -10 661.258 44.8706  14
  -1  -2  10 1.62108 0.22740   8
  -1   2  10 2.23970 0.29408   3
   1   2 -10 1.83551 0.22263  14
  -1   2  10 1.66617 0.20236   8
   0  -2 -10 16.3826 1.27172  14
   0  -2  10 16.3013 1.15828   8
   0   2  10 17.2546 1.28247   3
   0   2  10 16.7525 1.15017   8
   0   2 -10 18.3919 1.28263  14
   1  -2  10 64.7294 4.60157   8
  -1  -2 -10 73.2784 5.75911  10
  -1  -2 -10 62.0243 5.11665  14
  -1   2 -10 73.5912 5.11789  14
   1   2  10 72.4430 4.59992   8
  -2  -2 -10 48.1131 4.27940  10
   2   2  10 54.2841 3.75244   3
   2   2  10 49.1948 3.41180   8
  -3  -2 -10 22.9881 1.76062  10
   3   2  10 17.7594 1.35845   8
   3   2  10 19.7286 1.50091   3
  -4  -2 -10 12.8752 1.27710  10
   4   2  10 13.7408 0.94691   8
  -5  -2 -10 8.43031 0.90614  10
  -6  -2 -10 111.830 9.69556  10
   6   2  10 120.260 8.47170   3
  -7  -2 -10 4.47814 0.53445  12
  -7  -2 -10 5.21537 0.48531   4
  -7  -2 -10 4.68328 0.49495   1
  -7   2 -10 4.55157 0.55286   2
  -7   2 -10 5.13384 0.45038   4
  -8  -2 -10 116.527 7.68762   4
  -8  -2 -10 111.285 8.79679  12
  -8  -2 -10 107.915 8.54656   1
  -8   2 -10 108.888 8.81943  12
  -8   2 -10 112.161 7.68965   4
  -9  -2 -10 3.93482 0.45813   1
  -9  -2 -10 3.42905 0.54136  12
  -9  -2 -10 3.17759 0.45934   4
  -9   2 -10 2.77078 0.39724   4
 -10  -2 -10 57.0778 4.65768   1
 -10  -2 -10 56.4178 4.81506  12
 -10  -2 -10 64.6724 4.19452   4
 -10   2 -10 58.0073 4.86409  12
 -10   2 -10 64.6197 4.20976   4
 -11  -2 -10 5.42179 0.56202   1
 -11  -2 -10 4.76380 0.74977  12
 -11   2 -10 5.50406 0.84905  12
 -12  -2 -10 4.79762 0.70392  12
 -12  -2 -10 4.29098 0.51612   1
 -12   2 -10 4.84275 0.66140  12
 -12  -3  10 10.0236 0.84847   1
 -11  -3  10 11.5396 1.04173  12
 -11  -3  10 11.8641 0.93330   9
 -11  -3  10 11.6221 1.00095   1
 -10  -3  10 12.6892 1.09135  12
 -10  -3  10 12.6323 1.03731   1
 -10  -3  10 10.2935 0.95235   9
  -9  -3  10 3.67268 0.51026   9
  -9  -3  10 2.86095 0.46402   1
   8  -3 -10 0.84897 0.14968  14
  -7  -3  10 21.1972 1.62087   9
  -7  -3  10 21.4728 1.76188   1
   7  -3 -10 21.5121 1.62839  14
  -7  -3  10 22.0776 1.81345  12
   7   3 -10 23.0031 1.64660  14
   6  -3 -10 6.73169 0.56262  14
   6   3 -10 7.10405 0.58216  14
   6   3 -10 8.09683 0.62333   3
  -5  -3  10 -0.2050 0.24437  10
   5  -3 -10 0.05921 0.05219  14
  -5  -3  10 -0.0582 0.04547   5
   5   3 -10 0.07169 0.06079   3
   5   3 -10 0.09899 0.07000  14
  -4  -3  10 82.4488 5.67551   5
   4  -3 -10 77.7368 5.89345  14
  -4  -3  10 74.6958 6.66909  10
   4   3 -10 84.2531 5.90210  14
   4   3 -10 80.4008 5.84659   3
   3  -3 -10 475.863 35.7715  14
  -3  -3  10 476.701 34.1660   5
  -3  -3  10 474.101 40.1283  10
   3   3 -10 508.426 35.6438  14
  -2  -3  10 0.58937 0.22430   5
  -1  -3  10 32.0437 2.63110   5
   1  -3 -10 36.6457 2.73073  14
  -1  -3  10 39.7093 2.46855   8
  -1   3  10 38.3923 2.72451   3
  -1   3  10 36.5134 2.45723   8
   1   3 -10 37.8827 2.73902  14
   0  -3 -10 3.34608 0.33795  14
   0  -3  10 4.38086 0.34645   8
   0   3  10 4.40553 0.36965   3
   0   3  10 4.18625 0.31852   8
   0   3 -10 3.65579 0.35045  14
   1  -3  10 233.773 13.7760   8
  -1  -3 -10 179.989 17.2396  10
   1  -3  10 193.299 15.3107  14
  -1  -3 -10 202.203 15.3051  14
   1   3  10 244.724 13.7718   8
  -1   3 -10 193.517 15.3096  14
   2  -3  10 32.9383 2.39991   8
  -2  -3 -10 40.7431 3.01076  10
   2   3  10 33.4869 2.63065   3
   2   3  10 36.0233 2.39607   8
   3  -3  10 9.26380 0.71639   8
  -3  -3 -10 9.55760 0.91862  10
   3   3  10 10.7760 0.70163   8
   4  -3  10 3.39859 0.37681   8
   4   3  10 4.73622 0.40261   3
   4   3  10 4.39299 0.35163   8
  -5  -3 -10 1.59701 0.55169  10
   5   3  10 1.03519 0.25123   3
   5   3  10 1.06261 0.17758   8
  -6  -3 -10 11.2203 1.00457   1
  -6   3 -10 13.6408 1.17969  12
  -7  -3 -10 1.02066 0.33387   4
  -7  -3 -10 1.00882 0.37677   2
  -7  -3 -10 0.69087 0.32780  12
  -7  -3 -10 0.89969 0.30164   1
  -8  -3 -10 6.90616 0.78696  12
  -8  -3 -10 7.49155 0.67478   4
  -8  -3 -10 9.36878 0.74829   1
   8   3  10 8.51011 0.61250  11
  -8   3 -10 8.50546 0.68086   4
  -9  -3 -10 0.94776 0.33839   1
  -9   3 -10 0.59749 0.29676  12
  -9   3 -10 1.23531 0.37793   4
 -10  -3 -10 8.52423 0.71357   1
 -10  -3 -10 6.97244 0.80426  12
 -10  -3 -10 6.32095 0.74527   2
 -10   3 -10 7.49950 0.99274  12
 -11  -3 -10 121.533 8.78697   1
 -11  -3 -10 115.081 9.04599  12
 -11  -3 -10 107.412 9.17717   2
 -11   3 -10 113.948 9.08297  12
 -12  -3 -10 11.1604 0.94146   1
 -12  -4  10 1.63540 0.31915  12
 -11  -4  10 4.25072 0.49163   1
 -10  -4  10 10.7556 0.92615   9
 -10  -4  10 10.8280 0.97588   1
 -10  -4  10 12.0774 1.04202  12
  -9  -4  10 5.14543 0.67373  12
  -9  -4  10 6.16691 0.61905   1
  -8  -4  10 123.733 9.67214   1
  -8  -4  10 130.356 9.95050  12
  -8  -4  10 123.770 8.94547   9
  -7  -4  10 1.08353 0.35734  12
   7  -4 -10 0.84880 0.17217  14
   7   4 -10 0.78095 0.22337  14
  -6  -4  10 29.6915 2.06640   9
   6  -4 -10 28.3782 2.10374  14
  -6  -4  10 28.7870 2.30308  12
  -6  -4  10 25.2955 2.22474   1
   6   4 -10 29.0359 2.11721  14
   5  -4 -10 5.91310 0.49379  14
  -5  -4  10 5.55053 0.72994  10
  -5  -4  10 6.09111 0.54687   5
   5   4 -10 7.00529 0.54601   3
   5   4 -10 6.10673 0.51270  14
  -4  -4  10 73.5127 4.79610   5
   4  -4 -10 63.4970 4.97120  14
  -4  -4  10 64.7250 5.63534  10
   4   4 -10 66.5521 4.98008  14
   4   4 -10 68.3301 4.93626   3
   3  -4 -10 369.988 26.2242  14
  -3  -4  10 352.464 29.5541  10
  -3  -4  10 351.717 25.1634   5
   3   4 -10 343.393 25.9261   3
   3   4 -10 363.575 26.2311  14
  -2  -4  10 0.72192 0.27737  10
  -2  -4  10 1.01502 0.23862   5
   2  -4 -10 0.76863 0.17122  14
   2   4 -10 0.74857 0.20301  14
  -2   4  10 0.63080 0.12721   8
   2   4 -10 0.67919 0.19624   3
  -1  -4  10 11.1243 0.75229   8
  -1  -4  10 10.2221 0.81793   5
   1  -4 -10 11.3110 0.81829  14
   1   4 -10 11.1453 0.83031  14
  -1   4  10 8.95690 0.84336   3
   1   4 -10 10.1566 0.81036   3
  -1   4  10 11.3967 0.74232   8
   0  -4  10 61.6152 3.88006   8
   0  -4 -10 58.5975 4.29642  14
   0   4  10 62.1929 3.87234   8
   0   4  10 61.5993 4.25752   3
   0   4 -10 50.8741 4.30068  14
   0   4 -10 54.0448 4.24367   3
  -1  -4 -10 3.09633 0.39452  10
   1  -4  10 4.19890 0.33861   8
   1   4  10 3.12013 0.35306   3
   1   4  10 4.01304 0.31277   8
  -2  -4 -10 2090.35 186.192  10
   2  -4  10 2091.77 165.316  14
   2  -4  10 2395.78 148.729   8
   2   4  10 2356.64 163.391   3
   2   4  10 2297.07 148.688   8
   3  -4  10 -0.1316 0.08732  14
   3  -4  10 0.10039 0.11745   8
  -3  -4 -10 -0.0955 0.22521  10
   3   4  10 0.09175 0.09986   8
  -4  -4 -10 242.748 22.0621  10
   4  -4  10 283.857 17.6062   8
   4   4  10 269.776 19.3343   3
   5  -4  10 2.84871 0.38076  14
   5   4  10 3.67112 0.38230   3
   5   4  10 4.27067 0.33957   8
  -6  -4 -10 152.036 12.3801  12
  -6  -4 -10 162.179 12.0507   1
  -6  -4 -10 150.593 12.6004   2
  -6  -4 -10 168.573 10.8337   4
  -6  -4 -10 144.907 10.9652  13
  -6   4 -10 160.854 10.8344   4
  -6   4 -10 163.130 12.4248  12
  -7  -4 -10 33.8704 2.42557  12
  -7  -4 -10 26.4520 2.12182  13
  -7   4 -10 29.4123 2.52749  12
  -8  -4 -10 7.15024 0.64030   1
  -8  -4 -10 5.37129 0.69760   2
  -8  -4 -10 5.50177 0.66966  12
   8   4  10 7.78731 0.52692  11
  -9  -4 -10 7.19997 0.71784  12
  -9  -4 -10 7.46126 0.65637   1
   9   4  10 5.51102 0.53097  11
 -10  -4 -10 18.7092 1.68361   2
 -10  -4 -10 19.9626 1.69126  12
 -10  -4 -10 22.4629 1.61821   1
 -10   4 -10 18.4472 1.77980  12
 -11  -4 -10 6.62714 0.79068  12
 -11  -4 -10 7.30318 0.70988   2
 -11  -5  10 4.74435 0.50894   1
 -11  -5  10 4.69143 0.53028  12
 -11  -5  10 4.81492 0.46401   9
 -10  -5  10 7.27470 0.66959   1
 -10  -5  10 6.14759 0.71181  12
  -9  -5  10 3.25078 0.46819   1
  -9  -5  10 2.89248 0.52522  12
  -8  -5  10 90.4460 7.20217  12
  -8  -5  10 80.6499 6.99114   1
  -8  -5  10 101.442 6.48374   9
   7  -5 -10 75.1446 5.74042  14
  -7  -5  10 76.0138 6.16396  12
  -7  -5  10 78.7847 5.54708   9
  -7  -5  10 78.6553 5.99755   1
   7   5 -10 79.6269 5.75801  14
   6  -5 -10 0.81479 0.19188  14
  -6  -5  10 1.15334 0.37153   1
  -6  -5  10 1.35361 0.39149  12
  -5  -5  10 11.0789 0.98238  12
   5  -5 -10 10.5469 0.85343  14
  -5  -5  10 10.9541 0.88167   9
   5   5 -10 11.5410 0.87486  14
  -4  -5  10 8.64873 0.71390   5
   4  -5 -10 8.24932 0.68986  14
  -4  -5  10 9.38701 0.88988  10
   4   5 -10 8.94886 0.70611  14
  -3  -5  10 521.137 44.1153  10
   3  -5 -10 542.434 39.1502  14
  -3  -5  10 555.040 37.5613   5
   3   5 -10 555.462 38.7013   3
   3   5 -10 505.458 39.1574  14
   3   5 -10 512.652 35.2156   8
  -2  -5  10 47.4050 3.84361  10
  -2  -5  10 44.4271 3.27432   5
   2  -5 -10 49.4888 3.39961  14
   2   5 -10 41.8087 3.36383   3
  -2   5  10 44.7226 3.05440   8
   2   5 -10 47.1047 3.40755  14
  -1  -5  10 2.83256 0.31295   5
   1  -5 -10 2.41759 0.28619  14
   1   5 -10 2.96846 0.27752   3
  -1   5  10 3.08562 0.26474   8
   1   5 -10 2.43798 0.28977  14
  -1   5  10 2.81359 0.37753   3
   0  -5 -10 8.40280 0.67445  14
   0  -5  10 9.04645 0.63370   8
   0   5  10 8.30943 0.68730   3
   0   5  10 8.53235 0.61864   8
   1  -5  10 1.53136 0.24077   8
  -1  -5 -10 0.97504 0.20317  10
   1   5  10 1.36779 0.21012   8
   3  -5  10 53.7042 3.31906   8
   3  -5  10 43.9132 3.67125  14
  -3  -5 -10 45.2240 4.14862  10
   3   5  10 51.3199 3.63132   3
   3   5  10 52.7734 3.30653   8
   4  -5  10 1.80720 0.26960   8
   4   5  10 1.40179 0.29149   3
   4   5  10 1.76113 0.24521   8
  -4   5 -10 1.93890 0.24126   8
  -5  -5 -10 24.3461 2.19876   2
   5  -5  10 22.5980 2.00032  14
  -5  -5 -10 25.3452 1.87953  13
  -5   5 -10 27.9043 1.89712  13
  -5   5 -10 29.1880 2.21693  12
  -5   5 -10 26.6928 1.87617   4
   5   5  10 29.1715 1.80681   8
  -6  -5 -10 7.65375 0.74478   1
  -6  -5 -10 8.77213 0.70194  13
   6  -5  10 7.65411 0.72320  14
  -6  -5 -10 10.2001 0.89124   2
  -6   5 -10 8.50985 0.68758  13
  -7  -5 -10 106.476 9.27444   2
   7  -5  10 97.7699 8.55232  14
  -7  -5 -10 126.977 8.06615  13
  -7  -5 -10 121.343 8.87217   1
  -7   5 -10 123.346 7.98422   4
  -7   5 -10 117.728 9.18273  12
  -8  -5 -10 7.21828 0.69033   1
  -8  -5 -10 6.73403 0.76543   2
  -8   5 -10 8.33035 0.95357  12
  -9  -5 -10 31.3450 2.96612   2
  -9  -5 -10 35.6030 2.92611  12
  -9  -5 -10 38.8431 2.84406   1
   9   5  10 40.2028 2.35644  11
  -9   5 -10 35.1232 3.00822  12
 -10  -5 -10 3.52056 0.49503   2
 -10  -5 -10 4.92820 0.49774   1
 -10  -5 -10 3.38507 0.56792  12
  10   5  10 4.41732 0.40757  11
 -11  -5 -10 54.2222 4.16774   1
 -11  -5 -10 53.2134 4.31020  12
 -11  -5 -10 54.5231 4.35694   2
 -11  -6  10 1.39902 0.32467  12
 -11  -6  10 1.56813 0.28557   1
 -10  -6  10 35.5287 2.56013   9
 -10  -6  10 36.8299 2.76259   1
 -10  -6  10 33.2226 2.84138  12
  -9  -6  10 12.6184 0.95260   9
  -9  -6  10 11.3576 1.00571   1
  -9  -6  10 10.8381 1.06292  12
  -8  -6  10 44.3655 3.54419  12
  -8  -6  10 44.8590 3.18818   9
  -8  -6  10 42.6230 3.43145   1
  -7  -6  10 164.304 13.5888   1
  -7  -6  10 184.737 12.5733   9
  -7  -6  10 183.376 13.9782  12
   6  -6 -10 1.63212 0.27416  14
  -6  -6  10 2.21765 0.43546   1
   6   6 -10 2.08969 0.27847  15
   6   6 -10 1.72822 0.31720  14
  -5  -6  10 0.67199 0.21251  13
  -5  -6  10 0.22991 0.12121   1
  -5  -6  10 0.76968 0.36402  12
   5  -6 -10 0.30910 0.09572  14
  -5  -6  10 0.39206 0.13586   9
   5   6 -10 0.34729 0.10598  14
   5   6 -10 0.28870 0.06145  15
  -4  -6  10 36.9118 2.60558   9
   4  -6 -10 37.2086 2.68372  14
  -4  -6  10 36.2715 2.88933  12
  -4  -6  10 32.9429 3.06425  10
   4   6 -10 36.3298 2.69614  14
   3  -6 -10 5.65033 0.49800  14
  -3  -6  10 6.32868 0.63001  10
  -3  -6  10 6.72406 0.52585   5
   3   6 -10 5.23192 0.51265  14
   3   6 -10 5.65472 0.48011   8
   3   6 -10 5.67642 0.50646   3
  -2  -6  10 21.5706 1.79651  10
   2  -6 -10 22.3223 1.57587  14
  -2  -6  10 21.7412 1.53358   5
   2   6 -10 19.2541 1.55823   3
   2   6 -10 19.5656 1.43453   8
   2   6 -10 19.5279 1.58419  14
  -2   6  10 21.9713 1.41529   8
   1  -6 -10 44.4952 3.14679  14
  -1  -6  10 43.2445 3.03671   5
   1   6 -10 42.3852 2.84946   8
  -1   6  10 36.1757 3.13181   3
  -1   6  10 45.2150 2.83562   8
   0   6 -10 0.37896 0.12945   8
   0   6  10 0.50034 0.19123   8
  -1  -6 -10 14.2368 1.30461  10
   1  -6  10 16.1104 1.05706   8
   1   6  10 14.3294 1.03453   8
   1   6  10 15.4722 1.14668   3
  -1   6 -10 14.7050 1.05080   8
  -2  -6 -10 31.4933 2.81009  10
   2  -6  10 36.3777 2.25831   8
   2   6  10 35.4018 2.46423   3
   2   6  10 31.1139 2.23764   8
  -2   6 -10 31.8507 2.24624   8
   3  -6  10 36.2092 2.45360   8
   3   6  10 37.3921 2.44335   8
   3   6  10 35.2241 2.67991   3
  -3   6 -10 36.0461 2.44491   8
  -4  -6 -10 1.79464 0.46811   2
   4  -6  10 1.87461 0.28001   8
  -4  -6 -10 1.97409 0.28331  13
   4  -6  10 1.33477 0.29203  14
  -4   6 -10 1.71997 0.31219  13
  -4   6 -10 1.94179 0.25644   8
   4   6  10 2.21417 0.25999   8
  -5  -6 -10 8.90076 0.66163  13
  -5  -6 -10 9.18928 0.86880   2
   5  -6  10 8.05548 0.70929  14
   5   6  10 7.26059 0.63556   8
  -5   6 -10 8.15170 0.67559  13
   6  -6  10 35.7797 3.16728  14
  -6  -6 -10 46.5405 2.99140  13
  -6  -6 -10 43.1136 3.47261   2
  -6  -6 -10 43.2695 3.28270   1
  -6   6 -10 42.4733 2.99147  13
  -7  -6 -10 55.3780 4.60776   2
  -7  -6 -10 55.9016 4.38546   1
  -7  -6 -10 54.5396 3.99192  13
  -7   6 -10 59.7538 3.98705  13
   7   6  10 57.7588 3.63733  11
  -8  -6 -10 8.40470 0.76540   1
   8   6  10 8.27388 0.63401  11
  -9  -6 -10 15.1162 1.31426   1
   9   6  10 16.8443 1.08890  11
 -10  -6 -10 44.5946 3.04149   1
 -10  -6 -10 33.3098 3.15778   2
  10   6  10 39.0631 2.50852  11
 -11  -6 -10 30.1491 2.35258   1
 -10  -7  10 8.48818 0.77613  12
 -10  -7  10 8.06468 0.73702   1
  -9  -7  10 2.44287 0.41345   9
  -9  -7  10 3.01160 0.42978   1
  -9  -7  10 2.34106 0.45365  12
  -8  -7  10 13.3036 1.18830  12
  -7  -7  10 37.8270 3.09298  12
  -7  -7  10 39.8076 2.79030   9
  -7  -7  10 37.1637 2.99553   1
  -6  -7  10 6.55993 0.68489  12
  -6  -7  10 5.21252 0.60269   1
  -6  -7  10 6.39621 0.59722   9
  -5  -7  10 147.432 11.1075  12
  -5  -7  10 136.027 9.81262  13
   5  -7 -10 138.793 10.4020  14
  -5  -7  10 150.184 9.99324   9
   5   7 -10 132.086 10.4168  14
  -4  -7  10 24.7413 1.88153   9
  -4  -7  10 26.0840 2.09823  12
   4  -7 -10 26.4067 1.93748  14
  -4  -7  10 24.6714 1.83768  13
   4  -7 -10 26.2944 1.77497   7
   4   7 -10 25.7125 1.95642  14
  -3  -7  10 0.75532 0.27707   9
  -3  -7  10 0.40275 0.13524  12
   3  -7 -10 1.01143 0.21857   7
  -3  -7  10 0.87216 0.25369  13
   3  -7 -10 0.64385 0.23012  14
   3   7 -10 0.49577 0.14705   8
  -3   7  10 0.64027 0.19918  13
   3   7 -10 0.71613 0.23725  14
  -2  -7  10 37.5625 3.15756  10
  -2  -7  10 36.2122 2.64062  13
   2  -7 -10 41.0192 2.78728  14
  -2  -7  10 39.7235 2.69919   5
   2  -7 -10 33.0096 3.02667   2
  -2   7  10 36.1070 2.62537  13
  -2   7  10 36.8198 2.50161   8
   2   7 -10 37.7583 2.53019   8
  -1  -7  10 6.05033 0.52448   5
  -1   7  10 6.05158 0.46577   8
   1   7 -10 5.68290 0.50114   8
   0  -7  10 12.7829 1.06803   5
   0   7  10 15.8871 1.00177   8
   0   7  10 12.2459 1.10485   3
   0   7 -10 15.9091 1.02089   8
  -1  -7 -10 37.4300 3.61697   2
  -1  -7 -10 41.9886 3.71349  10
   1   7  10 45.2584 2.96633   8
  -1   7 -10 48.0034 2.98347   8
   1   7  10 48.0148 3.26155   3
  -2  -7 -10 88.8709 7.88984  10
  -2  -7 -10 87.3042 7.61144   2
   2  -7  10 95.2985 6.40475   7
   2   7  10 90.2522 6.29558   8
  -2   7 -10 105.703 6.62367  13
  -2   7 -10 99.9408 6.30870   8
  -3  -7 -10 24.2473 2.14738   2
   3  -7  10 24.6835 1.77827   7
  -3  -7 -10 25.7365 1.82648  13
   3   7  10 25.8769 1.66272  11
  -3   7 -10 27.4222 1.75295   8
  -3   7 -10 24.2973 1.84251  13
   3   7  10 26.1986 1.74643   8
  -4  -7 -10 0.29109 0.17670   2
  -4  -7 -10 0.25219 0.08566  13
   4  -7  10 0.30297 0.12199   7
  -4   7 -10 0.34566 0.12127   8
   4   7  10 0.62221 0.22177   8
   4   7  10 0.81804 0.24263  11
  -4   7 -10 0.31519 0.09903  13
  -5  -7 -10 42.7121 3.18574  13
   5  -7  10 43.2771 3.10249   7
  -5  -7 -10 50.5732 3.71304   2
   5   7  10 45.3666 2.90934  11
  -5   7 -10 44.7543 3.19956  13
   5   7  10 44.6835 3.05332   8
   6  -7  10 193.377 13.9393   7
  -6  -7 -10 201.686 14.3769  13
  -6  -7 -10 194.761 16.5363   2
  -6   7 -10 215.930 14.3876  13
   6   7  10 227.663 13.1120  11
   7  -7  10 62.0456 4.31472   7
  -7  -7 -10 56.0486 4.44854  13
  -7  -7 -10 67.1884 5.13626   2
  -7  -7 -10 60.9958 4.88591   1
  -7   7 -10 68.8448 4.44641  13
   7   7  10 64.5643 4.05606  11
   8  -7  10 15.2094 1.09060   7
  -8  -7 -10 14.5518 1.23421   1
  -8  -7 -10 13.2827 1.30947   2
   8   7  10 16.3178 1.02672  11
  -9  -7 -10 1.74870 0.41525   2
  -9  -7 -10 1.47060 0.38580   1
   9   7  10 1.92673 0.30358  11
 -10  -7 -10 1.80696 0.33951   2
  10   7  10 2.48107 0.27782  11
 -10  -8  10 3.46681 0.41594  12
 -10  -8  10 3.69670 0.37345   9
  -9  -8  10 14.7029 1.18703  12
  -9  -8  10 12.7708 1.12962   1
  -8  -8  10 55.3021 4.47493  12
  -8  -8  10 58.1049 4.34148   1
  -8  -8  10 54.7609 4.02718   9
  -7  -8  10 0.77036 0.33263   1
  -7  -8  10 1.20474 0.40454  12
  -6  -8  10 7.20961 0.64898   9
  -6  -8  10 6.60120 0.54676  13
  -6  -8  10 6.02012 0.70901  12
  -5  -8  10 1.33599 0.36728   9
   5  -8 -10 0.85217 0.27061   7
  -4  -8  10 4.32471 0.54796  12
  -4  -8  10 4.48890 0.42440  13
  -4  -8  10 3.68779 0.46504   9
   4  -8 -10 3.55475 0.41498  14
  -3  -8  10 182.738 13.8141  12
   3  -8 -10 173.991 11.8408   7
   3  -8 -10 170.177 14.0406   2
  -3  -8  10 175.714 12.4260   9
  -3  -8  10 178.829 12.2300  13
   3   8 -10 164.957 11.6748   8
  -3   8  10 182.476 12.2139  13
   2  -8 -10 7.43750 0.73904   2
  -2  -8  10 6.80503 0.61684  13
   2  -8 -10 7.94452 0.59324   7
  -2   8  10 7.20547 0.55603   8
  -2   8  10 7.40041 0.58646  13
   2   8 -10 7.60288 0.60637   8
   1  -8 -10 5.94397 0.51044   7
   1  -8 -10 6.06891 0.67657   2
  -1  -8  10 5.66543 0.54133  13
   1   8 -10 6.39294 0.52540   8
  -1   8  10 5.95959 0.49950  13
  -1   8  10 6.34602 0.48509   8
   0  -8 -10 14.2697 1.17473   4
   0  -8  10 14.0980 1.11964  13
   0  -8  10 16.3109 1.08744   7
   0  -8 -10 14.8911 1.07466   7
   0  -8 -10 12.9811 1.34868   2
   0   8  10 15.0643 1.09713  13
   0   8 -10 15.3243 1.13439  13
   0   8  10 15.6610 1.05738   8
   0   8 -10 15.6796 1.07907   8
  -1  -8 -10 72.9994 5.58135   7
   1  -8  10 83.5180 5.60124   7
  -1  -8 -10 77.2487 5.70754   4
  -1  -8 -10 88.8044 5.77294  13
   1  -8  10 83.1351 5.78410  13
  -1   8 -10 84.5797 5.78760  13
   1   8  10 84.1078 5.50560   8
  -1   8 -10 83.0496 5.51837   8
   1   8  10 84.8426 5.76663  13
  -2  -8 -10 310.346 23.1984   7
  -2  -8 -10 369.407 27.5418   2
   2  -8  10 368.546 23.2222   7
  -2  -8 -10 356.296 23.9529  13
  -2   8 -10 340.867 22.8548   8
   2   8  10 314.783 21.8189  11
   2   8  10 356.222 22.8495   8
  -2   8 -10 340.143 23.9667  13
   2   8  10 346.469 23.9541  13
   3  -8  10 20.8504 1.54482   7
  -3  -8 -10 21.8281 1.88169   2
  -3  -8 -10 25.0122 1.58562  13
  -3   8 -10 21.1327 1.59703  13
  -3   8 -10 20.9249 1.51008   8
   3   8  10 21.7616 1.50957   8
   3   8  10 20.7994 1.43281  11
   4  -8  10 44.6189 3.11459   7
  -4  -8 -10 44.4676 3.19667  13
  -4  -8 -10 49.5809 3.71893   2
   4   8  10 41.5803 3.05580   8
   4   8  10 46.7555 2.91430  11
  -4   8 -10 44.7281 3.21294  13
   5  -8  10 1.45878 0.34537   7
  -5  -8 -10 2.03462 0.33382  13
  -5   8 -10 2.12187 0.34091  13
   5   8  10 1.83901 0.30349  11
   6  -8  10 58.7763 3.98663   7
  -6  -8 -10 52.8625 4.73449   2
  -6  -8 -10 58.6960 4.09485  13
  -6   8 -10 57.2094 4.10097  13
   6   8  10 63.5971 3.74057  11
  -7  -8 -10 189.859 14.5621  13
  -7  -8 -10 194.142 16.7319   2
   7  -8  10 219.376 14.1237   7
   7   8  10 233.820 13.2797  11
   8  -8  10 3.16428 0.36384   7
  -8  -8 -10 2.86129 0.49038   2
   8   8  10 3.44814 0.36208  11
  -9  -8 -10 21.3134 2.00912   2
   9   8  10 27.5896 1.60233  11
  10   8  10 -0.0014 0.09350  11
  -9  -9  10 1.43718 0.27404   9
  -9  -9  10 0.90511 0.31519  12
  -8  -9  10 96.6189 6.52694   9
   8  -9 -10 85.6641 7.36087   2
  -8  -9  10 93.0015 7.24955  12
  -7  -9  10 4.17239 0.46977   9
  -7  -9  10 4.27677 0.53784  12
  -6  -9  10 1.33034 0.36639   9
   5  -9 -10 8.62960 0.84194   2
  -5  -9  10 8.34646 0.73705   9
  -5  -9  10 7.95095 0.82943  12
   5  -9 -10 8.75733 0.67528   7
  -4  -9  10 6.48362 0.57642  13
  -4  -9  10 6.20868 0.60208   9
   4  -9 -10 7.08228 0.55950   7
   4  -9 -10 6.45971 0.70701   2
  -3  -9  10 4.59349 0.46592  13
   3  -9 -10 4.68197 0.44450   7
   3  -9 -10 5.21102 0.59943   2
  -3   9  10 4.06762 0.42061  13
   2  -9 -10 3.28403 0.60921   2
   2  -9 -10 4.39095 0.43524   7
  -2  -9  10 4.55849 0.44989  13
  -2   9  10 5.23525 0.41902  13
   2   9 -10 3.64014 0.43114   8
   1  -9 -10 23.8749 2.00750   2
   1  -9 -10 25.7886 1.65360   7
  -1  -9  10 22.3447 1.70946  13
  -1   9  10 22.5765 1.60900   8
   1   9 -10 22.2304 1.64135   8
  -1   9  10 23.9981 1.68946  13
   0  -9 -10 27.6341 1.99077   7
   0  -9 -10 27.7731 2.06428   4
   0  -9  10 29.1996 2.00372   7
   0  -9  10 29.6921 2.07532  13
   0   9  10 27.7904 1.96004   8
   0   9  10 31.2011 2.05283  13
   0   9 -10 27.1348 1.98080   8
   0   9 -10 29.1048 2.08461  13
  -1  -9 -10 1.01700 0.28312   7
   1  -9  10 1.31656 0.29342   7
  -1   9 -10 0.71329 0.27185   8
   1   9  10 1.01181 0.25647  13
   2  -9  10 36.5813 2.32587   7
  -2  -9 -10 34.7652 2.30506   7
   2   9  10 28.6998 2.26685   8
  -3  -9 -10 9.06724 0.72173  13
  -3  -9 -10 9.23995 0.96389   2
   3  -9  10 9.12534 0.71933   7
   3   9  10 8.01238 0.62853  11
  -3   9 -10 8.20400 0.74009  13
   4  -9  10 16.0628 1.16127   7
  -4  -9 -10 14.2340 1.16774  13
  -4   9 -10 17.2588 1.20294  13
   4   9  10 15.2993 1.06303  11
   5  -9  10 8.33757 0.70441   7
  -5  -9 -10 8.52362 0.92094   2
  -5  -9 -10 9.22618 0.70493  13
  -5   9 -10 8.43054 0.72405  13
   5   9  10 8.35882 0.64065  11
  -6  -9 -10 28.3148 2.01564  13
   6  -9  10 30.5159 1.97285   7
  -6  -9 -10 24.0832 2.34615   2
  -6   9 -10 26.3549 2.00902  13
   6   9  10 30.9104 1.83902  11
   7  -9  10 3.79069 0.42324   7
  -7  -9 -10 3.88441 0.46077  13
  -7  -9 -10 4.50649 0.55407   2
   7   9  10 3.78036 0.39250  11
   8  -9  10 28.1100 1.93558   7
   8   9  10 27.7917 1.81879  11
   9   9  10 2.27742 0.29534  11
   8 -10 -10 9.01645 0.81860   2
   7 -10 -10 280.860 22.4205   2
   6 -10 -10 13.0958 0.92778   7
   6 -10 -10 13.3873 1.14911   2
  -6 -10  10 11.9316 0.95262  13
   5 -10 -10 2.52901 0.34711   7
   5 -10 -10 1.94618 0.48190   2
  -5 -10  10 2.98516 0.33973  13
  -4 -10  10 2.17569 0.34686  13
   3 -10 -10 11.7023 0.85959   7
   3 -10 -10 10.7188 1.08827   2
   2 -10 -10 3.19924 0.61964   2
  -2 -10  10 3.42032 0.41769  13
  -2  10  10 3.44740 0.36381  13
   1 -10 -10 19.1161 1.45125   7
  -1 -10  10 21.5713 1.51378  13
   1 -10 -10 19.9154 1.54222   4
  -1  10  10 20.7874 1.48993  13
   1  10 -10 20.9163 1.52517  13
   0 -10 -10 4.77032 0.43624   7
   0 -10  10 3.63018 0.43940  13
   0 -10 -10 5.16077 0.82436   2
   0 -10  10 4.00568 0.41846   7
   0  10  10 3.31700 0.40430  13
   0  10 -10 4.74733 0.50264  13
   1 -10  10 7.72638 0.62157  13
  -1 -10 -10 5.72203 0.91307   2
  -1 -10 -10 5.86537 0.59372   7
  -1 -10 -10 7.65194 0.63131  13
   1 -10  10 7.03029 0.60525   7
  -1  10 -10 7.89192 0.65648  13
  -2 -10 -10 19.0607 1.55287   2
  -2 -10 -10 15.1386 1.25766  13
   2 -10  10 16.8498 1.23246   7
  -2  10 -10 16.7896 1.28350  13
  -3 -10 -10 48.9022 3.64292  13
  -3 -10 -10 54.1231 4.23150   2
   3 -10  10 53.2912 3.54914   7
  -3  10 -10 50.3130 3.66183  13
  -4 -10 -10 9.20967 0.98762   2
   4 -10  10 10.1306 0.76535   7
  -4 -10 -10 9.33675 0.76846  13
   4  10  10 8.67594 0.68191  11
  -4  10 -10 10.0752 0.79235  13
  -5 -10 -10 102.040 6.78034  13
  -5 -10 -10 83.6079 7.79807   2
   5 -10  10 104.913 6.59045   7
   5  10  10 100.436 6.17625  11
  -5  10 -10 94.0135 6.78645  13
   6 -10  10 4.95608 0.44759   7
  -6  10 -10 4.28549 0.43256  13
   6  10  10 4.84241 0.40931  11
   7 -10  10 22.2207 1.39940   7
  -7 -10 -10 16.6713 1.64531   2
  -7 -10 -10 19.9521 1.42279  13
   7  10  10 19.9793 1.30597  11
   8 -10  10 2.64358 0.28043   7
   8  10  10 2.37071 0.31065  11
   7 -11 -10 13.9344 1.20727   2
  -5 -11  10 4.73163 0.46554  13
   5 -11 -10 5.80858 0.66740   2
   4 -11 -10 25.7547 2.29923   2
  -4 -11  10 27.6410 1.97166  13
   4 -11 -10 28.8057 1.90393   7
   3 -11 -10 1.19495 0.29924   7
  -3 -11  10 1.01903 0.31893  13
  -2 -11  10 199.459 13.0926  13
   2 -11 -10 176.199 12.6640   7
  -1 -11  10 6.75777 0.62119  13
   1  11 -10 7.31670 0.64491  13
   0 -11 -10 -0.0244 0.23791   2
   0 -11  10 0.04458 0.10379   7
   0 -11 -10 -0.0256 0.11564   7
   0 -11  10 -0.0392 0.08211  13
   0  11 -10 -0.0301 0.09497  13
   1 -11  10 1.11687 0.28771   7
  -1 -11 -10 1.34038 0.32805   7
   1 -11  10 0.88628 0.29856  13
  -2 -11 -10 124.518 9.75343   2
  -2 -11 -10 118.443 8.46935  13
   2 -11  10 123.601 8.21809   7
  -2  11 -10 118.814 8.48609  13
   3 -11  10 4.46404 0.45119   7
  -3  11 -10 3.95894 0.45032  13
  -4 -11 -10 3.00544 0.38496  13
  -4 -11 -10 2.98843 0.58565   2
   4 -11  10 2.91830 0.39041   7
  -4  11 -10 3.06315 0.39631  13
  -5 -11 -10 8.83762 0.84995   2
   5 -11  10 7.54656 0.64483   7
  -5  11 -10 7.76334 0.64198  13
  -6 -11 -10 71.9950 5.45159  13
   6 -11  10 85.7032 5.28931   7
  -6  11 -10 72.6726 5.43819  13
   6  11  10 81.3618 4.97129  11
   7 -11  10 0.70115 0.20944   7
   6 -12 -10 0.02906 0.14393   2
   5 -12 -10 0.95184 0.23128   7
  -5 -12  10 0.89213 0.23247  13
   4 -12 -10 4.60158 0.67982   2
  -4 -12  10 4.90364 0.44645  13
   3 -12 -10 105.448 6.70226   7
  -3 -12  10 106.090 6.92845  13
   3 -12 -10 85.6444 7.97803   2
   2 -12 -10 7.19181 0.59407   7
   1 -12 -10 1.14141 0.30012   7
   1 -12 -10 1.06396 0.26548   2
   1  12 -10 1.85420 0.33472  13
   0 -12  10 1.07529 0.31766  13
   0 -12 -10 1.64424 0.59336   2
  -1 -12 -10 97.3925 7.54850   7
   1 -12  10 100.128 7.55462   7
  -1 -12 -10 126.223 8.98752   2
  -1 -12 -10 114.793 7.80055  13
  -1  12 -10 120.255 7.81789  13
   2 -12  10 3.47453 0.38724   7
  -2 -12 -10 4.46516 0.61536   2
  -2 -12 -10 4.68290 0.42993  13
  -2  12 -10 3.48205 0.42179  13
  -3 -12 -10 11.9946 0.97761  13
   3 -12  10 12.4311 0.94948   7
  -3  12 -10 14.3305 0.98623  13
  -4 -12 -10 12.0243 0.90837  13
  -5 -12 -10 1.40610 0.36292   2
  -5 -12 -10 1.11147 0.29050  13
  -5  12 -10 1.06099 0.21844  13
   3 -13 -10 4.53523 0.38481   7
   3 -13 -10 4.40735 0.58842   2
   2 -13 -10 1.46744 0.47790   2
   2 -13 -10 1.11490 0.25222   7
  -2 -13  10 1.14474 0.24841  13
   1 -13 -10 4.08652 0.39093   7
   0 -13  10 26.9677 1.82750  13
   0 -13 -10 21.6486 1.75064   7
   0 -13 -10 27.8337 2.11904   2
   0  13 -10 24.9382 1.82298  13
  -1  13 -10 6.67258 0.58309  13
  -2 -13 -10 10.8865 0.78919  13
  -2  13 -10 9.67335 0.79882  13
   3 -13  10 1.39404 0.23118   7
  -3  13 -10 1.67233 0.25009  13
 -10   0  11 -0.0755 0.12267  12
 -10   0  11 0.08902 0.11988   1
  -9   0  11 -0.0070 0.12370   9
  -9   0  11 0.04915 0.14618  12
  -9   0  11 0.02459 0.12253   1
  -7   0  11 1.01322 0.32908   9
  -5   0  11 -0.1134 0.03669   5
   5   0 -11 -0.0533 0.05666  14
  -4   0  11 -0.0302 0.14291  10
  -4   0  11 -0.0072 0.03412   5
   4   0 -11 -0.0294 0.06050  14
   3   0 -11 -0.1229 0.06577  14
  -3   0  11 -0.1058 0.03208   5
  -2   0  11 -0.1743 0.06939   8
  -2   0  11 -0.0815 0.03211   5
  -1   0  11 -0.9385 0.06811   8
   1   0 -11 -0.8510 0.07342  14
   0   0  11 -0.0206 0.07914   8
   0   0 -11 -0.0409 0.06818  14
   2   0  11 0.02150 0.10495   8
   3   0  11 -0.3017 0.04534   3
  -3   0 -11 -0.3026 0.16673  10
   3   0  11 -0.2893 0.10818   8
   4   0  11 -0.0182 0.10914   8
  -4   0 -11 -0.3612 0.19757  10
  -5   0 -11 -0.0781 0.22390  10
  -7   0 -11 0.02922 0.09274   1
  -7   0 -11 -0.0627 0.10553   2
  -7   0 -11 0.06981 0.07307   4
  -7   0 -11 0.18794 0.13863  12
  -8   0 -11 3.58636 0.44798   1
  -9   0 -11 -0.0461 0.14068   2
  -9   0 -11 0.10363 0.12617   1
  -9   0 -11 0.27555 0.21748  12
  -9   0 -11 0.09608 0.08963   4
 -11   0 -11 3.88321 0.56707   1
 -11   0 -11 5.36828 0.85157  12
 -12   0 -11 18.8380 1.64304  12
 -12  -1  11 4.45684 0.55284  12
 -11  -1  11 3.70566 0.55354  12
 -11  -1  11 5.17828 0.51947   1
 -10  -1  11 24.4928 1.83457   9
 -10  -1  11 25.0881 1.97449   1
 -10  -1  11 24.2638 2.05246  12
  -9  -1  11 2.11336 0.41369   9
  -9  -1  11 2.44067 0.47947  12
  -9  -1  11 2.90146 0.43927   1
  -9   1  11 1.92213 0.40343   9
  -8  -1  11 4.81126 0.58974  12
  -8  -1  11 4.77736 0.56765   1
  -8  -1  11 3.84684 0.50404   9
  -7  -1  11 10.0687 0.82528   1
  -7  -1  11 7.85890 0.75675   9
  -7  -1  11 10.1774 0.86931  12
  -6  -1  11 6.57340 0.60444   5
   6  -1 -11 7.49105 0.54462  14
   6   1 -11 7.54469 0.60709   3
   6   1 -11 7.16368 0.55682  14
  -5  -1  11 -0.0220 0.04054   5
  -5  -1  11 0.22136 0.19893  10
   5   1 -11 -0.0190 0.04672  14
  -5   1  11 -0.0822 0.03652   5
   4  -1 -11 310.621 21.5471  14
  -4  -1  11 305.954 20.6845   5
  -4  -1  11 284.052 24.2908  10
  -4   1  11 280.440 20.6764   5
   4   1 -11 283.318 21.5498  14
   3  -1 -11 26.3185 2.08613  14
  -3  -1  11 27.3934 2.37251  10
  -3  -1  11 29.1902 2.02343   5
  -3   1  11 29.2396 2.01348   5
   3   1 -11 28.9732 2.09277  14
  -2  -1  11 12.7370 1.17418  10
  -2  -1  11 13.9365 1.01029   5
  -2  -1  11 13.6778 0.93481   8
   2  -1 -11 14.1936 1.02841  14
   2   1 -11 15.5248 1.04148  14
  -2   1  11 12.6430 0.92511   8
  -2   1  11 13.4108 0.99432   5
  -1  -1  11 56.8854 3.57530   8
  -1  -1  11 47.0216 4.45978  10
   1  -1 -11 50.8156 3.96787  14
  -1   1  11 55.3616 3.80392   5
  -1   1  11 59.8772 3.57062   8
   1   1 -11 52.6182 3.97102  14
   0  -1 -11 0.60932 0.13401  10
   0  -1  11 0.86303 0.19134   8
   0  -1 -11 0.89783 0.25383  14
   0  -1  11 0.76208 0.14468  10
   0   1  11 1.02206 0.19877   8
   0   1 -11 0.91608 0.17299  14
  -1  -1 -11 0.96524 0.27992  10
  -1  -1 -11 0.94368 0.28117  10
   1  -1  11 1.11557 0.19960   8
  -1  -1 -11 1.37781 0.22628  14
  -1   1 -11 0.97025 0.21946  14
   1   1  11 0.98068 0.22851   8
   1   1  11 1.19485 0.28037   3
   2  -1  11 626.212 43.2698   3
   2  -1  11 574.326 39.3957   8
  -2  -1 -11 578.814 49.3214  10
   2   1  11 599.479 43.2739   3
  -3  -1 -11 -0.0832 0.19803  10
   3   1  11 -0.0011 0.08814   8
  -4  -1 -11 148.942 12.2326  10
   4  -1  11 155.960 9.75154   8
   4   1  11 128.445 9.75443   8
   4   1  11 154.774 10.7148   3
  -5  -1 -11 16.1611 1.43836  10
   5   1  11 15.8151 1.20685   3
  -6  -1 -11 56.8887 4.80256  10
  -7  -1 -11 0.92550 0.29339   4
  -7   1 -11 0.82714 0.30049   1
  -7   1 -11 0.11097 0.16884  12
  -8  -1 -11 4.64700 0.63299  12
  -8  -1 -11 5.55385 0.51815   4
  -8  -1 -11 5.34926 0.54988   1
  -8   1 -11 5.30296 0.50570   4
  -8   1 -11 4.57957 0.56423   1
  -8   1 -11 5.91155 0.76089  12
  -9  -1 -11 3.22961 0.43167   4
  -9  -1 -11 3.52039 0.58803  12
  -9  -1 -11 3.04987 0.45855   1
  -9   1 -11 3.60111 0.44563   4
 -10  -1 -11 17.9242 1.55185   1
 -10  -1 -11 18.4015 1.67776  12
 -10  -1 -11 19.1183 1.40756   4
 -10   1 -11 19.3061 1.75584  12
 -10   1 -11 20.0673 1.40998   4
 -11  -1 -11 23.9465 1.92547   1
 -12  -1 -11 25.8348 2.07075  12
 -12   1 -11 23.3465 2.07022  12
 -11  -2  11 4.51029 0.48028   9
 -11  -2  11 3.98333 0.50407   1
 -10  -2  11 11.1220 0.95859   1
 -10  -2  11 10.9301 0.91185   9
 -10  -2  11 10.1398 1.00972  12
  -9  -2  11 0.08407 0.13556   9
  -9  -2  11 0.19840 0.14279   1
  -9  -2  11 0.07194 0.14024  12
  -8  -2  11 21.8220 1.91846  12
  -8  -2  11 24.1648 1.87574   1
  -8   2  11 23.3345 1.70766   9
   7  -2 -11 161.845 10.8894  14
  -7  -2  11 146.061 10.4738   9
  -7  -2  11 153.625 11.6545  12
  -7  -2  11 132.214 11.3283   1
   7   2 -11 157.765 10.8989  14
  -7   2  11 135.846 10.4626   9
  -6  -2  11 1.98689 0.31129   5
   6   2 -11 1.78210 0.21972  14
   6   2 -11 2.29251 0.29363   3
  -5  -2  11 15.6318 1.19194   5
  -5  -2  11 14.5448 1.41358  10
   5  -2 -11 15.1216 1.18817  14
   5   2 -11 17.0997 1.21805   3
   5   2 -11 17.0823 1.20310  14
   4  -2 -11 12.7071 1.01986  14
  -4  -2  11 14.7493 1.02222   5
   4   2 -11 13.3791 1.03166  14
  -3  -2  11 34.0966 2.53610   5
   3  -2 -11 36.1382 2.62254  14
  -3  -2  11 33.6558 2.97533  10
   3   2 -11 36.0382 2.63018  14
  -2  -2  11 20.2261 1.61025   5
  -2  -2  11 20.3678 1.49668   8
   2  -2 -11 24.5387 1.65941  14
   2   2 -11 24.9308 1.67018  14
  -2   2  11 21.2728 1.58367   5
  -1  -2  11 20.9535 1.39867   8
   1  -2 -11 20.8378 1.53825  14
  -1  -2  11 17.3420 1.72804  10
   1   2 -11 21.7019 1.54948  14
  -1   2  11 17.0762 1.39208   8
   0  -2 -11 13.5032 0.98552  14
   0  -2 -11 12.8095 1.09711  10
   0  -2  11 13.1224 0.90090   8
   0   2  11 12.9807 0.88666   8
   0   2  11 12.5564 1.00762   3
  -1  -2 -11 117.515 9.71970  10
  -1  -2 -11 104.770 8.63493  14
   1   2  11 124.516 7.76366   8
  -1   2 -11 121.636 8.63651  14
   2   2  11 3.00114 0.26176   8
   2   2  11 2.27974 0.30268   3
  -3  -2 -11 25.6180 2.13767  10
   3   2  11 24.4842 1.67772   8
   3   2  11 24.6555 1.84561   3
  -4  -2 -11 1.96248 0.54432  10
   4  -2  11 1.40257 0.24690   8
   4   2  11 1.86989 0.22117   8
  -5  -2 -11 21.6644 1.95811  10
   5   2  11 22.3756 1.66183   3
   5   2  11 22.6170 1.51946   8
   6   2  11 15.9128 1.21718   3
  -7  -2 -11 4.53624 0.56145   2
  -7  -2 -11 5.83672 0.50570   4
  -7  -2 -11 4.57795 0.56558  12
  -7  -2 -11 5.38867 0.44471  13
  -7  -2 -11 4.93169 0.51296   1
  -7   2 -11 5.29564 0.73456  12
  -8  -2 -11 12.5557 1.12473  12
  -9  -2 -11 11.1460 0.98955   1
  -9  -2 -11 12.4761 0.91841   4
  -9  -2 -11 10.5437 1.06752  12
  -9   2 -11 11.9213 1.25244  12
  -9   2 -11 11.3011 0.89345   4
 -11  -2 -11 12.9226 1.05241   1
 -11  -2 -11 12.4695 1.19645  12
 -11   2 -11 10.9725 1.25137  12
 -12  -2 -11 2.31344 0.60228  12
 -12  -2 -11 2.72867 0.38615   1
 -12   2 -11 3.41093 0.56410  12
 -11  -3  11 11.5816 0.95578   1
 -11  -3  11 9.36652 0.97726  12
 -11  -3  11 11.8922 0.88831   9
 -10  -3  11 25.1174 1.88444   9
 -10  -3  11 24.2829 2.09746  12
 -10  -3  11 26.4579 2.03156   1
  -9  -3  11 2.70550 0.47666   9
  -9  -3  11 2.81250 0.46528   1
  -9  -3  11 2.14137 0.51076  12
  -8  -3  11 135.603 10.6648  12
   8  -3 -11 133.317 9.95076  14
  -8  -3  11 135.065 9.58788   9
  -8  -3  11 135.628 10.3748   1
   8   3 -11 135.986 9.96563  14
  -7  -3  11 2.06437 0.38624  12
   7   3 -11 1.30909 0.22484  14
  -7   3  11 1.31832 0.33017   9
  -6  -3  11 82.5147 6.43648  12
  -6  -3  11 79.1403 5.78106   9
   6  -3 -11 87.0028 5.99661  14
  -6  -3  11 72.4651 6.24915   1
   6   3 -11 85.2220 6.00629  14
   5  -3 -11 0.13231 0.05604  14
  -5  -3  11 -0.1572 0.23813  10
  -5  -3  11 -0.0102 0.04363   5
   5   3 -11 0.08004 0.05841   3
   5   3 -11 0.12221 0.06479  14
   4  -3 -11 370.333 28.2171  14
  -4  -3  11 361.018 31.8102  10
  -4  -3  11 383.199 27.0817   5
   4   3 -11 399.807 28.2274  14
   4   3 -11 403.059 27.9081   3
  -3  -3  11 11.8934 0.99483   5
   3  -3 -11 13.4542 1.00087  14
  -3  -3  11 12.9199 1.16509  10
   3   3 -11 14.7075 1.01801  14
  -2  -3  11 50.8138 3.67400   5
   2  -3 -11 57.4754 3.81359  14
  -2  -3  11 47.2814 4.29714  10
   2   3 -11 57.8121 3.82351  14
  -2   3  11 44.5524 3.42917   8
   1  -3 -11 35.8277 2.75543  14
  -1  -3  11 38.2540 2.49162   8
  -1   3  11 38.8403 2.75145   3
  -1   3  11 36.2555 2.48113   8
   1   3 -11 36.2092 2.76418  14
   0  -3  11 56.4432 3.67775   8
   0  -3 -11 52.3385 4.07291  14
   0   3  11 56.6720 3.66869   8
   0   3  11 56.4624 4.04377   3
   0   3 -11 53.7521 4.08236  14
  -1  -3 -11 131.672 9.80741  14
  -1  -3 -11 128.347 11.0456  10
   1  -3  11 117.338 9.81037  14
   1  -3  11 138.283 8.83062   8
   1   3  11 137.900 9.69833   3
   1   3  11 144.552 8.82460   8
  -2  -3 -11 709.477 60.0866  10
   2  -3  11 663.940 47.9897   8
   2   3  11 754.161 48.0027   8
   2   3  11 772.010 52.7409   3
   3  -3  11 7.32402 0.55880   8
  -3  -3 -11 7.98228 0.74363  10
   3   3  11 6.46593 0.59660   3
   4  -3  11 -0.0589 0.12267   8
  -4  -3 -11 0.17879 0.27073  10
   4   3  11 0.07647 0.08330   8
  -5  -3 -11 9.88171 1.16771  10
   5   3  11 12.8828 0.85136   8
   5   3  11 12.8196 0.93533   3
  -6  -3 -11 12.7515 1.04645   2
  -6  -3 -11 12.3309 1.16932  10
  -6  -3 -11 11.7200 0.94622   1
  -6  -3 -11 12.4902 0.86789   4
  -6  -3 -11 10.2849 0.86402  13
   6   3  11 10.8176 0.91230   3
  -6   3 -11 10.9665 0.85026   4
  -6   3 -11 9.63897 1.13286  12
  -7  -3 -11 0.28533 0.11271   1
  -7  -3 -11 0.29837 0.10403   4
  -7  -3 -11 0.14800 0.14317   2
  -7   3 -11 -0.1818 0.25846  12
  -8  -3 -11 53.9682 4.54952  12
  -8  -3 -11 61.2345 3.98381   4
  -8  -3 -11 49.8644 4.61346   2
  -8  -3 -11 59.1413 4.42103   1
  -8   3 -11 53.0399 4.61807  12
   8   3  11 61.5517 3.65949  11
  -8   3 -11 60.6656 3.99305   4
  -9  -3 -11 0.12636 0.15407  12
  -9  -3 -11 0.10951 0.11632   1
  -9  -3 -11 -0.0243 0.12836   2
  -9  -3 -11 0.24882 0.11048   4
  -9   3 -11 -0.0077 0.27071  12
  -9   3 -11 0.12882 0.09911   4
 -10  -3 -11 4.90667 0.54506   1
 -10   3 -11 4.45476 0.56013   4
 -10   3 -11 4.69696 0.85326  12
 -11  -3 -11 53.3151 3.95817   1
 -11  -3 -11 43.1569 4.12821   2
 -11  -3 -11 57.0867 4.11427  12
 -11   3 -11 50.7244 4.13851  12
 -12  -4  11 1.31357 0.27973   1
 -11  -4  11 1.89614 0.38093   1
 -11  -4  11 2.55393 0.38387   9
 -11  -4  11 2.29894 0.41750  12
 -10  -4  11 3.38623 0.55131  12
 -10  -4  11 3.85680 0.49628   1
  -9  -4  11 24.3072 1.90157   1
  -9  -4  11 22.6430 1.77917   9
  -9  -4  11 23.6537 1.97699  12
  -8  -4  11 95.2793 7.45927   9
  -8  -4  11 112.230 8.07981   1
  -8  -4  11 107.234 8.30696  12
  -7  -4  11 20.1248 1.50817   9
  -7  -4  11 20.3478 1.68580  12
   7  -4 -11 20.4768 1.49466  14
  -7  -4  11 17.4145 1.61966   1
   7   4 -11 21.0600 1.51844  14
  -6  -4  11 13.6074 0.93644   9
   6  -4 -11 10.4881 0.89466  14
  -6  -4  11 12.3037 0.99724   1
   6   4 -11 10.7944 0.91266  14
  -5  -4  11 7.41851 0.62096   5
   5  -4 -11 6.10691 0.57069  14
   5   4 -11 8.32013 0.61957   3
   5   4 -11 7.22656 0.59255  14
   4  -4 -11 216.414 15.8809  14
  -4  -4  11 232.283 15.2557   5
  -4  -4  11 196.249 17.9135  10
   4   4 -11 211.875 15.7149   3
   4   4 -11 221.552 15.8914  14
  -3  -4  11 1020.86 85.5691  10
  -3  -4  11 1024.61 72.8872   5
   3  -4 -11 1005.03 76.0030  14
   3   4 -11 1065.39 76.5139  14
   3   4 -11 1047.41 75.1200   3
  -2  -4  11 15.2668 1.09492   5
  -2  -4  11 14.3042 1.26166  10
   2  -4 -11 14.0167 1.10996  14
  -2   4  11 14.2823 0.99641   8
   2   4 -11 13.7226 1.11821  14
   2   4 -11 16.3481 1.11369   3
  -1  -4  11 31.3521 2.52409   5
  -1  -4  11 38.3143 2.36708   8
   1  -4 -11 36.3531 2.61499  14
   1   4 -11 34.1532 2.62214  14
  -1   4  11 37.7673 2.35620   8
  -1   4  11 32.4811 2.60893   3
   0  -4  11 6.11874 0.46976   8
   0   4  11 5.33048 0.50766   3
   0   4 -11 6.25707 0.50253  14
   0   4  11 6.09224 0.45093   8
   1  -4  11 0.27349 0.12181   8
  -1  -4 -11 0.27297 0.14142  10
   1   4  11 0.27506 0.09535   8
   2  -4  11 170.015 13.6963  14
  -2  -4 -11 206.444 15.4307  10
   2  -4  11 189.602 12.3257   8
   2   4  11 185.198 12.3158   8
   2   4  11 177.342 13.5320   3
   3  -4  11 50.6089 3.35036   8
  -3  -4 -11 45.5560 4.19475  10
   3   4  11 50.2841 3.66834   3
   3   4  11 53.3740 3.34172   8
   4  -4  11 90.2350 7.55357  14
  -4  -4 -11 98.4797 8.53274  10
   4  -4  11 106.392 6.80796   8
   4   4  11 113.457 6.80029   8
   4   4  11 102.648 7.46584   3
  -5  -4 -11 1.40617 0.54009  10
   5   4  11 0.79816 0.20195   8
  -6  -4 -11 4.61671 0.48743  13
  -6   4 -11 3.28134 0.69640  12
  -7  -4 -11 81.2317 5.08655  13
  -7  -4 -11 71.1927 5.59672   1
  -7  -4 -11 68.3922 5.85992   2
  -7  -4 -11 74.0954 5.03935   4
  -7  -4 -11 61.8680 5.74717  12
   7   4  11 77.5079 4.64022  11
  -7   4 -11 74.4388 5.04302   4
  -7   4 -11 67.4697 5.82272  12
  -7   4 -11 77.7640 5.10005  13
  -8  -4 -11 19.3384 1.86319   2
  -8  -4 -11 19.5674 1.82852  12
  -8  -4 -11 23.6044 1.77745   1
  -8   4 -11 24.1588 1.62239   4
   8   4  11 23.1427 1.47060  11
  -8   4 -11 23.3085 1.97721  12
  -9  -4 -11 20.4430 1.65930   1
  -9  -4 -11 17.4322 1.73700   2
  -9  -4 -11 19.0238 1.71845  12
   9   4  11 21.1182 1.36616  11
  -9   4 -11 24.1336 1.87941  12
  -9   4 -11 21.5801 1.52327   4
 -10  -4 -11 6.20498 0.63850   1
 -10  -4 -11 6.97447 0.74432  12
 -10   4 -11 5.14678 0.85564  12
 -11  -4 -11 23.6260 2.20692  12
 -11  -4 -11 30.5215 2.11435   1
 -11  -4 -11 25.6846 2.19915   2
 -11  -5  11 3.08476 0.41392   1
 -11  -5  11 3.40575 0.38049   9
 -11  -5  11 2.23823 0.41850  12
 -10  -5  11 1.13210 0.35355   1
 -10  -5  11 1.19816 0.37760   9
  -9  -5  11 17.0482 1.48970  12
  -9  -5  11 17.4722 1.42392   1
  -9  -5  11 16.9165 1.32741   9
  -8  -5  11 55.3483 3.60427   9
  -8  -5  11 45.0023 3.87036   1
  -8  -5  11 48.9084 3.99660  12
   7  -5 -11 50.5799 3.78168  14
  -7  -5  11 45.6983 3.96319   1
  -7  -5  11 52.6755 4.09614  12
  -7  -5  11 54.3897 3.68159   9
   7   5 -11 51.6388 3.80159  14
  -6  -5  11 12.5082 1.11348   1
  -6  -5  11 13.2912 1.16504  12
  -6  -5  11 13.8627 1.04462   9
   6  -5 -11 13.1811 1.01026  14
   6   5 -11 12.9064 1.03344  14
   5  -5 -11 12.6570 1.01708  14
  -5  -5  11 13.2654 1.03186   9
  -5  -5  11 13.8989 1.15609  12
   5   5 -11 13.3752 1.03696  14
  -4  -5  11 45.2870 3.08023   5
   4  -5 -11 41.0063 3.17745  14
  -4  -5  11 41.6051 3.63062  10
   4   5 -11 45.7656 3.16935   3
   4   5 -11 40.4322 3.18859  14
  -3  -5  11 287.965 23.8916  10
  -3  -5  11 280.721 20.3441   5
   3  -5 -11 303.675 21.1964  14
   3   5 -11 273.758 20.9579   3
   3   5 -11 293.169 21.2065  14
   2  -5 -11 75.4032 5.43250  14
  -2  -5  11 73.1112 5.22761   5
  -2  -5  11 75.8305 6.13050  10
   2   5 -11 72.6978 5.44169  14
   2   5 -11 74.4199 5.37789   3
  -2   5  11 69.5715 4.88224   8
  -1  -5  11 29.3894 2.34607   5
   1  -5 -11 35.3156 2.43163  14
  -1   5  11 27.8002 2.42603   3
   1   5 -11 32.5880 2.40436   3
  -1   5  11 37.3309 2.19346   8
   1   5 -11 33.0878 2.44045  14
   0  -5  11 19.8465 1.24639   8
   0  -5 -11 15.3743 1.35030  14
   0   5  11 18.0672 1.35929   3
   0   5  11 18.7414 1.22932   8
   1  -5  11 6.63729 0.47981   8
  -1  -5 -11 5.04172 0.56433  10
   1   5  11 6.17816 0.44592   8
   1   5  11 5.35444 0.48775   3
   2  -5  11 427.929 26.1500   8
  -2  -5 -11 349.269 32.7360  10
   2   5  11 387.170 26.1347   8
   2   5  11 414.784 28.7227   3
   3  -5  11 2.90178 0.31649   8
   3  -5  11 2.04544 0.31380  14
   3   5  11 2.49159 0.30615   3
   3   5  11 2.99123 0.27746   8
   4  -5  11 7.47238 0.58437   8
   4   5  11 7.60214 0.56446   8
  -4   5 -11 7.04172 0.55139   8
   4   5  11 7.27726 0.62372   3
  -5  -5 -11 0.71915 0.26571   1
  -5  -5 -11 0.96049 0.29780   4
  -5   5 -11 0.92478 0.28155  13
  -6  -5 -11 159.072 12.8564   1
  -6  -5 -11 161.494 13.4491   2
  -6  -5 -11 152.283 11.7025  13
[truncated: 728,408 more chars]
