# Supplementary material for: Tuning of tetrathiafulvalene properties: versatile synthesis of N-arylated monopyrrolotetrathiafulvalenes via Ullmann-type coupling reactions
Source: Beilstein J Org Chem. 2015 May 21;11:860–8. doi: 10.3762/bjoc.11.96 (PMC4464400; doi:10.3762/bjoc.11.96)
Supplement: File 2 — Zip archive containing X-ray crystallographic data for 4a (CCDC 987551), 4b (CCDC 1049639), 4d (CCDC 1049638) and 4e (CCDC 1049637). [file Beilstein_J_Org_Chem-11-860-s002.zip › 4e.cif]

 
data_Quest14mz057_0m
 
_audit_creation_method            SHELXL-2013
_chemical_name_systematic
;
2-[4,5-Bis(propylthio)-1,3-dithiol-2-ylidene]-
5-(4-dimethylaminophenyl)-5H-1,3-dithiolo[4,5-c]pyrrole 
;
_chemical_name_common             ?
_chemical_melting_point           469
_chemical_formula_moiety          ?
_chemical_formula_sum
 'C22 H26 N2 S6' 
_chemical_formula_weight          510.81

loop_
 _atom_type_symbol
 _atom_type_description
 _atom_type_scat_dispersion_real
 _atom_type_scat_dispersion_imag
 _atom_type_scat_source
 'C'  'C'   0.0033   0.0016
 'International Tables Vol C Tables 4.2.6.8 and 6.1.1.4'
 'H'  'H'   0.0000   0.0000
 'International Tables Vol C Tables 4.2.6.8 and 6.1.1.4'
 'N'  'N'   0.0061   0.0033
 'International Tables Vol C Tables 4.2.6.8 and 6.1.1.4'
 'S'  'S'   0.1246   0.1234
 'International Tables Vol C Tables 4.2.6.8 and 6.1.1.4'
 
_space_group_crystal_system       triclinic
_space_group_IT_number            2
_space_group_name_H-M_alt         'P -1'
_space_group_name_Hall            '-P 1'
 
_shelx_space_group_comment
;
The symmetry employed for this shelxl refinement is uniquely defined
by the following loop, which should always be used as a source of
symmetry information in preference to the above space-group names.
They are only intended as comments.
;
 
loop_
 _space_group_symop_operation_xyz
 'x, y, z'
 '-x, -y, -z'
 
_cell_length_a                    11.5871(4)
_cell_length_b                    12.1431(5)
_cell_length_c                    18.8970(8)
_cell_angle_alpha                 94.0239(14)
_cell_angle_beta                  90.9921(13)
_cell_angle_gamma                 117.9112(12)
_cell_volume                      2339.98(16)
_cell_formula_units_Z             4
_cell_measurement_temperature     100(2)
_cell_measurement_reflns_used     9851 
_cell_measurement_theta_min       2.3207
_cell_measurement_theta_max       30.5421
 
_exptl_crystal_description        plate 
_exptl_crystal_colour             yellow
_exptl_crystal_density_meas       ? 
_exptl_crystal_density_method     ?              
_exptl_crystal_density_diffrn     1.450          
_exptl_crystal_F_000              1072
_exptl_transmission_factor_min    ?                                             
_exptl_transmission_factor_max    ?                                             
_exptl_crystal_size_max           0.340
_exptl_crystal_size_mid           0.270
_exptl_crystal_size_min           0.070
_exptl_absorpt_coefficient_mu     0.598
_shelx_estimated_absorpt_T_min    0.822
_shelx_estimated_absorpt_T_max    0.959
_exptl_absorpt_correction_type    'multi-scan'
_exptl_absorpt_correction_T_min   0.6188  
_exptl_absorpt_correction_T_max   0.7461
_exptl_absorpt_process_details    'Apex2 v2014.1-1 (Bruker, 2014)'
 
_exptl_special_details
;
Two of the thiopropyl side chains show disorder. One is disordered by a 
pseudo-mirror operation bisecting the thiopropyl chain. The disorder of 
the other chain is caused by that of the first due to close proximity. 
They thus share a common occupancy ratio. 
The minor moieties were restrained to have a geometry similar to that of 
the major moieties, and disordered atoms were subjected to a rigid bond
restraint (RIGU in Shelxl). Disordered atoms C20A and C20C were also 
constrained to have identical ADPs. 

Minor twinning by pseudo-merohedry was observed. Application of the twin 
law 1 0 0 -1 -1 0 0 0 -1 resulted in a BASF value of 0.0083(2). Omissionm of
twinning resulted in an increase of R value by about 0.3%.

Minor whole molecule disorder is observed, with positions of sulfur atoms 
of the second orientation visible in difference density maps. The largest 
such peak accounts for 1.22 electrons, indicating a possible prevalance 
for the second orientation of less than 8%. In the absence of visible 
positions for C and N atoms, no attempt was made to resolve the disorder.  

Reflections 0 -1 1 and -1 0 1 were affected by the beam stop and were 
omitted from the refinement. 
;
 
_diffrn_ambient_temperature       100(2)
_diffrn_radiation_wavelength      0.71073
_diffrn_radiation_type            MoK\a
_diffrn_source                    'I-mu-S microsource X-ray tube'
_diffrn_radiation_monochromator   'laterally graded multilayer (Goebel) mirror'  
_diffrn_measurement_device_type   'Bruker AXS D8 Quest CMOS diffractometer' 
_diffrn_measurement_method        'omega and phi scans'
_diffrn_detector_area_resol_mean  ? 
_diffrn_reflns_number             52004
_diffrn_reflns_av_unetI/netI      0.0454
_diffrn_reflns_av_R_equivalents   0.0499
_diffrn_reflns_limit_h_min        -13
_diffrn_reflns_limit_h_max        16
_diffrn_reflns_limit_k_min        -17
_diffrn_reflns_limit_k_max        16
_diffrn_reflns_limit_l_min        -27
_diffrn_reflns_limit_l_max        26
_diffrn_reflns_theta_min          2.164
_diffrn_reflns_theta_max          30.565
_diffrn_reflns_theta_full         25.242
_diffrn_measured_fraction_theta_max   1.006
_diffrn_measured_fraction_theta_full  0.989
_diffrn_reflns_Laue_measured_fraction_max    1.006
_diffrn_reflns_Laue_measured_fraction_full   0.989
_diffrn_reflns_point_group_measured_fraction_max   1.006
_diffrn_reflns_point_group_measured_fraction_full  0.989
_reflns_number_total              14183
_reflns_number_gt                 11758
_reflns_threshold_expression      'I > 2\s(I)'
_reflns_Friedel_coverage          0.000
_reflns_Friedel_fraction_max      .
_reflns_Friedel_fraction_full     .
 
_reflns_special_details
;
 Reflections were merged by SHELXL according to the crystal
 class for the calculation of statistics and refinement.
 
 _reflns_Friedel_fraction is defined as the number of unique
 Friedel pairs measured divided by the number that would be
 possible theoretically, ignoring centric projections and
 systematic absences.
;
 
_computing_data_collection        'Apex2 v2014.1-1 (Bruker, 2014)' 
_computing_cell_refinement        'SAINT V8.34A (Bruker, 2014)' 
_computing_data_reduction         'SAINT V8.34A (Bruker, 2014)'
_computing_structure_solution     'SHELXS-97 (Sheldrick, 2008)' 
_computing_structure_refinement   
;  
SHELXL-2013 (Sheldrick, 2013), 
SHELXLE Rev645 (H\"ubschle et al., 2011)
; 
_computing_molecular_graphics     ? 
_computing_publication_material   ?
 
_refine_special_details
;
 Refined as a 2-component twin.
;
_refine_ls_structure_factor_coef  Fsqd
_refine_ls_matrix_type            full
_refine_ls_weighting_scheme       calc
_refine_ls_weighting_details
'w=1/[\s^2^(Fo^2^)+(0.0283P)^2^+4.0153P] where P=(Fo^2^+2Fc^2^)/3'
_atom_sites_solution_primary      direct 
_atom_sites_solution_secondary    difmap
_atom_sites_solution_hydrogens    geom
_refine_ls_hydrogen_treatment     constr
_refine_ls_extinction_method      none
_refine_ls_extinction_coef        .
_refine_ls_number_reflns          14183
_refine_ls_number_parameters      610
_refine_ls_number_restraints      72
_refine_ls_R_factor_all           0.0642
_refine_ls_R_factor_gt            0.0480
_refine_ls_wR_factor_ref          0.1162
_refine_ls_wR_factor_gt           0.1063
_refine_ls_goodness_of_fit_ref    1.078
_refine_ls_restrained_S_all       1.076
_refine_ls_shift/su_max           0.001
_refine_ls_shift/su_mean          0.000
 
loop_
 _atom_site_label
 _atom_site_type_symbol
 _atom_site_fract_x
 _atom_site_fract_y
 _atom_site_fract_z
 _atom_site_U_iso_or_equiv
 _atom_site_adp_type
 _atom_site_occupancy
 _atom_site_site_symmetry_order  
 _atom_site_calc_flag
 _atom_site_refinement_flags_posn
 _atom_site_refinement_flags_adp
 _atom_site_refinement_flags_occupancy
 _atom_site_disorder_assembly
 _atom_site_disorder_group
C1A C -0.0042(2) -0.0845(2) 0.15100(11) 0.0210(4) Uani 1 1 d . . . . .
C2A C -0.1240(2) -0.1387(2) 0.17657(11) 0.0191(4) Uani 1 1 d . . . . .
C3A C 0.0183(2) 0.04663(19) 0.27033(11) 0.0165(4) Uani 1 1 d . . . . .
C4A C 0.06539(19) 0.14076(19) 0.32225(11) 0.0159(4) Uani 1 1 d . . . . .
C5A C 0.3040(2) 0.45448(19) 0.43650(11) 0.0163(4) Uani 1 1 d . . . . .
H5A H 0.3928 0.5066 0.4272 0.020 Uiso 1 1 calc R U . . .
C6A C 0.21883(19) 0.34518(19) 0.39819(11) 0.0157(4) Uani 1 1 d . . . . .
C7A C 0.09630(19) 0.29685(19) 0.43000(11) 0.0154(4) Uani 1 1 d . . . . .
C8A C 0.10855(19) 0.37770(19) 0.48736(11) 0.0164(4) Uani 1 1 d . . . . .
H8A H 0.0422 0.3692 0.5187 0.020 Uiso 1 1 calc R U . . .
C9A C 0.28895(19) 0.58074(19) 0.54217(11) 0.0151(4) Uani 1 1 d . . . . .
C10A C 0.20787(19) 0.60861(19) 0.58503(11) 0.0172(4) Uani 1 1 d . . . . .
H10A H 0.1158 0.5570 0.5795 0.021 Uiso 1 1 calc R U . . .
C11A C 0.2592(2) 0.7107(2) 0.63586(11) 0.0180(4) Uani 1 1 d . . . . .
H11A H 0.2017 0.7272 0.6646 0.022 Uiso 1 1 calc R U . . .
C12A C 0.3954(2) 0.79010(19) 0.64547(11) 0.0160(4) Uani 1 1 d . . . . .
C13A C 0.4759(2) 0.7627(2) 0.60074(11) 0.0180(4) Uani 1 1 d . . . . .
H13A H 0.5678 0.8157 0.6048 0.022 Uiso 1 1 calc R U . . .
C14A C 0.4238(2) 0.6594(2) 0.55063(11) 0.0176(4) Uani 1 1 d . . . . .
H14A H 0.4808 0.6422 0.5218 0.021 Uiso 1 1 calc R U . . .
C15A C 0.5836(2) 0.9851(2) 0.69345(12) 0.0232(4) Uani 1 1 d . . . . .
H15A H 0.5943 1.0231 0.6483 0.028 Uiso 1 1 calc R U . . .
H15B H 0.6407 0.9462 0.6964 0.028 Uiso 1 1 calc R U . . .
H15C H 0.6071 1.0498 0.7330 0.028 Uiso 1 1 calc R U . . .
C16A C 0.3603(2) 0.9319(2) 0.72965(13) 0.0241(4) Uani 1 1 d . . . . .
H16A H 0.3186 0.9564 0.6927 0.036 Uiso 1 1 calc R U . . .
H16B H 0.4105 1.0038 0.7643 0.036 Uiso 1 1 calc R U . . .
H16C H 0.2930 0.8637 0.7537 0.036 Uiso 1 1 calc R U . . .
S1A S 0.0455(5) -0.1079(4) 0.0677(3) 0.0205(6) Uani 0.587(7) 1 d D U P A 1
C17A C 0.0995(4) -0.2229(3) 0.08318(19) 0.0192(9) Uani 0.587(7) 1 d D U P A 1
H17A H 0.0238 -0.2993 0.0971 0.023 Uiso 0.587(7) 1 calc R U P A 1
H17B H 0.1281 -0.2456 0.0379 0.023 Uiso 0.587(7) 1 calc R U P A 1
C18A C 0.2094(5) -0.1821(5) 0.1393(2) 0.0214(9) Uani 0.587(7) 1 d D U P A 1
H18A H 0.2830 -0.1016 0.1283 0.026 Uiso 0.587(7) 1 calc R U P A 1
H18B H 0.1786 -0.1685 0.1860 0.026 Uiso 0.587(7) 1 calc R U P A 1
C19A C 0.2570(6) -0.2779(6) 0.1435(5) 0.0253(13) Uani 0.587(7) 1 d D U P A 1
H19A H 0.2950 -0.2860 0.0987 0.038 Uiso 0.587(7) 1 calc R U P A 1
H19B H 0.1834 -0.3589 0.1519 0.038 Uiso 0.587(7) 1 calc R U P A 1
H19C H 0.3236 -0.2511 0.1827 0.038 Uiso 0.587(7) 1 calc R U P A 1
S1C S 0.0228(8) -0.1337(7) 0.0632(5) 0.0333(14) Uani 0.413(7) 1 d D . P A 2
C17C C 0.1738(5) -0.1384(5) 0.0792(3) 0.0240(14) Uani 0.413(7) 1 d D U P A 2
H17E H 0.2073 -0.1500 0.0329 0.029 Uiso 0.413(7) 1 calc R U P A 2
H17F H 0.2389 -0.0568 0.1030 0.029 Uiso 0.413(7) 1 calc R U P A 2
C18C C 0.1619(7) -0.2419(7) 0.1245(4) 0.0291(14) Uani 0.413(7) 1 d D U P A 2
H18E H 0.1345 -0.2282 0.1722 0.035 Uiso 0.413(7) 1 calc R U P A 2
H18F H 0.0944 -0.3239 0.1023 0.035 Uiso 0.413(7) 1 calc R U P A 2
C19C C 0.2921(10) -0.2428(12) 0.1316(8) 0.041(3) Uani 0.413(7) 1 d D U P A 2
H19H H 0.3140 -0.2663 0.0850 0.062 Uiso 0.413(7) 1 calc R U P A 2
H19I H 0.2859 -0.3034 0.1649 0.062 Uiso 0.413(7) 1 calc R U P A 2
H19J H 0.3603 -0.1592 0.1495 0.062 Uiso 0.413(7) 1 calc R U P A 2
C20A C -0.3685(18) -0.2075(15) 0.1162(9) 0.0179(12) Uani 0.587(7) 1 d D U P A 1
H20A H -0.4531 -0.2768 0.0963 0.021 Uiso 0.587(7) 1 calc R U P A 1
H20B H -0.3853 -0.1723 0.1613 0.021 Uiso 0.587(7) 1 calc R U P A 1
C21A C -0.3190(11) -0.1074(12) 0.0651(6) 0.030(2) Uani 0.587(7) 1 d D U P A 1
H21A H -0.2987 -0.1403 0.0202 0.036 Uiso 0.587(7) 1 calc R U P A 1
H21B H -0.2375 -0.0349 0.0857 0.036 Uiso 0.587(7) 1 calc R U P A 1
C22A C -0.4205(7) -0.0660(7) 0.0497(4) 0.0377(14) Uani 0.587(7) 1 d D U P A 1
H22A H -0.3842 0.0039 0.0197 0.057 Uiso 0.587(7) 1 calc R U P A 1
H22B H -0.4451 -0.0392 0.0945 0.057 Uiso 0.587(7) 1 calc R U P A 1
H22C H -0.4979 -0.1358 0.0250 0.057 Uiso 0.587(7) 1 calc R U P A 1
C20C C -0.358(3) -0.194(2) 0.1067(13) 0.0179(12) Uani 0.413(7) 1 d D U P A 2
H20E H -0.4456 -0.2595 0.0874 0.021 Uiso 0.413(7) 1 calc R U P A 2
H20F H -0.3713 -0.1481 0.1486 0.021 Uiso 0.413(7) 1 calc R U P A 2
C21C C -0.2944(14) -0.1050(14) 0.0514(7) 0.0168(18) Uani 0.413(7) 1 d D U P A 2
H21E H -0.2875 -0.1516 0.0080 0.020 Uiso 0.413(7) 1 calc R U P A 2
H21F H -0.2049 -0.0427 0.0692 0.020 Uiso 0.413(7) 1 calc R U P A 2
C22C C -0.3711(7) -0.0384(7) 0.0333(4) 0.0218(14) Uani 0.413(7) 1 d D U P A 2
H22H H -0.3307 0.0145 -0.0053 0.033 Uiso 0.413(7) 1 calc R U P A 2
H22I H -0.3715 0.0137 0.0752 0.033 Uiso 0.413(7) 1 calc R U P A 2
H22J H -0.4612 -0.1001 0.0181 0.033 Uiso 0.413(7) 1 calc R U P A 2
N1A N 0.23671(16) 0.47498(16) 0.49127(9) 0.0152(3) Uani 1 1 d . . . . .
N2A N 0.44760(18) 0.89010(18) 0.69733(10) 0.0200(4) Uani 1 1 d . . . . .
S2A S -0.25999(6) -0.27001(5) 0.13521(3) 0.02374(12) Uani 1 1 d . U . . .
S3A S 0.12071(5) 0.03692(5) 0.20542(3) 0.02074(11) Uani 1 1 d . . . . .
S4A S -0.14258(5) -0.07757(5) 0.26080(3) 0.01707(10) Uani 1 1 d . . . . .
S5A S -0.02744(5) 0.15216(5) 0.39320(3) 0.01707(10) Uani 1 1 d . . . . .
S6A S 0.23205(5) 0.25635(5) 0.32518(3) 0.01821(10) Uani 1 1 d . . . . .
C1B C -0.0397(2) 0.35498(19) 0.17004(11) 0.0168(4) Uani 1 1 d . . . . .
C2B C -0.1119(2) 0.4071(2) 0.14715(11) 0.0177(4) Uani 1 1 d . . . . .
C3B C 0.00358(19) 0.53547(19) 0.26618(11) 0.0147(4) Uani 1 1 d . . . . .
C4B C 0.05326(19) 0.62964(18) 0.31807(10) 0.0132(3) Uani 1 1 d . . . . .
C5B C 0.14660(19) 0.95076(19) 0.42786(10) 0.0149(4) Uani 1 1 d . . . . .
H5B H 0.1119 1.0054 0.4179 0.018 Uiso 1 1 calc R U . . .
C6B C 0.11435(19) 0.83730(19) 0.39197(10) 0.0145(4) Uani 1 1 d . . . . .
C7B C 0.18837(19) 0.78658(18) 0.42389(10) 0.0135(3) Uani 1 1 d . . . . .
C8B C 0.26497(19) 0.86989(18) 0.47945(11) 0.0142(4) Uani 1 1 d . . . . .
H8B H 0.3242 0.8601 0.5106 0.017 Uiso 1 1 calc R U . . .
C9B C 0.29678(19) 1.07814(18) 0.53153(10) 0.0136(3) Uani 1 1 d . . . . .
C10B C 0.23888(19) 1.15573(19) 0.54161(11) 0.0157(4) Uani 1 1 d . . . . .
H10B H 0.1599 1.1359 0.5153 0.019 Uiso 1 1 calc R U . . .
C11B C 0.2951(2) 1.26138(19) 0.58947(11) 0.0162(4) Uani 1 1 d . . . . .
H11B H 0.2547 1.3136 0.5947 0.019 Uiso 1 1 calc R U . . .
C12B C 0.41071(19) 1.29299(18) 0.63047(11) 0.0148(4) Uani 1 1 d . . . . .
C13B C 0.4669(2) 1.21310(19) 0.62024(11) 0.0177(4) Uani 1 1 d . . . . .
H13B H 0.5444 1.2309 0.6474 0.021 Uiso 1 1 calc R U . . .
C14B C 0.4116(2) 1.10852(19) 0.57129(11) 0.0170(4) Uani 1 1 d . . . . .
H14B H 0.4527 1.0571 0.5649 0.020 Uiso 1 1 calc R U . . .
C15B C 0.5693(2) 1.4138(2) 0.72907(12) 0.0219(4) Uani 1 1 d . . . . .
H15D H 0.5318 1.3452 0.7599 0.033 Uiso 1 1 calc R U . . .
H15E H 0.6021 1.4940 0.7578 0.033 Uiso 1 1 calc R U . . .
H15F H 0.6416 1.4104 0.7045 0.033 Uiso 1 1 calc R U . . .
C16B C 0.3908(2) 1.4612(2) 0.69946(12) 0.0223(4) Uani 1 1 d . . . . .
H16D H 0.4450 1.5372 0.7306 0.033 Uiso 1 1 calc R U . . .
H16E H 0.3172 1.4034 0.7253 0.033 Uiso 1 1 calc R U . . .
H16F H 0.3575 1.4831 0.6576 0.033 Uiso 1 1 calc R U . . .
S1B S -0.03395(5) 0.22579(5) 0.12593(3) 0.02083(11) Uani 1 1 d D . . . .
C17B C 0.1402(2) 0.2886(2) 0.11281(11) 0.0196(4) Uani 1 1 d D . . . .
H17C H 0.1886 0.3174 0.1598 0.023 Uiso 1 1 calc R U . . .
H17D H 0.1560 0.2204 0.0914 0.023 Uiso 1 1 calc R U . . .
C18B C 0.1951(2) 0.3961(2) 0.06598(13) 0.0263(5) Uani 1 1 d D . . . .
H18C H 0.1812 0.4656 0.0872 0.032 Uiso 1 1 calc R U . . .
H18D H 0.1480 0.3683 0.0186 0.032 Uiso 1 1 calc R U . . .
C19B C 0.3403(2) 0.4423(3) 0.05765(14) 0.0307(5) Uani 1 1 d D . . . .
H19D H 0.3873 0.4724 0.1043 0.046 Uiso 1 1 calc R U . . .
H19E H 0.3733 0.5107 0.0266 0.046 Uiso 1 1 calc R U . . .
H19F H 0.3540 0.3735 0.0367 0.046 Uiso 1 1 calc R U . . .
C20B C -0.3574(2) 0.3498(2) 0.09227(12) 0.0209(4) Uani 1 1 d . . . . .
H20C H -0.3463 0.4309 0.1142 0.025 Uiso 1 1 calc R U . . .
H20D H -0.4176 0.3262 0.0496 0.025 Uiso 1 1 calc R U . . .
C21B C -0.4198(2) 0.2517(2) 0.14452(13) 0.0259(5) Uani 1 1 d . . . . .
H21C H -0.4208 0.1731 0.1256 0.031 Uiso 1 1 calc R U . . .
H21D H -0.3665 0.2806 0.1900 0.031 Uiso 1 1 calc R U . . .
C22B C -0.5582(2) 0.2261(3) 0.15800(15) 0.0320(5) Uani 1 1 d . . . . .
H22D H -0.5931 0.1664 0.1942 0.048 Uiso 1 1 calc R U . . .
H22E H -0.6130 0.1908 0.1138 0.048 Uiso 1 1 calc R U . . .
H22F H -0.5580 0.3044 0.1747 0.048 Uiso 1 1 calc R U . . .
N1B N 0.23953(16) 0.97098(15) 0.48151(9) 0.0136(3) Uani 1 1 d . . . . .
N2B N 0.46915(17) 1.40147(17) 0.67695(10) 0.0182(3) Uani 1 1 d . . . . .
S2B S -0.19907(6) 0.37014(6) 0.06460(3) 0.02305(12) Uani 1 1 d . . . . .
S3B S 0.04386(5) 0.41278(5) 0.25457(3) 0.01615(10) Uani 1 1 d . . . . .
S4B S -0.11683(5) 0.52524(5) 0.20425(3) 0.01873(11) Uani 1 1 d . . . . .
S5B S 0.00271(5) 0.74654(5) 0.32188(3) 0.01663(10) Uani 1 1 d . . . . .
S6B S 0.16177(5) 0.63895(5) 0.38849(3) 0.01477(10) Uani 1 1 d . . . . .
 
loop_
 _atom_site_aniso_label
 _atom_site_aniso_U_11
 _atom_site_aniso_U_22
 _atom_site_aniso_U_33
 _atom_site_aniso_U_23
 _atom_site_aniso_U_13
 _atom_site_aniso_U_12
C1A 0.0237(10) 0.0303(11) 0.0156(9) 0.0009(8) -0.0008(8) 0.0183(9)
C2A 0.0214(10) 0.0231(10) 0.0177(10) 0.0002(8) -0.0011(8) 0.0150(8)
C3A 0.0144(9) 0.0193(9) 0.0172(9) 0.0037(7) 0.0011(7) 0.0089(8)
C4A 0.0131(9) 0.0189(9) 0.0167(9) 0.0055(7) 0.0011(7) 0.0077(7)
C5A 0.0135(9) 0.0193(9) 0.0169(9) 0.0069(7) 0.0036(7) 0.0077(7)
C6A 0.0139(9) 0.0182(9) 0.0166(9) 0.0057(7) 0.0032(7) 0.0085(7)
C7A 0.0124(8) 0.0165(9) 0.0173(9) 0.0059(7) 0.0019(7) 0.0061(7)
C8A 0.0105(8) 0.0175(9) 0.0201(10) 0.0056(7) 0.0021(7) 0.0053(7)
C9A 0.0131(8) 0.0177(9) 0.0150(9) 0.0065(7) 0.0016(7) 0.0069(7)
C10A 0.0116(8) 0.0193(9) 0.0201(10) 0.0056(8) 0.0028(7) 0.0064(7)
C11A 0.0142(9) 0.0205(10) 0.0202(10) 0.0067(8) 0.0048(7) 0.0081(8)
C12A 0.0148(9) 0.0196(9) 0.0148(9) 0.0049(7) 0.0004(7) 0.0087(8)
C13A 0.0128(9) 0.0228(10) 0.0168(9) 0.0027(8) 0.0008(7) 0.0070(8)
C14A 0.0129(9) 0.0228(10) 0.0179(9) 0.0037(8) 0.0018(7) 0.0087(8)
C15A 0.0189(10) 0.0252(11) 0.0219(11) -0.0010(8) -0.0021(8) 0.0080(9)
C16A 0.0242(11) 0.0270(11) 0.0222(11) -0.0012(9) 0.0014(9) 0.0135(9)
S1A 0.0267(11) 0.0280(11) 0.0123(13) 0.0017(10) 0.0011(8) 0.0174(9)
C17A 0.0244(19) 0.0204(19) 0.0178(17) -0.0021(13) 0.0022(13) 0.0152(17)
C18A 0.025(2) 0.024(2) 0.0185(19) -0.0026(16) -0.0013(15) 0.0152(18)
C19A 0.026(3) 0.023(3) 0.033(3) -0.006(2) 0.000(2) 0.018(2)
S1C 0.045(3) 0.058(4) 0.0129(10) -0.008(2) -0.005(2) 0.039(3)
C17C 0.017(3) 0.023(3) 0.026(3) -0.008(2) 0.004(2) 0.006(2)
C18C 0.030(3) 0.030(3) 0.024(3) -0.008(3) 0.001(2) 0.013(3)
C19C 0.041(6) 0.051(7) 0.043(6) -0.004(5) 0.000(5) 0.032(6)
C20A 0.015(3) 0.018(3) 0.019(4) 0.0021(16) -0.001(2) 0.006(3)
C21A 0.025(4) 0.029(3) 0.033(5) 0.009(3) 0.001(3) 0.009(3)
C22A 0.037(3) 0.040(3) 0.038(3) -0.005(2) -0.014(3) 0.020(3)
C20C 0.015(3) 0.018(3) 0.019(4) 0.0021(16) -0.001(2) 0.006(3)
C21C 0.021(5) 0.017(3) 0.016(4) 0.007(3) 0.005(3) 0.011(3)
C22C 0.022(3) 0.020(3) 0.029(3) 0.008(2) 0.003(3) 0.013(3)
N1A 0.0123(7) 0.0175(8) 0.0164(8) 0.0064(6) 0.0029(6) 0.0069(6)
N2A 0.0170(8) 0.0242(9) 0.0182(9) 0.0005(7) 0.0025(7) 0.0092(7)
S2A 0.0294(3) 0.0188(2) 0.0244(3) -0.0018(2) -0.0068(2) 0.0132(2)
S3A 0.0164(2) 0.0282(3) 0.0193(2) 0.0036(2) 0.00370(19) 0.0116(2)
S4A 0.0157(2) 0.0173(2) 0.0189(2) 0.00173(18) 0.00281(18) 0.00835(19)
S5A 0.0128(2) 0.0169(2) 0.0205(2) 0.00254(18) 0.00267(17) 0.00590(18)
S6A 0.0141(2) 0.0193(2) 0.0205(2) 0.00199(19) 0.00415(18) 0.00709(19)
C1B 0.0173(9) 0.0176(9) 0.0156(9) -0.0008(7) 0.0015(7) 0.0088(8)
C2B 0.0182(9) 0.0198(9) 0.0151(9) -0.0012(7) 0.0005(7) 0.0094(8)
C3B 0.0131(8) 0.0180(9) 0.0146(9) 0.0017(7) 0.0010(7) 0.0087(7)
C4B 0.0125(8) 0.0154(8) 0.0134(8) 0.0022(7) 0.0007(7) 0.0078(7)
C5B 0.0146(9) 0.0166(9) 0.0147(9) 0.0033(7) -0.0015(7) 0.0082(7)
C6B 0.0137(8) 0.0173(9) 0.0143(9) 0.0033(7) 0.0000(7) 0.0086(7)
C7B 0.0126(8) 0.0153(9) 0.0143(9) 0.0027(7) 0.0008(7) 0.0079(7)
C8B 0.0125(8) 0.0150(9) 0.0167(9) 0.0035(7) 0.0004(7) 0.0076(7)
C9B 0.0132(8) 0.0136(8) 0.0146(9) 0.0031(7) 0.0014(7) 0.0064(7)
C10B 0.0133(8) 0.0174(9) 0.0183(9) 0.0039(7) 0.0000(7) 0.0087(7)
C11B 0.0156(9) 0.0169(9) 0.0173(9) 0.0028(7) 0.0011(7) 0.0086(7)
C12B 0.0132(8) 0.0135(8) 0.0146(9) 0.0036(7) 0.0018(7) 0.0033(7)
C13B 0.0128(9) 0.0188(9) 0.0202(10) -0.0001(8) -0.0022(7) 0.0067(7)
C14B 0.0144(9) 0.0180(9) 0.0197(10) 0.0008(7) -0.0001(7) 0.0086(8)
C15B 0.0176(10) 0.0255(11) 0.0200(10) -0.0022(8) -0.0022(8) 0.0088(8)
C16B 0.0267(11) 0.0228(10) 0.0207(10) -0.0017(8) -0.0019(8) 0.0150(9)
S1B 0.0223(3) 0.0171(2) 0.0231(3) -0.00327(19) 0.0001(2) 0.0100(2)
C17B 0.0249(10) 0.0213(10) 0.0172(9) 0.0014(8) 0.0017(8) 0.0149(9)
C18B 0.0314(12) 0.0265(11) 0.0242(11) 0.0066(9) 0.0023(9) 0.0155(10)
C19B 0.0272(12) 0.0347(13) 0.0237(12) 0.0063(10) 0.0034(9) 0.0087(10)
C20B 0.0202(10) 0.0235(10) 0.0197(10) 0.0019(8) -0.0051(8) 0.0110(8)
C21B 0.0249(11) 0.0246(11) 0.0270(12) 0.0056(9) -0.0024(9) 0.0104(9)
C22B 0.0232(12) 0.0344(13) 0.0318(13) 0.0039(10) -0.0059(10) 0.0083(10)
N1B 0.0130(7) 0.0149(7) 0.0144(8) 0.0031(6) -0.0003(6) 0.0074(6)
N2B 0.0163(8) 0.0197(8) 0.0175(8) -0.0023(7) -0.0011(6) 0.0081(7)
S2B 0.0247(3) 0.0324(3) 0.0133(2) -0.0012(2) -0.00228(19) 0.0150(2)
S3B 0.0175(2) 0.0178(2) 0.0161(2) -0.00016(17) -0.00123(17) 0.01107(19)
S4B 0.0210(2) 0.0237(2) 0.0164(2) -0.00328(19) -0.00431(18) 0.0155(2)
S5B 0.0192(2) 0.0192(2) 0.0158(2) -0.00187(18) -0.00478(18) 0.01320(19)
S6B 0.0150(2) 0.0151(2) 0.0167(2) 0.00131(17) -0.00176(17) 0.00926(18)
 
_geom_special_details
;
 All esds (except the esd in the dihedral angle between two l.s. planes)
 are estimated using the full covariance matrix.  The cell esds are taken
 into account individually in the estimation of esds in distances, angles
 and torsion angles; correlations between esds in cell parameters are only
 used when they are defined by crystal symmetry.  An approximate (isotropic)
 treatment of cell esds is used for estimating esds involving l.s. planes.
;
 
loop_
 _geom_bond_atom_site_label_1
 _geom_bond_atom_site_label_2
 _geom_bond_distance
 _geom_bond_site_symmetry_2
 _geom_bond_publ_flag
C1A C2A 1.343(3) . ?
C1A S1A 1.736(7) . ?
C1A S3A 1.751(2) . ?
C1A S1C 1.807(10) . ?
C2A S2A 1.751(2) . ?
C2A S4A 1.769(2) . ?
C3A C4A 1.344(3) . ?
C3A S3A 1.757(2) . ?
C3A S4A 1.761(2) . ?
C4A S5A 1.771(2) . ?
C4A S6A 1.775(2) . ?
C5A C6A 1.369(3) . ?
C5A N1A 1.384(3) . ?
C5A H5A 0.9500 . ?
C6A C7A 1.421(3) . ?
C6A S6A 1.744(2) . ?
C7A C8A 1.369(3) . ?
C7A S5A 1.750(2) . ?
C8A N1A 1.396(2) . ?
C8A H8A 0.9500 . ?
C9A C10A 1.392(3) . ?
C9A C14A 1.397(3) . ?
C9A N1A 1.421(3) . ?
C10A C11A 1.391(3) . ?
C10A H10A 0.9500 . ?
C11A C12A 1.411(3) . ?
C11A H11A 0.9500 . ?
C12A N2A 1.388(3) . ?
C12A C13A 1.406(3) . ?
C13A C14A 1.392(3) . ?
C13A H13A 0.9500 . ?
C14A H14A 0.9500 . ?
C15A N2A 1.461(3) . ?
C15A H15A 0.9800 . ?
C15A H15B 0.9800 . ?
C15A H15C 0.9800 . ?
C16A N2A 1.454(3) . ?
C16A H16A 0.9800 . ?
C16A H16B 0.9800 . ?
C16A H16C 0.9800 . ?
S1A C17A 1.816(6) . ?
C17A C18A 1.509(6) . ?
C17A H17A 0.9900 . ?
C17A H17B 0.9900 . ?
C18A C19A 1.509(7) . ?
C18A H18A 0.9900 . ?
C18A H18B 0.9900 . ?
C19A H19A 0.9800 . ?
C19A H19B 0.9800 . ?
C19A H19C 0.9800 . ?
S1C C17C 1.799(9) . ?
C17C C18C 1.526(8) . ?
C17C H17E 0.9900 . ?
C17C H17F 0.9900 . ?
C18C C19C 1.517(10) . ?
C18C H18E 0.9900 . ?
C18C H18F 0.9900 . ?
C19C H19H 0.9800 . ?
C19C H19I 0.9800 . ?
C19C H19J 0.9800 . ?
C20A C21A 1.507(8) . ?
C20A S2A 1.790(16) . ?
C20A H20A 0.9900 . ?
C20A H20B 0.9900 . ?
C21A C22A 1.510(8) . ?
C21A H21A 0.9900 . ?
C21A H21B 0.9900 . ?
C22A H22A 0.9800 . ?
C22A H22B 0.9800 . ?
C22A H22C 0.9800 . ?
C20C C21C 1.498(11) . ?
C20C S2A 1.86(2) . ?
C20C H20E 0.9900 . ?
C20C H20F 0.9900 . ?
C21C C22C 1.503(10) . ?
C21C H21E 0.9900 . ?
C21C H21F 0.9900 . ?
C22C H22H 0.9800 . ?
C22C H22I 0.9800 . ?
C22C H22J 0.9800 . ?
C1B C2B 1.344(3) . ?
C1B S1B 1.754(2) . ?
C1B S3B 1.770(2) . ?
C2B S2B 1.755(2) . ?
C2B S4B 1.758(2) . ?
C3B C4B 1.344(3) . ?
C3B S4B 1.758(2) . ?
C3B S3B 1.759(2) . ?
C4B S5B 1.769(2) . ?
C4B S6B 1.775(2) . ?
C5B C6B 1.370(3) . ?
C5B N1B 1.388(2) . ?
C5B H5B 0.9500 . ?
C6B C7B 1.417(3) . ?
C6B S5B 1.745(2) . ?
C7B C8B 1.375(3) . ?
C7B S6B 1.750(2) . ?
C8B N1B 1.388(2) . ?
C8B H8B 0.9500 . ?
C9B C14B 1.392(3) . ?
C9B C10B 1.395(3) . ?
C9B N1B 1.423(3) . ?
C10B C11B 1.387(3) . ?
C10B H10B 0.9500 . ?
C11B C12B 1.408(3) . ?
C11B H11B 0.9500 . ?
C12B N2B 1.395(3) . ?
C12B C13B 1.404(3) . ?
C13B C14B 1.390(3) . ?
C13B H13B 0.9500 . ?
C14B H14B 0.9500 . ?
C15B N2B 1.455(3) . ?
C15B H15D 0.9800 . ?
C15B H15E 0.9800 . ?
C15B H15F 0.9800 . ?
C16B N2B 1.455(3) . ?
C16B H16D 0.9800 . ?
C16B H16E 0.9800 . ?
C16B H16F 0.9800 . ?
S1B C17B 1.822(2) . ?
C17B C18B 1.515(3) . ?
C17B H17C 0.9900 . ?
C17B H17D 0.9900 . ?
C18B C19B 1.520(3) . ?
C18B H18C 0.9900 . ?
C18B H18D 0.9900 . ?
C19B H19D 0.9800 . ?
C19B H19E 0.9800 . ?
C19B H19F 0.9800 . ?
C20B C21B 1.517(3) . ?
C20B S2B 1.824(2) . ?
C20B H20C 0.9900 . ?
C20B H20D 0.9900 . ?
C21B C22B 1.513(4) . ?
C21B H21C 0.9900 . ?
C21B H21D 0.9900 . ?
C22B H22D 0.9800 . ?
C22B H22E 0.9800 . ?
C22B H22F 0.9800 . ?
 
loop_
 _geom_angle_atom_site_label_1
 _geom_angle_atom_site_label_2
 _geom_angle_atom_site_label_3
 _geom_angle
 _geom_angle_site_symmetry_1
 _geom_angle_site_symmetry_3
 _geom_angle_publ_flag
C2A C1A S1A 129.6(2) . . ?
C2A C1A S3A 117.03(17) . . ?
S1A C1A S3A 113.2(2) . . ?
C2A C1A S1C 120.5(3) . . ?
S3A C1A S1C 122.4(3) . . ?
C1A C2A S2A 125.03(17) . . ?
C1A C2A S4A 117.13(17) . . ?
S2A C2A S4A 117.74(13) . . ?
C4A C3A S3A 120.49(16) . . ?
C4A C3A S4A 125.74(16) . . ?
S3A C3A S4A 113.74(12) . . ?
C3A C4A S5A 123.56(16) . . ?
C3A C4A S6A 119.80(16) . . ?
S5A C4A S6A 116.51(12) . . ?
C6A C5A N1A 107.29(17) . . ?
C6A C5A H5A 126.4 . . ?
N1A C5A H5A 126.4 . . ?
C5A C6A C7A 108.27(18) . . ?
C5A C6A S6A 134.42(16) . . ?
C7A C6A S6A 117.25(16) . . ?
C8A C7A C6A 107.77(18) . . ?
C8A C7A S5A 135.09(16) . . ?
C6A C7A S5A 117.04(16) . . ?
C7A C8A N1A 107.25(18) . . ?
C7A C8A H8A 126.4 . . ?
N1A C8A H8A 126.4 . . ?
C10A C9A C14A 118.23(19) . . ?
C10A C9A N1A 121.20(18) . . ?
C14A C9A N1A 120.56(19) . . ?
C11A C10A C9A 121.18(19) . . ?
C11A C10A H10A 119.4 . . ?
C9A C10A H10A 119.4 . . ?
C10A C11A C12A 121.1(2) . . ?
C10A C11A H11A 119.4 . . ?
C12A C11A H11A 119.4 . . ?
N2A C12A C13A 121.39(19) . . ?
N2A C12A C11A 121.50(19) . . ?
C13A C12A C11A 117.11(19) . . ?
C14A C13A C12A 121.35(19) . . ?
C14A C13A H13A 119.3 . . ?
C12A C13A H13A 119.3 . . ?
C13A C14A C9A 120.9(2) . . ?
C13A C14A H14A 119.5 . . ?
C9A C14A H14A 119.5 . . ?
N2A C15A H15A 109.5 . . ?
N2A C15A H15B 109.5 . . ?
H15A C15A H15B 109.5 . . ?
N2A C15A H15C 109.5 . . ?
H15A C15A H15C 109.5 . . ?
H15B C15A H15C 109.5 . . ?
N2A C16A H16A 109.5 . . ?
N2A C16A H16B 109.5 . . ?
H16A C16A H16B 109.5 . . ?
N2A C16A H16C 109.5 . . ?
H16A C16A H16C 109.5 . . ?
H16B C16A H16C 109.5 . . ?
C1A S1A C17A 101.4(3) . . ?
C18A C17A S1A 115.5(3) . . ?
C18A C17A H17A 108.4 . . ?
S1A C17A H17A 108.4 . . ?
C18A C17A H17B 108.4 . . ?
S1A C17A H17B 108.4 . . ?
H17A C17A H17B 107.5 . . ?
C19A C18A C17A 111.9(5) . . ?
C19A C18A H18A 109.2 . . ?
C17A C18A H18A 109.2 . . ?
C19A C18A H18B 109.2 . . ?
C17A C18A H18B 109.2 . . ?
H18A C18A H18B 107.9 . . ?
C18A C19A H19A 109.5 . . ?
C18A C19A H19B 109.5 . . ?
H19A C19A H19B 109.5 . . ?
C18A C19A H19C 109.5 . . ?
H19A C19A H19C 109.5 . . ?
H19B C19A H19C 109.5 . . ?
C17C S1C C1A 101.2(5) . . ?
C18C C17C S1C 114.1(5) . . ?
C18C C17C H17E 108.7 . . ?
S1C C17C H17E 108.7 . . ?
C18C C17C H17F 108.7 . . ?
S1C C17C H17F 108.7 . . ?
H17E C17C H17F 107.6 . . ?
C19C C18C C17C 110.1(7) . . ?
C19C C18C H18E 109.6 . . ?
C17C C18C H18E 109.6 . . ?
C19C C18C H18F 109.6 . . ?
C17C C18C H18F 109.6 . . ?
H18E C18C H18F 108.1 . . ?
C18C C19C H19H 109.5 . . ?
C18C C19C H19I 109.5 . . ?
H19H C19C H19I 109.5 . . ?
C18C C19C H19J 109.5 . . ?
H19H C19C H19J 109.5 . . ?
H19I C19C H19J 109.5 . . ?
C21A C20A S2A 114.6(10) . . ?
C21A C20A H20A 108.6 . . ?
S2A C20A H20A 108.6 . . ?
C21A C20A H20B 108.6 . . ?
S2A C20A H20B 108.6 . . ?
H20A C20A H20B 107.6 . . ?
C20A C21A C22A 110.4(8) . . ?
C20A C21A H21A 109.6 . . ?
C22A C21A H21A 109.6 . . ?
C20A C21A H21B 109.6 . . ?
C22A C21A H21B 109.6 . . ?
H21A C21A H21B 108.1 . . ?
C21A C22A H22A 109.5 . . ?
C21A C22A H22B 109.5 . . ?
H22A C22A H22B 109.5 . . ?
C21A C22A H22C 109.5 . . ?
H22A C22A H22C 109.5 . . ?
H22B C22A H22C 109.5 . . ?
C21C C20C S2A 112.5(15) . . ?
C21C C20C H20E 109.1 . . ?
S2A C20C H20E 109.1 . . ?
C21C C20C H20F 109.1 . . ?
S2A C20C H20F 109.1 . . ?
H20E C20C H20F 107.8 . . ?
C20C C21C C22C 111.3(11) . . ?
C20C C21C H21E 109.4 . . ?
C22C C21C H21E 109.4 . . ?
C20C C21C H21F 109.4 . . ?
C22C C21C H21F 109.4 . . ?
H21E C21C H21F 108.0 . . ?
C21C C22C H22H 109.5 . . ?
C21C C22C H22I 109.5 . . ?
H22H C22C H22I 109.5 . . ?
C21C C22C H22J 109.5 . . ?
H22H C22C H22J 109.5 . . ?
H22I C22C H22J 109.5 . . ?
C5A N1A C8A 109.41(17) . . ?
C5A N1A C9A 125.20(17) . . ?
C8A N1A C9A 125.35(17) . . ?
C12A N2A C16A 118.35(18) . . ?
C12A N2A C15A 118.31(18) . . ?
C16A N2A C15A 116.46(19) . . ?
C2A S2A C20A 102.0(6) . . ?
C2A S2A C20C 99.5(9) . . ?
C1A S3A C3A 95.82(10) . . ?
C3A S4A C2A 95.16(10) . . ?
C7A S5A C4A 94.31(10) . . ?
C6A S6A C4A 94.34(10) . . ?
C2B C1B S1B 124.73(16) . . ?
C2B C1B S3B 117.19(16) . . ?
S1B C1B S3B 117.84(12) . . ?
C1B C2B S2B 125.96(17) . . ?
C1B C2B S4B 117.17(16) . . ?
S2B C2B S4B 116.86(12) . . ?
C4B C3B S4B 119.79(15) . . ?
C4B C3B S3B 125.82(16) . . ?
S4B C3B S3B 114.35(11) . . ?
C3B C4B S5B 120.13(15) . . ?
C3B C4B S6B 123.15(15) . . ?
S5B C4B S6B 116.59(11) . . ?
C6B C5B N1B 107.19(17) . . ?
C6B C5B H5B 126.4 . . ?
N1B C5B H5B 126.4 . . ?
C5B C6B C7B 108.24(17) . . ?
C5B C6B S5B 134.31(16) . . ?
C7B C6B S5B 117.40(15) . . ?
C8B C7B C6B 107.90(17) . . ?
C8B C7B S6B 135.04(15) . . ?
C6B C7B S6B 117.04(15) . . ?
C7B C8B N1B 107.12(17) . . ?
C7B C8B H8B 126.4 . . ?
N1B C8B H8B 126.4 . . ?
C14B C9B C10B 118.39(19) . . ?
C14B C9B N1B 121.14(18) . . ?
C10B C9B N1B 120.46(17) . . ?
C11B C10B C9B 120.83(18) . . ?
C11B C10B H10B 119.6 . . ?
C9B C10B H10B 119.6 . . ?
C10B C11B C12B 121.50(19) . . ?
C10B C11B H11B 119.2 . . ?
C12B C11B H11B 119.2 . . ?
N2B C12B C13B 121.74(18) . . ?
N2B C12B C11B 121.29(19) . . ?
C13B C12B C11B 116.92(18) . . ?
C14B C13B C12B 121.43(19) . . ?
C14B C13B H13B 119.3 . . ?
C12B C13B H13B 119.3 . . ?
C13B C14B C9B 120.91(19) . . ?
C13B C14B H14B 119.5 . . ?
C9B C14B H14B 119.5 . . ?
N2B C15B H15D 109.5 . . ?
N2B C15B H15E 109.5 . . ?
H15D C15B H15E 109.5 . . ?
N2B C15B H15F 109.5 . . ?
H15D C15B H15F 109.5 . . ?
H15E C15B H15F 109.5 . . ?
N2B C16B H16D 109.5 . . ?
N2B C16B H16E 109.5 . . ?
H16D C16B H16E 109.5 . . ?
N2B C16B H16F 109.5 . . ?
H16D C16B H16F 109.5 . . ?
H16E C16B H16F 109.5 . . ?
C1B S1B C17B 101.72(10) . . ?
C18B C17B S1B 114.44(16) . . ?
C18B C17B H17C 108.7 . . ?
S1B C17B H17C 108.7 . . ?
C18B C17B H17D 108.7 . . ?
S1B C17B H17D 108.7 . . ?
H17C C17B H17D 107.6 . . ?
C17B C18B C19B 110.9(2) . . ?
C17B C18B H18C 109.5 . . ?
C19B C18B H18C 109.5 . . ?
C17B C18B H18D 109.5 . . ?
C19B C18B H18D 109.5 . . ?
H18C C18B H18D 108.0 . . ?
C18B C19B H19D 109.5 . . ?
C18B C19B H19E 109.5 . . ?
H19D C19B H19E 109.5 . . ?
C18B C19B H19F 109.5 . . ?
H19D C19B H19F 109.5 . . ?
H19E C19B H19F 109.5 . . ?
C21B C20B S2B 114.07(16) . . ?
C21B C20B H20C 108.7 . . ?
S2B C20B H20C 108.7 . . ?
C21B C20B H20D 108.7 . . ?
S2B C20B H20D 108.7 . . ?
H20C C20B H20D 107.6 . . ?
C22B C21B C20B 111.9(2) . . ?
C22B C21B H21C 109.2 . . ?
C20B C21B H21C 109.2 . . ?
C22B C21B H21D 109.2 . . ?
C20B C21B H21D 109.2 . . ?
H21C C21B H21D 107.9 . . ?
C21B C22B H22D 109.5 . . ?
C21B C22B H22E 109.5 . . ?
H22D C22B H22E 109.5 . . ?
C21B C22B H22F 109.5 . . ?
H22D C22B H22F 109.5 . . ?
H22E C22B H22F 109.5 . . ?
C5B N1B C8B 109.55(16) . . ?
C5B N1B C9B 124.61(17) . . ?
C8B N1B C9B 125.83(16) . . ?
C12B N2B C16B 118.50(18) . . ?
C12B N2B C15B 118.07(18) . . ?
C16B N2B C15B 115.29(18) . . ?
C2B S2B C20B 100.74(10) . . ?
C3B S3B C1B 94.67(10) . . ?
C2B S4B C3B 95.09(10) . . ?
C6B S5B C4B 94.07(9) . . ?
C7B S6B C4B 93.96(9) . . ?
 
loop_
 _geom_torsion_atom_site_label_1
 _geom_torsion_atom_site_label_2
 _geom_torsion_atom_site_label_3
 _geom_torsion_atom_site_label_4
 _geom_torsion
 _geom_torsion_site_symmetry_1
 _geom_torsion_site_symmetry_2
 _geom_torsion_site_symmetry_3
 _geom_torsion_site_symmetry_4
 _geom_torsion_publ_flag
S1A C1A C2A S2A 11.5(4) . . . . ?
S3A C1A C2A S2A -174.20(12) . . . . ?
S1C C1A C2A S2A 7.5(4) . . . . ?
S1A C1A C2A S4A -172.2(3) . . . . ?
S3A C1A C2A S4A 2.1(2) . . . . ?
S1C C1A C2A S4A -176.2(3) . . . . ?
S3A C3A C4A S5A -175.52(11) . . . . ?
S4A C3A C4A S5A 2.6(3) . . . . ?
S3A C3A C4A S6A 0.2(2) . . . . ?
S4A C3A C4A S6A 178.25(11) . . . . ?
N1A C5A C6A C7A -0.1(2) . . . . ?
N1A C5A C6A S6A -177.16(17) . . . . ?
C5A C6A C7A C8A 0.1(2) . . . . ?
S6A C6A C7A C8A 177.69(14) . . . . ?
C5A C6A C7A S5A -176.72(14) . . . . ?
S6A C6A C7A S5A 0.9(2) . . . . ?
C6A C7A C8A N1A 0.0(2) . . . . ?
S5A C7A C8A N1A 175.96(17) . . . . ?
C14A C9A C10A C11A -1.1(3) . . . . ?
N1A C9A C10A C11A 178.67(18) . . . . ?
C9A C10A C11A C12A 0.4(3) . . . . ?
C10A C11A C12A N2A -178.24(19) . . . . ?
C10A C11A C12A C13A 1.1(3) . . . . ?
N2A C12A C13A C14A 177.40(19) . . . . ?
C11A C12A C13A C14A -1.9(3) . . . . ?
C12A C13A C14A C9A 1.3(3) . . . . ?
C10A C9A C14A C13A 0.3(3) . . . . ?
N1A C9A C14A C13A -179.51(18) . . . . ?
C2A C1A S1A C17A -94.8(3) . . . . ?
S3A C1A S1A C17A 90.8(2) . . . . ?
S1C C1A S1A C17A -74(3) . . . . ?
C1A S1A C17A C18A -59.9(4) . . . . ?
S1A C17A C18A C19A -174.3(4) . . . . ?
C2A C1A S1C C17C -137.1(3) . . . . ?
S1A C1A S1C C17C 62(2) . . . . ?
S3A C1A S1C C17C 44.7(5) . . . . ?
C1A S1C C17C C18C 68.4(6) . . . . ?
S1C C17C C18C C19C 176.9(8) . . . . ?
S2A C20A C21A C22A 177.1(11) . . . . ?
S2A C20C C21C C22C -175.9(14) . . . . ?
C6A C5A N1A C8A 0.1(2) . . . . ?
C6A C5A N1A C9A -178.02(18) . . . . ?
C7A C8A N1A C5A -0.1(2) . . . . ?
C7A C8A N1A C9A 178.07(18) . . . . ?
C10A C9A N1A C5A 165.16(19) . . . . ?
C14A C9A N1A C5A -15.1(3) . . . . ?
C10A C9A N1A C8A -12.7(3) . . . . ?
C14A C9A N1A C8A 167.05(19) . . . . ?
C13A C12A N2A C16A 165.2(2) . . . . ?
C11A C12A N2A C16A -15.5(3) . . . . ?
C13A C12A N2A C15A 15.3(3) . . . . ?
C11A C12A N2A C15A -165.5(2) . . . . ?
C1A C2A S2A C20A -116.2(5) . . . . ?
S4A C2A S2A C20A 67.5(5) . . . . ?
C1A C2A S2A C20C -109.2(7) . . . . ?
S4A C2A S2A C20C 74.5(7) . . . . ?
C21A C20A S2A C2A 63.4(13) . . . . ?
C21A C20A S2A C20C -7(12) . . . . ?
C21C C20C S2A C2A 66.2(17) . . . . ?
C21C C20C S2A C20A 177(14) . . . . ?
C2A C1A S3A C3A -7.73(19) . . . . ?
S1A C1A S3A C3A 167.5(2) . . . . ?
S1C C1A S3A C3A 170.6(3) . . . . ?
C4A C3A S3A C1A -171.15(18) . . . . ?
S4A C3A S3A C1A 10.55(13) . . . . ?
C4A C3A S4A C2A 172.20(19) . . . . ?
S3A C3A S4A C2A -9.61(13) . . . . ?
C1A C2A S4A C3A 4.61(19) . . . . ?
S2A C2A S4A C3A -178.77(13) . . . . ?
C8A C7A S5A C4A 179.4(2) . . . . ?
C6A C7A S5A C4A -4.97(17) . . . . ?
C3A C4A S5A C7A -176.66(19) . . . . ?
S6A C4A S5A C7A 7.52(13) . . . . ?
C5A C6A S6A C4A -179.5(2) . . . . ?
C7A C6A S6A C4A 3.69(17) . . . . ?
C3A C4A S6A C6A 176.87(18) . . . . ?
S5A C4A S6A C6A -7.15(13) . . . . ?
S1B C1B C2B S2B -8.0(3) . . . . ?
S3B C1B C2B S2B 177.79(12) . . . . ?
S1B C1B C2B S4B 173.36(12) . . . . ?
S3B C1B C2B S4B -0.8(2) . . . . ?
S4B C3B C4B S5B -2.6(2) . . . . ?
S3B C3B C4B S5B 179.66(11) . . . . ?
S4B C3B C4B S6B 173.04(11) . . . . ?
S3B C3B C4B S6B -4.7(3) . . . . ?
N1B C5B C6B C7B 0.0(2) . . . . ?
N1B C5B C6B S5B 176.99(17) . . . . ?
C5B C6B C7B C8B 0.3(2) . . . . ?
S5B C6B C7B C8B -177.28(14) . . . . ?
C5B C6B C7B S6B 178.61(14) . . . . ?
S5B C6B C7B S6B 1.0(2) . . . . ?
C6B C7B C8B N1B -0.5(2) . . . . ?
S6B C7B C8B N1B -178.35(17) . . . . ?
C14B C9B C10B C11B 0.7(3) . . . . ?
N1B C9B C10B C11B -179.02(18) . . . . ?
C9B C10B C11B C12B -1.2(3) . . . . ?
C10B C11B C12B N2B 177.98(19) . . . . ?
C10B C11B C12B C13B 0.5(3) . . . . ?
N2B C12B C13B C14B -176.79(19) . . . . ?
C11B C12B C13B C14B 0.7(3) . . . . ?
C12B C13B C14B C9B -1.2(3) . . . . ?
C10B C9B C14B C13B 0.4(3) . . . . ?
N1B C9B C14B C13B -179.80(19) . . . . ?
C2B C1B S1B C17B 122.8(2) . . . . ?
S3B C1B S1B C17B -63.06(14) . . . . ?
C1B S1B C17B C18B -62.98(18) . . . . ?
S1B C17B C18B C19B -179.76(17) . . . . ?
S2B C20B C21B C22B -172.27(17) . . . . ?
C6B C5B N1B C8B -0.3(2) . . . . ?
C6B C5B N1B C9B -179.00(18) . . . . ?
C7B C8B N1B C5B 0.5(2) . . . . ?
C7B C8B N1B C9B 179.15(18) . . . . ?
C14B C9B N1B C5B -163.01(19) . . . . ?
C10B C9B N1B C5B 16.7(3) . . . . ?
C14B C9B N1B C8B 18.5(3) . . . . ?
C10B C9B N1B C8B -161.73(19) . . . . ?
C13B C12B N2B C16B -163.8(2) . . . . ?
C11B C12B N2B C16B 18.8(3) . . . . ?
C13B C12B N2B C15B -16.6(3) . . . . ?
C11B C12B N2B C15B 166.03(19) . . . . ?
C1B C2B S2B C20B 131.5(2) . . . . ?
S4B C2B S2B C20B -49.85(15) . . . . ?
C21B C20B S2B C2B -57.16(18) . . . . ?
C4B C3B S3B C1B -170.40(19) . . . . ?
S4B C3B S3B C1B 11.78(13) . . . . ?
C2B C1B S3B C3B -6.67(19) . . . . ?
S1B C1B S3B C3B 178.74(13) . . . . ?
C1B C2B S4B C3B 7.86(19) . . . . ?
S2B C2B S4B C3B -170.88(13) . . . . ?
C4B C3B S4B C2B 169.87(17) . . . . ?
S3B C3B S4B C2B -12.17(13) . . . . ?
C5B C6B S5B C4B 176.9(2) . . . . ?
C7B C6B S5B C4B -6.36(17) . . . . ?
C3B C4B S5B C6B -174.30(17) . . . . ?
S6B C4B S5B C6B 9.75(13) . . . . ?
C8B C7B S6B C4B -177.4(2) . . . . ?
C6B C7B S6B C4B 4.87(17) . . . . ?
C3B C4B S6B C7B 174.88(18) . . . . ?
S5B C4B S6B C7B -9.31(13) . . . . ?

loop_
 _geom_hbond_atom_site_label_D 
 _geom_hbond_atom_site_label_H 
 _geom_hbond_atom_site_label_A 
 _geom_hbond_distance_DH 
 _geom_hbond_distance_HA 
 _geom_hbond_distance_DA 
 _geom_hbond_angle_DHA 
 _geom_hbond_site_symmetry_A 
C5A H5A N2B  0.95 2.53 3.314(3) 139.4 2_676
C8A H8A S6B  0.95 2.94 3.884(2) 175.5 2_566
C17A H17A S4B  0.99 2.96 3.857(4) 151.0 1_545
C17A H17B S2B  0.99 2.74 3.697(4) 161.9 2
C18A H18B S3A  0.99 2.87 3.439(4) 117.1 .
C17C H17F S3A  0.99 2.86 3.342(5) 111.0 .
C21A H21B S1B  0.99 2.96 3.913(14) 161.3 .
C21C H21F S1B  0.99 3.02 3.865(17) 144.6 .
C5B H5B S5A  0.95 2.96 3.908(2) 172.9 1_565
C18B H18D S1C  0.99 2.90 3.694(8) 137.7 2
C21B H21D S4B  0.99 3.01 3.613(2) 120.1 .
 
_refine_diff_density_max    1.223
_refine_diff_density_min   -0.586
_refine_diff_density_rms    0.094

_shelxl_version_number 2013-4

_shelx_res_file
;
TITL Quest14mz057_0m in P-1
CELL 0.71073  11.5871   12.1431   18.8970   94.0239   90.9921  117.9112
ZERR    4.00   0.0004    0.0005    0.0008    0.0014    0.0013    0.0012
LATT  1
SFAC C H N S
UNIT 88 104 8 24
LIST 4 ! automatically inserted. Change 6 to 4 for CHECKCIF!!
TEMP -173.120
SIZE 0.07 0.27 0.34

L.S. 14
BOND $H
ACTA
CONF
FMAP 2
PLAN 20
RIGU S1A C17A C18A C19A C17C C18C C19C
RIGU S2A C20A C21A C22A C20C C21C C22C
REM SIMU C20A C21A C22A C20C C21C C22C
REM EADP C17A C17C
REM EADP C18A C18C
REM EADP C19A C19C
EADP C20A C20C
REM EADP C21A C21C
REM EADP C22A C22C
REM SADI S2A C20A S2A C20C
TWIN 1 0 0 -1 -1 0 0 0 -1
OMIT 0 -1 1
OMIT -1 0 1
HTAB
EQIV $1 -x+1, -y+2, -z+1
HTAB C5A N2B_$1
EQIV $2 -x, -y+1, -z+1
HTAB C8A S6B_$2
EQIV $3 x, y-1, z
HTAB C17A S4B_$3
EQIV $4 -x, -y, -z
HTAB C17A S2B_$4
HTAB C18A S3A
HTAB C17C S3A
HTAB C21A S1B
HTAB C21C S1B
EQIV $5 x, y+1, z
HTAB C5B S5A_$5
HTAB C18B S1C_$4
HTAB C21B S4B

WGHT    0.028300    4.015300
BASF   0.00833
FVAR       0.29621   0.58726
C1A   1   -0.004214   -0.084512    0.151004    11.00000    0.02373    0.03029 =
         0.01563    0.00088   -0.00084    0.01833
C2A   1   -0.123953   -0.138746    0.176568    11.00000    0.02145    0.02314 =
         0.01765    0.00015   -0.00111    0.01499
C3A   1    0.018335    0.046634    0.270326    11.00000    0.01438    0.01933 =
         0.01717    0.00368    0.00112    0.00891
C4A   1    0.065391    0.140756    0.322254    11.00000    0.01306    0.01893 =
         0.01667    0.00549    0.00106    0.00774
C5A   1    0.303992    0.454478    0.436503    11.00000    0.01352    0.01927 =
         0.01689    0.00686    0.00360    0.00766
AFIX  43
H5A   2    0.392810    0.506586    0.427216    11.00000   -1.20000
AFIX   0
C6A   1    0.218832    0.345180    0.398186    11.00000    0.01392    0.01824 =
         0.01663    0.00569    0.00323    0.00847
C7A   1    0.096303    0.296847    0.429998    11.00000    0.01236    0.01651 =
         0.01732    0.00593    0.00189    0.00614
C8A   1    0.108547    0.377702    0.487356    11.00000    0.01055    0.01749 =
         0.02014    0.00565    0.00208    0.00529
AFIX  43
H8A   2    0.042159    0.369183    0.518673    11.00000   -1.20000
AFIX   0
C9A   1    0.288951    0.580739    0.542174    11.00000    0.01309    0.01766 =
         0.01501    0.00654    0.00159    0.00692
C10A  1    0.207866    0.608614    0.585025    11.00000    0.01162    0.01934 =
         0.02009    0.00560    0.00277    0.00637
AFIX  43
H10A  2    0.115816    0.557015    0.579451    11.00000   -1.20000
AFIX   0
C11A  1    0.259239    0.710684    0.635861    11.00000    0.01417    0.02054 =
         0.02015    0.00668    0.00480    0.00813
AFIX  43
H11A  2    0.201694    0.727213    0.664608    11.00000   -1.20000
AFIX   0
C12A  1    0.395356    0.790099    0.645467    11.00000    0.01484    0.01963 =
         0.01479    0.00494    0.00037    0.00874
C13A  1    0.475925    0.762689    0.600739    11.00000    0.01280    0.02278 =
         0.01679    0.00269    0.00078    0.00701
AFIX  43
H13A  2    0.567814    0.815711    0.604784    11.00000   -1.20000
AFIX   0
C14A  1    0.423833    0.659426    0.550627    11.00000    0.01290    0.02283 =
         0.01791    0.00371    0.00180    0.00875
AFIX  43
H14A  2    0.480797    0.642208    0.521765    11.00000   -1.20000
AFIX   0
C15A  1    0.583605    0.985105    0.693446    11.00000    0.01887    0.02524 =
         0.02190   -0.00105   -0.00214    0.00797
AFIX 137
H15A  2    0.594274    1.023059    0.648318    11.00000   -1.20000
H15B  2    0.640733    0.946167    0.696433    11.00000   -1.20000
H15C  2    0.607057    1.049831    0.732983    11.00000   -1.20000
AFIX   0
C16A  1    0.360296    0.931920    0.729647    11.00000    0.02417    0.02703 =
         0.02217   -0.00116    0.00137    0.01351
AFIX 137
H16A  2    0.318586    0.956418    0.692745    11.00000   -1.50000
H16B  2    0.410473    1.003794    0.764312    11.00000   -1.50000
H16C  2    0.292974    0.863744    0.753672    11.00000   -1.50000
AFIX   0
PART 1
SAME S1B C17B C18B C19B
S1A   4    0.045478   -0.107904    0.067687    21.00000    0.02673    0.02803 =
         0.01232    0.00171    0.00108    0.01741
C17A  1    0.099540   -0.222887    0.083183    21.00000    0.02444    0.02040 =
         0.01777   -0.00213    0.00217    0.01516
AFIX  23
H17A  2    0.023789   -0.299321    0.097062    21.00000   -1.20000
H17B  2    0.128125   -0.245553    0.037891    21.00000   -1.20000
AFIX   0
C18A  1    0.209366   -0.182118    0.139281    21.00000    0.02518    0.02402 =
         0.01854   -0.00262   -0.00126    0.01525
AFIX  23
H18A  2    0.282980   -0.101640    0.128277    21.00000   -1.20000
H18B  2    0.178587   -0.168504    0.186016    21.00000   -1.20000
AFIX   0
C19A  1    0.256990   -0.277911    0.143505    21.00000    0.02609    0.02309 =
         0.03257   -0.00644    0.00041    0.01761
AFIX 137
H19A  2    0.294951   -0.285976    0.098734    21.00000   -1.50000
H19B  2    0.183366   -0.358870    0.151855    21.00000   -1.50000
H19C  2    0.323588   -0.251109    0.182668    21.00000   -1.50000
AFIX   0
PART 2
SAME S1B C17B C18B C19B
S1C   4    0.022760   -0.133742    0.063165   -21.00000    0.04507    0.05799 =
         0.01295   -0.00828   -0.00462    0.03930
C17C  1    0.173792   -0.138438    0.079152   -21.00000    0.01731    0.02276 =
         0.02621   -0.00825    0.00365    0.00592
AFIX  23
H17E  2    0.207273   -0.149964    0.032879   -21.00000   -1.20000
H17F  2    0.238916   -0.056824    0.103000   -21.00000   -1.20000
AFIX   0
C18C  1    0.161920   -0.241926    0.124549   -21.00000    0.02968    0.03046 =
         0.02414   -0.00777    0.00112    0.01311
AFIX  23
H18E  2    0.134450   -0.228198    0.172249   -21.00000   -1.20000
H18F  2    0.094426   -0.323899    0.102315   -21.00000   -1.20000
AFIX   0
C19C  1    0.292058   -0.242791    0.131612   -21.00000    0.04095    0.05111 =
         0.04297   -0.00378    0.00028    0.03242
AFIX 137
H19H  2    0.313975   -0.266271    0.085047   -21.00000   -1.50000
H19I  2    0.285950   -0.303424    0.164895   -21.00000   -1.50000
H19J  2    0.360349   -0.159238    0.149459   -21.00000   -1.50000
AFIX   0
PART 1
C20A  1   -0.368528   -0.207497    0.116173    21.00000    0.01461    0.01823 =
         0.01892    0.00215   -0.00054    0.00613
AFIX  23
H20A  2   -0.453056   -0.276802    0.096273    21.00000   -1.20000
H20B  2   -0.385301   -0.172304    0.161305    21.00000   -1.20000
AFIX   0
C21A  1   -0.319008   -0.107435    0.065055    21.00000    0.02457    0.02935 =
         0.03316    0.00868    0.00059    0.00888
AFIX  23
H21A  2   -0.298701   -0.140290    0.020208    21.00000   -1.20000
H21B  2   -0.237497   -0.034911    0.085699    21.00000   -1.20000
AFIX   0
C22A  1   -0.420452   -0.065987    0.049726    21.00000    0.03670    0.03951 =
         0.03793   -0.00515   -0.01447    0.02047
AFIX 137
H22A  2   -0.384171    0.003942    0.019742    21.00000   -1.50000
H22B  2   -0.445109   -0.039185    0.094506    21.00000   -1.50000
H22C  2   -0.497894   -0.135826    0.024983    21.00000   -1.50000
AFIX   0
PART 2
SAME C20A C21A C22A
C20C  1   -0.358352   -0.194002    0.106673   -21.00000    0.01461    0.01823 =
         0.01892    0.00215   -0.00054    0.00613
AFIX  23
H20E  2   -0.445572   -0.259460    0.087424   -21.00000   -1.20000
H20F  2   -0.371286   -0.148131    0.148576   -21.00000   -1.20000
AFIX   0
C21C  1   -0.294447   -0.104979    0.051411   -21.00000    0.02136    0.01658 =
         0.01609    0.00733    0.00528    0.01108
AFIX  23
H21E  2   -0.287493   -0.151638    0.008005   -21.00000   -1.20000
H21F  2   -0.204854   -0.042681    0.069212   -21.00000   -1.20000
AFIX   0
C22C  1   -0.371128   -0.038433    0.033287   -21.00000    0.02155    0.01951 =
         0.02892    0.00818    0.00300    0.01255
AFIX 137
H22H  2   -0.330661    0.014517   -0.005301   -21.00000   -1.50000
H22I  2   -0.371484    0.013693    0.075208   -21.00000   -1.50000
H22J  2   -0.461225   -0.100131    0.018140   -21.00000   -1.50000
AFIX   0
PART 0
N1A   3    0.236709    0.474981    0.491266    11.00000    0.01227    0.01752 =
         0.01641    0.00636    0.00290    0.00688
N2A   3    0.447596    0.890096    0.697328    11.00000    0.01699    0.02418 =
         0.01822    0.00046    0.00255    0.00923
S2A   4   -0.259991   -0.270013    0.135215    11.00000    0.02936    0.01877 =
         0.02442   -0.00175   -0.00682    0.01318
S3A   4    0.120709    0.036916    0.205424    11.00000    0.01641    0.02822 =
         0.01929    0.00356    0.00370    0.01165
S4A   4   -0.142575   -0.077569    0.260800    11.00000    0.01574    0.01730 =
         0.01894    0.00173    0.00281    0.00835
S5A   4   -0.027437    0.152163    0.393201    11.00000    0.01279    0.01687 =
         0.02047    0.00254    0.00267    0.00590
S6A   4    0.232045    0.256352    0.325180    11.00000    0.01407    0.01932 =
         0.02048    0.00199    0.00415    0.00709
C1B   1   -0.039687    0.354976    0.170039    11.00000    0.01735    0.01763 =
         0.01562   -0.00084    0.00146    0.00880
C2B   1   -0.111851    0.407065    0.147152    11.00000    0.01821    0.01978 =
         0.01514   -0.00122    0.00050    0.00942
C3B   1    0.003579    0.535467    0.266177    11.00000    0.01314    0.01802 =
         0.01464    0.00168    0.00099    0.00874
C4B   1    0.053256    0.629643    0.318072    11.00000    0.01246    0.01535 =
         0.01337    0.00217    0.00070    0.00775
C5B   1    0.146596    0.950758    0.427860    11.00000    0.01459    0.01664 =
         0.01473    0.00326   -0.00155    0.00817
AFIX  43
H5B   2    0.111865    1.005399    0.417904    11.00000   -1.20000
AFIX   0
C6B   1    0.114345    0.837303    0.391971    11.00000    0.01373    0.01728 =
         0.01430    0.00330    0.00001    0.00864
C7B   1    0.188374    0.786582    0.423889    11.00000    0.01255    0.01529 =
         0.01435    0.00275    0.00082    0.00788
C8B   1    0.264971    0.869891    0.479449    11.00000    0.01247    0.01503 =
         0.01667    0.00347    0.00036    0.00759
AFIX  43
H8B   2    0.324163    0.860106    0.510568    11.00000   -1.20000
AFIX   0
C9B   1    0.296776    1.078141    0.531532    11.00000    0.01317    0.01364 =
         0.01461    0.00315    0.00144    0.00643
C10B  1    0.238880    1.155728    0.541606    11.00000    0.01333    0.01739 =
         0.01832    0.00390    0.00000    0.00867
AFIX  43
H10B  2    0.159939    1.135948    0.515345    11.00000   -1.20000
AFIX   0
C11B  1    0.295089    1.261376    0.589471    11.00000    0.01560    0.01694 =
         0.01733    0.00283    0.00109    0.00861
AFIX  43
H11B  2    0.254682    1.313625    0.594729    11.00000   -1.20000
AFIX   0
C12B  1    0.410714    1.292988    0.630468    11.00000    0.01321    0.01347 =
         0.01460    0.00356    0.00179    0.00333
C13B  1    0.466895    1.213097    0.620244    11.00000    0.01280    0.01878 =
         0.02025   -0.00010   -0.00224    0.00671
AFIX  43
H13B  2    0.544386    1.230913    0.647374    11.00000   -1.20000
AFIX   0
C14B  1    0.411594    1.108517    0.571293    11.00000    0.01438    0.01795 =
         0.01968    0.00075   -0.00009    0.00861
AFIX  43
H14B  2    0.452724    1.057055    0.564882    11.00000   -1.20000
AFIX   0
C15B  1    0.569330    1.413777    0.729071    11.00000    0.01763    0.02551 =
         0.02005   -0.00216   -0.00216    0.00876
AFIX 137
H15D  2    0.531804    1.345227    0.759943    11.00000   -1.50000
H15E  2    0.602064    1.493965    0.757842    11.00000   -1.50000
H15F  2    0.641592    1.410430    0.704533    11.00000   -1.50000
AFIX   0
C16B  1    0.390816    1.461179    0.699460    11.00000    0.02669    0.02284 =
         0.02071   -0.00167   -0.00192    0.01504
AFIX 137
H16D  2    0.445022    1.537177    0.730581    11.00000   -1.50000
H16E  2    0.317208    1.403441    0.725315    11.00000   -1.50000
H16F  2    0.357452    1.483138    0.657646    11.00000   -1.50000
AFIX   0
S1B   4   -0.033950    0.225791    0.125934    11.00000    0.02229    0.01708 =
         0.02313   -0.00327    0.00007    0.00999
C17B  1    0.140196    0.288612    0.112809    11.00000    0.02493    0.02133 =
         0.01723    0.00139    0.00166    0.01490
AFIX  23
H17C  2    0.188552    0.317434    0.159787    11.00000   -1.20000
H17D  2    0.155986    0.220411    0.091423    11.00000   -1.20000
AFIX   0
C18B  1    0.195065    0.396125    0.065983    11.00000    0.03138    0.02647 =
         0.02418    0.00656    0.00232    0.01551
AFIX  23
H18C  2    0.181246    0.465608    0.087244    11.00000   -1.20000
H18D  2    0.147993    0.368269    0.018642    11.00000   -1.20000
AFIX   0
C19B  1    0.340328    0.442284    0.057655    11.00000    0.02720    0.03474 =
         0.02365    0.00632    0.00343    0.00872
AFIX 137
H19D  2    0.387313    0.472425    0.104348    11.00000   -1.50000
H19E  2    0.373285    0.510704    0.026569    11.00000   -1.50000
H19F  2    0.354045    0.373483    0.036677    11.00000   -1.50000
AFIX   0
C20B  1   -0.357417    0.349789    0.092274    11.00000    0.02021    0.02349 =
         0.01972    0.00187   -0.00511    0.01098
AFIX  23
H20C  2   -0.346257    0.430878    0.114233    11.00000   -1.20000
H20D  2   -0.417642    0.326202    0.049606    11.00000   -1.20000
AFIX   0
C21B  1   -0.419789    0.251666    0.144521    11.00000    0.02492    0.02457 =
         0.02704    0.00561   -0.00245    0.01043
AFIX  23
H21C  2   -0.420817    0.173079    0.125589    11.00000   -1.20000
H21D  2   -0.366465    0.280584    0.190010    11.00000   -1.20000
AFIX   0
C22B  1   -0.558151    0.226061    0.157995    11.00000    0.02322    0.03443 =
         0.03182    0.00386   -0.00588    0.00831
AFIX 137
H22D  2   -0.593088    0.166408    0.194169    11.00000   -1.50000
H22E  2   -0.612974    0.190816    0.113824    11.00000   -1.50000
H22F  2   -0.557987    0.304377    0.174719    11.00000   -1.50000
AFIX   0
N1B   3    0.239532    0.970984    0.481510    11.00000    0.01296    0.01485 =
         0.01435    0.00313   -0.00026    0.00744
N2B   3    0.469154    1.401468    0.676947    11.00000    0.01625    0.01968 =
         0.01753   -0.00232   -0.00113    0.00815
S2B   4   -0.199069    0.370143    0.064605    11.00000    0.02467    0.03238 =
         0.01330   -0.00115   -0.00228    0.01496
S3B   4    0.043862    0.412775    0.254570    11.00000    0.01754    0.01776 =
         0.01612   -0.00016   -0.00123    0.01107
S4B   4   -0.116832    0.525245    0.204255    11.00000    0.02101    0.02368 =
         0.01643   -0.00328   -0.00431    0.01546
S5B   4    0.002706    0.746537    0.321882    11.00000    0.01916    0.01922 =
         0.01577   -0.00187   -0.00478    0.01320
S6B   4    0.161767    0.638950    0.388492    11.00000    0.01502    0.01509 =
         0.01672    0.00131   -0.00176    0.00926
HKLF 4

REM  Quest14mz057_0m in P-1
REM R1 =  0.0480 for   11758 Fo > 4sig(Fo)  and  0.0642 for all   14183 data
REM    610 parameters refined using     72 restraints

END

WGHT      0.0282      4.0157

REM Highest difference peak  1.223,  deepest hole -0.586,  1-sigma level  0.094
Q1    1   0.3567  0.9728  0.7939  11.00000  0.05    1.22
Q2    1   0.5216  0.8498  0.6134  11.00000  0.05    1.21
Q3    1   0.2575  0.7594  0.6747  11.00000  0.05    1.06
Q4    1  -0.4985  0.2384  0.1295  11.00000  0.05    0.95
Q5    1   0.6034  1.4614  0.7993  11.00000  0.05    0.81
Q6    1   0.4878  1.2401  0.6774  11.00000  0.05    0.80
Q7    1   0.3312  1.3522  0.6100  11.00000  0.05    0.79
Q8    1   0.0341  0.2382  0.4111  11.00000  0.05    0.73
Q9    1   0.1843  0.7158  0.4034  11.00000  0.05    0.68
Q10   1  -0.4412 -0.1263  0.0647  11.00000  0.05    0.66
Q11   1   0.2607  1.1107  0.5368  11.00000  0.05    0.61
Q12   1  -0.1265  0.4217  0.0657  11.00000  0.05    0.61
Q13   1   0.2823  0.3911  0.4196  11.00000  0.05    0.61
Q14   1   0.1105  0.8923  0.4134  11.00000  0.05    0.60
Q15   1   0.0189  0.5781  0.3007  11.00000  0.05    0.59
Q16   1   0.0953  0.3524  0.4519  11.00000  0.05    0.56
Q17   1   0.3605  0.6133  0.5451  11.00000  0.05    0.56
Q18   1   0.2266 -0.2593  0.1296  11.00000  0.05    0.55
Q19   1   0.1680  0.4176  0.4905  11.00000  0.05    0.55
Q20   1   0.1189  0.4583  0.2613  11.00000  0.05    0.54
;
_shelx_res_checksum   40393

_shelx_hkl_file
;
  -2   0   0 52.8373 2.84420   4
  -2   0   0 50.3774 3.45463   3
   2   0   0 50.1564 3.45638   3
  -3   0   0 18.6009 1.63897   3
   3   0   0 18.3249 1.62224   3
  -4   0   0 77.9725 5.58007   3
  -4   0   0 85.6030 4.57006   4
   4   0   0 83.6656 4.67869   4
   4   0   0 80.8438 5.61615   3
  -5   0   0 397.077 25.3117   3
  -5   0   0 419.866 21.4140   4
   5   0   0 377.981 25.2842   3
   5   0   0 408.703 21.5762   4
  -6   0   0 8.17933 0.85096   4
  -6   0   0 9.06671 1.30596   3
   6   0   0 7.67891 1.51676   3
   6   0   0 6.98303 1.12625   4
  -7   0   0 330.244 18.6122   4
  -7   0   0 360.828 18.5849   4
   7   0   0 364.556 17.8123   2
   7   0   0 334.150 22.2384   3
   7   0   0 344.328 18.9084   4
  -8   0   0 184.151 10.1501   4
  -8   0   0 191.535 10.1044   4
   8   0   0 193.388 10.5890   4
   8   0   0 174.204 12.4775   3
   8   0   0 186.865 9.91923   2
  -9   0   0 54.7714 3.10329   4
  -9   0   0 54.3307 3.15482   4
   9   0   0 50.2202 4.51948   3
   9   0   0 50.6222 3.52374   2
   9   0   0 52.9529 3.77573   4
  10   0   0 21.7529 2.83753   3
  10   0   0 24.4418 2.55410   2
  10   0   0 23.7351 2.58520   4
  11   0   0 81.0045 5.50765   4
  11   0   0 76.8568 6.32236   3
  11   0   0 75.4136 5.04271   2
  12   0   0 61.5467 4.80572   2
  12   0   0 67.5987 5.85288   3
  12   0   0 60.5814 5.04751   4
  13   0   0 40.4927 4.36163   4
  13   0   0 27.7005 4.44996   2
  13   0   0 40.3957 4.58281   3
  14   0   0 6.96031 2.31447   3
  14   0   0 10.3460 3.52174   2
  14   0   0 14.6836 2.93822   4
  15  -1   0 0.74470 2.85095   4
  14  -1   0 10.7318 2.51995   4
  14  -1   0 5.17071 2.82733   2
  14  -1   0 8.49626 2.44590   3
  13  -1   0 2.75415 1.94528   2
  13  -1   0 4.40609 2.16000   4
  13  -1   0 1.94859 1.66507   3
  12  -1   0 114.260 6.98845   4
  12  -1   0 101.913 6.57562   2
  12  -1   0 101.071 8.17578   3
  11  -1   0 78.5274 6.57712   3
  11  -1   0 86.1257 5.48752   4
  11  -1   0 77.9104 5.09205   2
  10  -1   0 14.5626 2.03436   4
  10  -1   0 12.8362 1.95773   2
  10  -1   0 14.0766 2.45397   3
   9  -1   0 2.17318 1.04422   3
   9  -1   0 -0.2948 0.83240   4
   8  -1   0 14.0432 1.63366   4
   8  -1   0 17.6638 2.23465   3
   7  -1   0 72.6725 5.50583   3
   7  -1   0 76.8233 4.48026   4
   6  -1   0 253.130 16.7678   3
   6  -1   0 268.106 14.1564   4
   5  -1   0 6.27838 0.79328   4
   5  -1   0 4.88149 0.98454   3
   5  -1   0 7.10631 0.63311   1
   4  -1   0 7.68425 0.79348   1
   4  -1   0 8.25418 1.15433   3
   4  -1   0 9.15669 0.77016   4
   3  -1   0 18.4392 1.63125   1
   3  -1   0 22.2912 1.17980   4
   3  -1   0 18.5944 1.66508   3
  -1  -1   0 8.94546 0.76411   4
  -1  -1   0 7.96342 0.81502   3
  -1  -1   0 8.83157 0.85014   1
  -1  -1   0 10.5636 0.71406   2
   1   1   0 8.70480 0.85816   3
   1   1   0 8.16895 0.75538   4
   1   1   0 9.06695 0.68117   2
  -2  -1   0 376.669 24.0251   3
  -2  -1   0 357.837 27.9247   1
  -2  -1   0 397.473 20.5831   4
   2   1   0 400.207 19.3849   2
   2   1   0 392.052 20.6037   4
   2   1   0 386.885 24.0318   3
  -3  -1   0 288.845 19.0342   3
  -3  -1   0 304.250 16.2490   4
   3   1   0 295.633 19.0417   3
   3   1   0 315.091 15.3383   2
   3   1   0 307.124 16.3098   4
  -4  -1   0 10.2462 1.30678   3
  -4  -1   0 9.24916 0.99153   4
   4   1   0 8.10770 1.12862   4
   4   1   0 9.79452 1.28183   3
   4   1   0 11.1733 1.00075   2
  -5  -1   0 1.77089 0.70053   3
  -5  -1   0 0.68127 0.50037   4
   5   1   0 1.21120 0.52675   2
   5   1   0 1.12886 0.67245   3
  -6  -1   0 283.759 15.1199   4
  -6  -1   0 267.725 17.9780   3
   6   1   0 271.825 17.9962   3
   6   1   0 279.946 15.3457   4
   6   1   0 290.364 14.4231   2
  -7  -1   0 833.529 44.5419   4
   7   1   0 854.703 44.8729   4
   7   1   0 839.717 42.1852   2
   7   1   0 816.868 52.4139   3
  -8  -1   0 371.112 19.9014   4
   8   1   0 376.532 20.3510   4
   8   1   0 349.758 23.8035   3
   8   1   0 379.052 19.1175   2
  -9  -1   0 0.71506 0.86818   4
  -9  -1   0 -0.3651 0.63885   4
   9   1   0 -0.4984 0.90177   2
   9   1   0 -0.1369 0.99333   3
   9   1   0 1.00437 1.01448   4
 -10  -1   0 24.2101 1.96547   4
 -10  -1   0 26.9718 2.12659   4
  10   1   0 23.0010 2.59035   2
  10   1   0 22.4893 2.99498   3
  10   1   0 21.2942 2.78202   4
 -11  -1   0 0.97908 0.75620   4
 -11  -1   0 2.83316 0.92435   4
  11   1   0 1.71756 1.42728   3
  11   1   0 0.29589 1.48021   4
  11   1   0 0.25927 1.52426   2
  12   1   0 90.5684 6.28652   4
  12   1   0 80.5373 6.86701   3
  12   1   0 79.3276 6.07397   2
  13   1   0 23.1524 3.49297   2
  13   1   0 18.1401 3.84660   3
  14   1   0 5.90808 3.04453   4
  15  -2   0 35.7122 4.85058   4
  15  -2   0 27.1038 5.20190   3
  14  -2   0 2.52455 2.22942   4
  14  -2   0 -2.5720 2.16066   2
  14  -2   0 0.50345 2.03428   3
  13  -2   0 85.7420 6.04259   4
  13  -2   0 85.9574 7.22141   3
  13  -2   0 87.6469 5.93108   2
  12  -2   0 164.181 9.56075   4
  12  -2   0 158.895 9.04270   2
  12  -2   0 158.567 11.5994   3
  11  -2   0 171.079 9.86850   4
  11  -2   0 168.125 11.9437   3
  10  -2   0 5.78968 1.33552   4
  10  -2   0 7.23007 1.60000   3
   9  -2   0 30.2359 2.45106   4
   9  -2   0 32.0418 3.20101   3
   8  -2   0 0.31076 0.82077   3
   8  -2   0 0.86318 0.65862   4
   7  -2   0 5.34089 1.14898   3
   7  -2   0 6.55865 0.88572   4
   6  -2   0 68.9620 4.99211   3
   6  -2   0 65.0874 5.25741   1
   6  -2   0 73.4478 3.93433   4
   5  -2   0 1170.58 71.0965   3
   5  -2   0 1122.60 82.7733   1
   4  -2   0 3011.96 219.963   1
   4  -2   0 3092.71 189.989   3
   3  -2   0 37.0189 3.07605   1
   2  -2   0 0.39281 0.50149   1
   1  -2   0 167.824 12.9865   1
   1  -2   0 178.795 9.47554   4
  -1   2   0 182.654 9.46170   4
  -1   2   0 179.664 8.97135   2
   0  -2   0 338.385 25.5695   1
   0  -2   0 343.358 18.8505   4
   0  -2   0 360.660 22.0151   3
   0  -2   0 361.463 17.7723   2
   0   2   0 358.428 17.7688   2
   0   2   0 358.273 18.8523   4
  -1  -2   0 77.7658 6.42416   1
  -1  -2   0 89.5852 4.54553   2
  -1  -2   0 84.3378 4.81635   4
  -1  -2   0 84.7743 5.56193   3
   1   2   0 87.7912 4.54710   2
   1   2   0 86.2039 4.83688   4
   1   2   0 86.3483 5.55608   3
  -2  -2   0 0.39872 0.45066   4
  -2  -2   0 0.53267 0.42358   3
  -2  -2   0 0.19398 0.38960   1
  -2  -2   0 0.55364 0.41842   2
   2   2   0 0.49593 0.45205   3
   2   2   0 0.27188 0.36866   2
   2   2   0 0.49116 0.46412   4
  -3  -2   0 3.49263 0.70360   4
  -3  -2   0 3.09271 0.61088   1
  -3  -2   0 4.51302 0.88314   3
   3   2   0 4.51030 0.65774   2
   3   2   0 2.95186 0.74108   3
   3   2   0 3.38132 0.71822   4
  -4  -2   0 140.347 7.88575   4
  -4  -2   0 137.652 9.31743   3
   4   2   0 141.253 9.32920   3
   4   2   0 144.769 7.49072   2
   4   2   0 139.403 7.98044   4
  -5  -2   0 19.0478 1.63114   4
  -5  -2   0 20.8889 1.61944   1
  -5  -2   0 18.4353 1.96663   3
   5   2   0 20.5148 1.85896   4
   5   2   0 20.0874 1.61648   2
   5   2   0 18.3261 2.06318   3
  -6  -2   0 146.996 8.29637   4
  -6  -2   0 141.700 9.94254   3
   6   2   0 154.014 8.55110   4
   6   2   0 144.117 9.96781   3
   6   2   0 147.537 7.97134   2
  -7  -2   0 36.3238 3.46326   3
  -7  -2   0 40.6988 2.77317   4
   7   2   0 38.9702 3.55354   3
   7   2   0 40.5561 2.81747   2
   7   2   0 41.3376 3.11117   4
  -8  -2   0 4.42737 1.21152   3
   8   2   0 7.89191 1.48520   4
   8   2   0 9.75691 1.95924   3
   8   2   0 6.12123 1.22116   2
  -9  -2   0 73.7987 4.99445   4
  -9  -2   0 79.8644 4.86875   4
   9   2   0 83.7214 5.10367   2
   9   2   0 82.4216 6.41716   3
   9   2   0 76.3648 5.41823   4
 -10  -2   0 19.3126 2.30386   4
 -10  -2   0 20.4613 2.12263   4
  10   2   0 15.5601 2.72720   4
  10   2   0 23.4491 2.75147   2
  10   2   0 21.2913 3.01111   3
 -11  -2   0 1.01232 1.26371   4
 -11  -2   0 1.10679 1.20416   4
  11   2   0 1.43902 1.35269   3
  11   2   0 0.34518 1.64701   4
  11   2   0 3.01932 1.86891   2
 -12  -2   0 6.89301 1.38235   4
  12   2   0 7.97680 2.22030   4
  12   2   0 2.72689 2.47491   2
  12   2   0 3.46832 1.86547   3
  13   2   0 4.45976 2.13497   3
  13   2   0 10.6598 2.88098   4
  15  -3   0 1.59982 2.38496   3
  14  -3   0 2.72473 2.17491   2
  14  -3   0 2.34996 1.99739   3
  14  -3   0 -1.4823 1.76323   4
  13  -3   0 7.72347 2.15879   3
  13  -3   0 9.23939 1.96745   2
  13  -3   0 6.81744 1.75116   4
  12  -3   0 6.37589 1.48988   4
  12  -3   0 4.84913 1.94100   3
  11  -3   0 96.2041 5.94545   4
  11  -3   0 98.8019 7.49055   3
  10  -3   0 21.7501 1.98746   4
  10  -3   0 21.1840 2.77858   3
   9  -3   0 0.28070 0.59552   4
   9  -3   0 -0.7345 0.98875   3
   8  -3   0 17.9584 1.32706   4
   8  -3   0 14.8737 2.17526   3
   8  -3   0 15.3041 1.64873   1
   7  -3   0 11.0945 1.62498   3
   7  -3   0 10.2276 1.37169   1
   7  -3   0 11.0547 0.89545   4
   6  -3   0 52.2362 2.58685   4
   6  -3   0 41.4279 3.82154   1
   6  -3   0 45.4825 3.56938   3
   5  -3   0 39.0379 3.49723   1
   5  -3   0 42.7184 3.11297   3
   4  -3   0 27.0605 1.54193   2
   4  -3   0 25.2807 2.41163   1
   3  -3   0 6.48443 1.25870   1
   3  -3   0 7.35391 0.66703   2
   2  -3   0 179.120 8.89327   2
   2  -3   0 173.615 9.32026   4
   2  -3   0 156.865 12.9008   1
  -2   3   0 180.844 9.26924   4
  -2   3   0 179.210 8.87398   2
   1  -3   0 40.0392 2.39222   4
   1  -3   0 38.4619 3.44374   1
   1  -3   0 40.1554 2.32244   2
  -1   3   0 38.9913 2.36036   4
  -1   3   0 42.9314 2.33839   2
   0  -3   0 0.87618 0.63258   1
   0  -3   0 1.25027 0.53956   4
   0  -3   0 1.06349 0.45071   3
   0  -3   0 1.26349 0.56386   2
   0   3   0 1.36959 0.45152   3
   0   3   0 1.12390 0.53725   2
   0   3   0 1.27245 0.51411   4
  -1  -3   0 1.96654 0.51230   3
  -1  -3   0 1.26428 0.56660   4
  -1  -3   0 1.31330 0.50969   2
  -1  -3   0 0.62848 0.58399   1
   1   3   0 1.39235 0.47487   3
   1   3   0 1.69439 0.51179   2
   1   3   0 0.45811 0.51252   4
  -2  -3   0 532.861 41.1092   1
  -2  -3   0 585.117 30.4973   4
  -2  -3   0 541.332 35.4666   3
  -2  -3   0 587.368 28.7022   2
   2   3   0 557.211 35.4540   3
   2   3   0 589.229 28.7224   2
   2   3   0 589.203 30.5221   4
  -3  -3   0 1249.83 64.3362   4
  -3  -3   0 1112.77 87.0077   1
  -3  -3   0 1184.70 74.9659   3
   3   3   0 1200.96 74.9457   3
   3   3   0 1224.79 64.3738   4
   3   3   0 1281.49 60.5956   2
  -4  -3   0 227.539 12.1214   4
  -4  -3   0 210.995 15.9903   1
  -4  -3   0 206.335 14.1435   3
   4   3   0 213.599 14.1516   3
   4   3   0 228.448 11.4664   2
   4   3   0 225.441 12.2069   4
  -5  -3   0 85.3439 6.67775   1
  -5  -3   0 91.2190 5.33913   4
  -5  -3   0 84.6945 6.29232   3
   5   3   0 92.4745 5.13366   2
   5   3   0 90.1959 6.38059   3
   5   3   0 90.7797 5.47742   4
  -6  -3   0 8.61347 1.36332   4
  -6  -3   0 11.6770 1.77074   3
   6   3   0 9.80967 1.71473   4
   6   3   0 12.3788 1.54458   2
   6   3   0 10.7912 1.88581   3
  -7  -3   0 15.6989 1.93715   4
  -7  -3   0 17.0511 2.06633   3
   7   3   0 18.8453 1.88849   2
   7   3   0 19.5704 2.50261   3
   7   3   0 13.8765 2.04321   4
  -8  -3   0 68.6769 4.33779   4
  -8  -3   0 62.3531 5.23798   3
   8   3   0 63.0167 4.67995   4
   8   3   0 67.7982 4.32929   2
   8   3   0 62.9979 5.35349   3
  -9  -3   0 19.2228 2.26274   4
   9   3   0 20.9042 2.76130   4
   9   3   0 13.1367 2.45320   3
   9   3   0 18.2042 2.53214   2
 -10  -3   0 43.5426 3.60676   4
 -10  -3   0 36.0228 3.29693   4
  10   3   0 50.5055 4.05160   4
  10   3   0 36.5579 4.09306   3
  10   3   0 38.8201 3.88923   2
 -11  -3   0 33.0795 3.59419   4
 -11  -3   0 50.4957 3.84682   4
  11   3   0 40.9827 4.58852   3
  11   3   0 53.8657 4.53120   4
 -12  -3   0 33.2550 3.43360   4
  12   3   0 31.9633 4.55969   4
  13   3   0 4.99609 3.14844   4
  16  -4   0 89.2318 8.68544   3
  15  -4   0 45.1897 4.74838   4
  15  -4   0 47.6200 5.31781   2
  15  -4   0 54.9401 5.81605   3
  14  -4   0 -0.1146 1.56803   4
  14  -4   0 0.25622 1.93781   2
  14  -4   0 0.17281 2.00252   3
  13  -4   0 58.0464 5.64822   3
  13  -4   0 59.1855 4.34798   4
  12  -4   0 114.571 6.85779   4
  11  -4   0 112.510 8.52167   3
  11  -4   0 118.965 6.77032   4
  10  -4   0 216.194 14.7626   3
  10  -4   0 230.028 12.1181   4
  10  -4   0 216.287 16.1941   1
   9  -4   0 119.999 8.52923   3
   9  -4   0 116.812 9.16331   1
   9  -4   0 125.717 6.72771   4
   8  -4   0 1134.76 81.8875   1
   8  -4   0 1138.98 70.7829   3
   7  -4   0 10.4257 1.70608   1
   7  -4   0 12.6924 0.72007   4
   7  -4   0 9.12779 1.60737   3
   6  -4   0 567.170 34.4340   3
   6  -4   0 532.915 39.9534   1
   5  -4   0 33.2499 1.86766   2
   5  -4   0 27.7950 2.96325   1
   4  -4   0 17.6763 2.06950   1
   4  -4   0 17.8648 1.21247   2
   3  -4   0 136.585 10.9037   1
   3  -4   0 142.806 7.43299   2
   3  -4   0 146.814 7.72731   4
  -3   4   0 147.747 7.41043   2
   2  -4   0 62.6447 5.42667   1
   2  -4   0 66.6813 3.79283   4
   2  -4   0 65.8352 3.68225   2
  -2   4   0 67.2151 3.65590   2
  -2   4   0 69.1298 3.73060   4
   1  -4   0 70.2149 3.81611   2
   1  -4   0 76.5808 4.49185   3
   1  -4   0 68.5760 3.97122   4
   1  -4   0 59.4240 5.48416   1
  -1   4   0 67.8703 3.92273   4
  -1   4   0 67.1532 3.76502   2
   0  -4   0 2.72102 0.65633   2
   0  -4   0 2.81509 0.91684   1
   0  -4   0 3.01041 0.71411   3
   0  -4   0 2.67066 0.66699   4
   0   4   0 3.64843 0.71261   3
   0   4   0 3.07400 0.62901   2
   0   4   0 2.62671 0.64756   4
  -1  -4   0 294.897 14.5132   2
  -1  -4   0 281.729 17.8059   3
  -1  -4   0 283.086 15.3865   4
  -1  -4   0 255.366 20.7310   1
   1   4   0 284.428 14.4962   2
   1   4   0 299.054 17.7885   3
   1   4   0 276.676 15.3590   4
  -2  -4   0 239.399 19.4601   1
  -2  -4   0 274.371 14.5437   4
  -2  -4   0 262.283 16.8489   3
  -2  -4   0 274.316 13.6894   2
   2   4   0 260.614 13.6780   2
   2   4   0 267.841 16.8164   3
   2   4   0 273.434 14.5624   4
  -3  -4   0 19.4983 2.32294   1
  -3  -4   0 23.4073 2.13032   3
  -3  -4   0 23.1638 1.86216   4
   3   4   0 22.3240 1.72626   2
   3   4   0 25.5939 2.02234   4
   3   4   0 20.7719 2.10180   3
  -4  -4   0 61.0355 3.68288   4
  -4  -4   0 50.1363 4.52779   1
  -4  -4   0 53.6611 4.21432   3
   4   4   0 56.5562 3.71994   4
   4   4   0 53.8112 4.24557   3
   4   4   0 55.8545 3.43141   2
  -5  -4   0 0.41884 0.67651   1
  -5  -4   0 0.66671 0.73687   3
  -5  -4   0 -0.4327 0.81343   4
   5   4   0 1.51757 0.89920   3
   5   4   0 0.45756 0.95373   4
   5   4   0 2.73802 0.81989   2
  -6  -4   0 10.7073 1.76214   3
  -6  -4   0 10.6527 1.43385   1
  -6  -4   0 9.03376 1.51717   4
   6   4   0 8.25443 1.66660   4
   6   4   0 10.7222 1.86461   3
   6   4   0 11.5947 1.60364   2
  -7  -4   0 64.7587 5.37765   3
   7   4   0 69.8847 4.48197   2
   7   4   0 66.0468 5.42873   3
   7   4   0 67.7801 4.82549   4
  -8  -4   0 81.1190 6.65202   3
  -8  -4   0 87.4370 5.59730   4
   8   4   0 86.9997 5.89334   4
   8   4   0 89.9525 5.56462   2
  -9  -4   0 86.3848 5.86646   4
   9   4   0 84.9474 6.99694   3
   9   4   0 91.8228 5.91708   2
   9   4   0 94.7769 6.23182   4
 -10  -4   0 6.43923 1.89503   4
 -10  -4   0 9.51635 2.09716   4
  10   4   0 5.63740 1.74611   3
  10   4   0 12.7327 2.42395   4
  10   4   0 8.39105 2.45072   2
 -11  -4   0 30.9024 3.80050   4
 -11  -4   0 25.8196 3.76196   4
  11   4   0 30.1471 4.10475   4
  11   4   0 21.7200 3.54399   3
  12   4   0 7.94763 3.08407   4
  12   4   0 6.10799 2.08466   3
  16  -5   0 24.2853 4.24750   3
  15  -5   0 17.8637 3.48665   3
  15  -5   0 22.1261 3.01999   2
  15  -5   0 24.6249 3.51448   4
  14  -5   0 19.0435 3.93423   3
  14  -5   0 19.5995 2.82504   4
  13  -5   0 45.1634 4.66411   3
  13  -5   0 39.4391 3.32800   4
  12  -5   0 31.5091 2.81820   1
  12  -5   0 32.5299 2.52167   4
  12  -5   0 28.6881 3.65233   3
  11  -5   0 24.2810 1.95105   4
  11  -5   0 25.7815 2.62180   1
  11  -5   0 22.3372 3.04870   3
  10  -5   0 137.292 7.32395   4
  10  -5   0 133.231 9.35167   3
  10  -5   0 126.456 10.1511   1
   9  -5   0 51.5524 4.35414   3
   9  -5   0 52.3015 4.59947   1
   8  -5   0 20.2319 2.45145   3
   8  -5   0 27.0046 1.69768   2
   8  -5   0 21.0538 2.70228   1
   7  -5   0 138.174 10.9690   1
   7  -5   0 143.299 7.43580   2
   7  -5   0 144.397 9.45730   3
   6  -5   0 51.3270 4.69015   1
   6  -5   0 55.1022 3.04173   2
   5  -5   0 126.251 6.44712   2
   5  -5   0 118.325 9.58335   1
   4  -5   0 0.20686 0.76157   1
   4  -5   0 1.60778 0.53945   2
   4  -5   0 1.33553 0.33584   4
  -4   5   0 1.25778 0.45161   2
   3  -5   0 16.3784 1.30697   2
   3  -5   0 14.3421 1.16193   4
   3  -5   0 13.9384 2.13018   1
  -3   5   0 16.9400 1.02491   4
  -3   5   0 16.0744 1.20709   2
   2  -5   0 587.203 29.4126   2
   2  -5   0 556.149 31.1199   4
   2  -5   0 639.743 36.1560   3
   2  -5   0 548.701 42.4520   1
  -2   5   0 579.271 31.0503   4
  -2   5   0 586.598 29.3809   2
   1  -5   0 1009.08 60.6621   3
   1  -5   0 994.319 48.9454   2
   1  -5   0 976.939 51.9224   4
   1  -5   0 910.722 70.4893   1
  -1   5   0 978.994 52.1021   4
  -1   5   0 982.383 48.9179   2
   0  -5   0 9.76286 1.09309   4
   0  -5   0 9.98129 1.72865   1
   0  -5   0 8.62518 1.20341   2
   0  -5   0 10.3516 1.18868   3
   0   5   0 11.3137 1.18512   3
   0   5   0 9.60021 1.18431   4
   0   5   0 7.99139 1.09539   2
  -1  -5   0 619.695 32.7380   4
  -1  -5   0 592.881 37.9717   3
  -1  -5   0 542.988 44.2073   1
  -1  -5   0 624.476 30.8322   2
   1   5   0 624.281 30.8375   2
   1   5   0 642.680 37.9481   3
   1   5   0 614.531 32.7047   4
  -2  -5   0 12.1770 1.35818   2
  -2  -5   0 9.05300 1.75917   1
  -2  -5   0 10.0503 1.30034   4
  -2  -5   0 10.2402 1.41481   3
   2   5   0 10.1665 1.19611   2
   2   5   0 12.2021 1.42916   4
   2   5   0 12.4610 1.45961   3
  -3  -5   0 38.6536 3.27194   3
  -3  -5   0 40.5132 2.72912   2
  -3  -5   0 36.5259 3.64487   1
  -3  -5   0 39.4477 2.88906   4
   3   5   0 39.7177 3.25602   3
   3   5   0 42.5722 2.75103   2
   3   5   0 41.1342 2.98107   4
  -4  -5   0 2.65906 1.03551   4
  -4  -5   0 3.67330 1.01892   3
  -4  -5   0 4.84857 1.13451   1
   4   5   0 3.66831 1.05673   3
   4   5   0 2.60343 1.09930   4
   4   5   0 5.26461 1.06526   2
  -5  -5   0 33.3633 3.14503   1
  -5  -5   0 29.8433 3.03929   3
   5   5   0 35.3120 3.22286   3
   5   5   0 32.2516 2.53239   2
   5   5   0 33.6019 2.82748   4
  -6  -5   0 26.8202 2.72023   1
  -6  -5   0 26.5989 2.66560   4
  -6  -5   0 26.1897 3.07181   3
   6   5   0 27.9441 3.08177   3
   6   5   0 27.7561 2.45824   2
   6   5   0 32.9665 2.82946   4
  -7  -5   0 96.1557 6.31363   4
  -7  -5   0 110.254 7.51866   1
  -7  -5   0 90.9095 7.44289   3
   7   5   0 94.6034 7.43457   3
   7   5   0 100.270 6.17067   2
   7   5   0 98.5411 6.46273   4
  -8  -5   0 155.398 9.05267   4
  -8  -5   0 141.153 10.7436   3
   8   5   0 151.337 9.30893   4
   8   5   0 143.586 8.75624   2
   8   5   0 151.641 10.6505   3
  -9  -5   0 48.4794 4.55078   4
   9   5   0 51.5961 4.67624   2
   9   5   0 58.2948 4.76909   4
   9   5   0 54.5235 5.08358   3
 -10  -5   0 16.9189 3.15280   4
 -10  -5   0 27.6910 3.83697   4
  10   5   0 24.4918 3.62165   4
  10   5   0 22.4610 3.61567   3
 -11  -5   0 6.54421 2.73521   4
  11   5   0 5.68041 2.18160   3
  11   5   0 4.96793 2.76912   4
  16  -6   0 4.68171 1.96443   2
  16  -6   0 2.01007 3.16540   3
  15  -6   0 12.5840 2.12916   4
  15  -6   0 7.61535 3.04994   3
  15  -6   0 8.18970 1.79730   2
  14  -6   0 13.6494 2.41229   4
  13  -6   0 38.6548 4.50664   3
  13  -6   0 39.9130 2.99185   4
  13  -6   0 39.3515 3.66645   1
  12  -6   0 64.2045 5.55169   3
  12  -6   0 61.7502 5.40917   1
  12  -6   0 63.5670 3.89147   4
  11  -6   0 19.5178 2.85976   3
  11  -6   0 22.9495 1.88571   2
  11  -6   0 19.3991 1.54904   4
  11  -6   0 18.4912 2.70946   1
  10  -6   0 43.9025 4.38591   1
  10  -6   0 41.8692 4.07491   3
  10  -6   0 48.2459 2.89039   2
   9  -6   0 92.3818 4.93002   2
   9  -6   0 87.7844 6.46106   3
   9  -6   0 84.7398 7.33966   1
   8  -6   0 0.09738 0.48895   2
   7  -6   0 32.8437 3.65020   1
   7  -6   0 36.9085 2.26414   2
   6  -6   0 171.046 8.36889   4
   6  -6   0 145.624 12.1549   1
   6  -6   0 150.707 8.18580   2
   5  -6   0 65.9647 3.59999   4
   5  -6   0 61.1362 5.64766   1
   5  -6   0 63.7608 3.65774   2
  -5   6   0 64.8891 3.58344   2
   4  -6   0 157.710 8.07593   2
   4  -6   0 151.874 8.34738   4
   4  -6   0 140.503 11.8217   1
  -4   6   0 159.697 8.00910   2
   3  -6   0 38.7514 2.47481   2
   3  -6   0 32.8619 2.41252   4
   3  -6   0 38.4143 2.66897   3
   3  -6   0 33.3795 3.74624   1
  -3   6   0 41.3051 2.29462   4
  -3   6   0 41.2792 2.40645   2
   2  -6   0 171.737 9.32008   2
   2  -6   0 170.548 13.5544   1
   2  -6   0 172.655 9.78307   4
   2  -6   0 185.174 11.2208   3
  -2   6   0 173.786 9.67981   4
  -2   6   0 183.029 9.30640   2
   1  -6   0 529.334 28.4906   4
   1  -6   0 542.031 26.9015   2
   1  -6   0 500.078 38.7423   1
   1  -6   0 547.932 32.9953   3
  -1   6   0 530.900 26.8589   2
  -1   6   0 525.556 28.3994   4
   0  -6   0 602.441 31.7952   4
   0  -6   0 590.262 29.9578   2
   0  -6   0 571.366 36.8101   3
   0  -6   0 539.675 43.0459   1
   0   6   0 643.887 36.7922   3
   0   6   0 600.526 31.7260   4
   0   6   0 582.730 29.9345   2
  -1  -6   0 306.872 16.8523   4
  -1  -6   0 276.684 22.6908   1
  -1  -6   0 299.671 19.4398   3
  -1  -6   0 321.425 15.9228   2
   1   6   0 303.784 16.8033   4
   1   6   0 305.332 15.8824   2
   1   6   0 325.984 19.3935   3
  -2  -6   0 10.7294 1.55925   3
  -2  -6   0 13.7234 1.47214   2
  -2  -6   0 13.9710 2.10451   1
   2   6   0 13.5347 1.64612   3
   2   6   0 10.1224 1.58022   4
   2   6   0 15.6897 1.47702   2
  -3  -6   0 99.5037 8.52667   1
  -3  -6   0 113.814 6.18861   2
  -3  -6   0 103.107 7.48441   3
   3   6   0 113.017 7.46111   3
   3   6   0 105.276 6.53798   4
  -4  -6   0 218.851 15.3513   3
  -4  -6   0 234.412 13.2322   4
  -4  -6   0 220.043 17.4550   1
   4   6   0 247.629 15.3414   3
   4   6   0 238.374 13.3296   4
   4   6   0 239.428 12.5205   2
  -5  -6   0 9.10297 1.94948   1
  -5  -6   0 6.11113 1.44672   3
  -5  -6   0 8.19544 1.52062   4
   5   6   0 8.77233 1.60273   4
   5   6   0 10.0965 2.07752   3
   5   6   0 10.0600 1.63899   2
  -6  -6   0 13.0899 2.14175   1
  -6  -6   0 14.2909 2.24831   4
  -6  -6   0 8.89783 1.89818   3
   6   6   0 12.7739 2.11654   2
   6   6   0 15.2954 2.50236   3
   6   6   0 15.3571 2.10363   4
  -7  -6   0 40.4069 3.53237   1
  -7  -6   0 38.6805 3.73834   4
  -7  -6   0 31.8044 4.17435   3
   7   6   0 37.1317 3.52600   4
   7   6   0 35.3000 3.89318   3
   7   6   0 41.3818 3.53938   2
  -8  -6   0 -2.7745 1.74233   4
  -8  -6   0 1.69284 1.87529   3
   8   6   0 1.26455 1.51427   4
   8   6   0 2.07762 1.48727   3
   8   6   0 4.28254 1.85593   2
  -9  -6   0 8.87846 2.55415   4
   9   6   0 11.7490 2.47129   4
   9   6   0 12.2459 2.45099   3
 -10  -6   0 0.60826 2.63163   4
 -10  -6   0 1.33573 2.82672   4
  10   6   0 4.43216 1.87573   3
  10   6   0 4.44550 2.53582   4
 -11  -6   0 2.49637 3.09442   4
  16  -7   0 -1.3361 3.09868   3
  16  -7   0 0.50176 1.92665   2
  15  -7   0 7.18024 2.53063   3
  15  -7   0 10.4253 1.75610   4
  15  -7   0 6.38092 1.85898   2
  14  -7   0 84.0054 5.25142   2
  14  -7   0 84.4090 5.25594   4
  14  -7   0 84.4713 6.98590   1
  14  -7   0 85.7607 7.30311   3
  13  -7   0 44.4136 3.25101   2
  13  -7   0 43.1989 4.46259   1
  13  -7   0 43.5933 2.97268   4
  12  -7   0 109.490 9.34585   1
  12  -7   0 118.704 8.67448   3
  12  -7   0 120.606 6.51074   2
  12  -7   0 114.891 6.45417   4
  11  -7   0 63.5879 6.11808   1
  11  -7   0 71.5129 5.59952   3
  11  -7   0 68.4662 4.09091   2
  10  -7   0 5.48090 1.53809   3
  10  -7   0 6.56067 1.67952   1
   9  -7   0 0.27647 1.20750   1
   9  -7   0 0.73222 0.96179   3
   9  -7   0 1.30472 0.73354   2
   8  -7   0 8.42176 1.19593   2
   8  -7   0 7.06194 1.76280   1
   7  -7   0 4.73283 1.52362   1
   7  -7   0 5.77651 0.61946   4
   7  -7   0 7.32115 1.11089   2
   6  -7   0 428.054 22.5418   4
   6  -7   0 417.586 31.3838   1
   6  -7   0 421.953 21.5154   2
   5  -7   0 212.830 10.9103   2
   5  -7   0 202.623 16.0326   1
   5  -7   0 206.474 11.3195   4
  -5   7   0 209.884 10.8077   2
   4  -7   0 289.641 15.2785   2
   4  -7   0 281.978 22.2579   1
   4  -7   0 292.542 16.0419   4
  -4   7   0 319.566 15.8085   4
  -4   7   0 295.351 15.2092   2
   3  -7   0 1076.86 61.0711   3
   3  -7   0 955.681 52.5558   4
   3  -7   0 920.258 71.6047   1
   3  -7   0 984.727 49.6213   2
  -3   7   0 1019.08 52.5763   4
  -3   7   0 961.335 49.5473   2
   2  -7   0 20.0835 1.78601   3
   2  -7   0 20.0552 1.80636   2
   2  -7   0 19.0347 2.66838   1
   2  -7   0 21.2493 1.75498   4
  -2   7   0 19.1847 1.68921   2
  -2   7   0 21.6046 1.64256   4
   1  -7   0 7.84628 1.94964   1
   1  -7   0 11.1205 1.27321   4
   1  -7   0 8.01316 1.31442   3
   1  -7   0 7.33749 1.27497   2
  -1   7   0 12.4680 1.34455   3
  -1   7   0 10.5265 1.23849   4
  -1   7   0 10.1268 1.24196   2
   0  -7   0 16.0652 1.85378   3
   0  -7   0 17.8970 2.52097   1
   0  -7   0 19.1197 1.75726   4
   0  -7   0 19.4367 1.81384   2
   0   7   0 18.3833 1.66717   2
   0   7   0 17.1187 1.75822   4
   0   7   0 21.3287 1.87089   3
  -1  -7   0 15.5100 1.85200   3
  -1  -7   0 15.3934 2.45606   1
  -1  -7   0 12.6051 1.64135   4
  -1  -7   0 11.4695 1.66021   2
   1   7   0 14.4512 1.69032   4
   1   7   0 17.1939 1.79019   3
   1   7   0 15.9468 1.59798   2
  -2  -7   0 15.6633 2.79975   1
  -2  -7   0 17.5417 2.17173   3
  -2  -7   0 22.9057 2.03481   2
  -2  -7   0 18.0493 1.94516   4
   2   7   0 20.6959 2.16210   3
   2   7   0 18.1675 2.14091   4
   2   7   0 22.1088 1.83183   2
  -3  -7   0 4.60824 1.17391   4
  -3  -7   0 3.58889 1.30559   3
   3   7   0 5.87222 1.06592   2
   3   7   0 4.59922 1.28464   4
  -4  -7   0 124.523 9.17426   3
  -4  -7   0 133.026 7.93498   4
  -4  -7   0 124.360 10.2644   1
   4   7   0 127.440 7.42808   2
   4   7   0 135.620 9.10819   3
   4   7   0 132.548 7.96022   4
  -5  -7   0 0.52039 1.15404   4
  -5  -7   0 1.45341 1.11585   1
  -5  -7   0 0.12620 1.15779   3
   5   7   0 1.40521 1.11318   3
   5   7   0 1.38446 1.17882   2
   5   7   0 1.04047 1.15131   4
  -6  -7   0 62.3359 5.77801   1
  -6  -7   0 70.1050 5.08359   4
  -6  -7   0 58.5786 5.80343   3
   6   7   0 71.4714 4.79260   2
   6   7   0 68.8953 5.67941   3
   6   7   0 70.6175 5.09262   4
  -7  -7   0 1.99266 1.32313   1
  -7  -7   0 1.94298 2.06967   4
  -7  -7   0 0.59911 1.95328   3
   7   7   0 3.42698 1.54964   3
   7   7   0 4.57053 1.56807   4
   7   7   0 5.62130 1.76444   2
   8   7   0 9.17894 2.12990   4
   8   7   0 10.1845 2.44092   3
  -9  -7   0 6.75491 3.18658   4
   9   7   0 5.26077 2.10153   4
   9   7   0 3.33693 2.08029   3
 -10  -7   0 4.06463 3.25297   4
  10   7   0 0.58874 2.28487   3
  10   7   0 10.2855 2.78400   4
  16  -8   0 9.96429 3.37494   3
  16  -8   0 12.4623 2.42348   2
  15  -8   0 23.8155 3.57668   1
  15  -8   0 18.3585 3.46068   3
  15  -8   0 22.1728 2.44719   4
  15  -8   0 19.6043 3.10364   2
  14  -8   0 65.7163 6.20922   1
  14  -8   0 65.1699 6.25165   3
  14  -8   0 65.9501 4.13354   4
  14  -8   0 68.7701 4.54728   2
  13  -8   0 -0.8881 1.49889   1
  13  -8   0 -0.4737 1.65157   3
  13  -8   0 -0.5150 0.69340   4
  13  -8   0 -1.2915 1.14408   2
  12  -8   0 8.99681 2.15174   3
  12  -8   0 13.0566 3.05837   1
  12  -8   0 13.6359 1.90878   2
  11  -8   0 3.17764 1.42286   3
  11  -8   0 3.58706 0.55237   4
  11  -8   0 3.06903 1.66530   1
  11  -8   0 4.78971 1.13982   2
  10  -8   0 10.9795 1.55092   2
  10  -8   0 9.01121 2.13776   1
  10  -8   0 8.31333 1.69068   3
   9  -8   0 25.8172 3.93919   1
   9  -8   0 29.5260 2.28157   2
   9  -8   0 30.9951 1.74571   4
   8  -8   0 26.0285 1.61044   4
   8  -8   0 25.5727 2.06739   2
   8  -8   0 22.0096 3.58156   1
   7  -8   0 68.6405 4.23858   4
   7  -8   0 80.8020 6.89267   1
   7  -8   0 75.9351 4.39231   2
   6  -8   0 92.7706 7.97734   1
   6  -8   0 88.5515 5.24948   4
   6  -8   0 94.2490 5.27152   2
  -6   8   0 93.2490 5.10620   2
   5  -8   0 410.776 20.5976   2
   5  -8   0 393.446 21.6167   4
   5  -8   0 390.617 29.9671   1
  -5   8   0 409.303 20.4864   2
   4  -8   0 480.400 27.3556   3
   4  -8   0 423.712 23.6311   4
   4  -8   0 411.950 32.5357   1
   4  -8   0 421.632 22.4161   2
  -4   8   0 462.470 23.3869   4
  -4   8   0 424.439 22.3318   2
   3  -8   0 46.1775 3.08309   2
   3  -8   0 45.9276 3.28959   3
   3  -8   0 45.6924 3.07355   4
   3  -8   0 42.0528 4.51540   1
  -3   8   0 44.3453 2.91936   2
  -3   8   0 45.5350 2.85721   4
   2  -8   0 18.1296 2.71644   1
   2  -8   0 16.7217 1.75788   3
   2  -8   0 18.8530 1.72495   4
   2  -8   0 16.7833 1.72466   2
  -2   8   0 17.1453 1.62935   4
  -2   8   0 17.5937 1.66451   2
   1  -8   0 130.961 11.3260   1
   1  -8   0 149.006 8.31418   4
   1  -8   0 133.432 9.31472   3
   1  -8   0 142.760 7.85665   2
  -1   8   0 146.755 8.16217   4
  -1   8   0 145.667 7.81975   2
   0  -8   0 346.346 22.0526   3
   0  -8   0 326.800 25.9644   1
   0  -8   0 354.442 18.0962   2
   0   8   0 354.420 19.0553   4
   0   8   0 350.148 18.1439   2
  -1  -8   0 28.3547 2.51689   2
  -1  -8   0 24.6722 2.45012   4
  -1  -8   0 27.1450 2.79101   3
   1   8   0 29.9991 2.42311   2
   1   8   0 33.7147 2.75831   3
   1   8   0 25.8466 2.48188   4
  -2  -8   0 17.8932 2.09088   2
  -2  -8   0 16.6525 2.95029   1
  -2  -8   0 19.4010 2.00671   4
   2   8   0 20.8220 2.20331   4
   2   8   0 18.7553 1.86627   2
   2   8   0 18.1259 2.26315   3
  -3  -8   0 41.2762 3.07943   4
  -3  -8   0 34.9640 3.57777   3
  -3  -8   0 31.3837 4.02861   1
   3   8   0 39.4429 3.40409   3
   3   8   0 39.6360 3.19377   4
   3   8   0 32.7373 2.66783   2
  -4  -8   0 107.602 9.18856   1
  -4  -8   0 115.367 7.19598   4
  -4  -8   0 108.713 8.29156   3
   4   8   0 113.841 6.67493   2
   4   8   0 112.759 8.05585   3
  -5  -8   0 0.17743 1.56978   3
  -5  -8   0 0.99601 1.39942   1
  -5  -8   0 -0.0029 1.51139   4
   5   8   0 1.78304 1.37826   4
   5   8   0 2.34919 1.19421   2
  -6  -8   0 56.4980 5.76567   3
  -6  -8   0 49.9015 4.84336   4
  -6  -8   0 56.7567 5.41432   1
   6   8   0 57.6460 5.16119   3
   6   8   0 55.8321 4.29567   2
   6   8   0 61.1710 4.59589   4
  -7  -8   0 27.2028 4.27569   4
  -7  -8   0 21.0952 3.34591   1
   7   8   0 14.9614 2.68949   3
   9   8   0 1.51890 2.21089   3
   9   8   0 7.87140 2.46000   4
  16  -9   0 47.5594 4.66320   2
  16  -9   0 54.1074 6.76094   3
  15  -9   0 148.182 8.36066   2
  15  -9   0 137.583 8.09899   4
  15  -9   0 139.512 11.7267   1
  15  -9   0 146.099 11.0839   3
  14  -9   0 12.8689 2.82305   1
  14  -9   0 22.3079 3.91096   3
  14  -9   0 15.9686 1.54708   4
  14  -9   0 11.1835 2.01293   2
  13  -9   0 4.51799 1.80572   3
  13  -9   0 2.60105 2.10889   1
  13  -9   0 3.41745 1.46740   2
  12  -9   0 0.96076 1.07336   2
  12  -9   0 -0.6356 1.68119   1
  12  -9   0 1.53307 1.45817   3
  11  -9   0 5.20215 0.69780   4
  11  -9   0 3.81671 1.86530   1
  11  -9   0 4.53785 1.18869   2
  10  -9   0 18.5779 2.71863   3
  10  -9   0 23.7729 1.48100   4
  10  -9   0 21.1302 3.74917   1
  10  -9   0 20.8619 2.12135   2
   9  -9   0 112.271 6.31082   2
   9  -9   0 110.101 9.60403   1
   9  -9   0 109.469 6.12404   4
   8  -9   0 953.369 69.5612   1
   8  -9   0 957.702 47.9497   2
   8  -9   0 942.004 50.5273   4
   7  -9   0 818.783 44.1852   4
   7  -9   0 833.222 41.9164   2
   7  -9   0 791.445 60.7797   1
  -7   9   0 873.302 41.8015   2
   6  -9   0 61.9556 6.10816   1
   6  -9   0 61.3817 3.88549   4
   6  -9   0 62.3996 3.96980   2
  -6   9   0 65.5615 3.78807   2
   5  -9   0 5.47033 1.13397   2
   5  -9   0 3.82258 1.45388   1
   5  -9   0 5.24606 0.88173   3
   5  -9   0 5.03725 0.94966   4
  -5   9   0 4.05809 0.59584   4
  -5   9   0 4.92984 0.93270   2
   4  -9   0 0.65485 0.57382   3
   4  -9   0 -0.4642 0.80630   2
   4  -9   0 2.26949 0.77108   4
   4  -9   0 -0.2238 1.07133   1
  -4   9   0 -0.2572 0.62499   2
  -4   9   0 1.15355 0.54779   4
   3  -9   0 -1.8634 1.24884   1
   3  -9   0 1.18614 0.90710   4
   3  -9   0 0.41891 0.60104   3
   3  -9   0 1.13291 0.95610   2
  -3   9   0 0.55151 0.69474   4
  -3   9   0 1.46331 0.69489   2
   2  -9   0 43.7398 4.99031   1
   2  -9   0 49.3775 3.39666   2
   2  -9   0 50.1212 3.67247   3
  -2   9   0 48.0933 3.23503   2
  -2   9   0 44.3810 3.26856   4
   1  -9   0 72.8548 4.68939   4
   1  -9   0 72.9822 4.50027   2
   1  -9   0 67.9651 5.17066   3
   1  -9   0 67.1871 6.62122   1
  -1   9   0 70.3127 4.36907   2
  -1   9   0 71.3402 4.54135   4
   0  -9   0 54.1356 3.97742   4
   0  -9   0 57.1523 3.98624   2
   0  -9   0 57.1867 5.71525   1
   0  -9   0 55.6288 4.55239   3
   0   9   0 51.7748 3.75470   2
   0   9   0 56.6497 3.91081   4
   0   9   0 66.2271 4.43361   3
  -1  -9   0 58.7400 4.10428   2
  -1  -9   0 61.2764 4.30061   4
  -1  -9   0 55.3608 5.93623   1
   1   9   0 60.9538 4.10857   2
   1   9   0 64.7094 4.75192   3
   1   9   0 65.6366 4.28046   4
  -2  -9   0 154.886 8.64621   2
  -2  -9   0 153.921 9.06319   4
  -2  -9   0 138.054 10.3495   3
  -2  -9   0 137.645 12.1101   1
   2   9   0 156.670 10.2176   3
   2   9   0 154.138 8.52399   2
   2   9   0 154.914 9.04661   4
  -3  -9   0 112.567 9.86797   1
  -3  -9   0 115.060 8.65758   3
  -3  -9   0 119.986 7.41849   4
   3   9   0 116.443 6.92143   2
   3   9   0 121.521 8.37457   3
  -4  -9   0 1.95511 1.66968   4
  -4  -9   0 2.36843 1.76221   1
  -4  -9   0 1.89505 1.74953   3
   4   9   0 2.34612 1.46791   3
   4   9   0 4.85225 1.36834   2
   4   9   0 2.84657 1.36583   4
  -5  -9   0 -0.1617 1.77921   4
  -5  -9   0 -0.0817 1.89454   3
  -5  -9   0 1.14630 1.66071   1
   5   9   0 1.65181 1.32070   4
   5   9   0 1.72548 1.41013   3
   5   9   0 3.20273 1.67603   2
  -6  -9   0 42.7820 5.12680   1
   6   9   0 41.8679 4.77391   3
   6   9   0 54.3769 4.15020   4
  -7  -9   0 137.203 10.8057   1
   7   9   0 122.560 9.89682   3
   7   9   0 137.293 8.72088   4
  16 -10   0 -2.2863 2.97890   3
  15 -10   0 8.53866 3.15259   1
  15 -10   0 13.6982 2.94143   3
  15 -10   0 12.4878 2.33122   2
  14 -10   0 52.2582 5.65030   3
  14 -10   0 53.6555 3.06616   4
  14 -10   0 56.1040 4.25009   2
  14 -10   0 50.9430 6.40966   1
  13 -10   0 95.1999 7.64272   3
  13 -10   0 93.6955 8.89505   1
  13 -10   0 98.0243 5.25933   4
  13 -10   0 95.9906 5.25839   4
  13 -10   0 95.1830 5.94569   2
  12 -10   0 37.3858 3.20171   2
  12 -10   0 36.5213 2.29469   4
  12 -10   0 36.2792 4.08406   3
  12 -10   0 41.9893 5.17424   1
  11 -10   0 3.43169 0.69821   4
  11 -10   0 0.43120 1.31583   3
  11 -10   0 4.89400 1.88157   1
  11 -10   0 3.89770 1.33144   2
  10 -10   0 34.8052 2.43932   4
  10 -10   0 42.7449 5.10126   1
  10 -10   0 38.3231 3.04990   2
   9 -10   0 259.621 13.2782   2
   9 -10   0 243.350 13.5913   4
   9 -10   0 246.460 19.6600   1
   8 -10   0 297.691 23.5899   1
   8 -10   0 303.528 16.6417   4
   8 -10   0 316.689 16.0669   2
   7 -10   0 6.26032 1.05889   4
   7 -10   0 7.74520 1.44796   2
  -7  10   0 8.42944 1.38716   2
   6 -10   0 1.29277 0.70890   3
   6 -10   0 1.01336 0.82355   4
   6 -10   0 0.66947 0.97565   2
   6 -10   0 0.23052 1.49443   1
  -6  10   0 1.27239 0.80297   2
   5 -10   0 150.895 9.03710   4
   5 -10   0 155.313 8.74690   2
   5 -10   0 146.564 12.8534   1
   5 -10   0 166.574 10.2229   3
  -5  10   0 163.585 8.56905   4
   4 -10   0 136.169 8.26854   4
   4 -10   0 129.452 11.6420   1
   4 -10   0 141.498 9.21144   3
   4 -10   0 144.586 7.98376   2
  -4  10   0 149.312 7.89176   4
  -4  10   0 137.028 7.79110   2
   3 -10   0 1.38009 0.94996   4
   3 -10   0 0.59138 0.78710   3
   3 -10   0 -0.9790 0.86726   2
   3 -10   0 -0.3128 1.28916   1
  -3  10   0 1.96467 0.86747   2
  -3  10   0 -0.5344 0.75903   4
   2 -10   0 4.48723 1.31775   2
   2 -10   0 6.19112 1.27805   4
   2 -10   0 3.21715 1.61285   1
   2 -10   0 3.64085 1.10889   3
  -2  10   0 4.65125 1.01713   2
  -2  10   0 4.55286 1.05340   4
   1 -10   0 284.912 19.1301   3
   1 -10   0 309.220 15.8700   2
   1 -10   0 301.904 16.7444   4
   1 -10   0 285.465 22.8390   1
  -1  10   0 309.728 16.5589   4
  -1  10   0 292.322 15.7546   2
   0 -10   0 164.218 9.82116   4
   0 -10   0 159.987 11.5590   3
   0 -10   0 159.495 9.33527   2
   0 -10   0 157.078 13.4642   1
   0  10   0 160.918 9.24238   2
   0  10   0 189.016 11.1390   3
   0  10   0 167.311 9.71986   4
  -1 -10   0 3.51701 1.90168   1
  -1 -10   0 1.36047 1.21457   2
  -1 -10   0 0.32707 1.15946   4
  -1 -10   0 2.93632 1.37195   3
   1  10   0 1.66477 1.22171   4
   1  10   0 3.30871 1.12204   3
   1  10   0 3.06004 1.13515   2
  -2 -10   0 2.98677 1.84089   1
  -2 -10   0 3.40711 1.54445   3
  -2 -10   0 3.54730 1.31627   2
   2  10   0 3.98417 1.34790   4
   2  10   0 6.05748 1.51764   3
   2  10   0 4.78503 1.19682   2
  -3 -10   0 19.0759 2.81050   4
  -3 -10   0 17.3026 3.70568   1
  -3 -10   0 13.9250 2.54415   3
   3  10   0 20.2439 2.83344   3
  -4 -10   0 5.09839 2.05235   4
  -4 -10   0 5.77903 2.20809   1
  -4 -10   0 4.06405 2.27322   3
   4  10   0 5.18850 1.72696   3
  -5 -10   0 3.96464 2.99322   3
  -5 -10   0 1.97794 2.25751   1
   5  10   0 1.33579 1.88036   3
  -6 -10   0 77.5657 7.63735   1
   6  10   0 78.3042 6.85822   3
   7  10   0 60.8542 4.67741   4
   7  10   0 48.6142 5.98667   3
  16 -11   0 5.86141 3.20567   3
  15 -11   0 26.7428 4.95882   3
  15 -11   0 26.2201 3.97286   2
  14 -11   0 31.2363 3.59356   2
  14 -11   0 22.1528 5.52227   1
  13 -11   0 181.002 10.2354   4
  13 -11   0 187.254 15.7306   1
  13 -11   0 194.034 13.1597   3
  13 -11   0 186.494 10.2604   4
  13 -11   0 196.339 10.5878   2
  12 -11   0 390.806 29.6113   1
  12 -11   0 378.358 24.9340   3
  12 -11   0 402.768 20.1664   2
  12 -11   0 369.574 20.6460   4
  11 -11   0 142.527 12.5810   1
  11 -11   0 141.971 8.13394   4
  11 -11   0 147.796 10.1949   3
  11 -11   0 150.033 8.35160   2
  10 -11   0 25.8591 4.47536   1
  10 -11   0 20.8370 1.95378   4
  10 -11   0 20.3676 2.47699   2
   9 -11   0 2.16497 0.93143   4
   9 -11   0 1.17155 1.15020   2
   9 -11   0 2.59477 1.96721   1
   8 -11   0 7.75329 1.54696   2
   8 -11   0 7.05336 1.26486   4
   8 -11   0 6.71769 2.30307   1
   7 -11   0 0.68275 1.12715   2
   7 -11   0 0.44256 0.80519   3
   7 -11   0 1.51500 0.97997   4
  -7  11   0 0.72032 0.80401   2
   6 -11   0 57.2182 4.11933   3
   6 -11   0 52.4087 3.90943   4
   6 -11   0 58.1583 3.97222   2
   6 -11   0 54.1766 5.99467   1
  -6  11   0 54.3998 3.66568   2
   5 -11   0 20.3343 2.28002   4
   5 -11   0 21.3044 2.22592   3
   5 -11   0 21.1913 2.39647   2
   5 -11   0 17.3004 3.40726   1
  -5  11   0 21.0629 2.12730   2
  -5  11   0 21.5796 1.66539   4
   4 -11   0 0.66703 1.10955   2
   4 -11   0 1.00802 0.84007   3
   4 -11   0 1.10705 1.31037   1
   4 -11   0 3.56025 1.24643   4
  -4  11   0 1.97511 0.90777   2
  -4  11   0 1.67026 0.82387   4
   3 -11   0 100.021 9.16063   1
   3 -11   0 105.177 6.56093   4
   3 -11   0 101.384 6.21184   2
   3 -11   0 93.8134 7.04294   3
  -3  11   0 105.775 6.11761   4
  -3  11   0 102.869 6.10136   2
   2 -11   0 303.731 15.2934   2
   2 -11   0 268.099 18.2553   3
   2 -11   0 272.080 22.0425   1
   2 -11   0 279.300 16.0506   4
  -2  11   0 283.454 15.1351   2
  -2  11   0 292.515 15.7716   4
   1 -11   0 25.4640 2.88169   4
   1 -11   0 31.3913 4.44854   1
   1 -11   0 32.0868 2.95488   2
  -1  11   0 32.0536 2.82436   4
  -1  11   0 31.0877 2.70723   2
   0 -11   0 1.80023 1.22908   2
   0 -11   0 0.46348 1.25192   3
   0 -11   0 0.84080 1.57210   1
   0  11   0 1.11115 1.06910   3
   0  11   0 -0.0475 1.16076   4
   0  11   0 2.12167 1.09734   2
  -1 -11   0 4.82378 1.51643   4
  -1 -11   0 1.11220 1.30062   2
  -1 -11   0 1.62832 2.03163   1
  -1 -11   0 3.68919 1.63497   3
   1  11   0 5.28307 1.41541   3
   1  11   0 2.71362 1.37067   4
   1  11   0 3.36425 1.15040   2
  -2 -11   0 103.618 6.98710   4
  -2 -11   0 106.593 8.36883   3
  -2 -11   0 99.9828 9.66848   1
   2  11   0 122.341 7.96207   3
   2  11   0 110.411 7.02975   4
   2  11   0 99.5664 6.48244   2
  -3 -11   0 145.890 12.2691   3
  -3 -11   0 155.927 14.0185   1
   3  11   0 188.757 11.9521   3
   3  11   0 191.006 10.5372   4
  -4 -11   0 3.51971 2.80415   3
  -4 -11   0 4.95337 2.49076   1
   4  11   0 3.17408 1.83957   3
  -5 -11   0 13.7121 3.22186   1
   5  11   0 20.7732 3.85995   3
   6  11   0 14.5897 3.23305   3
  15 -12   0 0.09613 3.24816   1
  15 -12   0 -0.8214 2.40803   2
  15 -12   0 -1.4865 2.50275   3
  14 -12   0 72.7883 8.56481   1
  14 -12   0 75.5376 5.49455   2
  14 -12   0 70.8332 6.92734   3
  13 -12   0 117.377 8.36979   3
  13 -12   0 107.010 10.4272   1
  13 -12   0 99.7202 6.12556   4
  13 -12   0 103.464 6.76170   2
  12 -12   0 56.2391 4.30381   2
  12 -12   0 59.8126 6.87492   1
  12 -12   0 50.8413 3.53193   4
  12 -12   0 46.7726 4.95095   3
  11 -12   0 0.80940 2.29184   1
  11 -12   0 0.38011 1.03344   4
  11 -12   0 -0.6362 1.36872   2
  10 -12   0 0.11328 1.04233   4
  10 -12   0 0.29776 2.12362   1
  10 -12   0 0.45611 1.44866   2
   9 -12   0 27.5938 5.35273   1
   9 -12   0 32.1244 3.02683   2
   9 -12   0 30.0473 2.70986   4
   9 -12   0 29.6939 2.97521   3
   8 -12   0 18.6220 2.53982   2
   8 -12   0 24.4006 2.46808   4
   8 -12   0 17.5332 2.29344   3
  -8  12   0 17.0415 2.13603   2
   7 -12   0 3.84677 1.11438   3
   7 -12   0 2.30265 1.29457   4
   7 -12   0 3.81925 1.43256   2
  -7  12   0 2.85548 1.19550   2
   6 -12   0 30.6813 2.90155   4
   6 -12   0 28.2380 2.78118   3
   6 -12   0 31.3792 2.98494   2
  -6  12   0 25.6891 2.59305   2
   5 -12   0 59.2226 4.31220   2
   5 -12   0 54.2916 4.50575   3
   5 -12   0 61.2374 4.52196   4
  -5  12   0 63.6426 3.75491   4
  -5  12   0 61.3588 4.11652   2
   4 -12   0 234.230 13.1609   2
   4 -12   0 230.251 15.6222   3
   4 -12   0 241.856 13.9184   4
  -4  12   0 250.809 13.1058   2
  -4  12   0 249.698 13.3853   4
   3 -12   0 7.06064 1.56206   4
  -3  12   0 5.99550 1.27416   4
  -3  12   0 6.15864 1.42012   2
   2 -12   0 6.75809 1.54626   2
   2 -12   0 5.46061 1.49853   4
  -2  12   0 5.26094 1.40591   2
  -2  12   0 6.95635 1.53954   4
   1 -12   0 -2.1123 1.10921   2
  -1  12   0 -1.5698 1.07905   4
  -1  12   0 1.25900 1.12708   2
   0 -12   0 -1.2645 1.98913   1
   0 -12   0 0.58464 1.60734   3
   0 -12   0 2.46242 1.22473   2
   0 -12   0 -2.5919 1.39705   4
   0  12   0 1.78473 1.37863   3
   0  12   0 0.14567 1.22080   2
   0  12   0 2.67095 1.47294   4
  -1 -12   0 5.11620 2.09711   3
  -1 -12   0 3.03738 2.08566   1
  -1 -12   0 3.84845 1.37050   2
   1  12   0 3.91571 1.63359   3
   1  12   0 6.51919 1.65546   4
  -2 -12   0 43.6705 5.80158   3
  -2 -12   0 44.9873 6.29018   1
   2  12   0 50.9327 4.36337   4
   2  12   0 60.3747 5.03519   3
  -3 -12   0 53.2945 6.98717   1
   3  12   0 62.9893 5.69119   3
   3  12   0 62.0367 4.86632   4
  -4 -12   0 2.94175 3.03418   1
   4  12   0 6.53661 2.38608   3
   5  12   0 -1.7771 2.36715   3
  15 -13   0 2.07615 3.91573   1
  15 -13   0 2.38906 2.84434   3
  15 -13   0 1.25271 2.76402   2
  14 -13   0 -0.1713 3.30122   1
  14 -13   0 0.75273 2.37376   3
  14 -13   0 0.34332 2.34197   2
  13 -13   0 13.8525 2.36851   4
  13 -13   0 12.2192 2.49765   2
  13 -13   0 11.8477 3.63499   1
  13 -13   0 21.5177 3.80740   3
  12 -13   0 8.59210 2.22460   3
  12 -13   0 10.9291 2.38850   2
  12 -13   0 9.58504 1.72147   4
  12 -13   0 12.2887 3.57695   1
  11 -13   0 0.10769 1.36455   4
  11 -13   0 1.56659 1.73081   2
  11 -13   0 -1.1177 2.41241   1
  10 -13   0 43.2307 3.96515   2
  10 -13   0 51.1003 6.39807   1
  10 -13   0 46.9731 4.14438   3
   9 -13   0 46.2794 6.15333   1
   9 -13   0 45.8298 3.83227   4
   9 -13   0 51.1351 4.01746   3
   9 -13   0 41.9910 3.92436   2
   8 -13   0 26.6033 4.68899   1
   8 -13   0 25.8347 3.00807   4
   8 -13   0 24.3798 3.02032   2
   8 -13   0 23.8535 2.77823   3
  -8  13   0 22.9573 2.60552   2
   7 -13   0 21.4620 2.86056   4
   7 -13   0 18.5154 2.81379   2
   7 -13   0 28.6985 4.47075   1
   7 -13   0 21.9371 2.67267   3
  -7  13   0 18.9127 2.52223   2
   6 -13   0 172.576 11.6722   3
   6 -13   0 171.723 10.3722   2
   6 -13   0 186.495 15.0689   1
   6 -13   0 176.179 10.6099   4
  -6  13   0 179.018 9.96943   2
   5 -13   0 6.36156 2.34725   1
   5 -13   0 8.32792 1.86008   4
   5 -13   0 2.90983 1.34064   3
  -5  13   0 5.49782 1.41371   2
   4 -13   0 16.9998 2.88701   3
   4 -13   0 26.6674 3.25590   4
   4 -13   0 26.5395 4.19506   1
   4 -13   0 16.5016 2.74016   2
  -4  13   0 22.4191 2.33238   4
  -4  13   0 23.8801 2.60644   2
   3 -13   0 18.2079 2.87930   4
   3 -13   0 17.5636 3.99384   1
   3 -13   0 18.1758 2.41207   2
  -3  13   0 25.2014 2.66699   2
  -3  13   0 19.9734 2.45809   4
   2 -13   0 139.409 10.0878   3
   2 -13   0 144.097 8.64553   2
   2 -13   0 142.827 9.01848   4
   2 -13   0 136.403 12.5347   1
  -2  13   0 154.398 8.69107   4
  -2  13   0 138.870 8.39249   2
   1 -13   0 144.309 8.27787   2
   1 -13   0 131.520 9.88650   3
   1 -13   0 127.191 12.1288   1
  -1  13   0 138.795 8.38338   4
   0 -13   0 -1.8637 2.16729   1
   0 -13   0 -1.9299 1.96398   3
   0 -13   0 1.87628 1.42667   2
   0  13   0 1.93823 1.48217   4
  -1 -13   0 4.67350 2.75781   3
  -1 -13   0 4.52992 2.61724   1
   1  13   0 4.32767 1.93502   3
   1  13   0 9.44503 2.17135   4
  -2 -13   0 1.56424 2.94654   1
  -2 -13   0 -1.3813 3.10220   3
   2  13   0 2.93072 2.15553   3
  -3 -13   0 4.91786 3.22666   1
   3  13   0 3.54619 2.35466   3
   3  13   0 4.84760 2.07465   4
  14 -14   0 -3.6479 2.49481   2
  14 -14   0 5.86244 4.13066   1
  14 -14   0 3.52624 2.70557   3
  13 -14   0 22.5018 4.28339   3
  13 -14   0 29.2451 6.91376   1
  12 -14   0 2.02348 3.45640   1
  12 -14   0 6.01905 1.97645   4
  12 -14   0 2.24091 2.01255   3
  11 -14   0 37.0703 3.83411   4
  11 -14   0 42.2948 6.47318   1
  11 -14   0 32.3963 4.13218   3
  10 -14   0 159.445 9.84823   4
  10 -14   0 166.905 10.9159   3
  10 -14   0 159.265 14.3577   1
   9 -14   0 434.510 33.6159   1
   9 -14   0 448.111 27.4350   3
   9 -14   0 432.344 23.0204   2
   9 -14   0 418.982 24.0002   4
   8 -14   0 39.7333 4.00101   4
   8 -14   0 33.8152 3.55994   3
   8 -14   0 29.7014 3.54804   2
   8 -14   0 38.4681 5.25924   1
  -8  14   0 28.3998 3.19443   2
   7 -14   0 4.22691 1.94489   2
   7 -14   0 7.54280 1.61778   3
  -7  14   0 10.5160 1.91269   2
   6 -14   0 14.9102 2.43863   2
   6 -14   0 24.7223 3.60830   4
   6 -14   0 21.9865 4.09812   1
   6 -14   0 17.8152 2.92998   3
  -6  14   0 21.0142 2.97451   2
   5 -14   0 66.3374 5.09280   2
   5 -14   0 67.1217 5.68427   3
   5 -14   0 76.5340 5.74992   4
   5 -14   0 69.0365 7.63415   1
  -5  14   0 74.6442 5.28259   2
  -5  14   0 73.5266 4.60116   4
   4 -14   0 51.9340 6.64831   1
   4 -14   0 53.6666 5.06909   4
   4 -14   0 61.1918 4.43984   2
   4 -14   0 52.5430 5.19116   3
  -4  14   0 57.2341 4.49343   2
   3 -14   0 1.99184 1.78251   3
   3 -14   0 2.19652 2.34767   1
  -3  14   0 3.63472 1.67249   4
   2 -14   0 40.7694 6.44723   1
   2 -14   0 44.6581 4.11797   2
   2 -14   0 41.2975 5.03682   3
  -2  14   0 54.3106 4.07779   4
   1 -14   0 6.03869 3.05231   1
   1 -14   0 8.48528 2.63595   3
   1 -14   0 5.51127 1.73658   2
  -1  14   0 6.13765 2.06804   4
   0 -14   0 3.55672 3.17042   1
   0 -14   0 6.90016 2.98777   3
   0 -14   0 6.28378 1.95178   2
   0  14   0 5.43399 2.02860   4
  -1 -14   0 12.5568 3.79296   1
  -1 -14   0 18.1900 3.98050   3
  -2 -14   0 16.4503 4.56610   1
   2  14   0 18.5191 3.36764   3
   2  14   0 14.9964 3.01858   4
  14 -15   0 6.95043 4.60958   1
  14 -15   0 2.13945 3.16356   2
  13 -15   0 32.0763 7.22777   1
  13 -15   0 18.5391 3.61492   2
  12 -15   0 15.0016 2.77038   3
  12 -15   0 20.1884 3.29789   2
  12 -15   0 18.6058 4.72070   1
  11 -15   0 0.25065 2.34238   2
  11 -15   0 3.52955 2.47555   4
  11 -15   0 0.85671 2.89429   1
  10 -15   0 2.98239 2.71646   1
  10 -15   0 1.47312 2.15954   2
  10 -15   0 1.01353 1.64121   3
  10 -15   0 5.44096 2.57458   4
   9 -15   0 10.9658 2.74786   4
   9 -15   0 11.5871 2.54584   2
   9 -15   0 11.0516 3.38788   1
   9 -15   0 7.92519 1.91611   3
   8 -15   0 20.8882 3.57778   2
   8 -15   0 21.4869 3.22211   3
   8 -15   0 23.3493 4.15520   4
  -8  15   0 19.6298 3.27347   2
   7 -15   0 -3.0669 1.78523   2
   7 -15   0 0.02897 1.52149   3
   7 -15   0 0.42288 2.38260   4
  -7  15   0 1.38501 1.88284   2
   6 -15   0 54.7764 4.54006   2
   6 -15   0 43.7694 5.20923   4
   6 -15   0 48.8661 6.39445   1
   6 -15   0 44.4813 4.68506   3
   5 -15   0 -1.5376 1.90617   3
   5 -15   0 4.42978 2.37012   1
   5 -15   0 4.52408 1.91696   2
  -5  15   0 0.78846 1.32372   4
   4 -15   0 -2.0657 1.81050   2
   4 -15   0 0.09895 2.41419   1
   4 -15   0 0.18898 1.90970   3
  -4  15   0 2.10948 1.53224   4
   3 -15   0 10.8757 2.58681   3
   3 -15   0 8.95377 2.23484   2
   2 -15   0 1.16532 2.49762   3
   2 -15   0 2.70761 1.85354   2
   1 -15   0 12.1019 3.84152   1
  -1  15   0 9.43886 2.52135   4
   0 -15   0 -3.9009 3.65554   1
   0  15   0 -2.9851 2.42161   4
  12 -16   0 9.88526 3.18329   2
  12 -16   0 2.13548 3.78515   1
  11 -16   0 -2.5524 3.45148   1
  11 -16   0 0.42188 2.74935   2
  10 -16   0 4.42423 3.10216   4
  10 -16   0 0.70958 3.42017   1
  10 -16   0 -0.4477 2.65184   2
   9 -16   0 13.9529 3.88510   1
   9 -16   0 20.3125 3.69814   4
   9 -16   0 23.7815 3.59256   2
   8 -16   0 4.14821 3.00482   1
   7 -16   0 6.23374 2.36154   2
   7 -16   0 10.5609 3.02204   1
   6 -16   0 4.54960 2.12639   2
   6 -16   0 -0.3558 2.68119   1
   5 -16   0 7.60017 3.33328   1
   5 -16   0 -0.5755 2.20193   2
  -5  16   0 4.21499 1.76737   4
   4 -16   0 0.17195 3.25530   1
   3 -16   0 5.02804 2.34770   2
   3 -16   0 6.71547 3.65582   1
  -3  16   0 9.73281 2.45677   4
   2 -16   0 -3.3297 2.40476   2
   2 -16   0 2.19399 3.28000   1
  -2  16   0 1.37226 2.68720   4
  10 -17   0 15.5052 3.68153   2
   9 -17   0 2.66184 2.92109   2
   8 -17   0 12.0126 3.63414   1
   8 -17   0 20.1186 3.46684   2
   7 -17   0 7.53671 2.76960   2
   6 -17   0 -1.3071 3.87558   1
   6 -17   0 -4.3373 2.69371   2
   6 -17   1 46.3630 5.19410   2
   7 -17   1 97.1479 7.27703   2
   7 -17   1 91.7028 10.1963   1
   8 -17   1 34.5777 5.14435   2
   8 -17   1 47.0885 6.99025   1
   9 -17   1 3.47224 2.99218   2
   9 -17   1 -4.0056 3.61601   1
  10 -17   1 0.26101 3.23989   2
  -2  16  -1 16.2635 3.04888   4
   2 -16   1 11.0142 2.56311   2
   2 -16   1 7.56501 3.78971   1
  -3  16  -1 9.27544 2.53952   4
   3 -16   1 9.08241 3.83097   1
   4 -16   1 2.85193 3.30705   1
   4 -16   1 -2.3683 2.20510   2
  -5  16  -1 46.5107 3.91406   4
   5 -16   1 46.4882 4.46977   2
   5 -16   1 52.3233 7.20362   1
   6 -16   1 14.5322 2.75934   2
   6 -16   1 16.1705 3.71359   1
   7 -16   1 26.1483 4.08211   2
   7 -16   1 38.8957 5.53671   1
   8 -16   1 87.1665 6.56752   2
   8 -16   1 83.7483 9.12305   1
   9 -16   1 2.73622 3.04068   1
   9 -16   1 6.01236 2.66013   2
   9 -16   1 1.39318 2.96000   4
  10 -16   1 25.4137 5.26045   1
  10 -16   1 20.8310 3.32550   2
  10 -16   1 25.4054 3.82863   4
  11 -16   1 22.1845 3.66263   2
  11 -16   1 13.3734 4.23889   1
  12 -16   1 66.7860 6.33884   2
  12 -16   1 52.4773 8.89322   1
   0  15  -1 -3.5113 2.41727   4
   0 -15   1 0.27705 2.15518   2
   0 -15   1 3.10100 3.77397   1
  -1  15  -1 69.3999 5.82034   4
   1 -15   1 72.3220 5.43507   2
   1 -15   1 63.6558 8.61097   1
  -2  15  -1 124.434 7.44342   4
   2 -15   1 91.8408 10.8615   1
   2 -15   1 107.262 8.96055   3
   2 -15   1 113.454 7.34011   2
  -3  15  -1 104.443 6.38467   4
   3 -15   1 83.0758 7.46600   3
   3 -15   1 80.4543 6.43592   2
   3 -15   1 98.1942 9.84385   1
  -4  15  -1 2.03046 1.63556   4
   4 -15   1 1.47791 2.44909   1
   4 -15   1 0.42646 1.90576   3
   4 -15   1 0.65341 1.59406   2
  -5  15  -1 11.4477 1.74609   4
   5 -15   1 17.9333 4.31512   1
   5 -15   1 10.5100 2.07543   3
   5 -15   1 12.3586 2.44377   2
   6 -15   1 80.2352 7.86317   1
   6 -15   1 65.5713 5.52141   3
   6 -15   1 61.8643 5.88458   4
   6 -15   1 61.1301 5.23735   2
   7 -15   1 25.3767 3.36666   2
   7 -15   1 25.5638 3.27058   3
   7 -15   1 23.3999 3.46447   4
  -8  15  -1 15.2410 2.46982   2
   8 -15   1 20.0554 2.96664   2
   8 -15   1 26.3980 3.06585   3
   8 -15   1 24.4489 4.00065   4
   9 -15   1 9.93975 2.58047   4
   9 -15   1 12.8646 3.24902   1
   9 -15   1 7.44885 2.56647   2
   9 -15   1 8.27177 1.72979   3
  10 -15   1 6.53565 1.67300   3
  10 -15   1 2.69998 2.21793   2
  10 -15   1 7.61787 3.08170   1
  10 -15   1 7.47310 2.43516   4
  11 -15   1 5.48351 1.90508   3
  11 -15   1 9.23691 3.40608   1
  11 -15   1 3.08161 2.42293   2
  11 -15   1 10.2323 2.58885   4
  12 -15   1 26.9321 4.67519   2
  12 -15   1 33.3953 7.15157   1
  12 -15   1 38.0079 4.17802   3
  13 -15   1 2.68808 2.82135   2
  13 -15   1 6.60575 4.21118   1
  14 -15   1 27.8868 6.08397   1
  14 -15   1 24.6708 3.99158   2
   2  14  -1 0.29566 2.55967   3
   2  14  -1 2.05709 2.53964   4
  -2 -14   1 -3.6858 3.43083   1
   1  14  -1 7.27772 2.21647   4
  -1 -14   1 6.19213 3.21270   1
  -1 -14   1 2.49151 3.17217   3
   0  14  -1 -1.1030 1.66826   4
   0 -14   1 -0.0372 1.55447   2
   0 -14   1 -0.7798 2.60639   3
   0 -14   1 -3.1776 2.79806   1
  -1  14  -1 6.48589 1.87943   4
   1 -14   1 9.88815 1.84826   2
   1 -14   1 4.89609 2.48087   3
   1 -14   1 6.59132 3.12295   1
  -2  14  -1 5.07783 1.73722   4
   2 -14   1 4.60182 2.58425   1
   2 -14   1 4.95598 1.62863   2
   2 -14   1 4.14743 1.92803   3
  -3  14  -1 4.15430 1.63115   4
   3 -14   1 0.97338 1.60910   3
   3 -14   1 2.23570 1.44563   2
   3 -14   1 1.17968 2.20020   1
  -4  14  -1 56.9945 4.44750   2
  -4  14  -1 61.1136 4.23900   4
   4 -14   1 63.0781 4.64541   2
   4 -14   1 56.7025 5.11752   4
   4 -14   1 53.7032 5.01082   3
   4 -14   1 58.1699 7.02513   1
  -5  14  -1 1.49642 1.59917   2
  -5  14  -1 1.27902 1.14919   4
   5 -14   1 1.77816 1.66268   2
   5 -14   1 2.15467 1.45967   3
   5 -14   1 3.24246 1.90790   4
   5 -14   1 3.62175 2.20914   1
  -6  14  -1 5.92456 1.68659   2
   6 -14   1 8.75641 2.56783   1
   6 -14   1 7.67983 1.96120   2
   6 -14   1 5.33254 1.48144   3
   6 -14   1 8.25115 2.29541   4
  -7  14  -1 13.5570 2.17090   2
   7 -14   1 14.0376 2.39558   2
   7 -14   1 20.8495 4.19635   1
   7 -14   1 16.2637 2.54746   4
   7 -14   1 12.6644 2.42801   3
  -8  14  -1 37.4507 3.65942   2
   8 -14   1 35.3583 3.74327   3
   8 -14   1 53.9900 6.20890   1
   8 -14   1 47.1085 4.13175   2
   8 -14   1 51.0946 4.31663   4
   9 -14   1 381.330 24.8233   3
   9 -14   1 414.287 30.9045   1
   9 -14   1 398.996 20.9761   2
   9 -14   1 381.750 21.8922   4
  10 -14   1 167.932 14.2531   1
  10 -14   1 158.812 10.5297   3
  10 -14   1 156.496 9.45135   2
  10 -14   1 149.616 9.57856   4
  11 -14   1 71.1561 5.10425   4
  11 -14   1 72.7116 8.25000   1
  11 -14   1 64.2574 5.32488   2
  11 -14   1 67.1698 5.39957   3
  11 -14   1 63.4504 5.56727   3
  12 -14   1 0.41586 2.10867   2
  12 -14   1 4.52165 3.57354   1
  12 -14   1 3.79848 1.78614   3
  12 -14   1 -0.0168 1.85786   3
  13 -14   1 0.85037 3.60750   1
  13 -14   1 4.99924 2.26897   3
  13 -14   1 3.02555 2.52812   2
  14 -14   1 12.8120 2.89798   3
  14 -14   1 14.4318 4.79277   1
  14 -14   1 16.9051 3.29116   2
   3  13  -1 99.0089 8.08865   3
   3  13  -1 102.588 7.08319   4
  -3 -13   1 81.4913 9.76007   1
   2  13  -1 108.481 7.72853   3
   2  13  -1 99.7378 6.79218   4
  -2 -13   1 78.4081 8.81575   3
  -2 -13   1 88.1987 9.63469   1
   1  13  -1 17.5636 3.41474   3
  -1 -13   1 12.6312 3.63365   1
  -1 -13   1 18.6213 2.54997   2
  -1 -13   1 11.9314 2.95407   3
   0  13  -1 9.40310 1.97744   4
   0 -13   1 15.6149 2.28916   2
   0 -13   1 8.07709 2.42823   3
   0 -13   1 11.3775 3.15489   1
  -1  13  -1 2.76837 1.53605   4
   1 -13   1 2.87327 2.39715   1
   1 -13   1 1.10754 1.73700   3
   1 -13   1 3.80774 1.62669   2
  -2  13  -1 30.4056 2.96890   2
  -2  13  -1 24.3139 2.73692   4
   2 -13   1 20.5025 3.13627   4
   2 -13   1 18.2665 3.22921   3
   2 -13   1 25.0905 2.84839   2
   2 -13   1 22.3129 4.61988   1
  -3  13  -1 0.79299 1.21389   4
  -3  13  -1 0.24319 1.24463   2
   3 -13   1 1.16045 1.64751   4
   3 -13   1 1.42828 1.37660   2
   3 -13   1 1.27251 1.85412   1
   3 -13   1 0.36643 1.29430   3
  -4  13  -1 3.09362 1.42054   2
  -4  13  -1 0.86497 1.13327   4
   4 -13   1 0.30106 1.25034   3
   4 -13   1 0.89720 1.63370   1
   4 -13   1 -0.9007 1.28370   2
   4 -13   1 -0.4656 1.63389   4
  -5  13  -1 36.1365 3.10245   2
  -5  13  -1 31.5796 2.50633   4
   5 -13   1 30.3622 3.24576   2
   5 -13   1 36.2302 3.50524   4
   5 -13   1 37.5793 4.84959   1
   5 -13   1 28.3863 3.18280   3
  -6  13  -1 2.92437 1.43613   2
   6 -13   1 6.30473 1.96788   1
   6 -13   1 9.63081 1.88663   4
   6 -13   1 5.01350 1.24973   3
  -7  13  -1 8.24543 1.66182   2
   7 -13   1 11.6028 1.88975   4
   7 -13   1 8.48697 1.97329   2
   7 -13   1 7.16089 1.37685   3
   7 -13   1 8.69499 2.33403   1
  -8  13  -1 73.2921 4.90430   2
   8 -13   1 80.9533 5.41422   3
   8 -13   1 70.4354 5.19529   2
   8 -13   1 69.7089 7.84106   1
   8 -13   1 78.7105 5.35039   4
   9 -13   1 2.29177 1.47717   4
   9 -13   1 0.91721 2.09279   1
   9 -13   1 -2.1111 1.35171   2
   9 -13   1 0.37768 1.04367   3
  10 -13   1 39.7650 3.80045   4
  10 -13   1 51.8807 6.45556   1
  10 -13   1 41.9916 3.77299   3
  10 -13   1 40.2249 3.82210   2
  11 -13   1 61.8958 5.31209   3
  11 -13   1 64.6539 4.94937   2
  11 -13   1 63.5609 7.63149   1
  11 -13   1 64.1866 4.51001   4
  12 -13   1 20.9821 3.54351   2
  12 -13   1 24.1387 5.46661   1
  12 -13   1 26.1989 2.80425   4
  12 -13   1 25.4731 3.56386   3
  13 -13   1 2.57988 1.36979   4
  13 -13   1 0.62969 2.84364   1
  13 -13   1 1.68181 2.17899   2
  13 -13   1 1.14936 1.96618   3
  14 -13   1 0.17515 2.14534   3
  14 -13   1 1.95344 3.43827   1
  15 -13   1 11.5458 4.69257   1
  15 -13   1 17.5964 3.35487   3
  15 -13   1 18.3298 3.21915   2
   5  12  -1 0.43663 2.50441   3
   4  12  -1 69.1757 5.45409   4
   4  12  -1 76.7584 6.55845   3
  -4 -12   1 59.3451 7.82263   1
   3  12  -1 66.1398 5.77889   3
   3  12  -1 65.5078 4.84009   4
  -3 -12   1 53.8908 7.11803   1
  -3 -12   1 55.7991 7.13087   3
   2  12  -1 48.2102 4.22386   4
   2  12  -1 57.7719 4.82053   3
  -2 -12   1 39.7173 5.50536   3
  -2 -12   1 45.0780 6.25740   1
   1  12  -1 58.5254 4.48866   4
   1  12  -1 59.4474 4.99068   3
  -1 -12   1 53.0505 5.59690   3
  -1 -12   1 54.4079 4.29509   2
  -1 -12   1 52.2105 6.39518   1
   0  12  -1 29.7724 3.09434   4
   0  12  -1 33.0549 3.41695   3
   0  12  -1 27.7837 2.82376   2
   0 -12   1 30.9899 3.03875   2
   0 -12   1 25.5511 3.78915   3
   0 -12   1 28.5543 3.04255   4
  -1  12  -1 15.1522 2.13500   2
  -1  12  -1 12.5963 2.02673   4
   1 -12   1 15.4424 2.27111   2
   1 -12   1 11.8473 2.04563   3
   1 -12   1 12.2654 1.96289   4
  -2  12  -1 10.6704 1.67704   4
  -2  12  -1 8.31300 1.53533   2
   2 -12   1 6.91708 1.59062   3
   2 -12   1 10.7304 1.80894   2
   2 -12   1 9.89026 1.82627   4
  -3  12  -1 121.667 7.12063   4
  -3  12  -1 119.274 6.99688   2
   3 -12   1 112.436 8.22239   3
   3 -12   1 121.412 7.55891   4
  -4  12  -1 120.805 7.25443   2
  -4  12  -1 129.676 7.29756   4
   4 -12   1 128.264 7.53498   2
   4 -12   1 130.140 7.84907   4
   4 -12   1 116.851 8.45340   3
  -5  12  -1 253.732 13.2721   2
  -5  12  -1 260.133 13.4295   4
   5 -12   1 211.857 19.9127   1
   5 -12   1 237.749 15.7529   3
   5 -12   1 257.127 13.4646   2
   5 -12   1 251.608 14.0892   4
  -6  12  -1 362.819 18.8324   2
   6 -12   1 358.549 19.0100   2
   6 -12   1 354.121 22.6755   3
   6 -12   1 362.805 19.9582   4
  -7  12  -1 -0.0900 0.93489   2
   7 -12   1 0.55512 1.24464   2
   7 -12   1 0.65057 1.20397   4
   7 -12   1 -0.9190 0.79427   3
  -8  12  -1 62.3529 4.30060   2
   8 -12   1 70.6221 4.68138   2
   8 -12   1 65.5876 4.53837   4
   8 -12   1 69.4285 4.83817   3
   9 -12   1 134.584 8.19456   2
   9 -12   1 131.208 8.23699   4
   9 -12   1 158.247 9.43587   3
  10 -12   1 6.24862 1.60277   2
  10 -12   1 4.84053 1.25733   4
  10 -12   1 5.27249 2.58582   1
  11 -12   1 80.5616 8.25516   1
  11 -12   1 76.9089 5.12983   2
  11 -12   1 65.8055 5.77176   3
  11 -12   1 74.5203 4.65028   4
  12 -12   1 4.31050 2.36376   1
  12 -12   1 5.34128 1.65963   3
  12 -12   1 2.69361 1.71932   2
  12 -12   1 2.88102 1.09069   4
  13 -12   1 39.9480 4.08441   2
  13 -12   1 46.4084 6.48104   1
  13 -12   1 41.5226 2.89937   4
  13 -12   1 40.1306 4.68029   3
  14 -12   1 17.1482 3.08564   3
  14 -12   1 23.3922 5.64787   1
  14 -12   1 17.8826 2.89442   2
  15 -12   1 29.3812 4.40710   2
  15 -12   1 21.7688 4.65756   1
   6  11  -1 4.07726 2.67313   3
   5  11  -1 5.97292 1.96985   4
   5  11  -1 -0.0814 1.91521   3
  -5 -11   1 -0.4665 2.53186   1
   4  11  -1 8.09385 1.82370   4
   4  11  -1 3.12444 1.90480   3
  -4 -11   1 0.41903 2.22491   1
  -4 -11   1 6.14463 2.80155   3
   3  11  -1 1.65081 1.51393   3
  -3 -11   1 -0.1932 2.23382   3
  -3 -11   1 1.41226 2.18202   1
   2  11  -1 10.4006 1.96066   3
   2  11  -1 15.3694 2.39251   4
   2  11  -1 15.6659 2.26575   2
  -2 -11   1 8.72692 2.28792   3
  -2 -11   1 7.63002 2.63336   1
  -2 -11   1 8.99755 1.79424   4
  -2 -11   1 11.9827 1.83454   2
   1  11  -1 38.5305 3.34358   2
   1  11  -1 43.8265 3.52982   4
  -1 -11   1 46.0747 3.32547   2
  -1 -11   1 31.5589 3.49179   4
  -1 -11   1 41.4064 4.21468   3
  -1 -11   1 35.3882 5.06328   1
   0  11  -1 0.68630 1.19279   4
   0  11  -1 2.08640 1.18671   3
   0  11  -1 1.19522 1.02452   2
   0 -11   1 4.39457 2.00647   1
   0 -11   1 0.16181 1.17440   2
   0 -11   1 1.14134 1.15925   4
   0 -11   1 -0.6885 1.21866   3
  -1  11  -1 25.9171 2.43094   2
  -1  11  -1 37.0639 3.09610   3
  -1  11  -1 31.8168 2.81766   4
   1 -11   1 33.1474 4.52685   1
   1 -11   1 31.6179 2.72862   2
   1 -11   1 26.5219 3.09595   3
   1 -11   1 25.2626 2.74937   4
  -2  11  -1 21.2511 2.16612   4
  -2  11  -1 17.8085 2.06399   2
   2 -11   1 18.4822 2.38832   4
   2 -11   1 13.9321 3.29584   1
   2 -11   1 20.9421 2.27767   2
   2 -11   1 15.2721 2.43246   3
  -3  11  -1 74.1636 4.54506   4
  -3  11  -1 75.9183 4.61043   2
   3 -11   1 69.2538 4.73387   2
   3 -11   1 66.0646 5.15193   3
   3 -11   1 74.3661 4.94999   4
   3 -11   1 64.2125 6.79543   1
  -4  11  -1 14.5676 1.64303   4
  -4  11  -1 14.5624 1.76787   2
   4 -11   1 17.9519 2.25244   4
   4 -11   1 12.4926 1.86086   3
   4 -11   1 13.4112 1.91013   2
   4 -11   1 12.9215 3.04699   1
  -5  11  -1 5.64754 1.01275   4
  -5  11  -1 4.12455 1.05300   2
   5 -11   1 3.48942 1.59738   1
   5 -11   1 5.47853 1.35245   2
   5 -11   1 5.54546 1.35720   4
   5 -11   1 4.35566 0.99986   3
  -6  11  -1 0.75704 0.78976   2
   6 -11   1 0.43902 0.70616   3
   6 -11   1 0.66942 1.05802   2
   6 -11   1 -0.9035 1.38011   1
   6 -11   1 -1.1107 0.97096   4
  -7  11  -1 4.20657 1.03100   2
   7 -11   1 6.16861 1.41984   2
   7 -11   1 4.69578 1.18023   4
   7 -11   1 5.25787 1.02417   3
   8 -11   1 1.18370 1.55782   1
   8 -11   1 1.81690 0.95752   4
   8 -11   1 2.48097 0.89762   3
   8 -11   1 1.64193 1.13270   2
   9 -11   1 3.07808 1.20657   2
   9 -11   1 1.56912 0.87510   4
   9 -11   1 1.97871 1.75831   1
  10 -11   1 1.61425 0.79144   4
  10 -11   1 -0.4783 1.05265   3
  10 -11   1 1.01553 1.97920   1
  10 -11   1 0.40052 1.20704   2
  11 -11   1 29.7812 3.42037   3
  11 -11   1 34.5502 3.13004   2
  11 -11   1 29.0169 2.33393   4
  11 -11   1 39.9828 5.28207   1
  12 -11   1 7.79949 1.04924   4
  12 -11   1 10.1504 1.81383   2
  13 -11   1 62.3246 7.31244   1
  13 -11   1 69.5480 4.70083   2
  13 -11   1 63.5230 5.69336   3
  13 -11   1 57.3305 3.56300   4
  14 -11   1 14.7752 2.35997   2
  14 -11   1 12.5742 3.57505   1
  14 -11   1 8.20404 2.55265   3
  15 -11   1 62.9430 5.07000   2
  15 -11   1 57.3569 6.41755   3
  16 -11   1 45.5355 6.64276   3
   7  10  -1 137.208 8.90408   4
   7  10  -1 134.453 10.6097   3
   6  10  -1 63.7913 6.47251   3
   6  10  -1 85.0661 5.62437   4
  -6 -10   1 67.2122 7.17013   1
   5  10  -1 8.68300 1.92008   4
   5  10  -1 2.18103 1.69477   3
  -5 -10   1 3.71068 2.66142   3
  -5 -10   1 4.76133 2.27063   1
   4  10  -1 62.7580 5.23049   3
   4  10  -1 62.9596 4.58113   4
  -4 -10   1 51.6749 6.08953   1
  -4 -10   1 51.4394 5.82896   3
   3  10  -1 63.9447 4.50722   2
   3  10  -1 81.7759 5.15025   4
   3  10  -1 77.2357 5.69442   3
  -3 -10   1 58.9246 5.96234   3
  -3 -10   1 67.1354 5.14613   4
  -3 -10   1 63.6335 6.83952   1
   2  10  -1 46.9470 3.65813   4
   2  10  -1 41.4607 3.23257   2
   2  10  -1 45.8500 3.87781   3
  -2 -10   1 36.0505 3.26102   4
  -2 -10   1 38.6164 3.35364   2
  -2 -10   1 39.3242 4.20677   3
  -2 -10   1 38.4834 4.91165   1
   1  10  -1 82.6294 5.24508   4
   1  10  -1 85.5151 5.75965   3
   1  10  -1 70.3239 4.83468   2
  -1 -10   1 73.7696 7.24053   1
  -1 -10   1 72.9755 5.03978   2
  -1 -10   1 73.3967 5.20040   4
  -1 -10   1 71.5643 5.90253   3
   0  10  -1 529.787 27.5516   2
   0  10  -1 559.418 29.1354   4
   0 -10   1 535.869 27.6159   2
   0 -10   1 523.801 39.6968   1
   0 -10   1 542.177 29.2552   4
   0 -10   1 507.897 33.6894   3
  -1  10  -1 717.999 37.1127   2
  -1  10  -1 752.018 39.2326   4
   1 -10   1 737.884 39.4325   4
   1 -10   1 684.956 45.4838   3
   1 -10   1 703.051 53.5670   1
   1 -10   1 767.838 37.2621   2
  -2  10  -1 17.8414 1.87537   4
  -2  10  -1 15.0300 1.84034   2
   2 -10   1 16.0108 2.01272   3
   2 -10   1 13.9141 2.00087   2
   2 -10   1 13.7633 2.95219   1
   2 -10   1 17.0089 2.06014   4
  -3  10  -1 64.9469 4.10358   2
  -3  10  -1 64.1209 4.06043   4
   3 -10   1 62.3496 4.36372   4
   3 -10   1 67.1877 4.30958   2
   3 -10   1 65.0018 4.61487   3
   3 -10   1 58.1642 6.24735   1
  -4  10  -1 81.3001 4.46269   4
  -4  10  -1 73.8455 4.56456   2
   4 -10   1 74.0731 4.87544   4
   4 -10   1 73.6532 4.69851   2
   4 -10   1 73.2990 5.12638   3
   4 -10   1 66.6401 7.02115   1
  -5  10  -1 51.9855 2.97551   4
  -5  10  -1 48.9586 3.35796   2
   5 -10   1 51.6506 3.61584   2
   5 -10   1 47.0293 5.42517   1
   5 -10   1 49.2633 3.52086   4
   5 -10   1 53.0191 3.67376   3
   6 -10   1 9.69465 1.53759   4
   6 -10   1 9.82745 1.51651   2
   6 -10   1 13.0380 1.48336   3
   6 -10   1 11.3415 2.71264   1
   7 -10   1 28.7029 2.63986   2
   7 -10   1 30.6084 2.40443   4
   7 -10   1 38.2910 2.67915   3
   7 -10   1 29.2297 4.17294   1
   8 -10   1 13.9810 1.59837   4
   8 -10   1 19.1765 3.33198   1
   8 -10   1 17.3365 2.05996   2
   9 -10   1 61.6017 4.07465   2
   9 -10   1 65.2520 6.51570   1
   9 -10   1 58.2817 3.71499   4
  10 -10   1 60.1600 4.17621   2
  10 -10   1 64.8140 5.02687   3
  10 -10   1 62.8238 3.73212   4
  10 -10   1 65.1498 6.66058   1
  11 -10   1 50.6247 3.61944   2
  11 -10   1 44.0923 2.87469   4
  11 -10   1 53.7217 5.78916   1
  11 -10   1 49.4179 4.39453   3
  12 -10   1 108.188 9.51546   1
  12 -10   1 106.472 6.27036   2
  12 -10   1 100.995 5.65820   4
  12 -10   1 101.275 7.75973   3
  13 -10   1 -0.4426 1.37477   2
  13 -10   1 0.07613 2.01932   1
  13 -10   1 0.41736 1.65529   3
  14 -10   1 13.2759 2.15811   2
  14 -10   1 9.39977 2.91185   1
  15 -10   1 2.84284 2.02095   2
  15 -10   1 2.98903 2.39713   3
  15 -10   1 2.60608 2.54716   1
  16 -10   1 4.07433 2.41040   2
  16 -10   1 2.20106 3.11437   3
   8   9  -1 6.62948 2.59646   3
   7   9  -1 13.9621 2.75656   3
  -7  -9   1 12.0501 2.52637   1
   6   9  -1 7.70683 2.21602   3
  -6  -9   1 8.59330 2.27515   1
  -6  -9   1 10.0184 3.21639   3
   5   9  -1 0.03357 1.32368   3
   5   9  -1 3.27074 1.55972   4
   5   9  -1 6.33267 1.56682   2
  -5  -9   1 2.48023 1.77614   1
  -5  -9   1 -0.5501 1.92131   3
  -5  -9   1 0.38335 1.79197   4
   4   9  -1 1.20799 1.40354   4
   4   9  -1 0.48230 1.18610   3
   4   9  -1 3.25975 1.22717   2
  -4  -9   1 -0.7235 1.39281   4
  -4  -9   1 1.07827 1.60261   1
  -4  -9   1 0.58736 1.65732   3
   3   9  -1 62.6553 4.03575   2
   3   9  -1 63.8017 4.90228   3
  -3  -9   1 59.4816 4.40823   4
  -3  -9   1 54.1788 5.89455   1
  -3  -9   1 55.2246 5.14777   3
   2   9  -1 2.05714 1.04307   3
   2   9  -1 3.48498 1.21146   4
   2   9  -1 0.31669 0.78479   2
  -2  -9   1 1.40409 1.46198   1
  -2  -9   1 2.58055 1.05021   4
  -2  -9   1 1.67438 1.17024   3
  -2  -9   1 2.99269 1.19155   2
   1   9  -1 45.0497 3.74306   3
   1   9  -1 47.3482 3.29196   2
  -1  -9   1 47.0677 4.95289   1
  -1  -9   1 40.8107 3.86623   3
  -1  -9   1 43.0515 3.31133   2
  -1  -9   1 44.1394 3.34065   4
   0   9  -1 23.9259 2.23273   4
   0   9  -1 23.4884 2.29920   3
   0   9  -1 20.2301 2.09315   2
   0  -9   1 18.1999 3.21045   1
   0  -9   1 17.5357 1.98778   4
   0  -9   1 20.5935 2.14560   2
   0  -9   1 19.5323 2.35332   3
  -1   9  -1 3.11458 0.86355   2
  -1   9  -1 2.63942 0.96017   4
  -1   9  -1 4.02733 0.91971   3
   1  -9   1 2.05177 1.14121   2
   1  -9   1 2.52846 0.91742   4
   1  -9   1 1.57821 1.52989   1
   1  -9   1 3.05415 0.96709   3
  -2   9  -1 109.968 6.03420   2
  -2   9  -1 103.466 6.17465   4
   2  -9   1 100.771 6.97412   3
   2  -9   1 94.6870 8.85975   1
   2  -9   1 104.630 6.59403   4
   2  -9   1 107.961 6.14125   2
  -3   9  -1 246.474 12.8657   4
  -3   9  -1 235.023 12.4207   2
   3  -9   1 232.077 13.1063   4
   3  -9   1 237.109 14.8759   3
   3  -9   1 211.166 18.1050   1
   3  -9   1 239.037 12.5091   2
  -4   9  -1 23.7276 2.02828   2
  -4   9  -1 28.5359 1.85893   4
   4  -9   1 26.3891 2.16405   4
   4  -9   1 24.8226 2.13283   3
   4  -9   1 24.5675 3.47534   1
   4  -9   1 26.0025 2.31277   2
  -5   9  -1 2.09586 0.76958   2
   5  -9   1 4.14618 1.40216   1
   5  -9   1 2.46351 0.72708   4
   5  -9   1 2.88250 0.95688   2
  -6   9  -1 35.3717 2.39638   2
   6  -9   1 32.6959 2.64292   2
   6  -9   1 30.5041 4.04811   1
   6  -9   1 39.4095 2.66756   3
   6  -9   1 31.4795 2.41038   4
   7  -9   1 38.3982 2.69881   2
   7  -9   1 34.3402 4.25834   1
   7  -9   1 30.8155 2.32693   4
   8  -9   1 8.02455 1.15843   4
   8  -9   1 11.8208 1.63880   2
   9  -9   1 185.115 14.9418   1
   9  -9   1 181.860 10.0812   4
   9  -9   1 191.819 10.0384   2
  10  -9   1 27.2918 1.61064   4
  10  -9   1 25.7110 3.94070   1
  10  -9   1 22.4917 2.83872   3
  10  -9   1 24.4314 2.30269   2
  11  -9   1 120.793 10.4854   1
  11  -9   1 125.288 6.97243   2
  11  -9   1 121.795 8.70520   3
  12  -9   1 52.0150 5.82403   1
  12  -9   1 52.7579 3.74525   2
  12  -9   1 54.3345 4.90117   3
  13  -9   1 20.6119 2.61598   2
  13  -9   1 17.9351 3.92638   1
  13  -9   1 21.9921 3.48379   3
  14  -9   1 6.70140 2.16663   3
  14  -9   1 5.43617 2.25935   1
  14  -9   1 5.33325 1.75653   2
  15  -9   1 91.2237 8.86229   1
  15  -9   1 110.996 8.63973   3
  15  -9   1 99.8842 6.42282   2
  16  -9   1 68.2047 5.44702   2
  16  -9   1 70.6902 7.76384   3
   9   8  -1 15.4896 3.24694   3
   8   8  -1 2.39316 2.12835   3
   7   8  -1 2.27406 1.76144   4
   7   8  -1 -0.9805 1.78244   3
  -7  -8   1 -0.3642 1.50040   1
  -7  -8   1 0.78802 2.27685   4
   6   8  -1 4.73026 1.64381   2
   6   8  -1 0.86567 1.37243   4
   6   8  -1 -0.3670 1.41881   3
  -6  -8   1 -2.3751 1.89802   4
  -6  -8   1 -0.9196 1.47540   1
  -6  -8   1 0.50692 1.83993   3
   5   8  -1 118.567 7.55116   4
   5   8  -1 122.922 7.15785   2
  -5  -8   1 109.848 9.47650   1
  -5  -8   1 115.280 7.53064   4
  -5  -8   1 114.905 8.82374   3
   4   8  -1 251.524 15.6311   3
   4   8  -1 234.107 12.8011   2
  -4  -8   1 237.436 13.5833   4
  -4  -8   1 221.277 15.7208   3
  -4  -8   1 229.137 17.9401   1
   3   8  -1 4.31885 1.05758   2
   3   8  -1 6.08787 1.41129   4
  -3  -8   1 4.77865 1.56865   1
  -3  -8   1 5.31541 1.18925   4
  -3  -8   1 2.17221 1.14007   2
  -3  -8   1 4.23058 1.32329   3
   2   8  -1 2.23615 0.72672   2
   2   8  -1 0.30545 0.92611   4
   2   8  -1 -0.9305 0.78100   3
  -2  -8   1 1.44762 0.78264   4
  -2  -8   1 0.27101 0.84764   2
  -2  -8   1 -1.0750 0.86429   3
  -2  -8   1 -0.2747 1.14636   1
   1   8  -1 156.921 9.70275   3
   1   8  -1 146.760 8.58750   4
   1   8  -1 146.101 8.11437   2
  -1  -8   1 141.349 8.59311   4
  -1  -8   1 140.602 9.76852   3
  -1  -8   1 129.087 11.6405   1
  -1  -8   1 155.111 8.23827   2
   0   8  -1 191.052 10.8608   4
   0   8  -1 189.252 10.5779   2
   0   8  -1 219.664 12.4438   3
   0  -8   1 177.399 12.4398   3
   0  -8   1 175.052 14.8751   1
   0  -8   1 194.459 10.4145   2
  -1   8  -1 561.910 27.9238   2
  -1   8  -1 551.542 29.4775   4
   1  -8   1 525.827 34.1494   3
   1  -8   1 575.828 28.0048   2
   1  -8   1 515.518 40.2510   1
   1  -8   1 546.157 29.6042   4
  -2   8  -1 34.5227 2.39350   2
  -2   8  -1 33.6228 2.42961   4
   2  -8   1 38.2447 2.60104   4
   2  -8   1 30.2214 3.66731   1
   2  -8   1 32.3172 2.64709   3
   2  -8   1 33.9342 2.52952   2
  -3   8  -1 38.4097 2.40961   4
  -3   8  -1 34.2576 2.46104   2
   3  -8   1 39.1038 2.65592   4
   3  -8   1 35.5462 2.68899   3
   3  -8   1 36.1592 3.95989   1
   3  -8   1 33.3999 2.62351   2
  -4   8  -1 0.35505 0.58898   2
  -4   8  -1 1.57895 0.46098   4
   4  -8   1 1.74673 0.63439   4
   4  -8   1 1.00378 0.96909   1
   4  -8   1 0.67959 0.72719   2
  -5   8  -1 70.2373 4.06782   2
   5  -8   1 72.2826 4.23369   2
   5  -8   1 66.8763 4.17618   4
   5  -8   1 70.8870 6.36665   1
  -6   8  -1 71.9561 4.15455   2
   6  -8   1 75.2972 4.34102   2
   6  -8   1 70.0714 4.22599   4
   6  -8   1 72.9268 6.59957   1
   7  -8   1 57.5799 5.69636   1
   7  -8   1 65.1595 3.69518   2
   7  -8   1 54.1522 3.41220   4
   8  -8   1 8.63583 1.34531   2
   8  -8   1 7.88668 0.77537   4
   8  -8   1 7.10901 2.18197   1
   9  -8   1 16.2258 0.94157   4
   9  -8   1 12.6958 1.63728   2
   9  -8   1 13.7191 2.09137   3
   9  -8   1 12.3909 2.60521   1
  10  -8   1 131.605 11.0365   1
  10  -8   1 131.145 9.25021   3
  10  -8   1 138.977 7.39630   2
  11  -8   1 35.9938 4.40780   1
  11  -8   1 33.5188 3.64355   3
  11  -8   1 37.3036 2.76827   2
  12  -8   1 4.77916 0.73971   4
  12  -8   1 6.33854 1.31618   2
  12  -8   1 4.82083 1.70619   3
  12  -8   1 5.48259 1.98922   1
  13  -8   1 104.188 5.91297   2
  13  -8   1 100.584 7.75872   3
  13  -8   1 91.8980 8.40870   1
  13  -8   1 96.4777 5.50910   4
  14  -8   1 112.316 6.38862   4
  14  -8   1 114.039 6.63401   2
  14  -8   1 103.345 9.27062   1
  14  -8   1 117.549 8.83357   3
  15  -8   1 11.4651 2.04118   4
  15  -8   1 5.52880 1.84897   2
  15  -8   1 8.66291 2.07226   1
  15  -8   1 6.24758 2.86434   3
  16  -8   1 14.2692 3.59325   3
  16  -8   1 17.7390 2.63035   2
  10   7  -1 5.84806 2.73330   3
  10   7  -1 8.70872 3.03279   4
   9   7  -1 7.73824 2.15634   3
   9   7  -1 5.24634 2.26648   4
  -9  -7   1 4.91675 3.23422   4
   8   7  -1 3.69011 1.54615   3
   8   7  -1 6.46983 1.72182   4
  -8  -7   1 -1.0713 2.16014   4
   7   7  -1 105.991 6.51638   2
   7   7  -1 99.7251 7.57655   3
   7   7  -1 99.7635 6.59103   4
  -7  -7   1 90.0108 6.73611   4
  -7  -7   1 85.8439 7.89478   3
  -7  -7   1 98.5357 7.75220   1
   6   7  -1 53.0900 4.28155   4
   6   7  -1 61.9263 4.22776   2
  -6  -7   1 50.5374 4.95161   1
  -6  -7   1 54.6389 4.47617   4
  -6  -7   1 50.6758 5.09083   3
   5   7  -1 34.7274 2.96726   2
   5   7  -1 34.3571 3.49422   3
   5   7  -1 37.0091 3.15276   4
  -5  -7   1 29.4754 3.57517   1
  -5  -7   1 26.4213 3.56014   3
  -5  -7   1 36.7391 3.11336   4
   4   7  -1 13.1702 1.64790   2
   4   7  -1 16.1075 2.29314   3
   4   7  -1 16.7916 2.05270   4
  -4  -7   1 13.3654 1.92279   4
  -4  -7   1 10.8034 2.26006   3
  -4  -7   1 12.8703 2.51554   1
   3   7  -1 10.3954 1.77320   4
   3   7  -1 7.88419 1.32585   2
   3   7  -1 9.42065 1.85397   3
  -3  -7   1 7.62820 1.38048   4
  -3  -7   1 8.17078 1.43205   2
  -3  -7   1 6.70330 1.82756   1
   2   7  -1 23.4538 1.98730   2
   2   7  -1 21.4591 2.27707   3
   2   7  -1 20.9976 2.20770   4
  -2  -7   1 16.4080 2.87136   1
  -2  -7   1 20.7760 2.34472   3
  -2  -7   1 20.9587 2.00954   2
  -2  -7   1 24.3291 2.10359   4
   1   7  -1 16.4360 1.55468   2
   1   7  -1 11.8164 1.58343   3
   1   7  -1 14.2922 1.71689   4
  -1  -7   1 12.7228 1.70060   3
  -1  -7   1 14.6888 1.53594   2
  -1  -7   1 12.0314 2.31519   1
  -1  -7   1 9.68744 1.45825   4
   0   7  -1 9.04512 1.36261   4
   0   7  -1 9.69560 1.34078   3
   0   7  -1 8.60585 1.17926   2
   0  -7   1 6.53024 1.17681   4
   0  -7   1 9.10835 2.00073   1
   0  -7   1 8.69093 1.39214   3
   0  -7   1 9.27658 1.35357   2
  -1   7  -1 6.16263 0.99258   2
  -1   7  -1 6.66659 1.10973   4
   1  -7   1 5.33197 0.92932   3
   1  -7   1 4.47477 1.34154   1
   1  -7   1 6.64228 1.09374   4
   1  -7   1 5.49094 1.04676   2
  -2   7  -1 6.11853 0.96992   4
  -2   7  -1 6.43717 1.01630   2
   2  -7   1 5.24532 1.01189   2
   2  -7   1 4.40352 0.94605   3
   2  -7   1 6.68858 1.07416   4
   2  -7   1 4.59234 1.33465   1
  -3   7  -1 15.5041 1.22623   4
  -3   7  -1 14.1448 1.32282   2
   3  -7   1 15.9946 1.37319   3
   3  -7   1 15.0573 2.31972   1
   3  -7   1 13.1446 1.51837   2
   3  -7   1 14.4296 1.38413   4
  -4   7  -1 38.4632 2.48885   2
  -4   7  -1 39.3418 2.23388   4
   4  -7   1 36.6385 3.93916   1
   4  -7   1 37.3366 2.59043   2
   4  -7   1 44.6401 2.76392   3
   4  -7   1 35.4247 2.50299   4
  -5   7  -1 48.3065 2.70958   2
   5  -7   1 41.1740 4.35410   1
   5  -7   1 41.4236 2.66446   4
   5  -7   1 43.1173 2.78745   2
   6  -7   1 123.905 6.74406   4
   6  -7   1 125.092 6.68660   2
   6  -7   1 120.092 10.0301   1
   7  -7   1 166.093 8.77156   2
   7  -7   1 173.386 8.87544   4
   7  -7   1 155.655 13.0214   1
   8  -7   1 63.7407 6.15744   1
   8  -7   1 69.7886 4.97627   3
   8  -7   1 69.0463 3.98164   2
   9  -7   1 34.5121 4.00691   1
   9  -7   1 36.0320 2.46628   2
   9  -7   1 36.0844 3.23810   3
  10  -7   1 3.15908 0.90672   2
  10  -7   1 4.58985 1.53010   1
  10  -7   1 1.52593 1.22577   3
  11  -7   1 41.9345 2.91170   2
  11  -7   1 43.5069 4.06555   3
  11  -7   1 39.3017 2.40477   4
  11  -7   1 43.5338 4.52017   1
  12  -7   1 228.938 12.6132   4
  12  -7   1 223.209 17.7166   1
  12  -7   1 242.565 15.7483   3
  12  -7   1 239.655 12.3408   2
  13  -7   1 144.869 11.7407   1
  13  -7   1 151.411 10.8971   3
  13  -7   1 151.679 8.41642   4
  13  -7   1 154.227 8.35170   2
  14  -7   1 44.8943 3.26292   4
  14  -7   1 49.2715 5.00472   3
  14  -7   1 41.3236 4.27242   1
  14  -7   1 42.0028 3.47535   2
  15  -7   1 17.1481 3.29655   3
  15  -7   1 19.2723 2.91747   2
  16  -7   1 -2.3450 2.86831   3
  11   6  -1 15.1730 3.26628   4
 -11  -6   1 9.73493 3.43294   4
  10   6  -1 39.9335 4.67273   4
  10   6  -1 33.1628 4.71998   3
 -10  -6   1 41.0807 5.07014   4
   9   6  -1 37.0815 4.39539   3
   9   6  -1 45.3972 4.12440   4
  -9  -6   1 29.2472 3.81899   4
   8   6  -1 27.3294 3.36353   3
   8   6  -1 32.2165 3.71057   2
   8   6  -1 29.1194 3.30570   4
  -8  -6   1 20.5641 3.82553   3
  -8  -6   1 18.6578 3.42958   4
   7   6  -1 3.96161 1.58809   3
   7   6  -1 5.64569 1.57040   4
   7   6  -1 6.35058 1.68477   2
  -7  -6   1 4.79223 1.77011   3
  -7  -6   1 3.41215 1.10391   1
  -7  -6   1 3.81475 1.63193   4
   6   6  -1 127.615 8.91726   3
   6   6  -1 126.989 7.80209   4
   6   6  -1 123.427 7.28352   2
  -6  -6   1 125.375 7.66531   4
  -6  -6   1 117.723 9.52501   1
  -6  -6   1 118.741 8.92510   3
   5   6  -1 31.2894 2.64224   2
   5   6  -1 32.9050 3.25326   3
   5   6  -1 29.6822 2.76692   4
  -5  -6   1 30.8943 2.77835   4
  -5  -6   1 29.4153 3.24863   1
  -5  -6   1 31.4847 3.25941   3
   4   6  -1 13.7962 1.96404   4
   4   6  -1 13.9202 1.74768   2
   4   6  -1 13.2728 1.98378   3
  -4  -6   1 12.9833 2.24956   1
  -4  -6   1 10.6953 1.69420   4
  -4  -6   1 9.81452 1.99700   3
   3   6  -1 4.52079 1.15033   4
   3   6  -1 4.42854 1.06119   3
  -3  -6   1 4.39047 1.10806   3
  -3  -6   1 3.90767 1.31410   1
  -3  -6   1 5.51293 1.13819   2
   2   6  -1 1.99735 1.01020   4
   2   6  -1 4.44948 0.82930   2
   2   6  -1 3.29827 0.85439   3
  -2  -6   1 3.02163 0.95381   4
  -2  -6   1 3.77875 0.90931   3
  -2  -6   1 2.47512 0.91624   2
  -2  -6   1 2.67161 1.10554   1
   1   6  -1 2.36850 0.77660   2
   1   6  -1 2.65311 0.71129   3
   1   6  -1 2.34610 0.77799   4
  -1  -6   1 1.72285 0.70568   4
  -1  -6   1 0.63484 1.08126   1
  -1  -6   1 1.70395 0.71046   3
  -1  -6   1 2.27788 0.80934   2
   0   6  -1 35.8537 2.55485   4
   0   6  -1 35.6912 2.41603   2
   0  -6   1 32.8526 3.54823   1
   0  -6   1 33.3544 2.73726   3
   0  -6   1 37.1525 2.55537   2
   0  -6   1 35.8436 2.51739   4
  -1   6  -1 1.61316 0.68368   4
  -1   6  -1 1.25852 0.60154   2
   1  -6   1 1.44559 0.48892   3
   1  -6   1 -0.1018 0.98304   1
   1  -6   1 2.07744 0.62677   4
   1  -6   1 1.19953 0.69370   2
  -2   6  -1 2.41152 0.64670   2
  -2   6  -1 2.14591 0.59352   4
   2  -6   1 2.17803 0.72429   2
   2  -6   1 3.54965 1.17561   1
   2  -6   1 3.29635 0.69291   4
   2  -6   1 3.51216 0.72676   3
  -3   6  -1 142.474 7.48492   4
  -3   6  -1 135.993 7.27528   2
   3  -6   1 157.995 8.71660   3
   3  -6   1 131.039 7.31364   2
   3  -6   1 122.141 10.6994   1
   3  -6   1 131.189 7.62055   4
  -4   6  -1 15.1090 1.22049   2
   4  -6   1 10.9196 2.16914   1
   4  -6   1 13.6537 1.14795   4
   4  -6   1 17.7294 1.41610   2
  -5   6  -1 21.2841 1.47392   2
   5  -6   1 20.2536 1.30532   4
   5  -6   1 19.4551 1.54946   2
   5  -6   1 16.1932 2.58868   1
   6  -6   1 457.196 23.8972   4
   6  -6   1 447.039 33.2709   1
   6  -6   1 449.370 22.8630   2
   7  -6   1 12.1657 2.27267   1
   7  -6   1 12.2115 1.67351   3
   7  -6   1 15.9836 1.32775   2
   8  -6   1 196.196 15.4262   1
   8  -6   1 202.886 13.1659   3
   8  -6   1 205.349 10.5096   2
   9  -6   1 61.8142 3.62705   2
   9  -6   1 64.4725 4.78197   3
   9  -6   1 56.8697 5.44082   1
  10  -6   1 479.069 25.7529   4
  10  -6   1 507.160 24.6633   2
  10  -6   1 471.756 35.5851   1
  10  -6   1 481.177 30.8527   3
  11  -6   1 9.31071 1.07520   4
  11  -6   1 10.7771 2.29448   1
  11  -6   1 8.15536 1.79783   3
  12  -6   1 233.954 12.5297   4
  12  -6   1 234.264 15.5072   3
  12  -6   1 218.841 17.0950   1
  13  -6   1 17.8140 2.39954   1
  13  -6   1 17.8539 2.06760   4
  14  -6   1 67.3531 4.53534   4
  14  -6   1 65.3698 6.44575   3
  15  -6   1 9.88281 1.95747   4
  15  -6   1 3.91250 2.73865   3
  16  -6   1 17.6571 3.68391   3
  11   5  -1 44.5925 5.09949   4
  11   5  -1 45.5547 4.91893   3
 -11  -5   1 35.9282 4.99929   4
  10   5  -1 31.9078 3.74528   4
  10   5  -1 21.1800 3.66478   3
 -10  -5   1 23.6196 3.75698   4
   9   5  -1 24.7608 3.32271   3
  -9  -5   1 17.9607 3.18028   4
   8   5  -1 86.4872 6.14226   4
   8   5  -1 90.3452 5.90478   2
   8   5  -1 87.7365 6.93089   3
  -8  -5   1 96.7427 6.00166   4
  -8  -5   1 80.5555 6.99173   3
   7   5  -1 25.4480 2.72760   2
   7   5  -1 21.8338 3.05019   3
   7   5  -1 27.6213 2.82503   4
  -7  -5   1 26.5130 2.42070   1
  -7  -5   1 27.0238 2.72752   4
  -7  -5   1 22.3270 3.17118   3
   6   5  -1 148.319 10.2783   3
   6   5  -1 155.220 8.98411   4
   6   5  -1 154.092 8.41011   2
  -6  -5   1 140.838 11.0848   1
  -6  -5   1 150.785 8.76010   4
  -6  -5   1 137.901 10.2442   3
   5   5  -1 -1.1362 0.73525   3
   5   5  -1 0.41666 0.88909   2
   5   5  -1 0.28394 0.92828   4
  -5  -5   1 -0.0912 0.85701   3
  -5  -5   1 0.30204 0.76390   1
   4   5  -1 10.5048 1.66444   4
   4   5  -1 10.1453 1.83275   3
   4   5  -1 13.4500 1.45155   2
  -4  -5   1 11.3810 1.72529   3
  -4  -5   1 12.8438 1.88643   1
  -4  -5   1 10.1583 1.59018   4
   3   5  -1 28.9995 2.58198   3
   3   5  -1 26.7478 2.30784   4
   3   5  -1 31.9103 2.17455   2
  -3  -5   1 25.8448 2.16488   4
  -3  -5   1 31.0267 2.24081   2
  -3  -5   1 23.9611 2.83933   1
  -3  -5   1 28.3014 2.55318   3
   2   5  -1 7.38434 1.26038   4
   2   5  -1 7.28005 1.24413   3
   2   5  -1 6.09500 1.02090   2
  -2  -5   1 7.90881 1.14817   4
  -2  -5   1 7.03589 1.09725   2
  -2  -5   1 6.09115 1.19665   3
  -2  -5   1 5.57114 1.29534   1
   1   5  -1 13.7617 1.31453   2
   1   5  -1 14.5616 1.44911   4
   1   5  -1 16.0703 1.49447   3
  -1  -5   1 11.8429 1.35545   4
  -1  -5   1 14.7238 1.47083   2
  -1  -5   1 12.5949 1.45930   3
   0   5  -1 13.5200 1.28379   4
   0   5  -1 14.6344 1.27305   2
   0   5  -1 13.5299 1.28035   3
   0  -5   1 11.4262 1.84489   1
   0  -5   1 12.5124 1.33114   2
   0  -5   1 12.6029 1.22902   4
   0  -5   1 12.1383 1.29622   3
  -1   5  -1 249.960 13.3826   4
  -1   5  -1 244.271 12.6821   2
   1  -5   1 242.500 13.4242   4
   1  -5   1 247.871 12.7189   2
   1  -5   1 245.556 15.4311   3
  -2   5  -1 187.287 10.3742   4
  -2   5  -1 191.443 9.92028   2
   2  -5   1 206.250 12.0074   3
   2  -5   1 181.237 10.4469   4
   2  -5   1 190.240 9.96139   2
  -3   5  -1 406.282 20.2057   2
   3  -5   1 401.592 20.2451   2
   3  -5   1 389.537 21.3343   4
  -4   5  -1 285.701 14.1458   2
   4  -5   1 281.202 14.8267   4
   4  -5   1 265.957 14.1645   2
   5  -5   1 0.02642 0.40061   2
   5  -5   1 -1.0925 0.70016   1
   6  -5   1 29.3586 1.87113   2
   6  -5   1 27.9864 3.01975   1
   7  -5   1 176.908 8.83560   2
   7  -5   1 168.139 12.9523   1
   7  -5   1 162.565 11.0651   3
   8  -5   1 563.628 41.3024   1
   8  -5   1 568.483 35.6118   3
   9  -5   1 1.17974 0.93089   1
   9  -5   1 -1.5330 0.89497   3
  10  -5   1 145.827 11.2514   1
  10  -5   1 150.892 8.08057   4
  10  -5   1 143.597 10.1683   3
  11  -5   1 3.93901 1.43079   3
  11  -5   1 5.16879 1.17133   1
  11  -5   1 5.76108 0.95315   4
  12  -5   1 2.83237 1.08009   4
  12  -5   1 4.01616 0.91375   1
  12  -5   1 3.72072 1.69641   3
  13  -5   1 10.4400 2.44735   3
  13  -5   1 12.1070 1.72397   4
  14  -5   1 32.6757 3.24554   4
  14  -5   1 28.9314 4.57782   3
  15  -5   1 51.4690 5.96019   3
  15  -5   1 53.3120 5.22970   2
  15  -5   1 53.4259 4.55147   4
  16  -5   1 4.36150 3.10928   3
  12   4  -1 11.6661 2.96054   4
  12   4  -1 8.46970 2.55156   3
  11   4  -1 112.942 7.74622   4
  11   4  -1 116.328 8.72789   3
 -11  -4   1 100.685 7.10237   4
 -11  -4   1 103.841 7.19349   4
  10   4  -1 52.1637 4.95118   3
  10   4  -1 57.7351 4.80022   4
 -10  -4   1 47.0207 4.20907   4
   9   4  -1 5.10573 1.57549   3
   9   4  -1 8.87429 1.94836   4
   9   4  -1 7.16442 1.86906   2
  -9  -4   1 7.18767 1.61429   4
   8   4  -1 3.59053 1.37767   2
   8   4  -1 3.82620 1.33527   4
  -8  -4   1 3.52563 1.26413   4
  -8  -4   1 2.81044 1.18671   3
   7   4  -1 5.35246 1.28482   2
   7   4  -1 4.33077 1.40349   3
   7   4  -1 5.04028 1.51862   4
  -7  -4   1 5.12700 1.42203   3
   6   4  -1 21.5681 2.11139   2
   6   4  -1 17.3971 2.40065   3
   6   4  -1 17.6491 2.27710   4
  -6  -4   1 20.4253 1.92936   1
  -6  -4   1 17.0273 2.29811   3
  -6  -4   1 15.1311 2.01045   4
   5   4  -1 169.016 10.9042   3
   5   4  -1 162.689 9.39391   4
   5   4  -1 169.288 8.81656   2
  -5  -4   1 149.540 11.9655   1
  -5  -4   1 164.240 9.25146   4
  -5  -4   1 151.682 10.8144   3
   4   4  -1 264.054 16.8592   3
   4   4  -1 279.369 13.6846   2
   4   4  -1 272.464 14.5778   4
  -4  -4   1 263.805 14.4362   4
  -4  -4   1 235.699 19.1512   1
  -4  -4   1 251.118 16.8420   3
   3   4  -1 65.9911 4.79939   3
   3   4  -1 68.4662 3.94271   2
   3   4  -1 66.3291 4.23197   4
  -3  -4   1 63.7953 4.78172   3
  -3  -4   1 70.4601 3.97427   2
  -3  -4   1 65.3728 4.13623   4
   2   4  -1 7.50617 1.11707   4
   2   4  -1 6.45308 0.95284   2
   2   4  -1 6.53848 1.15649   3
  -2  -4   1 5.41367 1.35445   1
  -2  -4   1 6.97065 0.98058   4
  -2  -4   1 6.74982 1.09586   2
  -2  -4   1 6.10198 1.07518   3
   1   4  -1 15.7664 1.44059   4
   1   4  -1 16.3894 1.34664   2
   1   4  -1 14.7482 1.42888   3
  -1  -4   1 14.1156 1.30362   2
  -1  -4   1 14.0349 1.40716   3
  -1  -4   1 14.4461 1.34118   4
   0   4  -1 4.66170 0.83915   4
   0   4  -1 6.04483 0.81248   3
   0   4  -1 6.71701 0.89332   2
   0  -4   1 5.96762 0.89531   2
   0  -4   1 6.74723 0.91787   4
   0  -4   1 6.12611 0.82151   3
  -1   4  -1 124.872 6.47832   2
  -1   4  -1 116.915 6.78042   4
   1  -4   1 125.760 6.51463   2
   1  -4   1 118.809 6.81422   4
   1  -4   1 127.999 7.78280   3
  -2   4  -1 68.4476 3.84477   2
  -2   4  -1 71.1224 3.93887   4
   2  -4   1 69.6556 4.00468   4
   2  -4   1 68.3882 3.88040   2
  -3   4  -1 89.7163 4.73258   2
   3  -4   1 89.1273 4.76560   2
   3  -4   1 89.8448 4.87535   4
   4  -4   1 245.751 12.5020   2
   5  -4   1 29.2827 1.81586   2
   6  -4   1 104.998 6.92640   3
   6  -4   1 100.577 8.04861   1
   7  -4   1 22.1295 2.18157   3
   7  -4   1 21.5540 2.41718   1
   8  -4   1 361.528 26.9448   1
   8  -4   1 375.112 23.4999   3
   9  -4   1 171.888 11.6813   3
   9  -4   1 169.367 12.9496   1
   9  -4   1 178.588 9.48474   4
  10  -4   1 67.2415 5.42252   3
  10  -4   1 70.8529 4.08745   4
  10  -4   1 64.9490 5.31791   1
  11  -4   1 6.99123 1.77427   3
  11  -4   1 6.32731 1.16116   4
  12  -4   1 16.0407 2.10975   4
  13  -4   1 9.90753 1.78257   4
  13  -4   1 11.9840 2.47079   3
  14  -4   1 23.4070 4.18153   3
  14  -4   1 27.3534 3.74385   2
  14  -4   1 24.4037 3.22592   4
  15  -4   1 67.3312 5.53303   4
  15  -4   1 70.2421 6.76450   3
  16  -4   1 2.06253 2.98758   3
  13   3  -1 34.0077 5.41715   4
  12   3  -1 28.7636 4.31150   4
 -12  -3   1 25.7136 3.29001   4
  11   3  -1 158.183 11.1592   3
  11   3  -1 154.919 9.73094   4
  11   3  -1 145.816 9.30091   2
 -11  -3   1 144.233 8.97009   4
 -11  -3   1 149.920 8.86207   4
  10   3  -1 67.0539 5.10740   2
  10   3  -1 71.7211 5.40453   4
  10   3  -1 68.5762 6.03059   3
 -10  -3   1 73.0552 4.77581   4
   9   3  -1 31.3408 3.22618   4
   9   3  -1 27.5508 3.45495   3
   9   3  -1 33.7899 3.10913   2
  -9  -3   1 31.7212 2.77095   4
   8   3  -1 4.88418 1.23178   2
   8   3  -1 1.97455 1.30559   4
   8   3  -1 2.14569 1.15061   3
  -8  -3   1 2.09986 1.07151   4
   7   3  -1 47.9304 4.15057   3
   7   3  -1 44.6828 3.68549   4
  -7  -3   1 49.7003 3.39878   4
  -7  -3   1 51.2567 4.16572   3
   6   3  -1 7.82419 1.45501   4
   6   3  -1 11.5775 1.88607   3
   6   3  -1 10.4125 1.53890   2
  -6  -3   1 10.9164 1.60333   3
   5   3  -1 0.88477 0.65668   2
   5   3  -1 1.63693 0.80772   4
   5   3  -1 1.20664 0.71987   3
  -5  -3   1 1.09473 0.67154   4
  -5  -3   1 0.26102 0.48489   1
  -5  -3   1 1.85369 0.70590   3
   4   3  -1 159.102 10.3485   3
   4   3  -1 163.471 8.94086   4
   4   3  -1 156.581 8.33686   2
  -4  -3   1 145.560 11.5339   1
  -4  -3   1 162.057 8.80838   4
  -4  -3   1 150.825 10.3173   3
   3   3  -1 859.274 53.8732   3
   3   3  -1 904.658 43.5593   2
   3   3  -1 881.317 46.3011   4
  -3  -3   1 779.602 62.3568   1
  -3  -3   1 878.713 46.2318   4
  -3  -3   1 924.884 43.5440   2
  -3  -3   1 836.789 53.8761   3
   2   3  -1 56.0704 3.16185   2
   2   3  -1 54.7117 3.38951   4
   2   3  -1 51.0125 3.82283   3
  -2  -3   1 52.6231 4.37759   1
  -2  -3   1 55.6040 3.36070   4
  -2  -3   1 52.9521 3.84111   3
  -2  -3   1 57.8616 3.19520   2
   1   3  -1 37.8790 2.54007   4
   1   3  -1 42.5484 2.40648   2
   1   3  -1 39.2271 2.80788   3
  -1  -3   1 39.2306 2.81627   3
  -1  -3   1 40.1872 2.38119   2
  -1  -3   1 38.6097 2.50428   4
   0   3  -1 0.47906 0.58987   4
   0   3  -1 1.37319 0.63428   3
   0   3  -1 0.82064 0.59187   2
   0  -3   1 -0.0674 0.58825   2
   0  -3   1 0.29722 0.58260   4
   0  -3   1 1.00781 0.63600   3
  -1   3  -1 2.65337 0.47211   4
  -1   3  -1 2.83705 0.51960   2
   1  -3   1 3.30678 0.46929   3
   1  -3   1 1.96295 0.45177   4
   1  -3   1 2.65898 0.54713   2
  -2   3  -1 409.775 20.8577   2
  -2   3  -1 431.754 22.1364   4
   2  -3   1 406.822 22.1880   4
   2  -3   1 408.751 20.8731   2
   3  -3   1 30.8869 1.80455   2
   4  -3   1 513.734 31.9364   3
   5  -3   1 8.26666 1.34854   3
   6  -3   1 34.2320 2.85265   3
   6  -3   1 35.6209 1.98688   4
   6  -3   1 37.1315 1.98209   4
   6  -3   1 33.9397 3.10312   1
   7  -3   1 11.5198 1.71407   3
   7  -3   1 12.0620 1.56941   1
   7  -3   1 14.5732 1.02416   4
   8  -3   1 9.54678 1.32509   1
   8  -3   1 10.0843 1.01433   4
   8  -3   1 7.19396 1.40524   3
   9  -3   1 22.3480 2.07501   1
   9  -3   1 22.5683 2.75112   3
   9  -3   1 25.3726 1.87848   4
  10  -3   1 11.3733 1.61309   4
  10  -3   1 13.1495 2.42433   3
  11  -3   1 14.6146 2.70025   3
  11  -3   1 13.9942 1.94925   4
  12  -3   1 46.2475 3.57838   4
  12  -3   1 46.6035 4.80872   3
  13  -3   1 107.161 6.64691   2
  13  -3   1 106.626 6.77522   4
  13  -3   1 101.580 8.28073   3
  14  -3   1 1.30832 1.92650   3
  14  -3   1 2.54450 1.82645   4
  14  -3   1 -1.5081 2.08262   2
  15  -3   1 83.6379 7.98144   3
  13   2  -1 12.0164 2.60440   3
  12   2  -1 16.7446 2.92933   4
  12   2  -1 11.5424 2.41311   3
  12   2  -1 14.4236 2.90539   2
 -12  -2   1 18.1449 2.16821   4
  11   2  -1 -1.6676 1.56757   4
  11   2  -1 -1.2239 1.73992   2
  11   2  -1 1.05822 1.40310   3
 -11  -2   1 0.11393 1.29124   4
 -11  -2   1 0.40241 1.17231   4
  10   2  -1 3.18670 1.31656   3
  10   2  -1 1.41012 1.51044   2
  10   2  -1 2.14057 1.44514   4
 -10  -2   1 0.40740 0.98603   4
 -10  -2   1 0.84408 1.20757   4
   9   2  -1 33.7104 3.61940   3
   9   2  -1 34.1272 3.03061   2
   9   2  -1 38.1708 3.31406   4
  -9  -2   1 35.1144 2.66646   4
   8   2  -1 284.767 16.3281   4
   8   2  -1 282.809 19.0838   3
  -8  -2   1 303.950 15.9362   4
   7   2  -1 109.400 7.83191   3
   7   2  -1 112.453 6.68389   4
   7   2  -1 106.261 6.16628   2
  -7  -2   1 102.077 7.69470   3
  -7  -2   1 112.236 6.32154   4
   6   2  -1 47.4669 3.94624   3
   6   2  -1 49.4966 3.37048   4
   6   2  -1 45.3416 3.06047   2
  -6  -2   1 48.3815 3.84127   3
  -6  -2   1 45.4921 3.06001   4
   5   2  -1 129.762 6.76301   2
   5   2  -1 122.570 8.46157   3
   5   2  -1 124.759 7.23302   4
  -5  -2   1 124.415 8.44151   3
  -5  -2   1 129.237 7.08194   4
  -5  -2   1 116.464 9.05626   1
   4   2  -1 27.6730 1.85549   2
   4   2  -1 26.2563 2.39376   3
   4   2  -1 24.8967 2.01561   4
  -4  -2   1 28.0433 1.95375   4
  -4  -2   1 25.4428 2.35530   3
   3   2  -1 23.9989 2.06794   3
   3   2  -1 26.1372 1.63711   2
   3   2  -1 22.7677 1.79022   4
  -3  -2   1 20.8482 2.00817   1
  -3  -2   1 21.9755 1.66434   4
  -3  -2   1 23.5066 1.99495   3
   2   2  -1 145.151 7.31338   2
   2   2  -1 141.579 7.78334   4
   2   2  -1 131.509 9.00538   3
  -2  -2   1 132.643 9.01208   3
  -2  -2   1 143.078 7.75664   4
  -2  -2   1 142.285 7.29811   2
   1   2  -1 391.425 25.3499   3
   1   2  -1 425.167 20.5475   2
   1   2  -1 408.287 21.8236   4
  -1  -2   1 427.647 20.5492   2
  -1  -2   1 382.017 25.3501   3
  -1  -2   1 412.054 21.8123   4
   0   2  -1 112.968 6.16663   4
   0   2  -1 102.404 7.08090   3
   0   2  -1 115.759 5.83097   2
   0  -2   1 115.203 6.17450   4
   0  -2   1 107.206 7.07807   3
   0  -2   1 117.889 5.84206   2
  -1   2  -1 21.3888 1.33922   4
  -1   2  -1 24.0786 1.35458   2
   1  -2   1 23.3758 1.36371   2
   1  -2   1 21.8247 1.36112   4
   2  -2   1 1895.61 95.0919   2
   3  -2   1 31.1942 2.29235   3
   4  -2   1 86.8024 5.75403   3
   5  -2   1 206.182 13.2191   3
   6  -2   1 28.6585 2.47801   1
   6  -2   1 30.6120 1.84736   4
   6  -2   1 26.9406 2.52499   3
   7  -2   1 69.1986 5.16957   3
   7  -2   1 72.5123 4.13570   4
   8  -2   1 337.647 22.0277   3
   8  -2   1 348.249 18.5759   4
   9  -2   1 10.8849 2.08177   3
   9  -2   1 9.96938 1.40116   4
  10  -2   1 88.4493 5.56186   4
  10  -2   1 91.7791 6.90879   3
  11  -2   1 180.108 12.5649   3
  11  -2   1 181.781 10.4335   4
  12  -2   1 38.3241 3.58003   2
  12  -2   1 40.3779 4.36446   3
  12  -2   1 45.3953 3.58936   4
  13  -2   1 4.02310 1.87816   2
  13  -2   1 2.44886 1.65807   3
  13  -2   1 1.62171 1.61630   4
  14  -2   1 2.77742 2.16952   3
  14  -2   1 1.52959 2.55342   2
  15  -2   1 2.51617 2.67661   4
  15  -2   1 0.54701 2.66953   3
  14   1  -1 55.6809 6.01792   4
  13   1  -1 3.08099 2.70087   2
  13   1  -1 3.84953 2.36097   4
  12   1  -1 29.3463 3.79334   3
  12   1  -1 22.8195 3.92499   2
  12   1  -1 25.3273 3.70860   4
  11   1  -1 5.97860 1.75122   2
  11   1  -1 5.96735 1.88027   4
  11   1  -1 5.76732 1.67830   3
 -11  -1   1 4.54316 0.93063   4
 -11  -1   1 5.27073 1.04501   4
  10   1  -1 8.13783 1.75080   3
  10   1  -1 10.8849 1.86478   4
  10   1  -1 11.2151 1.74565   2
 -10  -1   1 11.5596 1.59068   4
 -10  -1   1 10.9827 1.43646   4
   9   1  -1 56.8062 4.92496   3
   9   1  -1 60.6359 4.23636   4
  -9  -1   1 55.8382 3.73857   4
  -9  -1   1 59.3919 3.59600   4
   8   1  -1 438.633 22.4707   2
   8   1  -1 421.958 28.0573   3
   8   1  -1 438.617 23.9570   4
  -8  -1   1 451.014 23.5262   4
   7   1  -1 505.588 27.0462   4
   7   1  -1 472.986 31.6199   3
   7   1  -1 506.310 25.3950   2
  -7  -1   1 508.474 26.7179   4
   6   1  -1 64.0651 4.04038   4
   6   1  -1 64.2367 3.73553   2
   6   1  -1 62.1317 4.81734   3
  -6  -1   1 65.0307 3.79560   4
  -6  -1   1 61.0219 4.74776   3
   5   1  -1 71.8609 5.32414   3
   5   1  -1 76.9519 4.21090   2
   5   1  -1 75.9313 4.52697   4
  -5  -1   1 79.6193 4.36755   4
  -5  -1   1 69.8658 5.30605   3
   4   1  -1 129.542 7.22733   4
   4   1  -1 129.950 6.75554   2
   4   1  -1 124.282 8.49415   3
  -4  -1   1 125.023 8.48624   3
  -4  -1   1 132.713 7.11845   4
   3   1  -1 160.805 8.06353   2
   3   1  -1 159.295 8.60213   4
   3   1  -1 144.488 10.0489   3
  -3  -1   1 146.314 10.0451   3
  -3  -1   1 169.407 8.55444   4
   2   1  -1 645.465 41.9435   3
   2   1  -1 685.352 33.8155   2
   2   1  -1 677.298 35.9570   4
  -2  -1   1 646.805 41.7091   3
  -2  -1   1 691.478 36.0386   4
  -2  -1   1 683.047 34.1333   2
   1   1  -1 9.38753 0.79603   4
   1   1  -1 7.93176 0.89305   3
   1   1  -1 9.63128 0.71598   2
  -1  -1   1 8.95924 0.88778   3
  -1  -1   1 8.63045 0.76663   4
   0   1  -1 -3.4840 0.03593   3
  -2   1  -1 0.58160 0.32696   3
  -3   1  -1 1.71473 0.55679   3
   3  -1   1 1.25915 0.37573   4
   3  -1   1 0.65835 0.50165   3
   3  -1   1 1.38689 0.37243   4
  -4   1  -1 0.00924 0.06344   4
  -4   1  -1 0.39895 0.40101   3
   4  -1   1 -0.1226 0.43108   3
   4  -1   1 -0.0060 0.28280   4
  -5   1  -1 6.95873 1.21657   3
   5  -1   1 7.35257 0.81822   4
   5  -1   1 4.59014 0.91935   3
  -6   1  -1 104.513 7.40487   3
   6  -1   1 111.383 7.47077   3
   6  -1   1 111.220 6.15944   4
   7  -1   1 4.21783 0.84320   4
   7  -1   1 4.26971 0.98820   3
   8  -1   1 45.0712 3.08535   4
   8  -1   1 44.4891 3.83314   3
   9  -1   1 78.5588 6.21643   3
   9  -1   1 84.4088 5.13142   4
  10  -1   1 106.573 6.25382   2
  10  -1   1 103.265 7.85989   3
  10  -1   1 108.146 6.51413   4
  11  -1   1 480.066 26.0499   4
  11  -1   1 477.257 24.5352   2
  11  -1   1 467.779 30.7067   3
  12  -1   1 65.4986 5.87645   3
  12  -1   1 71.3965 4.93301   2
  12  -1   1 64.9865 4.99129   4
  13  -1   1 5.89535 2.09746   4
  13  -1   1 1.88401 2.12793   2
  13  -1   1 1.72966 1.71262   3
  14  -1   1 -2.0257 2.67858   2
  14  -1   1 -2.7635 2.12276   3
  14  -1   1 2.74206 2.24010   4
  14   0  -1 7.76643 2.58857   3
  14   0  -1 15.7413 3.10808   4
  14   0  -1 9.58543 3.57636   2
  13   0  -1 99.5296 8.12502   3
  13   0  -1 95.1192 6.96210   2
  13   0  -1 102.469 7.22637   4
  12   0  -1 88.7837 7.12271   3
  12   0  -1 89.4913 6.23987   4
  12   0  -1 82.3548 5.85842   2
  11   0  -1 17.8843 2.58991   2
  11   0  -1 21.2134 2.97057   3
  11   0  -1 16.1347 2.65889   4
  10   0  -1 0.60261 1.00950   3
  10   0  -1 1.12140 1.27229   4
 -10   0   1 2.16971 0.55849   4
 -10   0   1 0.97288 0.49475   4
   9   0  -1 34.5092 3.39303   3
   9   0  -1 36.3350 2.75227   2
   9   0  -1 35.1058 2.92490   4
  -9   0   1 36.3063 2.25807   4
  -9   0   1 36.9757 2.34230   4
   8   0  -1 24.8177 2.18055   4
   8   0  -1 22.3796 2.64339   3
   8   0  -1 24.4429 2.02781   2
  -8   0   1 21.0878 1.74255   4
  -8   0   1 26.0512 1.67790   4
   7   0  -1 17.3873 1.72497   4
   7   0  -1 17.8601 1.52843   2
   7   0  -1 13.8186 2.15382   3
  -7   0   1 18.6581 1.32820   4
   6   0  -1 282.416 19.2004   3
   6   0  -1 305.271 15.3277   2
   6   0  -1 297.721 16.3137   4
  -6   0   1 312.550 16.0847   4
   5   0  -1 24.1197 2.29977   3
   5   0  -1 24.9047 1.85213   4
   5   0  -1 26.6059 1.69389   2
  -5   0   1 25.4591 1.63402   4
   4   0  -1 164.768 11.1748   3
   4   0  -1 174.134 9.45547   4
  -4   0   1 179.999 9.35280   4
   3   0  -1 15.4104 1.51764   3
   3   0  -1 16.5075 1.17680   4
  -3   0   1 16.3358 1.07610   4
   2   0  -1 1111.57 56.3127   2
   2   0  -1 1084.02 70.1381   3
  -2   0   1 1169.08 59.8136   4
  -1   0   1 -7.5744 0.03699   2
  -1   0  -1 225.878 11.2047   4
   1   0   1 190.691 12.9560   3
  -2   0  -1 306.318 15.7269   4
  -2   0  -1 294.277 18.4193   3
   2   0   1 283.898 18.4063   3
  -3   0  -1 238.497 15.5372   3
  -3   0  -1 248.452 13.1938   4
   3   0   1 231.034 15.5191   3
   3   0   1 278.075 17.8038   1
   3   0   1 235.363 13.2361   4
  -4   0  -1 280.292 14.4302   4
  -4   0  -1 259.163 17.0443   3
   4   0   1 254.923 17.0338   3
   4   0   1 280.443 14.5307   4
  -5   0  -1 2.37910 0.50473   4
  -5   0  -1 2.89935 0.75670   3
  -5   0  -1 1.36088 0.55887   4
   5   0   1 2.05290 0.76681   3
   5   0   1 1.02697 0.62990   4
  -6   0  -1 1.88100 0.60255   4
  -6   0  -1 3.35405 0.58592   4
  -6   0  -1 4.49139 0.95664   3
   6   0   1 3.25251 0.83220   4
   6   0   1 3.28621 0.94724   3
  -7   0  -1 129.572 6.88556   4
  -7   0  -1 120.572 8.57825   3
  -7   0  -1 125.191 6.92032   4
   7   0   1 122.220 7.21783   4
   7   0   1 126.163 8.64557   3
  -8   0  -1 7.97909 1.04415   4
  -8   0  -1 6.81451 0.91608   4
   8   0   1 10.3958 1.86771   3
   8   0   1 8.35190 1.49322   4
  -9   0  -1 29.9345 1.88078   4
  -9   0  -1 29.7129 1.93582   4
   9   0   1 26.5706 2.94264   3
   9   0   1 28.3307 2.54822   4
  10   0   1 15.7047 2.47542   3
  10   0   1 10.5334 1.72102   2
  10   0   1 13.8562 2.19650   4
  11   0   1 72.5586 5.26514   4
  11   0   1 74.6307 5.06523   2
  11   0   1 73.8832 6.11831   3
  12   0   1 6.29626 1.83924   2
  12   0   1 6.98575 1.89902   4
  12   0   1 6.13837 1.80531   3
  13   0   1 58.6573 5.81368   2
  13   0   1 76.4508 5.73781   4
  13   0   1 73.4445 6.35007   3
  14   0   1 13.5861 2.95529   3
  14   0   1 10.3290 2.99878   4
  15  -1  -1 4.13062 2.97361   4
  14  -1  -1 -0.3859 1.95622   3
  14  -1  -1 2.21427 2.70487   2
  14  -1  -1 3.42101 2.40159   4
  13  -1  -1 111.816 7.03473   2
  13  -1  -1 113.228 7.39238   4
  13  -1  -1 98.9214 8.49750   3
  12  -1  -1 212.480 12.2365   4
  12  -1  -1 203.750 14.5530   3
  12  -1  -1 209.182 11.4427   2
  11  -1  -1 116.991 9.11635   3
  11  -1  -1 124.333 7.62757   4
  11  -1  -1 127.984 7.16324   2
  10  -1  -1 0.42283 1.06141   2
  10  -1  -1 0.96356 1.01826   4
  10  -1  -1 1.10667 1.05202   3
   9  -1  -1 9.11389 1.80480   3
   9  -1  -1 8.06262 1.34115   4
   9  -1  -1 9.29576 1.46644   2
   8  -1  -1 4.37497 0.93790   4
   8  -1  -1 6.05398 0.94100   2
   8  -1  -1 3.37721 1.09291   3
   7  -1  -1 1.08594 0.60613   4
   7  -1  -1 1.18773 0.88013   3
   6  -1  -1 59.4394 3.69165   4
   6  -1  -1 58.0428 4.61524   3
  -6   1   1 68.4198 3.43115   4
   5  -1  -1 531.387 34.9090   1
   5  -1  -1 441.837 30.4381   3
   5  -1  -1 464.034 25.8958   4
  -5   1   1 504.292 25.8466   4
   4  -1  -1 97.9105 6.85068   3
   4  -1  -1 94.4960 7.53313   1
   4  -1  -1 106.651 5.65812   4
  -4   1   1 113.600 5.55701   4
   3  -1  -1 3.57407 0.65329   1
  -3   1   1 2.59847 0.67946   1
   2  -1  -1 16.8651 0.89923   4
   2  -1  -1 13.7003 1.31436   1
  -2   1   1 13.6825 1.31664   1
   1  -1  -1 12.7569 1.15541   1
   0  -1  -1 -0.5538 0.14034   2
   0  -1  -1 -0.6061 0.18934   1
   0   1   1 -0.5523 0.14095   3
   0   1   1 -0.5964 0.15100   4
  -1  -1  -1 1.03197 0.35787   4
  -1  -1  -1 1.18107 0.36160   3
  -1  -1  -1 0.99429 0.32646   1
   1   1   1 1.00380 0.38385   4
   1   1   1 0.58051 0.33401   1
   1   1   1 1.26721 0.36879   3
  -2  -1  -1 14.2784 1.21610   1
  -2  -1  -1 12.0232 1.26834   3
  -2  -1  -1 13.7774 1.06756   4
   2   1   1 13.0767 1.31984   3
   2   1   1 13.3935 1.23994   1
   2   1   1 13.4586 1.12610   4
  -3  -1  -1 -0.1142 0.22474   1
  -3  -1  -1 0.00319 0.44024   3
  -3  -1  -1 -0.1017 0.35404   4
   3   1   1 -0.2985 0.42984   3
   3   1   1 -0.4218 0.43318   4
   3   1   1 -0.0904 0.24946   1
  -4  -1  -1 11.7137 1.13009   4
  -4  -1  -1 13.2968 1.51262   3
   4   1   1 11.7820 1.29842   4
   4   1   1 12.1619 1.49965   3
  -5  -1  -1 7.42228 0.99104   4
  -5  -1  -1 10.0077 1.38189   3
   5   1   1 6.17672 1.03781   4
   5   1   1 9.20341 1.44672   3
   5   1   1 9.22371 0.99551   2
  -6  -1  -1 564.079 29.9286   4
  -6  -1  -1 530.849 35.2215   3
   6   1   1 543.684 35.2222   3
   6   1   1 589.721 28.3904   2
   6   1   1 567.712 30.1442   4
  -7  -1  -1 719.327 37.8645   4
  -7  -1  -1 656.363 37.8670   4
   7   1   1 734.460 35.9264   2
   7   1   1 726.397 38.1742   4
   7   1   1 710.740 44.6250   3
  -8  -1  -1 48.3468 3.29247   4
  -8  -1  -1 52.2252 3.21933   4
  -8  -1  -1 45.5839 4.18702   3
   8   1   1 52.8103 3.44855   2
   8   1   1 53.8767 3.71213   4
   8   1   1 52.4527 4.36972   3
  -9  -1  -1 14.6236 2.16863   3
  -9  -1  -1 19.6343 1.68441   4
  -9  -1  -1 18.2042 1.83294   4
   9   1   1 19.0333 2.56798   3
   9   1   1 15.8746 2.27916   4
   9   1   1 23.6826 2.27824   2
 -10  -1  -1 30.9193 2.17871   4
 -10  -1  -1 27.5379 2.04499   4
  10   1   1 21.3244 3.01578   3
  10   1   1 26.4834 2.82458   2
  10   1   1 22.8730 2.84119   4
 -11  -1  -1 11.2139 1.39544   4
 -11  -1  -1 10.2282 1.29311   4
  11   1   1 8.27570 1.84367   2
  11   1   1 6.45599 1.89137   3
  11   1   1 11.4581 2.04949   4
  12   1   1 3.87393 1.84489   4
  12   1   1 1.27660 2.01660   2
  13   1   1 10.6206 2.37419   3
  13   1   1 18.7675 3.02184   4
  13   1   1 10.9168 3.22408   2
  14   1   1 84.0978 7.57815   4
  15  -2  -1 4.43707 2.61020   3
  15  -2  -1 0.20653 2.83836   4
  14  -2  -1 12.3995 2.59755   3
  14  -2  -1 20.9963 3.35397   4
  14  -2  -1 13.0118 2.69879   2
  13  -2  -1 4.86327 1.86590   3
  13  -2  -1 6.41484 1.78484   2
  13  -2  -1 5.49223 1.78340   4
  12  -2  -1 31.3828 3.17679   4
  12  -2  -1 37.5642 3.15854   2
  12  -2  -1 25.4763 3.85972   3
  11  -2  -1 42.6217 3.15728   2
  11  -2  -1 44.2867 3.39884   4
  11  -2  -1 39.9341 4.25430   3
  10  -2  -1 84.0165 6.65426   3
  10  -2  -1 87.6186 5.06164   2
  10  -2  -1 87.6939 5.39987   4
   9  -2  -1 59.5742 4.82039   3
   9  -2  -1 56.8417 3.77441   4
   8  -2  -1 12.3765 2.02990   3
   8  -2  -1 15.7836 1.49096   4
   7  -2  -1 45.5240 3.85002   3
   7  -2  -1 50.2935 2.95577   4
   6  -2  -1 168.579 8.55350   4
   6  -2  -1 156.466 10.3818   3
   6  -2  -1 146.301 11.4730   1
   5  -2  -1 182.089 14.3391   1
   5  -2  -1 208.661 12.7128   3
   4  -2  -1 46.8877 4.28359   1
   4  -2  -1 63.2723 3.03266   4
   3  -2  -1 0.01639 0.42018   1
  -3   2   1 0.01886 0.40397   1
   2  -2  -1 473.886 35.3356   1
   2  -2  -1 514.816 24.6775   2
  -2   2   1 520.296 24.6564   2
  -2   2   1 448.001 35.3154   1
   1  -2  -1 318.607 24.2761   1
   1  -2  -1 357.887 17.9164   4
  -1   2   1 307.620 24.2620   1
  -1   2   1 356.577 16.8181   2
   0  -2  -1 42.1760 2.66384   3
   0  -2  -1 38.2735 2.31905   4
   0  -2  -1 35.3967 3.14552   1
   0  -2  -1 37.4174 2.18876   2
   0   2   1 39.3595 2.21721   2
   0   2   1 34.0812 3.14005   1
   0   2   1 43.1686 2.65419   3
   0   2   1 37.7450 2.30436   4
  -1  -2  -1 186.119 11.6225   3
  -1  -2  -1 189.129 9.41519   2
  -1  -2  -1 170.709 13.4423   1
  -1  -2  -1 185.294 10.0103   4
   1   2   1 185.920 10.0044   4
   1   2   1 193.888 11.6144   3
   1   2   1 189.633 9.42295   2
   1   2   1 171.040 13.4517   1
  -2  -2  -1 83.8861 6.43748   1
  -2  -2  -1 91.1501 4.93293   4
  -2  -2  -1 83.2970 5.70597   3
   2   2   1 83.3339 6.46241   1
   2   2   1 89.7445 4.64234   2
   2   2   1 87.8539 4.93411   4
   2   2   1 82.8405 5.68240   3
  -3  -2  -1 180.255 9.83710   4
  -3  -2  -1 178.565 11.5195   3
  -3  -2  -1 172.800 13.0167   1
   3   2   1 174.287 9.86283   4
   3   2   1 173.684 11.4797   3
   3   2   1 191.156 9.30977   2
  -4  -2  -1 210.139 13.9689   3
  -4  -2  -1 210.716 11.8829   4
  -4  -2  -1 222.778 15.7303   1
   4   2   1 222.599 11.2676   2
   4   2   1 216.496 13.9704   3
   4   2   1 215.920 11.9732   4
  -5  -2  -1 58.5193 4.69865   3
  -5  -2  -1 65.1106 3.94446   4
   5   2   1 64.6287 4.78924   3
   5   2   1 66.9707 4.09331   4
   5   2   1 66.8442 3.82831   2
  -6  -2  -1 2.20178 0.75547   4
  -6  -2  -1 1.31062 0.79438   3
   6   2   1 3.68760 0.99631   4
   6   2   1 2.89150 0.99696   3
   6   2   1 2.53532 0.87392   2
  -7  -2  -1 40.9214 2.90072   4
  -7  -2  -1 40.8910 3.76435   3
   7   2   1 44.4687 3.26951   4
   7   2   1 42.0704 3.00587   2
   7   2   1 41.8572 3.78444   3
  -8  -2  -1 4.28640 1.07217   4
  -8  -2  -1 3.15097 1.08108   3
  -8  -2  -1 3.16712 1.14382   4
   8   2   1 4.74551 1.10225   2
   8   2   1 3.01281 1.28851   3
   8   2   1 3.39241 1.33359   4
  -9  -2  -1 4.03471 1.07042   4
  -9  -2  -1 3.13524 1.20916   4
  -9  -2  -1 1.49073 1.16004   3
   9   2   1 3.68159 1.31248   2
   9   2   1 4.08433 1.40667   4
   9   2   1 4.06146 1.53416   3
 -10  -2  -1 3.04288 1.24053   4
 -10  -2  -1 1.07763 1.02862   4
  10   2   1 3.66509 1.63546   2
  10   2   1 3.48004 1.53357   4
  10   2   1 2.22198 1.32854   3
 -11  -2  -1 126.587 7.40648   4
 -11  -2  -1 132.352 7.49120   4
  11   2   1 124.695 9.55849   3
  11   2   1 129.615 8.34077   4
  11   2   1 126.894 7.94622   2
 -12  -2  -1 106.734 5.78443   4
  12   2   1 106.499 7.32231   4
  12   2   1 82.7999 7.15257   2
  12   2   1 96.1539 7.80180   3
  13   2   1 14.7188 2.90348   3
  13   2   1 17.1629 3.42483   4
  15  -3  -1 8.35753 2.62595   3
  14  -3  -1 20.0814 3.32665   4
  14  -3  -1 17.1801 2.60955   2
  14  -3  -1 20.1479 3.96531   3
  13  -3  -1 39.1334 4.54343   3
  13  -3  -1 33.4524 3.57553   4
  13  -3  -1 42.3870 3.63151   2
  12  -3  -1 3.34953 1.62242   3
  12  -3  -1 1.14667 1.25326   4
  12  -3  -1 3.28121 1.34893   2
  11  -3  -1 12.1072 1.81747   4
  11  -3  -1 7.10634 1.76276   3
  10  -3  -1 75.5061 6.11424   3
  10  -3  -1 78.9429 4.76316   4
   9  -3  -1 62.3268 5.24285   3
   9  -3  -1 65.3736 4.02003   4
   9  -3  -1 70.7494 5.08097   1
   8  -3  -1 106.445 5.64240   4
   8  -3  -1 94.4961 7.48269   1
   8  -3  -1 98.9328 7.12599   3
   7  -3  -1 2.47748 0.90618   3
   7  -3  -1 2.76239 0.69826   1
   6  -3  -1 150.268 11.5781   1
   6  -3  -1 161.296 10.2878   3
   5  -3  -1 4.89867 1.20547   1
   4  -3  -1 -0.2563 0.23702   2
   4  -3  -1 -0.4028 0.44651   1
   3  -3  -1 4.09002 0.53595   2
   3  -3  -1 2.93400 0.80600   1
  -3   3   1 5.15127 0.49211   2
  -3   3   1 4.02861 0.97875   1
   2  -3  -1 132.171 6.64885   2
   2  -3  -1 136.341 6.97165   4
   2  -3  -1 119.260 9.69534   1
  -2   3   1 136.283 6.63763   2
  -2   3   1 120.159 9.68198   1
   1  -3  -1 14.2213 1.76524   1
   1  -3  -1 15.6797 1.15693   4
   1  -3  -1 16.9348 1.18829   2
  -1   3   1 14.2458 1.72674   1
  -1   3   1 16.0166 1.12734   4
  -1   3   1 16.6358 1.12814   2
   0  -3  -1 2.05061 0.50750   2
   0  -3  -1 2.10814 0.48528   3
   0  -3  -1 2.25086 0.70160   1
   0  -3  -1 1.39961 0.50534   4
   0   3   1 1.45404 0.48033   2
   0   3   1 1.49999 0.59674   1
   0   3   1 2.24769 0.47844   3
   0   3   1 1.80207 0.51269   4
  -1  -3  -1 509.600 31.2805   3
  -1  -3  -1 500.551 26.8985   4
  -1  -3  -1 463.883 36.3331   1
  -1  -3  -1 505.938 25.3149   2
   1   3   1 476.878 36.3566   1
   1   3   1 515.919 26.8972   4
   1   3   1 510.161 25.3287   2
   1   3   1 535.218 31.2661   3
  -2  -3  -1 311.695 16.4967   4
  -2  -3  -1 276.913 22.1012   1
  -2  -3  -1 294.665 19.1529   3
   2   3   1 303.196 16.4821   4
   2   3   1 315.447 19.1526   3
   2   3   1 318.678 15.5410   2
  -3  -3  -1 627.456 39.3068   3
  -3  -3  -1 581.098 45.3613   1
  -3  -3  -1 638.252 33.7191   4
   3   3   1 628.034 33.7438   4
   3   3   1 655.471 31.7770   2
   3   3   1 642.869 39.2816   3
  -4  -3  -1 4.50187 0.87165   4
  -4  -3  -1 5.79655 1.08144   3
  -4  -3  -1 3.83502 0.76357   1
   4   3   1 4.63698 0.82377   2
   4   3   1 4.75797 0.99286   3
   4   3   1 3.46918 0.85089   4
  -5  -3  -1 59.7747 3.84158   4
  -5  -3  -1 59.6666 4.64498   1
  -5  -3  -1 57.9615 4.51581   3
   5   3   1 61.7201 3.69295   2
   5   3   1 59.6090 4.60786   3
   5   3   1 60.8239 3.95378   4
  -6  -3  -1 7.16660 1.20803   4
  -6  -3  -1 4.83803 1.11210   3
   6   3   1 7.92853 1.45018   4
   6   3   1 6.09283 1.07629   2
   6   3   1 6.30632 1.38306   3
  -7  -3  -1 3.33228 0.97160   3
  -7  -3  -1 2.40909 1.03680   4
   7   3   1 2.06743 1.01716   3
   7   3   1 2.61526 0.91485   2
   7   3   1 0.97903 1.14027   4
  -8  -3  -1 2.40568 1.00462   3
  -8  -3  -1 1.75389 1.05960   4
   8   3   1 2.50884 1.33827   3
   8   3   1 1.04581 1.20340   4
   8   3   1 2.55064 1.16032   2
  -9  -3  -1 44.2879 3.47815   4
  -9  -3  -1 42.3500 4.25096   3
  -9  -3  -1 43.0686 3.58193   4
   9   3   1 44.6575 3.65445   2
   9   3   1 55.2056 3.98687   4
   9   3   1 42.4580 4.14818   3
 -10  -3  -1 145.709 8.54843   4
 -10  -3  -1 139.417 8.42443   4
  10   3   1 153.903 9.12144   4
  10   3   1 137.159 10.3068   3
  10   3   1 140.516 8.63043   2
 -11  -3  -1 62.6982 4.88795   4
 -11  -3  -1 76.6951 5.07085   4
  11   3   1 71.0947 6.17934   3
  11   3   1 69.6468 5.87484   2
  11   3   1 76.5493 5.83033   4
 -12  -3  -1 2.46542 1.85514   4
  12   3   1 1.21465 2.50871   4
  12   3   1 -0.2076 1.83380   3
  16  -4  -1 21.2607 3.84655   3
  15  -4  -1 6.03690 2.68862   3
  15  -4  -1 6.57141 2.34194   4
  14  -4  -1 19.7134 3.94538   3
  14  -4  -1 17.1189 2.53951   2
  14  -4  -1 18.5778 3.14688   4
  13  -4  -1 3.22315 1.91481   3
  13  -4  -1 3.68694 1.51470   4
  12  -4  -1 3.89688 1.19439   4
  11  -4  -1 92.6470 5.46001   4
  11  -4  -1 88.4257 7.05685   3
  10  -4  -1 55.2168 4.68385   3
  10  -4  -1 52.3997 4.22796   1
  10  -4  -1 50.0302 3.28760   4
   9  -4  -1 160.833 12.7268   1
   9  -4  -1 170.142 11.6253   3
   9  -4  -1 182.641 9.39101   4
   8  -4  -1 130.101 11.0082   1
   8  -4  -1 160.423 7.96070   4
   8  -4  -1 148.451 9.96317   3
   7  -4  -1 113.737 5.65227   4
   7  -4  -1 94.5324 8.05951   1
   7  -4  -1 104.809 7.22736   3
   6  -4  -1 213.449 16.7005   1
   6  -4  -1 236.671 11.4600   2
   5  -4  -1 28.1737 1.64959   2
   5  -4  -1 24.0528 2.70871   1
   4  -4  -1 325.863 24.7250   1
   4  -4  -1 336.555 16.9994   2
  -4   4   1 348.664 16.9775   2
   3  -4  -1 10.5050 0.75784   4
   3  -4  -1 8.02936 1.56218   1
   3  -4  -1 9.83635 0.88759   2
  -3   4   1 11.1313 0.84501   2
   2  -4  -1 131.514 6.90213   2
   2  -4  -1 132.969 7.23320   4
   2  -4  -1 126.563 10.0714   1
  -2   4   1 139.240 7.18272   4
  -2   4   1 130.602 6.87817   2
   1  -4  -1 191.723 10.1063   2
   1  -4  -1 215.390 12.3674   3
   1  -4  -1 187.367 10.6753   4
  -1   4   1 193.783 10.6380   4
  -1   4   1 191.454 10.0964   2
   0  -4  -1 26.0359 2.08500   3
   0  -4  -1 27.3634 1.83333   2
   0  -4  -1 26.0035 2.64805   1
   0  -4  -1 25.8027 1.91806   4
   0   4   1 29.8834 2.10498   3
   0   4   1 27.6013 1.89617   4
   0   4   1 27.2942 1.81882   2
  -1  -4  -1 43.1662 3.19482   3
  -1  -4  -1 45.9444 2.71855   2
  -1  -4  -1 38.5236 3.78066   1
  -1  -4  -1 44.7629 2.86535   4
   1   4   1 46.3194 3.17856   3
   1   4   1 42.6224 2.66746   2
   1   4   1 44.3873 2.83914   4
  -2  -4  -1 13.5733 1.37580   4
  -2  -4  -1 13.1294 1.56417   3
  -2  -4  -1 15.2334 1.42140   2
  -2  -4  -1 12.1495 1.75740   1
   2   4   1 14.6404 1.47369   4
   2   4   1 14.6578 1.52141   3
   2   4   1 15.1043 1.38123   2
  -3  -4  -1 156.086 12.3552   1
  -3  -4  -1 157.237 10.8379   3
  -3  -4  -1 167.363 9.35648   4
   3   4   1 166.679 8.83204   2
   3   4   1 170.913 10.8492   3
   3   4   1 173.108 9.41523   4
  -4  -4  -1 140.391 9.90449   3
  -4  -4  -1 136.765 11.0993   1
  -4  -4  -1 153.900 8.54949   4
   4   4   1 150.284 9.93823   3
   4   4   1 153.758 8.08236   2
   4   4   1 154.987 8.62014   4
  -5  -4  -1 -0.0865 0.91184   4
  -5  -4  -1 1.31133 0.79750   1
   5   4   1 2.18861 0.96269   3
   5   4   1 0.44448 0.98681   4
  -6  -4  -1 26.1461 2.59035   4
  -6  -4  -1 35.0638 2.76534   1
  -6  -4  -1 27.1247 2.97037   3
   6   4   1 29.5847 3.05911   3
   6   4   1 30.0162 2.74787   4
   6   4   1 34.0856 2.59706   2
  -7  -4  -1 186.450 13.3037   3
   7   4   1 202.537 11.5247   4
   7   4   1 200.113 10.8198   2
   7   4   1 196.711 13.3216   3
  -8  -4  -1 5.61296 1.52381   4
  -8  -4  -1 10.8318 2.11782   3
   8   4   1 6.93510 1.58937   2
   8   4   1 3.54486 1.42501   3
   8   4   1 7.36209 1.65502   4
  -9  -4  -1 201.006 15.2426   3
  -9  -4  -1 231.861 12.8282   4
  -9  -4  -1 216.225 12.8668   4
   9   4   1 234.249 15.3951   3
   9   4   1 219.017 12.4869   2
   9   4   1 241.151 13.3192   4
 -10  -4  -1 224.514 12.9734   4
 -10  -4  -1 225.730 13.0515   4
  10   4   1 225.902 13.5059   4
  10   4   1 233.874 15.6081   3
  10   4   1 215.808 12.7668   2
 -11  -4  -1 12.5811 2.47192   4
  11   4   1 10.9164 2.85847   4
  11   4   1 9.72344 2.36230   3
  12   4   1 8.08812 2.35095   3
  12   4   1 10.1948 3.15572   4
  16  -5  -1 9.85839 3.55067   3
  15  -5  -1 2.42710 1.95360   4
  15  -5  -1 0.69287 2.53400   3
  15  -5  -1 0.97692 2.41727   2
  14  -5  -1 10.5438 2.01713   4
  14  -5  -1 12.1796 2.16076   2
  14  -5  -1 9.76420 2.46160   3
  13  -5  -1 32.2875 2.79129   4
  13  -5  -1 23.1900 3.87566   3
  12  -5  -1 39.5997 2.99044   4
  12  -5  -1 45.4834 3.54366   1
  12  -5  -1 36.1683 4.32540   3
  11  -5  -1 28.9802 3.46889   3
  11  -5  -1 29.4111 2.20118   4
  11  -5  -1 29.4664 2.90488   1
  10  -5  -1 199.010 10.3745   4
  10  -5  -1 192.459 12.9041   3
  10  -5  -1 179.014 14.2246   1
   9  -5  -1 25.5438 3.05659   3
   9  -5  -1 29.2003 3.06513   1
   9  -5  -1 32.4643 1.87187   4
   8  -5  -1 -0.9627 0.75888   3
   8  -5  -1 0.77596 0.47739   2
   7  -5  -1 33.5443 2.00347   2
   7  -5  -1 29.9920 3.20965   1
   6  -5  -1 13.7730 2.08409   1
   6  -5  -1 16.1919 1.19608   2
   5  -5  -1 34.3027 1.82321   4
   5  -5  -1 30.2793 1.96910   2
   5  -5  -1 29.6922 3.20363   1
   4  -5  -1 65.4870 3.59289   4
   4  -5  -1 57.9447 5.38718   1
   4  -5  -1 64.7565 3.57762   2
  -4   5   1 68.1225 3.52613   2
   3  -5  -1 317.431 15.9539   2
   3  -5  -1 310.403 16.8005   4
   3  -5  -1 291.485 23.1427   1
  -3   5   1 314.266 15.9098   2
  -3   5   1 331.719 16.7008   4
   2  -5  -1 65.7986 3.64872   2
   2  -5  -1 57.5857 5.34576   1
   2  -5  -1 61.7126 3.73780   4
  -2   5   1 62.9204 3.59436   2
  -2   5   1 64.3226 3.66723   4
   1  -5  -1 254.590 20.5583   1
   1  -5  -1 274.774 14.2535   2
   1  -5  -1 271.245 15.0763   4
   1  -5  -1 302.640 17.4604   3
  -1   5   1 280.519 14.2526   2
  -1   5   1 279.583 15.0219   4
   0  -5  -1 1.68247 0.56189   3
   0  -5  -1 1.62115 0.66090   2
   0  -5  -1 2.15827 0.61344   4
   0  -5  -1 1.36859 0.77267   1
   0   5   1 1.68735 0.64620   4
   0   5   1 1.74512 0.57490   3
   0   5   1 2.54470 0.67942   2
  -1  -5  -1 179.539 9.23769   2
  -1  -5  -1 170.326 11.2468   3
  -1  -5  -1 157.483 13.1219   1
  -1  -5  -1 169.784 9.77586   4
   1   5   1 172.661 9.21520   2
   1   5   1 191.477 11.2372   3
   1   5   1 174.049 9.74158   4
  -2  -5  -1 17.1157 1.61443   2
  -2  -5  -1 14.2596 2.13454   1
  -2  -5  -1 18.1888 1.87113   3
  -2  -5  -1 18.0509 1.62499   4
   2   5   1 16.5583 1.50740   2
   2   5   1 18.6327 1.74936   4
   2   5   1 17.9478 1.81079   3
  -3  -5  -1 4.98266 1.08064   3
  -3  -5  -1 4.56318 1.05029   4
  -3  -5  -1 3.45805 1.03426   1
   3   5   1 6.64985 1.17943   3
   3   5   1 6.40437 1.02485   2
   3   5   1 4.54601 1.08916   4
  -4  -5  -1 57.9062 4.96827   1
  -4  -5  -1 57.4816 4.57929   3
  -4  -5  -1 58.6485 4.03994   4
   4   5   1 64.4223 4.63673   3
   4   5   1 57.6936 4.08934   4
  -5  -5  -1 92.7271 6.89472   3
  -5  -5  -1 93.4738 7.37722   1
   5   5   1 93.3371 5.97256   4
   5   5   1 94.7274 6.82966   3
   5   5   1 95.3385 5.60546   2
  -6  -5  -1 38.3090 3.98109   3
  -6  -5  -1 45.1142 3.48636   4
  -6  -5  -1 47.8726 3.96555   1
   6   5   1 48.8078 3.66863   4
   6   5   1 46.0422 3.33063   2
   6   5   1 46.9445 4.10089   3
  -7  -5  -1 107.744 6.71628   4
  -7  -5  -1 115.757 8.00713   1
  -7  -5  -1 94.6043 7.79874   3
   7   5   1 106.509 6.47356   2
   7   5   1 103.806 6.79782   4
   7   5   1 102.154 8.07810   3
  -8  -5  -1 22.3091 2.99759   4
  -8  -5  -1 15.5058 2.95407   3
   8   5   1 21.4970 2.95762   4
   8   5   1 21.5936 2.90223   2
   8   5   1 22.1400 2.93101   3
  -9  -5  -1 7.17175 2.13597   4
   9   5   1 5.40146 2.02482   4
   9   5   1 9.07526 2.26029   2
   9   5   1 7.11470 1.90662   3
 -10  -5  -1 17.2085 3.16311   4
 -10  -5  -1 14.8056 2.79095   4
  10   5   1 19.3113 3.10384   3
  10   5   1 17.9386 2.96535   4
 -11  -5  -1 66.3199 6.01338   4
  11   5   1 69.8897 6.24758   4
  11   5   1 75.3036 6.32110   3
  16  -6  -1 1.41776 3.14400   3
  15  -6  -1 25.5518 4.69410   3
  15  -6  -1 23.4840 3.35865   4
  15  -6  -1 29.0903 3.79096   2
  15  -6  -1 27.4775 2.97389   2
  14  -6  -1 137.367 7.58337   2
  14  -6  -1 137.344 8.06455   4
  14  -6  -1 131.331 10.3676   3
  13  -6  -1 260.026 18.7124   1
  13  -6  -1 249.189 14.0222   4
  13  -6  -1 256.675 17.3529   3
  13  -6  -1 250.152 13.2693   2
  12  -6  -1 77.2078 4.72051   4
  12  -6  -1 82.6438 4.63565   2
  12  -6  -1 77.5299 6.48034   1
  12  -6  -1 78.9916 6.55621   3
  11  -6  -1 5.30181 1.62355   3
  11  -6  -1 4.87572 1.40364   1
  11  -6  -1 5.23858 0.97809   2
  11  -6  -1 5.72155 0.80745   4
  10  -6  -1 123.037 6.66133   2
  10  -6  -1 131.612 6.77344   4
  10  -6  -1 123.027 8.84781   3
  10  -6  -1 116.730 9.76034   1
   9  -6  -1 73.4487 5.65049   3
   9  -6  -1 70.6844 6.29258   1
   9  -6  -1 74.8966 4.03555   4
   9  -6  -1 75.4862 4.16942   2
   8  -6  -1 33.5785 3.75492   1
   8  -6  -1 38.5208 2.32586   2
   7  -6  -1 104.479 8.86462   1
   7  -6  -1 115.090 5.90355   2
   6  -6  -1 3.76510 0.46837   4
   6  -6  -1 3.61632 0.66469   2
   5  -6  -1 428.507 22.3571   4
   5  -6  -1 406.301 30.9461   1
   5  -6  -1 412.060 21.2540   2
  -5   6   1 430.399 21.1983   2
   4  -6  -1 281.544 13.9595   2
   4  -6  -1 277.961 14.6329   4
   4  -6  -1 258.781 20.3404   1
  -4   6   1 266.895 13.8744   2
   3  -6  -1 30.8804 2.28649   4
   3  -6  -1 30.5732 3.58190   1
   3  -6  -1 40.0763 2.61529   3
   3  -6  -1 35.2086 2.35280   2
  -3   6   1 37.6716 2.18040   4
  -3   6   1 34.0950 2.24460   2
   2  -6  -1 105.654 6.23033   3
   2  -6  -1 85.0636 7.59662   1
   2  -6  -1 87.9174 5.41981   4
   2  -6  -1 95.0621 5.25721   2
  -2   6   1 94.4997 5.34855   4
  -2   6   1 94.4155 5.19200   2
   1  -6  -1 61.0598 5.85075   1
   1  -6  -1 70.3514 4.06181   2
   1  -6  -1 65.9107 4.18250   4
   1  -6  -1 72.5535 4.73354   3
  -1   6   1 72.3481 4.15110   4
  -1   6   1 68.7538 4.00834   2
   0  -6  -1 454.802 24.6481   4
   0  -6  -1 456.076 28.5376   3
   0  -6  -1 412.877 33.3614   1
   0  -6  -1 455.710 23.2350   2
   0   6   1 448.135 23.2165   2
   0   6   1 496.221 28.5046   3
   0   6   1 459.170 24.5774   4
  -1  -6  -1 419.172 22.9974   4
  -1  -6  -1 429.926 21.6719   2
  -1  -6  -1 388.739 31.0231   1
  -1  -6  -1 411.042 26.6171   3
   1   6   1 462.307 26.5919   3
   1   6   1 422.672 22.9454   4
   1   6   1 420.680 21.6637   2
  -2  -6  -1 14.8391 2.24805   1
  -2  -6  -1 13.9494 1.64204   4
  -2  -6  -1 16.9879 1.94187   3
  -2  -6  -1 16.1404 1.70231   2
   2   6   1 16.6605 1.84600   3
   2   6   1 17.8328 1.59106   2
   2   6   1 13.8395 1.83899   4
  -3  -6  -1 70.6558 5.27755   3
  -3  -6  -1 65.9806 5.93750   1
   3   6   1 69.6814 4.44161   2
   3   6   1 75.1627 5.23869   3
   3   6   1 67.6378 4.61076   4
  -4  -6  -1 108.666 8.86041   1
  -4  -6  -1 105.818 7.94962   3
  -4  -6  -1 116.634 6.89959   4
   4   6   1 115.911 7.92855   3
   4   6   1 106.371 6.43340   2
   4   6   1 117.380 7.00048   4
  -5  -6  -1 34.8558 3.74206   3
  -5  -6  -1 35.1700 3.22285   4
  -5  -6  -1 38.0054 3.75480   1
   5   6   1 40.5110 3.66459   3
   5   6   1 40.7648 2.99169   2
   5   6   1 40.7993 3.33616   4
  -6  -6  -1 177.667 13.0598   3
  -6  -6  -1 186.002 11.1339   4
  -6  -6  -1 192.945 14.3295   1
   6   6   1 201.846 11.3866   4
   6   6   1 199.332 13.0321   3
   6   6   1 185.408 10.6044   2
  -7  -6  -1 1.40715 1.72948   4
  -7  -6  -1 1.33832 1.01633   1
  -7  -6  -1 1.23190 1.64194   3
   7   6   1 1.34458 1.44065   4
   7   6   1 2.48822 1.26786   3
   7   6   1 4.05553 1.51025   2
  -8  -6  -1 52.9052 4.95903   4
  -8  -6  -1 51.7012 5.49321   3
   8   6   1 62.0376 4.93923   2
   8   6   1 70.8924 5.61866   3
   8   6   1 60.9778 4.90929   4
  -9  -6  -1 -2.4523 2.10499   4
   9   6   1 2.84353 1.88885   4
   9   6   1 -0.2288 1.56824   3
 -10  -6  -1 12.3796 3.41393   4
 -10  -6  -1 15.8151 3.14825   4
  16  -7  -1 44.0047 6.45190   3
  15  -7  -1 7.73504 2.71182   3
  15  -7  -1 9.52220 1.93033   4
  15  -7  -1 11.3297 1.87523   2
  14  -7  -1 63.5690 6.33976   3
  14  -7  -1 66.3877 4.36032   2
  14  -7  -1 64.8851 4.34089   4
  14  -7  -1 67.7121 5.71485   1
  13  -7  -1 6.64246 1.16143   4
  13  -7  -1 5.01722 1.59044   1
  13  -7  -1 4.68020 1.31504   2
  12  -7  -1 4.35248 1.70626   3
  12  -7  -1 2.54119 1.37129   1
  12  -7  -1 2.90643 0.79034   4
  12  -7  -1 3.79894 1.07994   2
  11  -7  -1 2.92285 0.89949   2
  11  -7  -1 2.78206 1.43091   3
  11  -7  -1 0.80701 1.37791   1
  11  -7  -1 2.55952 0.60107   4
  10  -7  -1 42.7570 4.18182   3
  10  -7  -1 43.5443 4.61371   1
  10  -7  -1 49.0444 2.96230   2
   9  -7  -1 29.1315 2.06847   2
   9  -7  -1 25.2688 3.43361   1
   8  -7  -1 -0.0009 0.60167   2
   8  -7  -1 -0.5060 1.04806   1
   7  -7  -1 33.3739 2.22134   2
   7  -7  -1 32.0534 3.76127   1
   7  -7  -1 31.2045 1.92923   4
   6  -7  -1 27.3068 3.39515   1
   6  -7  -1 30.4040 2.03998   2
   6  -7  -1 24.7564 1.80340   4
  -6   7   1 29.1719 1.87219   2
   5  -7  -1 1.28533 0.59554   4
   5  -7  -1 1.53095 0.67524   2
   5  -7  -1 1.93931 1.17119   1
  -5   7   1 2.33779 0.60792   2
   4  -7  -1 0.87949 0.51264   4
   4  -7  -1 1.51966 0.98303   1
   4  -7  -1 0.31049 0.60963   2
   4  -7  -1 1.51334 0.53401   3
  -4   7   1 1.61993 0.37591   4
  -4   7   1 0.85755 0.50922   2
   3  -7  -1 26.3217 2.01671   2
   3  -7  -1 23.8820 3.03133   1
   3  -7  -1 24.0388 1.92615   4
   3  -7  -1 28.1950 2.10724   3
  -3   7   1 27.8077 1.79381   4
  -3   7   1 23.5835 1.86772   2
   2  -7  -1 0.93259 0.69580   2
   2  -7  -1 1.25947 0.64160   4
   2  -7  -1 0.87522 0.56286   3
   2  -7  -1 0.50411 0.86740   1
  -2   7   1 1.78549 0.58743   4
  -2   7   1 0.63738 0.61139   2
   1  -7  -1 8.52572 1.31195   2
   1  -7  -1 6.23304 1.20870   3
   1  -7  -1 6.87728 1.07837   4
  -1   7   1 9.64375 1.27437   3
  -1   7   1 9.28794 1.20279   4
  -1   7   1 11.2049 1.16366   2
   0  -7  -1 29.5779 2.26654   4
   0  -7  -1 28.7575 2.54197   3
   0  -7  -1 28.3356 3.24874   1
   0  -7  -1 28.6409 2.27993   2
   0   7   1 28.5600 2.17270   2
   0   7   1 27.8283 2.24135   4
  -1  -7  -1 138.861 8.39751   4
  -1  -7  -1 132.559 11.2629   1
  -1  -7  -1 146.987 7.95234   2
  -1  -7  -1 139.858 9.57680   3
   1   7   1 156.239 9.52429   3
   1   7   1 143.758 7.93002   2
   1   7   1 142.896 8.32380   4
  -2  -7  -1 228.768 18.6411   1
  -2  -7  -1 251.080 13.1362   2
  -2  -7  -1 252.312 13.9584   4
  -2  -7  -1 229.272 16.0318   3
   2   7   1 254.492 13.9280   4
   2   7   1 249.661 13.1564   2
   2   7   1 261.548 15.9869   3
  -3  -7  -1 722.709 55.5061   1
  -3  -7  -1 727.049 47.9182   3
  -3  -7  -1 754.845 41.2334   4
   3   7   1 796.745 47.8319   3
   3   7   1 789.696 41.2666   4
   3   7   1 786.142 38.8962   2
  -4  -7  -1 86.2546 6.60613   3
  -4  -7  -1 78.4555 7.22956   1
  -4  -7  -1 93.1053 5.76592   4
   4   7   1 84.0951 5.29788   2
   4   7   1 85.4639 6.44099   3
   4   7   1 95.6637 5.81793   4
  -5  -7  -1 3.03990 1.36696   4
  -5  -7  -1 1.66535 1.21295   1
  -5  -7  -1 2.24035 1.37193   3
   5   7   1 1.17829 1.14595   3
   5   7   1 3.32053 1.17094   2
  -6  -7  -1 39.5036 4.00847   1
  -6  -7  -1 39.7460 3.72864   4
  -6  -7  -1 34.1671 4.27998   3
   6   7   1 38.0236 3.87793   3
   6   7   1 40.3440 3.62992   4
   6   7   1 39.0975 3.47804   2
  -7  -7  -1 28.7474 3.93455   4
  -7  -7  -1 36.0199 3.62865   1
  -7  -7  -1 26.3902 4.33003   3
   7   7   1 38.6474 3.68664   2
   7   7   1 31.9752 3.90433   3
  -8  -7  -1 11.3171 2.03144   1
  -8  -7  -1 10.2834 2.81708   4
   8   7   1 8.47565 2.21175   3
  -9  -7  -1 29.2837 5.35225   4
   9   7   1 32.3548 3.72706   4
 -10  -7  -1 67.2061 6.86253   4
  10   7   1 55.3864 6.44078   3
  10   7   1 82.6379 6.29357   4
  16  -8  -1 1.62075 2.76227   3
  15  -8  -1 13.5076 2.10015   2
  15  -8  -1 18.1669 3.30521   1
  15  -8  -1 12.8509 2.34032   4
  15  -8  -1 12.9738 3.16109   3
  14  -8  -1 13.2674 1.97367   2
  14  -8  -1 14.7776 1.84888   4
  14  -8  -1 15.9272 2.90934   3
  14  -8  -1 13.8816 3.32196   1
  13  -8  -1 26.8490 3.93193   3
  13  -8  -1 25.4072 1.97259   4
  13  -8  -1 23.1444 3.75968   1
  13  -8  -1 21.3250 2.53322   2
  12  -8  -1 34.1617 2.04169   4
  12  -8  -1 31.6175 2.61981   2
  12  -8  -1 27.7368 3.98527   1
  12  -8  -1 26.6860 3.70704   3
  11  -8  -1 15.5100 3.11356   1
  11  -8  -1 14.1300 2.36307   3
  11  -8  -1 19.3273 1.90229   2
  10  -8  -1 27.8428 3.17468   3
  10  -8  -1 29.4680 2.27821   2
  10  -8  -1 25.6199 3.80534   1
   9  -8  -1 37.5760 2.25741   4
   9  -8  -1 42.3039 2.69582   2
   9  -8  -1 34.4683 4.42309   1
   8  -8  -1 26.1283 3.80160   1
   8  -8  -1 29.5866 2.21074   2
   8  -8  -1 28.3529 1.81820   4
   7  -8  -1 24.9665 1.84766   4
   7  -8  -1 29.6081 2.17368   2
   7  -8  -1 30.5246 3.69896   1
   6  -8  -1 21.6157 1.88487   2
   6  -8  -1 20.6101 1.61950   4
   6  -8  -1 23.7890 3.05425   1
  -6   8   1 20.4203 1.62697   2
   5  -8  -1 54.0854 3.38924   2
   5  -8  -1 54.7823 5.21411   1
   5  -8  -1 54.1602 3.35064   4
  -5   8   1 51.0882 3.22552   2
   4  -8  -1 341.098 19.2489   3
   4  -8  -1 299.868 15.8220   2
   4  -8  -1 283.242 23.0079   1
   4  -8  -1 290.210 16.6166   4
  -4   8   1 300.945 15.7383   2
  -4   8   1 312.049 16.3824   4
   3  -8  -1 0.79318 0.74706   2
   3  -8  -1 1.29784 1.14673   1
   3  -8  -1 1.54170 0.73077   4
   3  -8  -1 0.93773 0.61554   3
  -3   8   1 1.55543 0.61185   4
  -3   8   1 1.07452 0.72588   2
   2  -8  -1 4.65673 1.07729   2
   2  -8  -1 4.43671 0.89535   3
   2  -8  -1 4.85887 1.46636   1
   2  -8  -1 7.55797 1.21377   4
  -2   8   1 7.35197 1.07356   4
  -2   8   1 6.57536 1.09798   2
   1  -8  -1 45.7033 3.34887   4
   1  -8  -1 44.9333 4.80037   1
   1  -8  -1 47.1381 3.20742   2
   1  -8  -1 49.3927 3.68512   3
  -1   8   1 47.4402 3.27349   4
  -1   8   1 49.2859 3.15325   2
   0  -8  -1 129.385 11.4213   1
   0  -8  -1 144.360 8.02159   2
   0  -8  -1 138.877 9.56699   3
   0  -8  -1 137.938 8.39931   4
   0   8   1 138.866 7.98516   2
   0   8   1 165.760 9.54476   3
   0   8   1 143.125 8.30652   4
  -1  -8  -1 464.773 37.2063   1
  -1  -8  -1 514.725 25.9841   2
  -1  -8  -1 486.574 31.8846   3
  -1  -8  -1 501.835 27.5839   4
   1   8   1 557.757 31.8177   3
   1   8   1 506.748 25.9846   2
   1   8   1 496.602 27.4569   4
  -2  -8  -1 61.0439 4.20265   4
  -2  -8  -1 55.6503 4.80703   3
  -2  -8  -1 56.5971 5.69970   1
  -2  -8  -1 61.6707 4.09512   2
   2   8   1 58.9837 3.92317   2
   2   8   1 64.7679 4.26871   4
   2   8   1 65.2441 4.74474   3
  -3  -8  -1 50.4189 4.43879   3
  -3  -8  -1 45.7026 4.97817   1
  -3  -8  -1 52.5764 3.74795   4
   3   8   1 54.9047 4.31326   3
   3   8   1 54.5569 3.90781   4
   3   8   1 49.5373 3.48033   2
  -4  -8  -1 10.5723 2.06770   3
  -4  -8  -1 11.9607 1.96793   4
  -4  -8  -1 12.2198 2.70272   1
   4   8   1 11.2748 2.26219   3
   4   8   1 16.3672 1.97138   2
  -5  -8  -1 5.25741 1.72156   1
  -5  -8  -1 1.76200 1.82059   4
  -5  -8  -1 2.89936 1.77223   3
   5   8   1 8.51344 1.57897   2
   5   8   1 6.94113 1.51862   4
   5   8   1 4.47990 1.52707   3
  -6  -8  -1 74.4653 5.80402   4
  -6  -8  -1 64.2540 6.66240   3
  -6  -8  -1 78.1529 6.83359   1
   6   8   1 89.3673 5.63176   2
   6   8   1 76.4906 5.48400   4
   6   8   1 81.8384 6.42843   3
  -7  -8  -1 6.25254 2.67167   4
  -7  -8  -1 5.94680 1.84313   1
   7   8   1 3.03679 1.77391   3
   8   8   1 108.510 6.93844   4
   8   8   1 84.4733 7.73228   3
   9   8   1 41.8934 5.28579   3
  16  -9  -1 2.46215 2.91608   3
  15  -9  -1 28.4569 4.90262   3
  15  -9  -1 23.6811 3.16756   2
  15  -9  -1 23.3316 2.41052   4
  15  -9  -1 25.6944 4.47198   1
  14  -9  -1 60.9112 6.16719   3
  14  -9  -1 62.0566 3.79796   4
  14  -9  -1 62.5119 4.36214   2
  14  -9  -1 61.2892 6.44099   1
  13  -9  -1 10.0610 2.58430   1
  13  -9  -1 12.8765 1.27653   4
  13  -9  -1 16.3175 3.29624   3
  13  -9  -1 9.93989 1.76030   2
  12  -9  -1 1.93507 1.15779   2
  12  -9  -1 0.96089 1.69538   1
  12  -9  -1 0.89744 1.48175   3
  11  -9  -1 5.60702 1.62631   3
  11  -9  -1 4.78369 0.67730   4
  10  -9  -1 42.1069 2.49059   4
  10  -9  -1 40.0508 2.94373   2
  10  -9  -1 39.0991 4.85665   1
   9  -9  -1 -0.0380 0.93936   2
   9  -9  -1 1.62987 1.47258   1
   9  -9  -1 1.75516 0.60246   4
   8  -9  -1 71.4682 4.30587   4
   8  -9  -1 75.3194 4.47104   2
   8  -9  -1 75.0174 7.01361   1
   7  -9  -1 0.83268 1.37866   1
   7  -9  -1 0.57948 0.61764   4
   7  -9  -1 0.91974 0.90103   2
  -7   9   1 1.23472 0.67017   2
   6  -9  -1 15.5465 1.72670   2
   6  -9  -1 15.0862 1.52107   4
   6  -9  -1 13.6752 2.84322   1
  -6   9   1 13.6795 1.46644   2
   5  -9  -1 28.6973 2.44493   2
   5  -9  -1 29.1125 2.29787   4
   5  -9  -1 27.5323 3.63992   1
   5  -9  -1 32.7537 2.50759   3
  -5   9   1 30.1027 1.82425   4
  -5   9   1 29.4654 2.22458   2
   4  -9  -1 2.33192 1.38368   1
   4  -9  -1 3.82384 1.02402   2
   4  -9  -1 3.18889 0.84709   3
   4  -9  -1 3.74670 0.91635   4
  -4   9   1 4.42726 0.98040   2
   3  -9  -1 221.863 18.4795   1
   3  -9  -1 230.896 13.3381   4
   3  -9  -1 248.239 12.7329   2
   3  -9  -1 242.022 15.2556   3
  -3   9   1 242.261 12.6307   2
  -3   9   1 243.222 13.1074   4
   2  -9  -1 214.644 11.1696   2
   2  -9  -1 201.081 16.2085   1
   2  -9  -1 203.569 13.3624   3
  -2   9   1 197.373 11.2174   2
  -2   9   1 213.649 11.5546   4
   1  -9  -1 286.031 16.0131   4
   1  -9  -1 283.560 18.3562   3
   1  -9  -1 266.882 21.8019   1
   1  -9  -1 299.185 15.1805   2
  -1   9   1 288.343 15.0989   2
  -1   9   1 289.991 15.8295   4
   0  -9  -1 18.8167 2.52125   3
   0  -9  -1 21.3127 2.07516   4
   0  -9  -1 20.9153 3.35020   1
   0  -9  -1 20.9902 2.19020   2
   0   9   1 18.8835 2.04229   2
   0   9   1 24.3396 2.45931   3
   0   9   1 23.1473 2.21056   4
  -1  -9  -1 172.844 15.2229   1
  -1  -9  -1 197.995 10.6964   2
  -1  -9  -1 190.609 11.2966   4
  -1  -9  -1 179.757 12.9408   3
   1   9   1 199.059 11.2360   4
   1   9   1 191.746 10.6568   2
   1   9   1 224.522 12.8889   3
  -2  -9  -1 40.2784 3.87757   3
  -2  -9  -1 36.3081 4.52233   1
  -2  -9  -1 36.9822 3.24131   4
   2   9   1 41.1769 3.31236   4
   2   9   1 42.4832 3.64702   3
   2   9   1 41.5473 3.19542   2
  -3  -9  -1 106.301 8.45058   3
  -3  -9  -1 108.217 9.66750   1
  -3  -9  -1 121.822 7.35973   4
   3   9   1 116.778 7.41938   4
   3   9   1 117.441 8.22151   3
   3   9   1 116.558 6.83432   2
  -4  -9  -1 0.56213 1.50264   1
  -4  -9  -1 -1.2360 1.47446   4
  -4  -9  -1 -0.3602 1.59676   3
   4   9   1 1.60216 1.14412   2
   4   9   1 1.63103 1.10074   4
  -5  -9  -1 0.25460 1.61777   1
  -5  -9  -1 -2.8813 1.81245   3
   5   9   1 3.01440 1.55145   2
   5   9   1 3.28471 1.26598   4
   5   9   1 -1.4936 1.27381   3
  -6  -9  -1 87.1542 8.07624   1
   6   9   1 95.9753 6.27905   4
   6   9   1 91.8093 7.45448   3
  -7  -9  -1 4.09575 2.15858   1
   7   9   1 1.21198 1.86620   3
   8   9   1 -1.0835 2.17728   3
  16 -10  -1 8.40602 3.42970   3
  15 -10  -1 87.0437 5.64676   2
  15 -10  -1 83.1545 8.17253   1
  15 -10  -1 76.1406 7.54058   3
  14 -10  -1 1.72264 2.24399   3
  14 -10  -1 2.55543 1.60070   2
  14 -10  -1 -0.3449 2.27716   1
  14 -10  -1 1.69298 0.82047   4
  14 -10  -1 0.04391 0.72696   4
  13 -10  -1 15.2796 1.53022   4
  13 -10  -1 18.1163 1.46804   4
  13 -10  -1 12.2427 3.00588   1
  13 -10  -1 19.7228 2.65322   2
  13 -10  -1 22.4707 3.64037   3
  12 -10  -1 57.7822 6.05796   1
  12 -10  -1 46.3337 4.97809   3
  12 -10  -1 52.4439 3.17032   4
  12 -10  -1 53.0133 3.21946   4
  12 -10  -1 56.2785 3.86103   2
  11 -10  -1 21.0495 3.06934   3
  11 -10  -1 23.1399 3.96604   1
  11 -10  -1 17.5173 1.58713   4
  11 -10  -1 18.0118 2.35052   2
  10 -10  -1 -0.1288 1.03694   2
  10 -10  -1 0.15166 1.56362   1
  10 -10  -1 0.30202 0.64010   4
   9 -10  -1 55.2908 6.15881   1
   9 -10  -1 55.4592 3.55198   4
   9 -10  -1 60.8493 3.84941   2
   8 -10  -1 59.9705 3.85341   4
   8 -10  -1 62.7887 4.03049   2
   8 -10  -1 62.8391 6.37360   1
   7 -10  -1 57.4044 3.69580   4
   7 -10  -1 57.5933 3.79262   2
   7 -10  -1 54.2907 5.91908   1
  -7  10   1 56.3332 3.57683   2
   6 -10  -1 116.057 7.25395   3
   6 -10  -1 104.483 9.46792   1
   6 -10  -1 104.585 6.35921   4
   6 -10  -1 103.981 6.26420   2
  -6  10   1 106.621 6.08101   2
   5 -10  -1 109.280 6.92113   3
   5 -10  -1 97.5811 5.98464   2
   5 -10  -1 94.7138 8.91277   1
   5 -10  -1 99.4373 6.15424   4
  -5  10   1 105.183 5.68678   4
   4 -10  -1 145.553 9.41029   3
   4 -10  -1 145.887 8.08186   2
   4 -10  -1 137.484 11.8569   1
  -4  10   1 142.708 7.99570   4
  -4  10   1 138.750 7.91215   2
   3 -10  -1 14.8026 3.06112   1
   3 -10  -1 14.9406 1.87283   4
   3 -10  -1 10.9623 1.89030   2
  -3  10   1 13.8568 1.81533   2
  -3  10   1 16.2840 1.70413   4
   2 -10  -1 137.852 8.18513   4
   2 -10  -1 136.973 9.23379   3
   2 -10  -1 125.479 11.2956   1
   2 -10  -1 137.442 7.78306   2
  -2  10   1 141.400 7.95689   4
  -2  10   1 136.041 7.73084   2
   1 -10  -1 15.6665 2.10641   2
   1 -10  -1 13.8497 2.39088   3
   1 -10  -1 17.2318 1.95162   4
   1 -10  -1 16.6293 3.33501   1
  -1  10   1 17.6626 1.90607   2
  -1  10   1 19.1650 2.07154   4
   0 -10  -1 102.879 5.99069   2
   0 -10  -1 94.2064 7.13601   3
   0 -10  -1 96.8266 6.16390   4
   0 -10  -1 89.8998 8.62234   1
   0  10   1 101.429 6.15902   4
   0  10   1 95.6058 5.82661   2
  -1 -10  -1 -1.9954 1.02546   4
  -1 -10  -1 -0.7119 1.57623   1
  -1 -10  -1 0.43882 1.09234   3
   1  10   1 2.12863 1.09488   3
   1  10   1 1.80800 1.21339   4
   1  10   1 2.60192 1.05715   2
  -2 -10  -1 1.34078 1.58050   1
  -2 -10  -1 2.44078 1.26197   4
  -2 -10  -1 3.00475 1.57374   3
   2  10   1 2.61233 1.28973   4
   2  10   1 2.29042 1.13567   3
  -3 -10  -1 19.3288 3.49257   3
  -3 -10  -1 16.0035 3.81411   1
  -3 -10  -1 25.1983 2.90448   4
   3  10   1 20.0666 2.49755   4
  -4 -10  -1 12.8263 2.84301   3
  -4 -10  -1 12.5485 2.91056   4
  -4 -10  -1 11.2518 2.75540   1
   4  10   1 17.5092 2.98777   3
  -5 -10  -1 0.93201 1.94157   1
   5  10   1 3.77836 1.41331   4
   5  10   1 -0.5153 1.57028   3
  -6 -10  -1 1.11458 2.45715   1
   6  10   1 1.03536 1.91166   3
   7  10   1 14.1686 2.95145   3
  16 -11  -1 20.0853 4.14373   3
  15 -11  -1 2.64447 2.21623   2
  15 -11  -1 2.81643 2.70207   3
  14 -11  -1 4.86627 2.32183   3
  14 -11  -1 6.84587 1.01861   4
  14 -11  -1 4.73740 1.98842   2
  14 -11  -1 3.93416 0.99210   4
  13 -11  -1 77.3909 8.12086   1
  13 -11  -1 73.3698 4.42054   4
  13 -11  -1 75.6728 6.61152   3
  13 -11  -1 74.0253 4.42124   4
  13 -11  -1 77.4134 5.17889   2
  12 -11  -1 133.867 7.78376   2
  12 -11  -1 135.972 9.77955   3
  12 -11  -1 127.217 7.52701   4
  12 -11  -1 142.945 11.9500   1
  11 -11  -1 12.1899 1.59357   4
  11 -11  -1 10.8820 3.14346   1
  11 -11  -1 15.0846 2.31366   2
  10 -11  -1 49.3017 3.68026   2
  10 -11  -1 48.1476 3.27724   4
  10 -11  -1 50.7009 5.98055   1
   9 -11  -1 5.68406 2.30215   1
   9 -11  -1 8.20629 1.29563   4
   9 -11  -1 7.28612 1.45299   2
   8 -11  -1 82.5261 5.12758   2
   8 -11  -1 82.4639 5.07855   4
   8 -11  -1 80.9974 7.94611   1
  -8  11   1 79.4564 4.85199   2
   7 -11  -1 235.777 19.7853   1
   7 -11  -1 238.869 13.9170   4
   7 -11  -1 279.731 16.0747   3
   7 -11  -1 253.617 13.4061   2
  -7  11   1 239.890 13.1675   2
   6 -11  -1 57.7250 6.20273   1
   6 -11  -1 57.5593 4.01674   2
   6 -11  -1 58.8645 4.30690   3
   6 -11  -1 53.7035 4.20263   4
  -6  11   1 57.0750 3.77564   2
   5 -11  -1 15.3684 2.08305   2
   5 -11  -1 17.5673 2.15351   4
   5 -11  -1 17.3349 2.08750   3
   5 -11  -1 13.1108 3.23526   1
  -5  11   1 16.7712 1.53009   4
  -5  11   1 18.1406 2.04442   2
   4 -11  -1 19.7230 3.48834   1
   4 -11  -1 13.3868 2.15923   3
   4 -11  -1 17.2088 2.23344   4
   4 -11  -1 16.0059 2.17529   2
  -4  11   1 18.1574 1.79372   4
  -4  11   1 22.7497 2.16079   2
   3 -11  -1 39.9511 3.35880   4
   3 -11  -1 38.7607 4.86673   1
   3 -11  -1 34.6406 3.45655   3
   3 -11  -1 38.1233 3.18222   2
  -3  11   1 39.7751 3.04105   2
  -3  11   1 42.4026 2.95903   4
   2 -11  -1 27.8212 2.70133   4
   2 -11  -1 23.1705 2.46703   2
   2 -11  -1 18.7838 2.75624   3
   2 -11  -1 20.6630 3.82285   1
  -2  11   1 24.1223 2.32347   4
  -2  11   1 17.3257 2.15597   2
   1 -11  -1 24.9512 4.18246   1
   1 -11  -1 28.8647 3.20230   3
   1 -11  -1 26.8769 2.79862   2
   1 -11  -1 21.8023 2.63657   4
  -1  11   1 32.0006 2.68077   2
  -1  11   1 27.1942 2.61669   4
   0 -11  -1 3.04634 1.21973   2
   0 -11  -1 0.66796 1.81834   1
   0 -11  -1 1.97711 1.40341   3
   0  11   1 1.82379 1.20554   4
   0  11   1 2.20697 1.18238   3
   0  11   1 3.70622 1.12637   2
  -1 -11  -1 14.1839 2.55597   4
  -1 -11  -1 10.6920 2.20168   3
  -1 -11  -1 17.5358 2.32811   2
   1  11   1 16.7961 2.65241   3
   1  11   1 14.7768 1.95032   2
   1  11   1 15.5488 2.33739   4
  -2 -11  -1 1.42275 2.07953   1
  -2 -11  -1 1.45534 1.92044   3
   2  11   1 2.24443 1.41773   2
   2  11   1 4.19941 1.40988   4
  -3 -11  -1 87.2950 8.31994   3
  -3 -11  -1 96.1933 9.26165   1
   3  11   1 106.520 7.72457   3
   3  11   1 112.634 6.85472   4
  -4 -11  -1 62.5977 7.47705   1
   4  11   1 78.1075 5.40282   4
   4  11   1 74.5415 6.28887   3
  -5 -11  -1 10.5886 3.17319   1
   5  11   1 8.77515 2.57377   3
   6  11   1 8.35590 2.74441   3
  15 -12  -1 18.6032 4.54831   1
  15 -12  -1 19.7776 3.84607   3
  15 -12  -1 24.8409 4.09060   2
  14 -12  -1 -1.3905 2.02465   2
  14 -12  -1 3.48367 2.33317   3
  14 -12  -1 0.15418 2.86851   1
  14 -12  -1 1.77547 1.10447   4
  13 -12  -1 35.2612 2.74633   4
  13 -12  -1 41.2186 5.91734   1
  13 -12  -1 29.8454 2.66216   4
  13 -12  -1 32.4559 3.68591   2
  13 -12  -1 27.5511 4.46640   3
  12 -12  -1 59.5031 4.52321   2
  12 -12  -1 63.2611 7.03577   1
  12 -12  -1 56.7253 5.48198   3
  12 -12  -1 56.2576 3.89341   4
  11 -12  -1 1.21914 1.09348   4
  11 -12  -1 -1.9962 1.38749   2
  10 -12  -1 79.3173 5.16148   2
  10 -12  -1 77.5888 4.96769   4
  10 -12  -1 75.9043 8.14410   1
   9 -12  -1 148.553 14.4690   1
   9 -12  -1 190.731 11.1660   3
   9 -12  -1 158.840 9.56752   4
   9 -12  -1 165.369 9.43725   2
   8 -12  -1 48.1073 3.80416   2
   8 -12  -1 48.7910 4.01413   3
  -8  12   1 48.4576 3.41991   2
   7 -12  -1 14.6023 2.23647   3
   7 -12  -1 14.1124 2.27706   4
   7 -12  -1 14.9290 2.39941   2
  -7  12   1 17.0834 2.09482   2
   6 -12  -1 21.6801 2.48752   3
   6 -12  -1 18.5452 2.47430   4
   6 -12  -1 19.0313 2.45502   2
  -6  12   1 22.9254 2.48007   2
   5 -12  -1 119.769 8.55533   3
   5 -12  -1 126.206 7.50675   2
   5 -12  -1 123.688 7.80259   4
  -5  12   1 128.167 7.37053   2
  -5  12   1 130.149 7.16547   4
   4 -12  -1 27.8439 2.97175   4
   4 -12  -1 21.1600 2.88791   3
   4 -12  -1 26.2325 2.78659   2
  -4  12   1 28.7872 2.37788   4
  -4  12   1 30.7647 2.72264   2
   3 -12  -1 1.60802 1.17037   2
   3 -12  -1 2.24742 1.28492   3
   3 -12  -1 6.36380 1.59364   4
  -3  12   1 1.74146 1.17047   2
  -3  12   1 3.33544 1.13563   4
   2 -12  -1 8.84760 1.78955   3
   2 -12  -1 9.28941 1.78199   4
   2 -12  -1 8.97440 1.93443   2
  -2  12   1 7.94213 1.58369   4
  -2  12   1 11.0517 1.75804   2
   1 -12  -1 3.39757 1.70414   3
   1 -12  -1 0.89709 1.42543   4
   1 -12  -1 4.97031 1.46015   2
  -1  12   1 4.07934 1.45247   2
  -1  12   1 3.88289 1.37178   4
   0 -12  -1 -2.4219 1.53569   3
   0 -12  -1 0.13574 1.18556   2
   0  12   1 0.82563 1.32397   2
   0  12   1 -1.6933 1.19982   4
   0  12   1 -0.1284 1.34741   3
  -1 -12  -1 0.20839 1.98296   1
  -1 -12  -1 -0.3442 1.85825   3
   1  12   1 2.22223 1.47921   4
  -2 -12  -1 15.6116 3.53146   1
  -2 -12  -1 23.8079 4.82367   3
   2  12   1 22.7859 3.60657   3
   2  12   1 26.5408 3.03941   4
  -3 -12  -1 41.1408 6.18303   1
   3  12   1 48.7424 4.24813   4
   3  12   1 49.4234 5.07876   3
  -4 -12  -1 2.73359 2.97041   1
   4  12   1 5.02540 2.16953   3
   4  12   1 4.49289 2.12180   4
   5  12   1 5.91381 2.62327   3
  15 -13  -1 12.1434 3.42195   3
  15 -13  -1 18.7583 4.97675   1
  14 -13  -1 25.6182 5.02373   1
  14 -13  -1 20.8897 3.07189   2
  13 -13  -1 14.5033 2.40131   4
  13 -13  -1 9.99184 2.71551   3
  13 -13  -1 15.0765 3.78414   1
  13 -13  -1 10.3852 2.35953   2
  12 -13  -1 83.9885 5.45951   4
  12 -13  -1 85.2598 9.09595   1
  12 -13  -1 87.4334 7.05305   3
  12 -13  -1 83.4051 5.89246   2
  11 -13  -1 40.5548 3.43207   4
  11 -13  -1 41.2802 3.93996   2
  11 -13  -1 38.0889 6.23385   1
  10 -13  -1 0.69389 1.57699   2
  10 -13  -1 3.64383 1.75930   4
  10 -13  -1 5.80975 2.63842   1
   9 -13  -1 39.1318 3.70310   2
   9 -13  -1 39.6604 5.66194   1
   9 -13  -1 38.2378 3.74775   3
   9 -13  -1 41.8939 3.59652   4
   8 -13  -1 69.2033 5.06743   3
   8 -13  -1 66.3348 7.10710   1
   8 -13  -1 65.0661 4.78931   4
   8 -13  -1 56.8813 4.63531   2
  -8  13   1 63.4229 4.35130   2
   7 -13  -1 8.20110 2.02685   2
   7 -13  -1 10.7399 2.27554   3
   7 -13  -1 13.6269 2.14414   4
   7 -13  -1 14.8468 3.58433   1
  -7  13   1 10.0112 1.82474   2
   6 -13  -1 14.9782 3.46969   1
   6 -13  -1 7.08856 1.99381   2
   6 -13  -1 7.01297 1.59493   3
   6 -13  -1 10.3923 2.06344   4
  -6  13   1 9.38355 1.83406   2
   5 -13  -1 34.8853 3.55600   3
   5 -13  -1 33.4532 4.74477   1
   5 -13  -1 36.1223 3.68739   4
  -5  13   1 34.8701 3.36862   2
  -5  13   1 36.3813 2.72967   4
   4 -13  -1 5.05373 2.13819   1
   4 -13  -1 2.64587 1.80805   4
   4 -13  -1 2.47767 1.34460   2
  -4  13   1 2.94711 1.15230   4
  -4  13   1 2.35848 1.54527   2
   3 -13  -1 10.4293 2.05814   2
   3 -13  -1 10.5369 2.98481   1
   3 -13  -1 9.83572 2.07733   3
  -3  13   1 15.4058 2.26809   4
   2 -13  -1 22.1853 3.77532   3
   2 -13  -1 19.2586 2.85252   2
   2 -13  -1 19.2803 4.52992   1
   2 -13  -1 26.6172 3.19977   4
  -2  13   1 23.9515 2.97016   2
   1 -13  -1 21.1813 2.71873   2
   1 -13  -1 26.3487 4.92937   1
   1 -13  -1 22.7803 3.95891   3
  -1  13   1 28.0293 3.03433   4
   0 -13  -1 1.65857 1.67330   2
   0 -13  -1 2.80252 2.17523   1
   0 -13  -1 -1.6779 2.02368   3
   0  13   1 6.29083 1.65477   4
  -1 -13  -1 45.8011 6.88304   1
  -1 -13  -1 56.6771 6.28799   3
   1  13   1 55.2269 4.55007   4
   1  13   1 56.7315 5.29829   3
  -2 -13  -1 73.1211 8.88607   1
   2  13   1 86.3231 7.14595   3
   2  13   1 87.5505 6.25329   4
  -3 -13  -1 6.05976 3.66423   1
   3  13   1 7.35200 2.51348   3
   3  13   1 9.15732 2.56077   4
  14 -14  -1 43.7887 8.25823   1
  14 -14  -1 35.2558 5.01768   2
  13 -14  -1 73.5390 8.64510   1
  13 -14  -1 56.5526 5.35763   2
  13 -14  -1 56.6843 6.23010   3
  12 -14  -1 7.13542 3.60577   1
  12 -14  -1 3.76545 2.40791   2
  12 -14  -1 8.53007 2.11029   4
  11 -14  -1 89.3821 6.45911   4
  11 -14  -1 100.504 7.33708   3
  11 -14  -1 92.0860 6.63899   2
  11 -14  -1 100.816 10.1713   1
  10 -14  -1 48.2369 4.39051   4
   9 -14  -1 2.01933 1.57948   3
   9 -14  -1 1.87524 1.86722   4
   9 -14  -1 7.48222 2.73572   1
   8 -14  -1 4.75373 1.62780   3
   8 -14  -1 5.83400 2.55106   1
   8 -14  -1 2.68662 1.79257   2
   8 -14  -1 9.04926 2.29772   4
  -8  14   1 2.91752 1.65984   2
   7 -14  -1 -1.4334 1.48354   2
   7 -14  -1 2.18060 1.91737   1
   7 -14  -1 -0.1123 1.38649   3
   7 -14  -1 3.81152 1.99936   4
  -7  14   1 -2.4458 1.39977   2
   6 -14  -1 1.74314 1.67324   3
   6 -14  -1 1.16267 1.85311   1
   6 -14  -1 0.20350 1.53527   2
   6 -14  -1 4.63519 2.27341   4
  -6  14   1 2.95889 1.74532   2
   5 -14  -1 6.55109 2.28507   4
   5 -14  -1 0.44292 2.19010   1
   5 -14  -1 3.28055 1.66897   2
   5 -14  -1 2.02816 1.62486   3
  -5  14   1 -0.2310 1.65712   2
  -5  14   1 0.44753 1.21335   4
   4 -14  -1 2.13660 1.74629   3
   4 -14  -1 6.68203 2.31292   4
   4 -14  -1 3.47328 1.86417   2
   4 -14  -1 2.34882 2.30960   1
  -4  14   1 2.43546 1.36720   4
  -4  14   1 6.15566 1.91528   2
   3 -14  -1 2.97687 1.76478   2
   3 -14  -1 3.82333 2.10073   3
   3 -14  -1 3.74102 2.57515   1
  -3  14   1 7.51796 1.78334   4
   2 -14  -1 2.25450 2.52838   1
   2 -14  -1 4.89218 1.69981   2
   2 -14  -1 1.30392 2.04641   3
  -2  14   1 7.76826 1.76492   4
   1 -14  -1 14.3377 3.51994   1
   1 -14  -1 12.3507 2.99241   3
   1 -14  -1 19.5054 2.81966   2
   0 -14  -1 6.40486 2.86925   3
   0 -14  -1 0.02966 2.96805   1
   0  14   1 1.86060 2.12810   4
  -1 -14  -1 16.3522 3.99674   1
  -2 -14  -1 -4.3734 3.39950   1
   2  14   1 1.30349 2.55787   3
   2  14   1 -1.3206 2.30929   4
  14 -15  -1 2.65280 3.29189   2
  13 -15  -1 19.7487 3.32227   2
  13 -15  -1 14.4829 3.24609   3
  13 -15  -1 30.9346 7.12675   1
  12 -15  -1 63.1701 9.12625   1
  12 -15  -1 76.4972 6.02255   2
  11 -15  -1 7.83637 2.52584   2
  11 -15  -1 5.58677 3.28505   1
  11 -15  -1 14.3936 2.88326   4
  10 -15  -1 0.16680 2.73365   1
  10 -15  -1 2.68761 2.52716   4
  10 -15  -1 0.85513 2.23484   2
   9 -15  -1 -2.7097 1.99857   2
   9 -15  -1 1.99723 2.39665   4
   9 -15  -1 -2.6301 2.55578   1
   8 -15  -1 114.445 10.9107   1
   8 -15  -1 116.368 7.49117   2
   8 -15  -1 113.343 8.01936   4
  -8  15   1 109.358 7.22588   2
   7 -15  -1 105.054 7.68764   4
   7 -15  -1 103.207 7.01095   2
   7 -15  -1 113.146 10.1799   1
  -7  15   1 94.2527 6.77086   2
   6 -15  -1 19.9339 4.96202   1
   6 -15  -1 34.7857 4.68892   4
   6 -15  -1 31.2590 3.56620   2
   6 -15  -1 27.3746 3.97231   3
   5 -15  -1 -0.0241 1.92127   3
   5 -15  -1 -1.7686 2.00329   2
   5 -15  -1 -0.1021 2.27651   1
  -5  15   1 1.50861 1.38664   4
   4 -15  -1 59.3483 7.60799   1
   4 -15  -1 58.3606 5.26195   2
   4 -15  -1 59.9312 6.19483   3
  -4  15   1 70.1313 4.67133   4
   3 -15  -1 206.982 15.2405   3
   3 -15  -1 219.553 18.6322   1
   3 -15  -1 237.702 12.8056   2
   2 -15  -1 77.9472 7.62611   3
   2 -15  -1 88.8650 5.98622   2
   2 -15  -1 72.2528 8.82253   1
   1 -15  -1 24.9765 5.16208   1
  -1  15   1 36.0349 4.10913   4
   0 -15  -1 -0.1244 3.58302   1
   0  15   1 4.24096 2.53602   4
  12 -16  -1 3.81713 3.85081   1
  12 -16  -1 3.19679 3.14374   2
  11 -16  -1 5.94454 3.67717   1
  11 -16  -1 4.51988 2.91459   2
  10 -16  -1 10.0313 3.41696   4
  10 -16  -1 3.68315 3.29346   1
  10 -16  -1 4.14642 2.66013   2
   9 -16  -1 27.5112 4.19414   2
   9 -16  -1 19.9524 4.68557   1
   9 -16  -1 35.5740 5.39767   4
   8 -16  -1 5.21454 2.34421   2
   8 -16  -1 0.41678 2.94572   1
   7 -16  -1 0.58532 2.81439   1
   7 -16  -1 5.54278 2.12512   2
   6 -16  -1 79.3553 8.79632   1
   6 -16  -1 80.6145 6.40952   2
   5 -16  -1 79.6020 6.63015   2
   5 -16  -1 91.5311 9.58836   1
  -5  16   1 91.3027 5.81054   4
   4 -16  -1 36.9895 4.50755   2
   4 -16  -1 36.4013 6.75580   1
   3 -16  -1 -3.4910 2.26478   2
   3 -16  -1 -2.6700 3.14501   1
  -3  16   1 2.79362 2.17537   4
   2 -16  -1 -2.7519 3.44289   1
  -2  16   1 1.78099 2.59290   4
  10 -17  -1 8.18370 3.37782   2
   9 -17  -1 76.6311 6.73775   2
   8 -17  -1 80.2904 6.89203   2
   7 -17  -1 83.0430 7.19127   2
   6 -17  -1 59.1749 6.02158   2
   5 -17   2 -1.3929 2.42961   2
   6 -17   2 12.1071 2.78726   2
   7 -17   2 60.2664 7.75474   1
   7 -17   2 58.0639 5.65007   2
   8 -17   2 8.23717 3.38371   1
   8 -17   2 -3.2153 2.59133   2
   9 -17   2 4.14717 3.26999   2
   9 -17   2 3.18881 3.38962   1
  10 -17   2 7.09279 3.20705   2
  -2  16  -2 9.82659 2.60784   4
   2 -16   2 7.56625 4.00538   1
   2 -16   2 11.9478 2.44124   2
  -3  16  -2 2.75583 2.29476   4
   3 -16   2 3.70285 3.31311   1
   3 -16   2 -3.6880 2.03269   2
   4 -16   2 8.16803 2.34729   2
  -5  16  -2 30.2327 3.24229   4
   5 -16   2 39.5812 4.29435   2
   5 -16   2 31.8639 5.97358   1
   6 -16   2 7.28033 3.02590   1
   6 -16   2 -2.7673 2.08814   2
   7 -16   2 2.84183 2.47677   2
   8 -16   2 -0.5269 2.30013   2
   8 -16   2 6.65230 2.86825   1
   9 -16   2 -1.5802 2.32630   2
   9 -16   2 -0.2195 2.79942   4
   9 -16   2 -0.0833 2.91856   1
  10 -16   2 35.8464 6.65828   1
  10 -16   2 22.5427 3.60413   2
  10 -16   2 31.8548 5.06301   4
  11 -16   2 30.5209 4.19319   2
  12 -16   2 39.6475 5.79017   2
  12 -16   2 57.0257 8.59915   1
   0  15  -2 23.4849 3.39617   4
   0 -15   2 27.2274 3.61777   2
   0 -15   2 19.6162 5.08441   1
  -1  15  -2 23.3059 3.82762   4
   1 -15   2 17.7172 4.49049   1
  -2  15  -2 52.3166 4.68056   4
   2 -15   2 43.8264 6.10646   3
   2 -15   2 54.2137 4.71894   2
   2 -15   2 60.5164 7.56707   1
  -3  15  -2 106.362 6.54159   4
   3 -15   2 93.9233 6.53628   2
   3 -15   2 89.6241 7.62998   3
   3 -15   2 94.0657 9.94439   1
  -4  15  -2 1.78619 1.64337   4
   4 -15   2 2.80726 1.71700   2
   4 -15   2 0.37539 1.61682   3
   4 -15   2 1.85991 2.45561   1
  -5  15  -2 6.02024 1.48784   4
   5 -15   2 5.41997 1.81550   2
   5 -15   2 5.12543 1.67043   3
   5 -15   2 6.64880 2.66237   1
   6 -15   2 -0.0625 1.27998   3
   6 -15   2 -1.0087 1.88083   2
   6 -15   2 -2.3477 2.38156   4
   7 -15   2 184.384 12.6651   3
   7 -15   2 207.000 16.7314   1
   7 -15   2 183.582 11.9258   4
   7 -15   2 208.030 11.4805   2
   8 -15   2 228.262 18.0249   1
   8 -15   2 216.782 12.2503   2
   8 -15   2 197.734 13.5857   3
   8 -15   2 207.393 12.7220   4
   9 -15   2 2.28874 1.21958   3
   9 -15   2 3.41452 2.18854   2
   9 -15   2 3.07080 2.26664   4
  10 -15   2 12.8743 2.53788   3
  10 -15   2 16.6912 2.85794   2
  10 -15   2 19.1823 2.87820   4
  10 -15   2 14.6753 2.56046   3
  11 -15   2 19.6231 3.04989   4
  11 -15   2 26.7386 3.03743   3
  12 -15   2 7.67160 2.71617   2
  12 -15   2 9.86850 4.10418   1
  13 -15   2 -5.1267 2.54918   2
  13 -15   2 0.84127 3.64817   1
  14 -15   2 4.34592 4.76670   1
  14 -15   2 1.80826 3.15565   2
   2  14  -2 50.5388 5.19719   4
   2  14  -2 53.4527 6.04015   3
  -2 -14   2 46.3915 7.76450   1
   1  14  -2 0.43381 2.07223   3
   1  14  -2 4.39999 2.07336   4
  -1 -14   2 7.25184 3.34215   3
  -1 -14   2 0.67888 1.80178   2
  -1 -14   2 -1.4592 3.06222   1
   0  14  -2 45.4874 4.47327   4
   0 -14   2 42.1778 6.07948   3
   0 -14   2 45.1173 7.06611   1
   0 -14   2 59.3239 4.33152   2
  -1  14  -2 26.7133 3.36495   4
   1 -14   2 21.8369 4.49610   3
   1 -14   2 28.2415 3.21892   2
   1 -14   2 29.5166 5.59211   1
  -2  14  -2 4.81042 1.79283   4
   2 -14   2 4.61266 1.55882   2
   2 -14   2 5.54790 2.06511   3
   2 -14   2 5.49555 2.62479   1
  -3  14  -2 5.56467 1.78793   4
   3 -14   2 6.21204 2.74992   1
   3 -14   2 5.53075 1.80151   3
   3 -14   2 9.85527 2.00342   2
  -4  14  -2 60.6889 4.94116   2
   4 -14   2 67.1791 5.40753   3
   4 -14   2 71.5115 5.53248   4
   4 -14   2 63.9215 7.61932   1
   4 -14   2 77.5682 5.00901   2
  -5  14  -2 20.4889 2.18353   4
  -5  14  -2 24.5811 2.88210   2
   5 -14   2 20.0191 2.99312   4
   5 -14   2 18.8968 4.12229   1
   5 -14   2 20.3264 2.99270   2
   5 -14   2 17.8643 2.70870   3
  -6  14  -2 2.99132 1.55924   2
   6 -14   2 2.22368 2.14484   1
   6 -14   2 2.33366 1.43638   2
   6 -14   2 -0.3271 1.76629   4
   6 -14   2 1.09485 1.16962   3
  -7  14  -2 42.1120 3.60506   2
   7 -14   2 37.9603 4.04792   4
   7 -14   2 46.5118 4.06119   2
   7 -14   2 43.2643 5.73605   1
   7 -14   2 40.3675 3.51372   3
  -8  14  -2 55.4842 4.47238   2
   8 -14   2 69.3639 7.34524   1
   8 -14   2 62.3246 4.63867   3
   8 -14   2 67.2763 4.98156   2
   8 -14   2 62.8096 5.00353   4
   9 -14   2 58.2718 4.55339   2
   9 -14   2 47.5001 4.48574   4
   9 -14   2 51.1294 4.05620   3
  10 -14   2 0.91881 1.17753   3
  10 -14   2 0.77718 1.27004   3
  10 -14   2 1.60328 1.82762   4
  10 -14   2 0.68256 1.92437   2
  11 -14   2 10.8535 2.07620   4
  11 -14   2 13.1085 2.55803   2
  11 -14   2 15.1427 2.66608   3
  11 -14   2 10.0580 1.77809   3
  12 -14   2 2.62746 1.68015   3
  12 -14   2 1.71026 2.21579   2
  12 -14   2 4.10456 3.38180   1
  12 -14   2 1.49306 1.65644   3
  13 -14   2 40.3226 4.47976   3
  13 -14   2 41.9964 7.29080   1
  13 -14   2 36.2140 4.73521   2
  14 -14   2 52.8756 8.84311   1
  14 -14   2 67.0230 5.91865   2
   3  13  -2 24.8722 4.71110   3
   3  13  -2 32.2648 3.91969   4
   2  13  -2 12.4418 2.57428   3
  -2 -13   2 7.92756 3.36769   1
  -2 -13   2 12.0665 3.39832   3
   1  13  -2 21.8461 3.10643   4
  -1 -13   2 19.3544 4.25610   1
  -1 -13   2 17.5599 3.40599   3
  -1 -13   2 26.8030 3.03561   2
   0  13  -2 9.04218 1.87423   3
   0  13  -2 9.45937 1.98871   4
   0 -13   2 10.1435 1.92031   2
   0 -13   2 6.40510 2.21752   3
   0 -13   2 10.4589 2.95534   1
  -1  13  -2 15.1119 2.55750   4
   1 -13   2 13.3643 3.46082   1
   1 -13   2 11.7343 2.31536   3
   1 -13   2 15.8554 2.45698   2
  -2  13  -2 23.4708 2.58129   2
  -2  13  -2 28.5371 2.85892   4
   2 -13   2 23.4410 3.63813   3
   2 -13   2 28.5229 3.42826   4
   2 -13   2 25.2266 4.75796   1
  -3  13  -2 83.1148 5.21171   4
  -3  13  -2 76.4189 5.16983   2
   3 -13   2 72.2165 5.87712   3
   3 -13   2 80.5789 5.31102   2
   3 -13   2 77.2162 7.98135   1
   3 -13   2 76.5756 5.69159   4
  -4  13  -2 30.4748 2.64635   2
  -4  13  -2 30.0690 2.56677   4
   4 -13   2 21.9258 3.15039   4
   4 -13   2 23.1448 2.87716   3
   4 -13   2 23.3892 2.99124   2
   4 -13   2 28.6269 4.46688   1
  -5  13  -2 38.5744 2.66721   4
  -5  13  -2 35.1036 2.99016   2
   5 -13   2 33.5428 3.22633   3
   5 -13   2 37.2339 3.56498   4
   5 -13   2 33.1801 4.80427   1
   5 -13   2 40.4530 3.51613   2
  -6  13  -2 50.6474 3.89196   2
   6 -13   2 56.2124 4.34264   4
   6 -13   2 55.4861 6.06839   1
   6 -13   2 51.8233 4.04613   3
  -7  13  -2 7.63927 1.61778   2
   7 -13   2 6.42310 1.21016   3
   7 -13   2 9.95925 1.79241   4
  -8  13  -2 14.6249 2.31166   2
   8 -13   2 21.8935 2.18233   3
   8 -13   2 18.0133 2.74986   4
   8 -13   2 14.7150 2.31831   2
   8 -13   2 19.1761 4.17714   1
   9 -13   2 1.91823 2.14566   1
   9 -13   2 3.38304 1.63932   2
   9 -13   2 5.42486 1.58742   4
   9 -13   2 4.19097 1.12055   3
  10 -13   2 68.9638 4.88354   4
  10 -13   2 76.7773 5.17918   3
  10 -13   2 65.2428 5.31131   3
  10 -13   2 68.9994 5.11487   2
  10 -13   2 71.7205 7.86050   1
  11 -13   2 84.3688 6.32681   3
  11 -13   2 81.9425 5.98523   2
  11 -13   2 85.4281 5.50113   4
  11 -13   2 89.9817 9.12183   1
  12 -13   2 16.9711 3.11727   3
  12 -13   2 17.2991 2.40273   4
  12 -13   2 23.7891 5.41406   1
  13 -13   2 25.3762 3.79984   3
  13 -13   2 24.5544 2.57438   4
  13 -13   2 34.6410 6.11558   1
  13 -13   2 25.5023 3.87347   2
  14 -13   2 37.3583 7.32490   1
  14 -13   2 31.7889 4.65603   2
  14 -13   2 45.1998 5.07396   3
  15 -13   2 -5.9768 2.63513   2
  15 -13   2 0.01069 3.82764   1
   5  12  -2 8.39179 2.68770   4
   5  12  -2 3.94106 2.66462   3
  -5 -12   2 3.40951 3.54063   1
   4  12  -2 20.8251 4.23040   3
  -4 -12   2 15.0808 3.82857   1
   3  12  -2 17.8058 3.64148   3
  -3 -12   2 16.8061 3.55217   3
  -3 -12   2 13.5370 3.34408   1
  -2 -12   2 10.7348 3.04088   1
  -2 -12   2 18.8027 2.62045   2
  -2 -12   2 12.0527 2.84102   3
   1  12  -2 1.04318 1.36685   4
   1  12  -2 -0.0086 1.28971   3
  -1 -12   2 1.00763 2.02424   1
  -1 -12   2 2.88138 1.17231   2
  -1 -12   2 -2.3288 1.73754   3
   0  12  -2 47.2323 3.82982   4
   0  12  -2 38.4231 3.50545   2
   0 -12   2 44.5646 4.55332   3
   0 -12   2 42.3081 3.62634   4
   0 -12   2 47.2477 3.74647   2
  -1  12  -2 1.24127 1.05055   2
  -1  12  -2 2.34990 1.43467   4
   1 -12   2 2.16983 1.34848   4
   1 -12   2 2.97218 1.11471   2
  -2  12  -2 9.20588 1.59677   4
   2 -12   2 7.53151 1.67459   4
   2 -12   2 7.13054 1.59293   3
  -3  12  -2 45.3986 3.36321   2
  -3  12  -2 46.8080 3.34408   4
   3 -12   2 42.2823 3.67764   4
   3 -12   2 41.3127 3.70965   3
  -4  12  -2 133.921 7.48602   2
  -4  12  -2 134.595 7.43887   4
   4 -12   2 126.148 7.91111   4
   4 -12   2 119.765 11.6815   1
   4 -12   2 120.347 8.57677   3
   4 -12   2 132.056 7.68093   2
  -5  12  -2 20.6005 2.23216   2
  -5  12  -2 23.9428 1.84968   4
   5 -12   2 23.9742 2.67740   2
   5 -12   2 24.3664 2.68651   4
   5 -12   2 17.3780 2.23357   3
  -6  12  -2 1.48975 0.98858   2
   6 -12   2 4.10717 1.27166   4
   6 -12   2 1.92164 0.80882   3
   6 -12   2 0.55533 1.14813   2
  -7  12  -2 7.60495 1.47852   2
   7 -12   2 10.1491 1.57717   3
   7 -12   2 10.4816 1.78049   4
   7 -12   2 7.60250 1.64602   2
   8 -12   2 0.00973 1.24726   2
   8 -12   2 0.80240 0.80904   3
   8 -12   2 1.76515 1.16506   4
   9 -12   2 33.9689 2.82570   3
   9 -12   2 29.9967 3.10399   2
   9 -12   2 31.3485 2.82904   4
  10 -12   2 257.749 14.3128   4
  10 -12   2 261.303 14.0295   2
  10 -12   2 254.807 20.8310   1
  10 -12   2 260.202 16.6958   3
  11 -12   2 41.6091 3.07118   4
  11 -12   2 36.8884 3.61107   2
  11 -12   2 41.4009 5.89731   1
  11 -12   2 41.9966 3.81030   3
  12 -12   2 0.32871 0.99576   4
  12 -12   2 4.90497 2.65608   1
  12 -12   2 -0.3600 1.63710   2
  12 -12   2 2.02195 1.50218   3
  13 -12   2 2.15438 1.75577   3
  13 -12   2 3.41036 1.89079   2
  13 -12   2 0.60628 0.89713   4
  13 -12   2 3.72020 2.63832   1
  14 -12   2 13.3275 2.66712   3
  14 -12   2 13.3413 4.09818   1
  15 -12   2 5.60337 2.65114   3
  15 -12   2 4.86298 3.51626   1
  15 -12   2 7.15494 2.58226   2
   6  11  -2 -0.0762 2.48488   3
   5  11  -2 -1.1419 2.01033   3
   5  11  -2 4.27033 1.87002   4
  -5 -11   2 0.26202 2.52502   1
   4  11  -2 60.6375 4.64013   4
   4  11  -2 54.0361 5.21486   3
  -4 -11   2 47.7756 6.14234   1
  -4 -11   2 42.5529 6.33303   3
   3  11  -2 1.04596 1.49043   4
   3  11  -2 -0.3300 1.50690   3
  -3 -11   2 -1.5663 2.13115   1
  -3 -11   2 3.96876 2.20614   3
   2  11  -2 -1.7258 1.26275   3
   2  11  -2 1.49455 1.37652   4
   2  11  -2 -2.4423 1.22836   2
  -2 -11   2 -0.6262 1.91652   1
  -2 -11   2 -2.8089 1.70234   3
  -2 -11   2 1.82147 1.40194   2
   1  11  -2 36.2357 3.45134   3
   1  11  -2 29.9977 2.96074   2
   1  11  -2 37.0757 3.15921   4
  -1 -11   2 25.3271 3.79126   3
  -1 -11   2 35.8227 4.95231   1
  -1 -11   2 36.0898 3.05929   2
   0  11  -2 4.17622 1.16368   2
   0  11  -2 7.84550 1.50933   3
   0  11  -2 9.17131 1.64517   4
   0 -11   2 6.18787 2.16323   1
   0 -11   2 6.62088 1.37035   4
   0 -11   2 7.37891 1.45451   2
  -1  11  -2 70.1672 4.66756   4
  -1  11  -2 62.9761 4.31998   2
  -1  11  -2 80.0282 5.15858   3
   1 -11   2 68.2528 4.69097   2
   1 -11   2 67.6947 4.76246   4
   1 -11   2 59.4642 5.17047   3
   1 -11   2 63.4589 6.79565   1
  -2  11  -2 17.4895 2.04062   4
   2 -11   2 13.1866 2.13683   4
   2 -11   2 13.1374 2.19127   2
   2 -11   2 11.7224 2.03114   3
   2 -11   2 14.4395 3.04707   1
  -3  11  -2 62.2964 3.93974   2
  -3  11  -2 60.8300 3.88099   4
   3 -11   2 54.0104 4.35119   3
   3 -11   2 54.8025 6.11170   1
   3 -11   2 53.3055 3.98822   2
   3 -11   2 61.1094 4.23881   4
  -4  11  -2 12.8181 1.52960   4
  -4  11  -2 11.5717 1.71055   2
   4 -11   2 12.7779 2.01904   4
   4 -11   2 13.7054 2.06169   2
   4 -11   2 9.75444 1.71366   3
   4 -11   2 12.8544 3.08056   1
  -5  11  -2 5.80736 0.97706   4
  -5  11  -2 2.39074 0.95870   2
   5 -11   2 3.85312 0.86865   3
   5 -11   2 6.33923 1.41814   4
   5 -11   2 2.45358 1.73734   1
   5 -11   2 4.74567 1.38782   2
  -6  11  -2 15.0472 1.80705   2
   6 -11   2 15.4636 1.67704   3
   6 -11   2 14.4683 2.08349   4
   6 -11   2 15.0758 2.10552   2
   6 -11   2 14.7945 3.19680   1
  -7  11  -2 15.4092 1.96505   2
   7 -11   2 21.1300 2.40670   2
   7 -11   2 22.3055 2.20987   4
   7 -11   2 23.2035 1.98134   3
   8 -11   2 67.9929 4.61642   2
   8 -11   2 79.0922 4.89997   3
   8 -11   2 63.8148 7.05690   1
   8 -11   2 66.9603 4.45614   4
   9 -11   2 5.50445 1.48624   2
   9 -11   2 4.72200 2.15816   1
   9 -11   2 5.95266 1.07988   4
  10 -11   2 33.0017 2.47073   4
  10 -11   2 35.9082 3.08321   2
  10 -11   2 34.5989 5.00667   1
  10 -11   2 30.2919 3.17521   3
  11 -11   2 179.383 11.8722   3
  11 -11   2 182.484 9.92702   2
  11 -11   2 178.655 14.8480   1
  11 -11   2 168.318 9.74368   4
  12 -11   2 114.275 8.47134   3
  12 -11   2 120.890 10.8269   1
  12 -11   2 124.018 7.10488   2
  12 -11   2 112.613 6.52812   4
  13 -11   2 8.74446 1.93102   2
  13 -11   2 5.29454 0.71099   4
  13 -11   2 4.32013 1.86510   3
  13 -11   2 6.89013 2.66935   1
  14 -11   2 0.16334 1.77495   2
  14 -11   2 2.52677 1.95101   3
  15 -11   2 3.61924 2.48252   3
  16 -11   2 5.93767 2.79157   2
  16 -11   2 3.47591 3.17759   3
   7  10  -2 4.68354 2.24718   3
   6  10  -2 -0.8505 1.75764   3
  -6 -10   2 -1.8073 2.37690   1
   5  10  -2 46.1951 4.67367   3
  -5 -10   2 44.1481 5.94483   3
  -5 -10   2 40.7132 5.39678   1
   4  10  -2 30.3581 3.68937   3
  -4 -10   2 36.4258 4.77978   3
  -4 -10   2 30.6650 3.32673   4
  -4 -10   2 27.6896 4.55919   1
   3  10  -2 1.86092 1.39740   3
  -3 -10   2 3.63242 1.50932   4
  -3 -10   2 0.29043 1.68066   3
  -3 -10   2 1.36834 1.24541   2
  -3 -10   2 2.76767 1.98059   1
   2  10  -2 1.27010 1.15211   3
   2  10  -2 2.33711 1.37617   4
   2  10  -2 2.67712 1.06220   2
  -2 -10   2 -1.0236 1.12517   4
  -2 -10   2 2.95435 1.83587   1
  -2 -10   2 -0.6880 1.27133   3
  -2 -10   2 3.25175 1.12252   2
   1  10  -2 202.756 10.9063   4
   1  10  -2 195.534 12.1889   3
   1  10  -2 178.670 10.1733   2
  -1 -10   2 180.117 10.8165   4
  -1 -10   2 170.443 14.6635   1
  -1 -10   2 169.622 12.3427   3
  -1 -10   2 184.113 10.4299   2
   0  10  -2 26.9431 2.50805   4
   0  10  -2 22.1203 2.56436   3
   0  10  -2 25.4282 2.26658   2
   0 -10   2 22.4885 2.26301   2
   0 -10   2 21.6510 3.69283   1
   0 -10   2 26.1201 2.28850   4
  -1  10  -2 18.9187 1.85825   2
  -1  10  -2 21.4586 2.21690   3
  -1  10  -2 22.5870 2.16610   4
   1 -10   2 18.8964 1.97984   4
   1 -10   2 19.6016 3.48110   1
   1 -10   2 18.1745 2.19747   2
   1 -10   2 16.2838 2.24046   3
  -2  10  -2 2.44402 0.91259   4
  -2  10  -2 1.94318 0.79198   2
   2 -10   2 0.76498 0.89827   4
   2 -10   2 1.02849 1.49653   1
   2 -10   2 0.83238 0.78402   3
   2 -10   2 -1.1667 0.85129   2
  -3  10  -2 69.8140 4.38582   2
  -3  10  -2 72.4986 4.41862   4
   3 -10   2 67.0226 6.80147   1
   3 -10   2 71.0363 4.61493   2
   3 -10   2 73.5485 4.74063   4
   3 -10   2 67.5701 4.92341   3
  -4  10  -2 52.0432 3.50503   2
  -4  10  -2 56.8201 3.34565   4
   4 -10   2 52.7338 3.74696   2
   4 -10   2 44.6404 5.47877   1
   4 -10   2 54.6070 3.79270   3
   4 -10   2 52.6675 3.79075   4
  -5  10  -2 223.922 12.1918   2
  -5  10  -2 245.763 12.3733   4
   5 -10   2 237.536 14.5454   3
   5 -10   2 231.337 12.8937   4
   5 -10   2 219.681 18.1083   1
   5 -10   2 218.333 12.3147   2
  -6  10  -2 169.382 9.38528   2
   6 -10   2 170.625 9.86526   4
   6 -10   2 190.112 11.1240   3
   6 -10   2 171.427 9.58893   2
   6 -10   2 167.795 14.1992   1
  -7  10  -2 -0.4670 0.75219   2
   7 -10   2 -0.0004 1.48734   1
   7 -10   2 0.68084 0.96408   2
   7 -10   2 1.33471 0.76925   4
   7 -10   2 1.05284 0.61808   3
   8 -10   2 121.507 10.5324   1
   8 -10   2 119.516 6.93011   4
   8 -10   2 123.039 6.98873   2
   9 -10   2 66.0121 4.18281   2
   9 -10   2 58.7992 3.79677   4
   9 -10   2 60.7416 4.72416   3
   9 -10   2 67.5181 6.68243   1
  10 -10   2 18.5214 1.58516   4
  10 -10   2 19.6706 2.51875   3
  10 -10   2 21.2430 2.31907   2
  10 -10   2 21.5441 3.85734   1
  11 -10   2 76.2728 4.87378   2
  11 -10   2 72.1856 4.31470   4
  11 -10   2 79.8885 5.90929   3
  11 -10   2 79.8242 7.54591   1
  12 -10   2 50.9115 5.59276   1
  12 -10   2 35.5097 4.02681   3
  12 -10   2 39.5507 3.33959   2
  13 -10   2 15.0934 2.13658   2
  13 -10   2 16.0561 3.29958   1
  13 -10   2 15.2640 3.19097   3
  14 -10   2 8.71654 2.30452   3
  14 -10   2 7.44722 1.99757   2
  14 -10   2 6.51252 2.72763   1
  15 -10   2 16.3995 2.53600   2
  15 -10   2 15.0099 3.07033   3
  15 -10   2 11.8534 3.21369   1
  16 -10   2 125.999 10.5233   3
  16 -10   2 122.798 7.99032   2
   8   9  -2 33.5606 5.49748   3
   8   9  -2 54.0861 4.53600   4
   7   9  -2 53.4604 4.40175   4
   7   9  -2 40.0884 5.14522   3
  -7  -9   2 44.0053 5.11378   1
   6   9  -2 2.98923 1.56607   4
   6   9  -2 -2.0738 1.52423   3
  -6  -9   2 -0.1065 1.80767   1
  -6  -9   2 0.65016 2.49770   3
   5   9  -2 4.15627 1.67319   2
   5   9  -2 1.72139 1.40874   4
  -5  -9   2 1.45140 1.99942   3
  -5  -9   2 -0.8063 1.57983   1
   4   9  -2 85.8779 6.63099   3
   4   9  -2 82.8410 5.51442   2
   4   9  -2 96.7095 6.12128   4
  -4  -9   2 90.8931 6.03154   4
  -4  -9   2 79.0830 6.99275   3
  -4  -9   2 83.3287 7.76611   1
   3   9  -2 23.9265 2.25161   2
   3   9  -2 21.9768 2.71629   3
  -3  -9   2 18.0514 3.11055   3
  -3  -9   2 19.0152 3.60630   1
  -3  -9   2 19.2894 2.37914   4
   2   9  -2 2.52600 0.92752   2
   2   9  -2 1.38649 0.99821   3
   2   9  -2 1.84287 1.07082   4
  -2  -9   2 1.83225 1.16979   2
  -2  -9   2 0.37427 1.39271   1
  -2  -9   2 0.42975 1.09553   3
   1   9  -2 127.314 7.19667   2
   1   9  -2 124.056 7.59740   4
   1   9  -2 131.130 8.50890   3
  -1  -9   2 116.022 8.62202   3
  -1  -9   2 129.861 7.65304   4
  -1  -9   2 115.654 10.3579   1
  -1  -9   2 127.488 7.27195   2
   0   9  -2 46.9591 3.44276   2
   0   9  -2 51.7453 3.64575   4
   0   9  -2 53.5372 3.85301   3
   0  -9   2 50.9403 3.52371   4
   0  -9   2 44.8343 5.12091   1
   0  -9   2 48.3401 3.49913   2
   0  -9   2 47.2297 3.91957   3
  -1   9  -2 3.69345 0.97257   2
  -1   9  -2 3.18480 1.00595   4
   1  -9   2 2.44722 1.04694   2
   1  -9   2 1.31245 1.47845   1
   1  -9   2 2.83086 0.82038   3
   1  -9   2 2.68247 0.98022   4
  -2   9  -2 16.0119 1.87490   4
   2  -9   2 19.4880 2.10545   4
   2  -9   2 20.5081 1.99333   2
   2  -9   2 17.6278 1.88747   3
   2  -9   2 15.9143 3.08067   1
  -3   9  -2 28.3648 2.16246   4
   3  -9   2 28.3984 2.38101   2
   3  -9   2 29.1158 2.44308   4
   3  -9   2 27.1303 2.29503   3
  -4   9  -2 39.8931 2.40647   4
  -4   9  -2 38.0877 2.64303   2
   4  -9   2 34.3009 2.71520   3
   4  -9   2 39.1869 2.76331   4
   4  -9   2 35.8780 4.24077   1
   4  -9   2 35.1464 2.73037   2
  -5   9  -2 37.4391 2.56124   2
   5  -9   2 33.9228 2.65311   2
   5  -9   2 35.9809 2.60502   4
   5  -9   2 39.5071 4.27323   1
   5  -9   2 33.9648 2.60338   3
  -6   9  -2 487.405 24.4066   2
   6  -9   2 546.565 29.7894   3
   6  -9   2 443.400 35.6321   1
   6  -9   2 451.349 24.4933   2
   6  -9   2 460.431 25.7385   4
   7  -9   2 541.652 27.1887   2
   7  -9   2 524.179 28.4842   4
   7  -9   2 529.401 39.5835   1
   8  -9   2 140.104 11.7947   1
   8  -9   2 146.518 7.89821   2
   8  -9   2 140.323 7.87648   4
   9  -9   2 -0.6345 0.44674   4
   9  -9   2 -0.3138 1.40158   1
   9  -9   2 0.24738 0.85010   2
   9  -9   2 -0.2590 0.86064   3
  10  -9   2 0.40640 1.44187   1
  10  -9   2 -0.2061 0.37602   4
  10  -9   2 0.47839 0.92658   3
  10  -9   2 0.45021 0.87459   2
  11  -9   2 19.4744 2.87673   3
  11  -9   2 23.8684 3.80057   1
  11  -9   2 21.8243 2.32892   2
  12  -9   2 4.56744 1.98998   1
  12  -9   2 3.45497 1.47871   3
  12  -9   2 3.57525 1.32424   2
  13  -9   2 9.41432 2.62654   1
  13  -9   2 9.85744 1.74984   2
  13  -9   2 10.9707 2.12320   3
  14  -9   2 60.6145 6.50923   1
  14  -9   2 64.1178 4.55440   2
  15  -9   2 39.0612 3.88393   2
  15  -9   2 33.5915 5.06327   1
  15  -9   2 39.9899 5.38005   3
  16  -9   2 8.87409 3.37419   3
  16  -9   2 7.21656 2.59293   2
   9   8  -2 6.76492 2.70586   3
   9   8  -2 10.8503 2.55752   4
   8   8  -2 22.6066 3.43535   4
   7   8  -2 24.5379 3.82556   3
   7   8  -2 29.4746 3.24228   4
  -7  -8   2 19.9798 3.25689   4
  -7  -8   2 21.8338 3.34202   1
   6   8  -2 2.72511 1.67777   2
   6   8  -2 3.40340 1.46822   4
   6   8  -2 1.87346 1.46194   3
  -6  -8   2 0.24916 1.40336   1
  -6  -8   2 1.88527 1.88457   3
  -6  -8   2 -1.3210 1.77748   4
   5   8  -2 2.85845 1.22953   4
   5   8  -2 2.17830 1.24121   3
  -5  -8   2 2.77192 1.71847   3
  -5  -8   2 -1.1816 1.40858   4
  -5  -8   2 1.48979 1.38707   1
   4   8  -2 25.4651 2.43467   2
   4   8  -2 26.1747 3.04962   3
  -4  -8   2 25.1121 3.48069   1
  -4  -8   2 24.3090 3.41490   3
  -4  -8   2 25.4405 2.53780   4
   3   8  -2 61.0923 3.89489   2
   3   8  -2 60.8316 4.70866   3
   3   8  -2 61.8412 4.24031   4
  -3  -8   2 50.8628 4.75483   3
  -3  -8   2 59.0261 3.99042   2
  -3  -8   2 54.9550 4.03753   4
  -3  -8   2 56.7891 5.54865   1
   2   8  -2 46.3650 3.77569   3
   2   8  -2 49.0420 3.21975   2
   2   8  -2 48.0431 3.55335   4
  -2  -8   2 40.9929 3.91135   3
  -2  -8   2 48.4024 3.35946   2
  -2  -8   2 44.2822 3.40207   4
  -2  -8   2 42.4527 4.69748   1
   1   8  -2 113.775 7.00309   3
   1   8  -2 101.840 6.29935   4
   1   8  -2 106.691 5.93833   2
  -1  -8   2 86.6831 8.53956   1
  -1  -8   2 91.0377 7.01963   3
  -1  -8   2 98.9257 6.26943   4
  -1  -8   2 107.137 6.01620   2
   0   8  -2 16.7595 1.73114   3
   0   8  -2 12.9864 1.72622   2
   0   8  -2 14.2821 1.71042   4
   0  -8   2 12.5053 1.64430   2
   0  -8   2 10.7873 2.27090   1
   0  -8   2 13.5777 1.73437   3
  -1   8  -2 42.1796 2.76518   2
  -1   8  -2 41.5463 2.94271   4
   1  -8   2 40.3685 2.95612   4
   1  -8   2 39.9525 3.11439   3
   1  -8   2 39.7326 2.92018   2
   1  -8   2 36.5593 4.27377   1
  -2   8  -2 34.8886 2.42719   2
  -2   8  -2 35.7874 2.46741   4
   2  -8   2 31.8379 2.50619   2
   2  -8   2 31.4998 2.58312   3
   2  -8   2 32.5824 3.78050   1
   2  -8   2 35.7932 2.54582   4
  -3   8  -2 171.776 9.33212   4
  -3   8  -2 173.594 9.05628   2
   3  -8   2 165.835 9.53063   4
   3  -8   2 166.805 10.7221   3
   3  -8   2 176.143 9.17596   2
   3  -8   2 156.567 13.2812   1
  -4   8  -2 1037.72 52.1941   2
  -4   8  -2 1079.20 55.2741   4
   4  -8   2 1020.30 52.2774   2
   4  -8   2 1094.15 64.1639   3
   4  -8   2 987.087 75.5169   1
   4  -8   2 1009.96 55.3317   4
  -5   8  -2 318.017 16.4068   2
   5  -8   2 315.889 17.2831   4
   5  -8   2 324.346 16.5364   2
   5  -8   2 316.552 24.1154   1
  -6   8  -2 0.60410 0.56042   2
   6  -8   2 1.38236 1.09926   1
   6  -8   2 0.08361 0.49286   4
   6  -8   2 0.81583 0.75625   2
   7  -8   2 100.092 5.73634   4
   7  -8   2 104.749 8.85715   1
   7  -8   2 104.365 5.82319   2
   8  -8   2 1.72989 1.56165   1
   8  -8   2 3.83825 0.87622   2
   8  -8   2 3.70174 0.54169   4
   8  -8   2 3.73246 0.99610   3
   9  -8   2 6.48713 2.18526   1
   9  -8   2 8.93270 1.50088   2
   9  -8   2 8.23211 1.71631   3
   9  -8   2 10.7507 0.70080   4
  10  -8   2 35.5136 3.25281   3
  10  -8   2 28.3018 4.08178   1
  10  -8   2 34.1805 2.60650   2
  11  -8   2 107.336 9.27843   1
  11  -8   2 105.912 7.82648   3
  11  -8   2 111.817 6.24673   2
  12  -8   2 51.4011 3.01779   4
  12  -8   2 54.1471 5.59535   1
  12  -8   2 56.9081 3.73301   2
  12  -8   2 53.0964 4.79922   3
  13  -8   2 7.04886 1.52959   2
  13  -8   2 5.91259 1.06458   4
  13  -8   2 4.70018 1.93845   1
  13  -8   2 6.74825 1.81405   3
  14  -8   2 -0.0298 1.95910   3
  14  -8   2 2.10987 0.89226   4
  14  -8   2 0.34646 1.41489   2
  14  -8   2 0.53114 1.62910   1
  15  -8   2 22.8580 3.56795   1
  15  -8   2 24.5720 3.17769   2
  15  -8   2 18.4670 3.47378   3
  16  -8   2 23.9810 4.10853   3
  16  -8   2 25.3503 3.80640   2
  10   7  -2 0.96245 2.76572   4
  10   7  -2 2.65345 2.36587   3
   9   7  -2 2.27381 1.88477   3
   9   7  -2 5.14065 2.06642   4
  -9  -7   2 1.25772 2.80530   4
   8   7  -2 235.542 14.0700   2
   8   7  -2 247.092 16.4475   3
   8   7  -2 246.162 14.1935   4
  -8  -7   2 223.407 14.0334   4
   7   7  -2 27.8033 3.48371   2
   7   7  -2 28.1529 3.54333   3
  -7  -7   2 21.0357 3.49141   3
  -7  -7   2 23.3701 3.54635   4
  -7  -7   2 29.8542 3.14636   1
   6   7  -2 1.91689 1.32162   2
   6   7  -2 -1.6844 0.98096   4
  -6  -7   2 0.44653 1.52049   4
  -6  -7   2 0.31745 1.51361   3
  -6  -7   2 -0.9426 1.09937   1
   5   7  -2 222.165 11.8835   2
   5   7  -2 224.275 12.7312   4
   5   7  -2 218.341 14.4492   3
  -5  -7   2 223.078 12.5266   4
  -5  -7   2 206.846 14.5415   3
  -5  -7   2 198.341 16.3091   1
   4   7  -2 15.1169 1.92845   4
   4   7  -2 12.9039 2.20674   3
   4   7  -2 16.4345 1.83985   2
  -4  -7   2 9.50925 1.65345   2
  -4  -7   2 15.0391 1.92248   4
  -4  -7   2 12.6342 2.35465   3
  -4  -7   2 15.5424 2.58969   1
   3   7  -2 49.7332 3.63069   4
   3   7  -2 54.9520 4.03407   3
   3   7  -2 50.7050 3.32383   2
  -3  -7   2 43.7699 3.40949   4
  -3  -7   2 40.2861 4.67519   1
  -3  -7   2 48.8302 4.12249   3
  -3  -7   2 48.8906 3.36316   2
   2   7  -2 9.24243 1.25798   2
   2   7  -2 11.1565 1.65356   3
   2   7  -2 9.15524 1.50794   4
  -2  -7   2 10.3489 1.74491   3
  -2  -7   2 6.41524 1.71577   1
  -2  -7   2 6.74342 1.29311   2
  -2  -7   2 5.21257 1.16938   4
   1   7  -2 40.8246 3.01427   3
   1   7  -2 40.1974 2.88857   4
   1   7  -2 35.9731 2.57180   2
  -1  -7   2 35.5895 2.79720   4
  -1  -7   2 34.6178 3.03610   3
  -1  -7   2 34.4999 3.85265   1
  -1  -7   2 36.2992 2.74356   2
   0   7  -2 10.6405 1.42918   4
   0   7  -2 11.6739 1.37255   3
   0   7  -2 8.78357 1.26379   2
   0  -7   2 11.5798 2.11963   1
   0  -7   2 11.3971 1.44731   2
   0  -7   2 9.87303 1.27780   4
   0  -7   2 9.56892 1.39390   3
  -1   7  -2 68.6987 4.03087   2
  -1   7  -2 75.8685 4.60216   3
  -1   7  -2 67.8485 4.18258   4
   1  -7   2 61.9638 5.88381   1
   1  -7   2 66.3206 4.09475   2
   1  -7   2 62.1428 4.60608   3
   1  -7   2 67.3668 4.21605   4
  -2   7  -2 566.216 28.0532   2
  -2   7  -2 545.657 29.5900   4
   2  -7   2 565.357 28.1204   2
   2  -7   2 530.365 34.2898   3
   2  -7   2 553.395 29.7247   4
  -3   7  -2 234.811 12.6305   4
  -3   7  -2 224.111 12.1149   2
   3  -7   2 230.148 12.8032   4
   3  -7   2 233.153 12.2181   2
   3  -7   2 241.961 14.6067   3
  -4   7  -2 0.57767 0.48766   2
  -4   7  -2 0.49243 0.29196   4
   4  -7   2 0.29825 0.47450   4
   4  -7   2 1.04100 0.38195   3
   4  -7   2 0.50497 0.64379   2
  -5   7  -2 5.65286 0.89116   2
   5  -7   2 5.45257 0.93297   2
   5  -7   2 3.51500 0.66381   4
   6  -7   2 35.7071 2.26073   2
   6  -7   2 28.9292 3.56196   1
   6  -7   2 27.9280 1.90727   4
   7  -7   2 44.4735 2.49728   4
   7  -7   2 46.5517 2.85946   2
   7  -7   2 36.7705 4.47787   1
   7  -7   2 46.2475 3.36921   3
   8  -7   2 1.79714 0.73975   2
   8  -7   2 -0.7797 1.14306   1
   8  -7   2 0.56720 0.69327   3
   9  -7   2 16.4266 1.66690   2
   9  -7   2 10.8714 2.77179   1
   9  -7   2 17.3988 2.06086   3
  10  -7   2 454.493 23.0205   2
  10  -7   2 452.953 33.4011   1
  10  -7   2 443.683 28.6279   3
  11  -7   2 148.483 11.8184   1
  11  -7   2 138.670 7.95477   4
  11  -7   2 150.769 10.2730   3
  11  -7   2 153.590 8.09584   2
  12  -7   2 114.295 6.47060   4
  12  -7   2 116.138 9.55571   1
  12  -7   2 115.439 8.53909   3
  12  -7   2 119.805 6.64370   2
  13  -7   2 4.54999 1.82934   3
  13  -7   2 3.08839 1.54002   1
  13  -7   2 2.89494 0.87622   4
  13  -7   2 2.81381 1.30575   2
  14  -7   2 2.32194 2.14518   3
  14  -7   2 6.98888 1.27955   4
  14  -7   2 3.37919 1.48672   2
  14  -7   2 5.45266 1.57636   1
  15  -7   2 0.17274 2.29519   3
  15  -7   2 -1.8907 1.59264   2
  15  -7   2 0.23045 1.41927   4
  16  -7   2 1.79510 2.97243   3
  16  -7   2 -1.1465 2.02122   2
  11   6  -2 10.6091 2.89708   4
 -11  -6   2 4.61360 3.38171   4
  10   6  -2 8.97635 2.37302   3
 -10  -6   2 10.5650 2.93839   4
   9   6  -2 26.1960 3.82158   3
   9   6  -2 25.6963 4.10779   2
   8   6  -2 29.6407 3.33224   4
   8   6  -2 25.1673 3.70962   3
  -8  -6   2 28.1230 3.58382   4
   7   6  -2 10.6529 2.02278   4
   7   6  -2 10.7986 2.09853   3
   7   6  -2 15.8483 2.57492   2
  -7  -6   2 8.52273 2.21863   3
  -7  -6   2 12.2495 1.95570   1
  -7  -6   2 11.2413 1.95608   4
   6   6  -2 74.1669 5.00961   4
   6   6  -2 69.8161 4.61495   2
   6   6  -2 68.6593 5.56268   3
  -6  -6   2 68.1544 4.75854   4
  -6  -6   2 63.8514 5.66233   3
  -6  -6   2 64.1656 5.67018   1
   5   6  -2 165.903 10.9625   3
   5   6  -2 165.509 8.97751   2
   5   6  -2 162.431 9.58943   4
  -5  -6   2 162.869 9.43246   4
  -5  -6   2 150.854 10.9463   3
  -5  -6   2 149.744 12.1999   1
   4   6  -2 83.2860 5.51949   4
   4   6  -2 88.8946 5.15468   2
   4   6  -2 87.4084 6.29185   3
  -4  -6   2 77.8133 6.98447   1
  -4  -6   2 85.0499 5.41869   4
  -4  -6   2 88.1031 5.19810   2
   3   6  -2 169.359 9.91099   4
   3   6  -2 176.941 9.39981   2
   3   6  -2 181.245 11.3496   3
  -3  -6   2 166.715 11.3696   3
  -3  -6   2 151.757 13.0510   1
  -3  -6   2 178.661 9.33076   2
   2   6  -2 18.8464 1.63893   2
   2   6  -2 19.8384 1.93379   3
   2   6  -2 14.4133 1.88455   4
  -2  -6   2 19.8249 2.03107   3
  -2  -6   2 18.0439 2.42930   1
  -2  -6   2 15.5729 1.67087   4
  -2  -6   2 17.8473 1.76476   2
   1   6  -2 806.430 42.7899   4
   1   6  -2 825.082 49.5895   3
   1   6  -2 813.443 40.3114   2
  -1  -6   2 852.681 40.3699   2
  -1  -6   2 732.348 57.8909   1
  -1  -6   2 800.940 42.7886   4
  -1  -6   2 752.516 49.6178   3
   0   6  -2 1983.71 106.409   4
   0   6  -2 2062.79 124.507   3
   0   6  -2 2025.94 100.243   2
   0  -6   2 2023.67 100.313   2
   0  -6   2 1992.39 106.101   4
   0  -6   2 1902.35 124.131   3
  -1   6  -2 569.474 31.0401   4
  -1   6  -2 654.325 35.9637   3
  -1   6  -2 565.096 29.3188   2
   1  -6   2 561.578 31.0947   4
   1  -6   2 539.479 35.9515   3
   1  -6   2 584.014 29.3825   2
  -2   6  -2 24.5930 1.72770   2
  -2   6  -2 21.1931 1.66292   4
   2  -6   2 23.8206 1.78101   4
   2  -6   2 23.3095 1.73967   3
   2  -6   2 23.0168 1.84618   2
  -3   6  -2 43.6106 2.61786   4
  -3   6  -2 45.3105 2.72052   2
   3  -6   2 41.4077 2.77452   4
   3  -6   2 41.0356 2.75429   2
   3  -6   2 49.9596 2.96916   3
  -4   6  -2 826.915 39.8511   2
   4  -6   2 771.547 42.1541   4
   4  -6   2 780.440 39.8835   2
   5  -6   2 10.3457 0.90427   4
   5  -6   2 11.6790 1.21210   2
   6  -6   2 0.37581 0.54708   2
   7  -6   2 10.2724 1.58253   3
   7  -6   2 11.2468 2.19478   1
   8  -6   2 7.72237 1.14869   2
   8  -6   2 8.30049 1.54416   3
   9  -6   2 5.81327 1.56392   1
   9  -6   2 5.62379 1.30284   3
  10  -6   2 1037.25 74.5685   1
  10  -6   2 1020.75 64.2661   3
  11  -6   2 5.32661 1.45491   1
  11  -6   2 2.67465 1.32307   3
  11  -6   2 3.22875 0.71891   4
  12  -6   2 29.6852 3.47239   3
  12  -6   2 25.7181 2.06209   4
  12  -6   2 25.6358 3.12801   1
  13  -6   2 53.8361 4.83920   1
  13  -6   2 58.7065 3.76693   4
  14  -6   2 118.574 6.99936   4
  14  -6   2 113.569 9.17141   3
  15  -6   2 53.0261 4.30620   4
  15  -6   2 52.2860 6.00898   3
  16  -6   2 10.4398 3.32577   3
  11   5  -2 32.8351 4.43941   4
  11   5  -2 23.7083 4.44509   3
 -11  -5   2 25.3902 4.53139   4
  10   5  -2 61.9860 5.92255   3
  10   5  -2 67.5090 5.76050   2
 -10  -5   2 56.7494 5.07443   4
   9   5  -2 156.556 11.1385   3
   9   5  -2 153.352 9.67235   4
   9   5  -2 141.092 9.17652   2
  -9  -5   2 157.197 9.29868   4
   8   5  -2 15.4358 2.52813   4
   8   5  -2 14.8105 2.30553   2
   8   5  -2 13.5361 2.76219   3
  -8  -5   2 14.1815 2.13517   4
   7   5  -2 17.6486 2.72985   3
   7   5  -2 20.8589 2.51350   2
   7   5  -2 15.7059 2.39542   4
  -7  -5   2 17.9258 2.31895   4
  -7  -5   2 14.9899 1.80609   1
  -7  -5   2 12.7360 2.26778   3
   6   5  -2 2.15610 1.14310   4
   6   5  -2 -0.2561 0.90061   3
   6   5  -2 1.86962 1.13244   2
  -6  -5   2 1.05735 0.82260   1
  -6  -5   2 1.13198 1.07084   4
  -6  -5   2 0.85624 1.16436   3
   5   5  -2 34.1352 3.36771   3
   5   5  -2 38.0732 3.02736   4
   5   5  -2 34.5139 2.69745   2
  -5  -5   2 33.1415 3.32173   1
  -5  -5   2 33.9937 3.37233   3
   4   5  -2 14.3959 2.01484   4
   4   5  -2 14.9835 2.14361   3
   4   5  -2 19.7255 1.76348   2
  -4  -5   2 15.2063 1.81720   4
  -4  -5   2 20.4072 2.17068   3
  -4  -5   2 18.0287 1.80578   2
  -4  -5   2 15.8410 2.18506   1
   3   5  -2 2.65494 0.86753   4
   3   5  -2 2.22529 0.68492   2
   3   5  -2 2.15691 0.83448   3
  -3  -5   2 0.42001 0.80592   1
  -3  -5   2 1.85429 0.76581   2
  -3  -5   2 1.55107 0.75944   3
  -3  -5   2 0.83870 0.68440   4
   2   5  -2 664.292 32.4733   2
   2   5  -2 623.550 39.9520   3
   2   5  -2 651.666 34.4944   4
  -2  -5   2 669.723 32.4780   2
  -2  -5   2 647.715 34.4468   4
  -2  -5   2 616.834 39.9975   3
  -2  -5   2 609.117 46.5114   1
   1   5  -2 163.196 10.7683   3
   1   5  -2 166.260 9.44885   4
   1   5  -2 171.746 8.92497   2
  -1  -5   2 170.090 9.45394   4
  -1  -5   2 161.372 10.8147   3
  -1  -5   2 173.138 8.95140   2
   0   5  -2 2.42434 0.67300   4
   0   5  -2 2.25794 0.52284   3
   0   5  -2 2.53467 0.66870   2
   0  -5   2 2.09660 0.60798   4
   0  -5   2 3.19930 0.79662   2
   0  -5   2 2.95699 0.58500   3
  -1   5  -2 105.487 5.73267   2
  -1   5  -2 102.298 5.99262   4
   1  -5   2 106.193 6.04786   4
   1  -5   2 103.666 6.78076   3
   1  -5   2 111.936 5.80949   2
  -2   5  -2 2.43715 0.59058   2
  -2   5  -2 1.24793 0.50499   4
   2  -5   2 1.57627 0.63138   2
   2  -5   2 1.74498 0.57390   4
   2  -5   2 2.20169 0.49752   3
  -3   5  -2 20.0865 1.39141   2
   3  -5   2 16.6736 1.37625   4
   3  -5   2 21.0012 1.52971   2
  -4   5  -2 22.2907 1.44935   2
   4  -5   2 19.8265 1.29907   4
   4  -5   2 18.5262 1.44093   2
   5  -5   2 77.0682 4.15765   4
   5  -5   2 78.1363 4.27948   2
   6  -5   2 1296.05 62.9232   2
   6  -5   2 1220.03 77.8490   3
   7  -5   2 659.213 42.1601   3
   7  -5   2 692.404 34.0243   2
   8  -5   2 434.937 28.0801   3
   8  -5   2 454.224 32.6619   1
   9  -5   2 17.4258 2.26617   3
   9  -5   2 19.7786 2.57878   1
  10  -5   2 14.4706 2.25767   1
  10  -5   2 13.7030 1.25326   4
  10  -5   2 11.5781 2.34333   3
  11  -5   2 1.87626 0.77138   4
  11  -5   2 1.74479 1.24229   3
  11  -5   2 1.63171 0.97759   1
  12  -5   2 9.06655 1.57830   1
  12  -5   2 7.74040 1.30429   4
  12  -5   2 6.04525 1.79439   3
  13  -5   2 0.88547 1.65758   3
  13  -5   2 1.08427 1.16816   4
  14  -5   2 57.1254 4.20923   4
  14  -5   2 52.8557 5.66516   3
  15  -5   2 85.5497 6.24849   4
  15  -5   2 94.0210 8.18504   3
  16  -5   2 2.79509 3.02566   3
  12   4  -2 66.0915 6.64319   3
  12   4  -2 77.7842 6.56936   4
  11   4  -2 100.998 6.92192   4
  11   4  -2 88.1003 7.50702   3
  11   4  -2 87.2381 7.24366   2
 -11  -4   2 87.2733 6.29513   4
 -11  -4   2 89.4217 6.50665   4
  10   4  -2 80.9846 6.68594   3
  10   4  -2 78.0176 5.93469   4
  10   4  -2 70.1424 5.87295   2
   9   4  -2 106.387 8.20116   3
   9   4  -2 103.167 6.83142   2
   9   4  -2 110.569 7.28099   4
  -9  -4   2 110.224 6.75569   4
   8   4  -2 60.8533 4.46089   2
   8   4  -2 61.5359 4.64422   4
  -8  -4   2 61.6102 4.29745   4
   7   4  -2 9.12088 1.74103   4
   7   4  -2 10.0002 1.58987   2
   7   4  -2 10.0868 2.10043   3
  -7  -4   2 6.18895 1.33845   3
   6   4  -2 58.3927 4.17276   4
   6   4  -2 60.3523 4.71362   3
  -6  -4   2 56.2788 4.53648   1
  -6  -4   2 54.3000 4.57294   3
  -6  -4   2 55.0750 3.86203   4
   5   4  -2 772.867 37.2224   2
   5   4  -2 755.855 39.6096   4
   5   4  -2 737.231 46.0367   3
  -5  -4   2 680.063 45.9881   3
  -5  -4   2 780.160 39.4434   4
  -5  -4   2 674.034 52.8961   1
   4   4  -2 599.258 32.9233   4
   4   4  -2 615.911 38.2819   3
   4   4  -2 631.337 30.9683   2
  -4  -4   2 574.267 38.2519   3
  -4  -4   2 637.301 32.8400   4
  -4  -4   2 559.286 44.0965   1
  -4  -4   2 648.670 30.9482   2
   3   4  -2 14.2741 1.34971   2
   3   4  -2 14.9912 1.69633   3
   3   4  -2 14.0103 1.61783   4
  -3  -4   2 13.8412 1.42618   2
  -3  -4   2 14.1949 1.68530   3
  -3  -4   2 13.9085 1.41362   4
   2   4  -2 208.217 10.8645   2
   2   4  -2 214.911 11.5954   4
   2   4  -2 200.267 13.3024   3
  -2  -4   2 217.536 10.8944   2
  -2  -4   2 193.676 13.3072   3
  -2  -4   2 214.016 11.5355   4
   1   4  -2 8.50090 1.03900   3
   1   4  -2 6.40786 1.10820   4
   1   4  -2 8.31037 0.94023   2
  -1  -4   2 6.75474 1.01356   4
  -1  -4   2 8.18917 1.00933   3
  -1  -4   2 6.99744 1.00739   2
   0   4  -2 575.008 36.7711   3
   0   4  -2 614.328 29.9193   2
   0   4  -2 593.545 31.7345   4
   0  -4   2 590.965 31.7366   4
   0  -4   2 566.837 36.7944   3
   0  -4   2 619.584 29.9499   2
  -1   4  -2 76.5164 4.09482   2
  -1   4  -2 75.2787 4.26507   4
   1  -4   2 71.9496 4.75932   3
   1  -4   2 77.1593 4.13255   2
   1  -4   2 70.4201 4.26719   4
  -2   4  -2 90.5916 4.95957   2
  -2   4  -2 90.9562 5.12677   4
   2  -4   2 90.0426 4.99316   2
   2  -4   2 102.367 5.85391   3
   2  -4   2 92.0144 5.19371   4
  -3   4  -2 6.48619 0.67323   2
   3  -4   2 4.24547 0.56092   4
   3  -4   2 5.21023 0.75568   2
   4  -4   2 9.97010 0.98142   3
   4  -4   2 8.58075 0.88454   2
   4  -4   2 9.34256 0.55709   4
   5  -4   2 377.776 23.9417   3
   5  -4   2 388.079 19.3692   2
   6  -4   2 614.481 38.3303   3
   7  -4   2 3.80290 0.97123   3
   7  -4   2 5.17591 0.45106   4
   7  -4   2 5.34944 0.44252   4
   8  -4   2 5.59948 1.22535   3
   8  -4   2 6.40544 0.78389   4
   8  -4   2 4.22549 1.27164   1
   9  -4   2 52.0310 4.53992   1
   9  -4   2 54.6947 3.20699   4
   9  -4   2 52.4918 4.36469   3
  10  -4   2 9.11761 1.63167   1
  10  -4   2 10.6155 2.17769   3
  10  -4   2 9.59920 1.28163   4
  11  -4   2 -0.1363 1.12286   3
  11  -4   2 -0.3830 0.80229   4
  11  -4   2 0.19762 0.61652   1
  12  -4   2 11.7741 1.63878   4
  12  -4   2 11.0902 2.20801   3
  13  -4   2 87.3915 5.51129   4
  13  -4   2 78.9077 6.92857   3
  14  -4   2 23.8819 3.11437   4
  14  -4   2 23.3545 3.94957   3
  15  -4   2 13.2757 3.26614   2
  15  -4   2 14.2467 3.26633   3
  15  -4   2 19.8010 2.90729   4
  13   3  -2 32.4173 5.19732   4
  12   3  -2 8.33097 3.23369   2
  12   3  -2 6.98448 2.65391   4
  12   3  -2 4.54723 2.06619   3
 -12  -3   2 8.00600 2.05063   4
  11   3  -2 52.1976 5.01814   2
  11   3  -2 50.0692 4.92868   3
  11   3  -2 46.9573 4.70237   4
 -11  -3   2 47.4438 4.13735   4
 -11  -3   2 46.9570 3.99222   4
  10   3  -2 5.84635 1.85247   3
  10   3  -2 9.35782 2.08848   4
  10   3  -2 3.25519 1.78092   2
   9   3  -2 17.7554 2.65001   4
   9   3  -2 14.8013 2.12507   2
   9   3  -2 15.4218 2.71920   3
  -9  -3   2 16.7906 2.12380   4
   8   3  -2 78.3999 5.45113   4
   8   3  -2 82.2970 5.03819   2
   8   3  -2 75.2789 6.10743   3
  -8  -3   2 79.0088 4.98666   4
   7   3  -2 160.549 11.0320   3
   7   3  -2 154.441 9.03663   2
   7   3  -2 161.944 9.52459   4
  -7  -3   2 163.465 9.17024   4
   6   3  -2 389.046 21.0163   4
   6   3  -2 398.512 19.7007   2
   6   3  -2 386.116 24.4756   3
  -6  -3   2 393.766 20.7586   4
  -6  -3   2 337.095 24.6191   3
   5   3  -2 161.318 10.7659   3
   5   3  -2 168.692 8.65235   2
   5   3  -2 162.217 9.25028   4
  -5  -3   2 162.618 9.06360   4
  -5  -3   2 159.775 10.7220   3
  -5  -3   2 147.739 11.8010   1
   4   3  -2 3.08257 0.88421   3
   4   3  -2 3.85784 0.93984   4
   4   3  -2 4.75420 0.83038   2
  -4  -3   2 3.30479 0.75705   1
  -4  -3   2 4.76582 0.82503   4
  -4  -3   2 3.99711 0.89516   3
   3   3  -2 273.720 13.5792   2
   3   3  -2 265.124 14.4656   4
   3   3  -2 259.528 16.7727   3
  -3  -3   2 258.904 14.3663   4
  -3  -3   2 265.435 13.5452   2
  -3  -3   2 255.429 16.7679   3
   2   3  -2 37.2815 2.89053   3
   2   3  -2 38.2876 2.62519   4
   2   3  -2 39.6407 2.39743   2
  -2  -3   2 38.5035 2.90394   3
  -2  -3   2 40.7215 2.41281   2
  -2  -3   2 37.9586 2.51744   4
   1   3  -2 256.272 17.0010   3
   1   3  -2 287.237 13.8693   2
   1   3  -2 260.047 14.7029   4
  -1  -3   2 275.809 14.7036   4
  -1  -3   2 284.120 13.8710   2
  -1  -3   2 262.723 17.0194   3
   0   3  -2 7.90397 0.90972   2
   0   3  -2 8.41453 0.82320   3
   0   3  -2 8.11901 0.87610   4
   0  -3   2 8.37937 0.91359   4
   0  -3   2 7.19469 0.89037   2
   0  -3   2 9.04742 0.84859   3
  -1   3  -2 87.7288 4.99853   4
  -1   3  -2 96.6393 4.79178   2
   1  -3   2 86.3981 5.64890   3
   1  -3   2 91.9069 4.79624   2
   1  -3   2 89.1592 5.01971   4
  -2   3  -2 4433.77 248.324   4
  -2   3  -2 4919.19 234.801   2
   2  -3   2 4595.72 248.668   4
   2  -3   2 4822.87 234.842   2
   3  -3   2 2282.58 119.593   4
   3  -3   2 2305.85 113.599   2
   3  -3   2 2194.63 119.592   4
   4  -3   2 1351.09 84.1322   3
   5  -3   2 5.81748 1.06927   3
   6  -3   2 12.9480 0.82086   4
   6  -3   2 10.3748 1.46557   3
   6  -3   2 11.4359 0.82683   4
   7  -3   2 23.6402 1.55174   4
   7  -3   2 23.8077 2.28420   3
   8  -3   2 0.44557 0.81513   3
   8  -3   2 0.94104 0.49407   4
   8  -3   2 0.37108 0.59243   1
   9  -3   2 49.0822 3.07013   4
   9  -3   2 43.9286 3.78259   1
   9  -3   2 49.4568 4.11482   3
  10  -3   2 31.7409 2.46152   4
  10  -3   2 30.8484 3.44791   3
  11  -3   2 9.98233 1.76253   4
  11  -3   2 8.66350 1.88214   3
  12  -3   2 26.5685 2.66684   4
  12  -3   2 27.7120 3.50004   3
  13  -3   2 91.0395 6.08189   4
  13  -3   2 94.4063 7.56152   3
  14  -3   2 105.012 8.72951   3
  14  -3   2 101.291 7.20431   2
  14  -3   2 113.600 7.19919   4
  15  -3   2 35.2333 5.58910   2
  15  -3   2 33.7018 5.37264   3
  13   2  -2 31.8623 4.58744   3
  13   2  -2 43.2691 6.32536   2
  13   2  -2 43.6087 5.29002   4
  12   2  -2 43.0762 4.46906   3
  12   2  -2 34.4856 4.54236   4
  12   2  -2 46.7496 5.13763   2
 -12  -2   2 43.5027 3.23069   4
  11   2  -2 15.6128 2.82230   3
  11   2  -2 11.0965 2.26541   4
  11   2  -2 3.61317 2.11568   2
 -11  -2   2 8.22391 1.67288   4
 -11  -2   2 9.31441 1.53547   4
  10   2  -2 51.1159 4.04006   2
  10   2  -2 59.2547 4.49189   4
  10   2  -2 52.7981 4.81761   3
 -10  -2   2 50.9532 3.62537   4
   9   2  -2 192.752 10.6140   2
   9   2  -2 184.247 13.3153   3
   9   2  -2 197.799 11.4100   4
  -9  -2   2 198.038 10.8096   4
   8   2  -2 20.2800 2.14130   2
   8   2  -2 14.7752 2.31419   4
   8   2  -2 20.2393 2.58990   3
  -8  -2   2 17.0874 1.82219   4
   7   2  -2 77.1197 5.03266   4
   7   2  -2 75.2174 5.86889   3
   7   2  -2 76.9945 4.66752   2
  -7  -2   2 80.2848 4.70398   4
   6   2  -2 101.116 5.65400   2
   6   2  -2 101.610 6.09642   4
   6   2  -2 95.0754 7.12516   3
  -6  -2   2 104.158 5.85767   4
   5   2  -2 18.8070 2.06418   3
   5   2  -2 20.5956 1.62478   2
   5   2  -2 19.5192 1.76470   4
  -5  -2   2 18.7693 1.93076   3
  -5  -2   2 20.8382 1.64792   4
   4   2  -2 1004.35 48.7463   2
   4   2  -2 925.985 60.4063   3
   4   2  -2 992.566 51.8481   4
  -4  -2   2 930.657 60.4054   3
  -4  -2   2 1004.70 51.7353   4
   3   2  -2 3.17433 0.82470   4
   3   2  -2 4.28416 0.87884   3
   3   2  -2 4.84531 0.76484   2
  -3  -2   2 5.14706 0.78250   2
  -3  -2   2 4.85522 0.99969   3
  -3  -2   2 2.85219 0.64934   4
   2   2  -2 52.8509 3.14833   4
   2   2  -2 47.9560 3.58850   3
   2   2  -2 53.1527 2.92075   2
  -2  -2   2 54.0273 3.09568   4
  -2  -2   2 50.6132 3.58611   3
  -2  -2   2 49.8940 2.89271   2
   1   2  -2 359.390 23.7610   3
   1   2  -2 392.035 19.2568   2
   1   2  -2 379.866 20.4661   4
  -1  -2   2 390.471 20.4552   4
  -1  -2   2 378.284 23.7752   3
  -1  -2   2 393.074 19.2611   2
   0   2  -2 2352.07 123.721   4
   0   2  -2 2216.38 143.582   3
   0  -2   2 2390.13 123.749   4
   0  -2   2 2433.25 116.637   2
   0  -2   2 2213.83 143.553   3
  -1   2  -2 1154.22 57.4797   2
   1  -2   2 1158.91 57.5056   2
   1  -2   2 1108.52 60.8173   4
   2  -2   2 5227.07 264.567   4
   2  -2   2 4777.12 264.451   4
  -3   2  -2 7.46566 0.86064   3
   3  -2   2 7.02801 0.84593   3
  -4   2  -2 160.370 10.5165   3
   4  -2   2 161.215 8.79737   4
   4  -2   2 155.784 10.5044   3
   4  -2   2 181.234 8.79332   4
  -5   2  -2 46.7454 3.49103   3
   5  -2   2 46.2013 3.51333   3
   5  -2   2 50.3815 2.72476   4
  -6   2  -2 782.365 48.8433   3
   6  -2   2 800.855 41.6413   4
   6  -2   2 767.852 48.8270   3
   7  -2   2 1.75019 0.74582   3
   7  -2   2 0.51463 0.49734   4
   8  -2   2 8.55081 1.77863   3
   8  -2   2 7.02845 0.84692   1
   8  -2   2 5.46875 0.99182   4
   9  -2   2 61.9682 4.88125   3
   9  -2   2 55.6048 3.80377   4
  10  -2   2 24.9518 2.36265   4
  10  -2   2 24.5347 3.05101   3
  11  -2   2 15.6211 2.12687   4
  11  -2   2 13.6689 2.67152   3
  12  -2   2 25.0072 3.43620   3
  12  -2   2 26.5446 2.82661   4
  13  -2   2 41.9701 4.72694   3
  13  -2   2 46.3299 3.94433   4
  13  -2   2 37.0568 4.13846   2
  14  -2   2 6.03467 2.81371   2
  14  -2   2 2.85034 2.26161   3
  15  -2   2 -0.2604 2.47768   3
  15  -2   2 1.71757 2.74894   4
  14   1  -2 16.3688 3.49497   4
  13   1  -2 10.7285 2.52720   3
  13   1  -2 10.4676 2.65356   4
  13   1  -2 9.11959 3.11098   2
  12   1  -2 -1.6160 1.94583   2
  12   1  -2 -0.8704 1.55116   3
  12   1  -2 -0.6615 1.77037   4
  11   1  -2 11.3004 2.21343   3
  11   1  -2 13.3363 2.20635   2
  11   1  -2 12.0936 2.24447   4
 -11  -1   2 16.8091 1.74948   4
 -11  -1   2 12.4546 1.55884   4
  10   1  -2 45.2569 3.57467   2
  10   1  -2 47.4584 3.88648   4
  10   1  -2 45.1602 4.35557   3
 -10  -1   2 47.3535 3.01808   4
 -10  -1   2 44.0006 3.15259   4
   9   1  -2 5.65760 1.55581   4
   9   1  -2 4.52483 1.41105   3
   9   1  -2 9.07078 1.41970   2
  -9  -1   2 8.38832 1.29313   4
   8   1  -2 16.9981 2.03365   4
   8   1  -2 12.5682 1.71739   2
   8   1  -2 15.4956 2.28359   3
  -8  -1   2 15.4542 1.46277   4
   7   1  -2 135.650 7.87683   4
   7   1  -2 137.538 7.31855   2
   7   1  -2 128.850 9.28927   3
  -7  -1   2 135.170 7.52375   4
   6   1  -2 198.429 10.2288   2
   6   1  -2 186.261 12.8657   3
   6   1  -2 198.322 10.9562   4
  -6  -1   2 197.407 10.7028   4
   5   1  -2 119.234 6.43163   2
   5   1  -2 119.844 6.91047   4
   5   1  -2 117.799 8.15941   3
  -5  -1   2 123.924 6.74148   4
   4   1  -2 3.41704 0.57464   2
   4   1  -2 2.82537 0.69902   4
   4   1  -2 3.05842 0.80249   3
  -4  -1   2 2.90602 0.57957   4
   3   1  -2 138.673 9.53813   3
   3   1  -2 156.365 8.16253   4
   3   1  -2 141.844 7.60806   2
  -3  -1   2 149.759 8.07479   4
  -3  -1   2 150.199 7.60332   2
   2   1  -2 4780.67 313.115   3
   2   1  -2 5063.65 268.689   4
   2   1  -2 5118.41 252.718   2
  -2  -1   2 5161.76 252.788   2
  -2  -1   2 5174.38 268.569   4
   1   1  -2 620.238 40.7962   3
   1   1  -2 657.695 33.0104   2
   1   1  -2 676.232 35.2069   4
  -1  -1   2 663.244 34.8089   4
   0   1  -2 -9.8716 0.27611   2
   0  -1   2 -9.6146 0.32191   4
  -1   1  -2 183.551 9.57728   4
  -1   1  -2 171.986 9.52444   4
  -1   1  -2 171.555 11.1169   3
   1  -1   2 181.646 9.59006   4
   1  -1   2 186.428 11.1217   3
   1  -1   2 178.027 9.53139   4
  -2   1  -2 0.26893 0.10502   4
  -2   1  -2 0.73167 0.33336   3
   2  -1   2 -0.0343 0.21421   4
   2  -1   2 0.54795 0.34005   3
  -3   1  -2 -0.4254 0.13147   4
  -3   1  -2 -0.7023 0.35053   3
   3  -1   2 -0.6868 0.23924   4
   3  -1   2 -0.8737 0.34363   3
  -4   1  -2 -0.0772 0.16407   4
  -4   1  -2 -0.4987 0.37715   3
  -4   1  -2 -0.0436 0.18342   4
   4  -1   2 -0.1881 0.29478   4
   4  -1   2 -0.2869 0.42153   3
  -5   1  -2 25.7282 2.20768   3
  -5   1  -2 26.1647 1.46978   4
   5  -1   2 24.7329 2.21923   3
   5  -1   2 25.8943 1.73748   4
  -6   1  -2 29.9674 1.66046   4
  -6   1  -2 27.0245 2.57279   3
   6  -1   2 33.5594 2.30093   1
   6  -1   2 25.6589 2.55182   3
   6  -1   2 27.1847 2.00119   4
  -7   1  -2 3.22316 0.94877   3
   7  -1   2 2.67527 0.89880   3
   7  -1   2 2.28364 0.70883   4
   8  -1   2 240.638 13.0703   4
   8  -1   2 231.163 15.5021   3
   9  -1   2 224.351 12.3283   4
   9  -1   2 214.672 14.6331   3
  10  -1   2 44.4810 3.46360   4
  10  -1   2 49.3418 4.34410   3
  11  -1   2 34.7723 3.77429   3
  11  -1   2 27.5147 2.95008   2
  11  -1   2 30.2926 2.97456   4
  12  -1   2 4.54596 1.58094   4
  12  -1   2 3.13379 1.67411   3
  12  -1   2 0.99738 1.51808   2
  13  -1   2 0.36863 1.75719   3
  13  -1   2 1.39025 2.13649   2
  13  -1   2 0.09238 1.84876   4
  14  -1   2 -0.1571 2.74745   2
  14  -1   2 3.85261 2.30374   3
  14  -1   2 1.14137 2.34210   4
  14   0  -2 8.66848 2.49379   3
  14   0  -2 12.5378 3.11682   4
  13   0  -2 2.34560 1.75692   3
  13   0  -2 2.85284 2.30796   2
  13   0  -2 8.63151 2.37282   4
  12   0  -2 6.09338 2.08229   4
  12   0  -2 5.65432 1.74029   3
  12   0  -2 2.34756 1.90703   2
  11   0  -2 107.828 6.89920   4
  11   0  -2 101.698 8.01614   3
  11   0  -2 105.655 6.36762   2
  10   0  -2 20.4926 2.73300   3
  10   0  -2 23.5042 2.31666   2
  10   0  -2 22.8997 2.57385   4
 -10   0   2 22.6937 1.60123   4
 -10   0   2 20.3793 1.53229   4
   9   0  -2 38.4036 3.78890   3
   9   0  -2 39.6959 2.91322   2
   9   0  -2 43.6258 3.23313   4
  -9   0   2 43.3161 2.56980   4
  -9   0   2 41.4495 2.65592   4
   8   0  -2 89.7240 7.09258   3
   8   0  -2 99.4545 5.49179   2
   8   0  -2 96.4397 5.91740   4
  -8   0   2 102.234 5.46745   4
   7   0  -2 16.6136 1.77626   4
   7   0  -2 19.3432 1.57398   2
   7   0  -2 14.5514 2.23206   3
  -7   0   2 19.7490 1.40362   4
   6   0  -2 74.7045 5.86186   3
   6   0  -2 82.8360 4.89251   4
   6   0  -2 85.8841 4.54680   2
  -6   0   2 84.9088 4.64500   4
   5   0  -2 14.5862 1.35086   4
   5   0  -2 15.4325 1.17832   2
   5   0  -2 14.2824 1.69374   3
  -5   0   2 13.9799 1.11346   4
   4   0  -2 39.8758 3.11636   3
   4   0  -2 40.0857 2.30253   2
   4   0  -2 40.7062 2.50305   4
  -4   0   2 44.1436 2.39192   4
  -4   0   2 37.6566 3.02199   1
   3   0  -2 39.4583 2.28499   4
   3   0  -2 33.6588 2.08247   2
   3   0  -2 37.7132 2.83148   3
  -3   0   2 39.6193 2.21268   4
  -3   0   2 38.5966 2.86291   1
   2   0  -2 5297.70 271.249   4
   2   0  -2 4925.95 254.980   2
  -2   0   2 5325.34 367.089   1
  -2   0   2 4894.04 254.949   2
  -2   0   2 5147.09 271.096   4
   1   0  -2 1673.33 110.158   1
   1   0  -2 1319.19 76.2122   2
  -1   0   2 1654.17 110.128   1
  -1   0   2 1466.15 81.1823   4
   0   0  -2 97.7249 5.36436   4
   0   0  -2 97.1645 7.27032   1
  -1   0  -2 1.29540 0.30242   3
  -1   0  -2 1.04454 0.25117   4
   1   0   2 1.35173 0.29471   4
  -2   0  -2 363.673 19.2086   4
  -2   0  -2 385.839 19.2057   4
  -2   0  -2 336.383 22.4345   3
   2   0   2 347.066 19.2109   4
   2   0   2 367.458 19.2226   4
   2   0   2 354.006 22.4396   3
  -3   0  -2 52.7530 3.73227   3
  -3   0  -2 54.0143 3.07993   4
  -3   0  -2 55.8488 3.08061   4
   3   0   2 54.4785 3.12948   4
   3   0   2 51.4510 3.70789   3
  -4   0  -2 249.129 17.3689   3
  -4   0  -2 269.900 14.7451   4
  -4   0  -2 278.962 14.7485   4
   4   0   2 264.189 17.3920   3
   4   0   2 306.306 19.8343   1
   4   0   2 279.090 14.8404   4
  -5   0  -2 21.9456 1.62658   4
  -5   0  -2 21.7986 1.58524   4
  -5   0  -2 23.5885 2.18204   3
   5   0   2 22.8137 2.18283   3
   5   0   2 22.9189 1.78204   4
   5   0   2 24.7802 1.84086   1
  -6   0  -2 49.6534 3.01237   4
  -6   0  -2 49.8595 3.92039   3
  -6   0  -2 51.6921 3.04936   4
   6   0   2 55.2310 3.30105   4
   6   0   2 48.1898 3.90247   3
  -7   0  -2 247.977 17.3743   3
  -7   0  -2 282.777 14.5073   4
  -7   0  -2 272.766 14.4738   4
   7   0   2 271.545 14.7999   4
   7   0   2 267.148 17.4381   3
  -8   0  -2 164.908 11.9867   3
  -8   0  -2 190.493 9.76972   4
  -8   0  -2 181.369 9.72249   4
   8   0   2 178.898 12.0689   3
   8   0   2 176.723 10.1650   4
  -9   0  -2 19.7951 2.60505   3
  -9   0  -2 22.5536 1.56680   4
  -9   0  -2 25.8244 1.64860   4
   9   0   2 21.6208 2.70676   3
   9   0   2 24.2580 2.28592   2
   9   0   2 21.3005 2.27792   4
  10   0   2 42.5009 4.23523   3
  10   0   2 44.6916 3.52077   4
  10   0   2 42.3840 3.34085   2
  11   0   2 1.12727 1.31302   4
  11   0   2 0.36239 1.40412   2
  11   0   2 -0.4562 1.18880   3
  12   0   2 21.6192 3.23265   4
  12   0   2 18.8804 3.30394   3
  12   0   2 16.0453 2.62267   2
  13   0   2 3.72008 2.37004   2
  13   0   2 3.13653 1.90389   3
  13   0   2 6.44900 2.32394   4
  14   0   2 -0.4790 2.17407   3
  14   0   2 -0.0058 2.70829   4
  15  -1  -2 31.8318 5.59050   4
  14  -1  -2 14.5796 3.00732   2
  14  -1  -2 9.32802 2.63360   3
  14  -1  -2 16.6958 2.93772   4
  13  -1  -2 -3.7704 1.79483   2
  13  -1  -2 0.41414 2.00816   4
  13  -1  -2 -2.8449 1.72091   3
  12  -1  -2 8.79210 2.21310   3
  12  -1  -2 10.6924 1.98342   2
  12  -1  -2 11.8899 2.18118   4
  11  -1  -2 0.30422 1.19653   3
  11  -1  -2 -1.4517 1.20005   4
  11  -1  -2 -1.7308 1.00665   2
  10  -1  -2 12.0285 1.91422   4
  10  -1  -2 13.2701 1.78073   2
  10  -1  -2 12.1725 2.17717   3
   9  -1  -2 24.6159 2.02404   2
   9  -1  -2 21.0430 2.73240   3
   9  -1  -2 21.4974 2.19287   4
   8  -1  -2 32.7235 2.11918   2
   8  -1  -2 28.5823 2.27482   4
   8  -1  -2 24.9786 2.82342   3
   7  -1  -2 95.5532 5.23279   2
   7  -1  -2 92.3868 6.86123   3
   7  -1  -2 95.6427 5.61054   4
  -7   1   2 101.262 5.25479   4
   6  -1  -2 690.057 46.5738   3
   6  -1  -2 760.749 39.7355   4
  -6   1   2 785.069 39.5094   4
   5  -1  -2 106.166 5.54648   4
   5  -1  -2 93.0255 6.72060   3
  -5   1   2 109.312 5.38802   4
  -5   1   2 87.4666 7.26941   1
   4  -1  -2 1719.39 86.7844   4
  -4   1   2 1378.97 116.848   1
  -4   1   2 1779.03 86.4361   4
  -3   1   2 991.027 47.0948   4
  -3   1   2 775.901 63.7748   1
   2  -1  -2 7.59451 0.62907   4
  -2   1   2 7.40685 0.90127   1
  -2   1   2 6.81896 0.59567   4
   1  -1  -2 -0.1917 0.20380   4
  -1   1   2 0.01280 0.11120   2
  -1   1   2 -0.0722 0.20274   4
  -1   1   2 0.18742 0.30581   1
   0  -1  -2 -6.2241 0.45268   3
   0  -1  -2 -7.3027 0.27767   4
   0   1   2 -7.1667 0.38280   1
  -1  -1  -2 1.04125 0.40208   3
  -1  -1  -2 0.56320 0.38712   4
   1   1   2 0.71191 0.38561   3
   1   1   2 0.52438 0.40006   4
   1   1   2 1.07326 0.41357   1
  -2  -1  -2 32.6804 2.47545   3
  -2  -1  -2 33.7395 2.08918   4
   2   1   2 33.7097 2.09003   4
   2   1   2 33.9485 2.46206   3
   2   1   2 33.5942 2.65857   1
  -3  -1  -2 228.783 12.2754   4
  -3  -1  -2 225.625 14.3911   3
   3   1   2 224.618 14.3682   3
   3   1   2 217.139 16.4054   1
   3   1   2 235.394 12.3181   4
  -4  -1  -2 371.047 19.3137   4
  -4  -1  -2 360.633 22.6609   3
   4   1   2 342.746 25.8669   1
   4   1   2 362.140 19.3744   4
   4   1   2 357.072 22.6328   3
  -5  -1  -2 25.0040 2.21366   3
  -5  -1  -2 23.1566 1.70892   4
   5   1   2 20.2171 1.86988   1
   5   1   2 21.7464 1.87319   4
   5   1   2 24.5976 2.28063   3
  -6  -1  -2 289.762 15.2585   4
  -6  -1  -2 284.424 15.2354   4
  -6  -1  -2 270.816 18.0798   3
   6   1   2 288.940 15.4421   4
   6   1   2 266.808 18.0612   3
  -7  -1  -2 85.5339 5.07778   4
  -7  -1  -2 86.3702 5.03922   4
  -7  -1  -2 78.3201 6.50041   3
   7   1   2 90.8751 5.08319   2
   7   1   2 88.1801 6.36564   3
   7   1   2 87.5433 5.33519   4
  -8  -1  -2 21.9682 1.92602   4
  -8  -1  -2 25.1557 1.88167   4
  -8  -1  -2 20.8241 2.53083   3
   8   1   2 20.7169 2.26379   4
   8   1   2 22.5345 2.63491   3
  -9  -1  -2 0.63872 0.84854   4
  -9  -1  -2 1.96612 0.96597   3
  -9  -1  -2 1.74855 0.77125   4
   9   1   2 1.92134 1.08427   2
   9   1   2 -0.1176 0.93572   3
   9   1   2 0.08019 1.01549   4
 -10  -1  -2 35.0622 2.46689   4
 -10  -1  -2 38.9188 2.59329   4
  10   1   2 36.7791 3.23709   2
  10   1   2 36.2567 3.25508   4
  10   1   2 30.3894 3.51509   3
 -11  -1  -2 24.7901 1.84203   4
 -11  -1  -2 25.6890 1.83501   4
  11   1   2 22.3418 3.10374   4
  11   1   2 23.9004 3.06855   2
  11   1   2 17.5158 3.10918   3
  12   1   2 6.90885 2.26382   2
  12   1   2 10.4375 2.38585   3
  12   1   2 9.92266 2.28975   4
  13   1   2 5.86373 2.56343   4
  13   1   2 3.56283 1.87960   3
  14   1   2 98.8616 8.09164   4
  15  -2  -2 17.5516 3.57582   4
  15  -2  -2 14.1030 3.32358   3
  14  -2  -2 0.50288 2.31805   2
  14  -2  -2 -2.5834 2.06203   3
  13  -2  -2 32.3922 4.13749   3
  13  -2  -2 26.4826 3.45542   2
  13  -2  -2 31.0075 3.68629   4
  12  -2  -2 62.2898 5.69183   3
  12  -2  -2 65.6343 4.70204   4
  11  -2  -2 5.24622 1.22431   2
  11  -2  -2 4.45694 1.75728   3
  11  -2  -2 5.92404 1.36890   4
  10  -2  -2 41.1490 3.13642   4
  10  -2  -2 39.6942 3.89984   3
  10  -2  -2 42.9685 2.85874   2
   9  -2  -2 62.4162 5.24533   3
   9  -2  -2 67.8017 4.19040   4
   9  -2  -2 67.3471 3.89024   2
   8  -2  -2 187.243 10.1799   4
   8  -2  -2 179.533 12.2993   3
   7  -2  -2 32.3570 2.48686   1
   7  -2  -2 29.2853 2.05966   4
   7  -2  -2 29.4806 2.87983   3
   6  -2  -2 1066.10 68.7545   3
   6  -2  -2 1092.77 79.7401   1
   6  -2  -2 1160.21 58.8795   4
   5  -2  -2 1166.99 54.9463   4
   5  -2  -2 1005.85 74.3139   1
  -5   2   2 924.320 74.1271   1
   4  -2  -2 357.445 25.3268   1
  -4   2   2 341.725 25.3392   1
   3  -2  -2 3.61051 0.86138   1
   3  -2  -2 3.65449 0.35961   2
   3  -2  -2 3.81743 0.46210   4
  -3   2   2 2.98786 0.82983   1
   2  -2  -2 403.731 30.4229   1
   2  -2  -2 441.672 21.0166   2
  -2   2   2 438.281 21.1294   2
  -2   2   2 386.561 30.4126   1
   1  -2  -2 37.4021 3.25086   1
   1  -2  -2 42.7092 2.31147   4
  -1   2   2 34.3349 3.21996   1
  -1   2   2 44.3254 2.30473   4
  -1   2   2 40.4810 2.17965   2
   0  -2  -2 501.008 26.1868   4
   0  -2  -2 487.320 24.6377   2
   0  -2  -2 544.462 30.6505   3
   0  -2  -2 444.047 35.4671   1
   0   2   2 447.426 35.4760   1
   0   2   2 496.630 24.6481   2
   0   2   2 520.314 26.3525   4
  -1  -2  -2 3.66737 0.85817   1
  -1  -2  -2 4.01636 0.80719   3
  -1  -2  -2 3.82333 0.70580   4
   1   2   2 4.25818 0.62065   2
   1   2   2 3.92380 0.63638   4
   1   2   2 3.93633 0.87210   1
   1   2   2 4.23228 0.79148   3
  -2  -2  -2 187.891 11.9982   3
  -2  -2  -2 187.014 13.7489   1
  -2  -2  -2 186.893 10.2919   4
   2   2   2 196.453 10.3156   4
   2   2   2 168.460 13.7509   1
   2   2   2 195.469 11.9854   3
   2   2   2 194.220 9.70872   2
  -3  -2  -2 711.625 37.0001   4
  -3  -2  -2 660.044 43.1297   3
  -3  -2  -2 702.130 49.9776   1
   3   2   2 697.010 37.0117   4
   3   2   2 745.843 34.8764   2
   3   2   2 702.883 43.1308   3
   3   2   2 625.558 49.8563   1
  -4  -2  -2 368.390 24.0147   1
  -4  -2  -2 336.531 17.9953   4
  -4  -2  -2 298.063 21.0109   3
   4   2   2 337.903 17.0008   2
   4   2   2 313.111 24.0466   1
   4   2   2 330.379 21.0464   3
   4   2   2 335.689 18.0539   4
  -5  -2  -2 71.5739 5.42657   3
  -5  -2  -2 76.5714 4.55722   4
   5   2   2 75.7686 4.36074   2
   5   2   2 78.4174 4.68300   4
   5   2   2 75.5794 5.48297   3
  -6  -2  -2 15.3308 1.97538   3
  -6  -2  -2 16.5223 1.59255   4
   6   2   2 15.4374 2.05934   3
   6   2   2 15.1906 1.75189   4
   6   2   2 15.8746 1.58185   2
  -7  -2  -2 58.6035 4.01212   4
  -7  -2  -2 64.6399 3.99790   4
  -7  -2  -2 59.2657 4.89931   3
   7   2   2 64.6842 5.02913   3
   7   2   2 63.8707 4.22531   4
  -8  -2  -2 13.5760 2.20165   3
  -8  -2  -2 11.8548 1.75804   4
  -8  -2  -2 12.0750 1.81876   4
   8   2   2 13.8272 2.10238   4
   8   2   2 16.4956 2.30050   3
   8   2   2 13.6272 1.87522   2
  -9  -2  -2 11.9504 2.37698   3
  -9  -2  -2 9.72635 1.81487   4
  -9  -2  -2 13.5750 1.93764   4
   9   2   2 14.6212 2.23528   2
   9   2   2 16.0870 2.21624   4
 -10  -2  -2 -0.0178 1.27247   3
 -10  -2  -2 1.68227 1.09600   4
 -10  -2  -2 4.41175 1.24064   4
  10   2   2 4.19294 1.64534   4
  10   2   2 1.24084 1.41344   2
  10   2   2 0.51293 1.23821   3
  11   2   2 6.40292 1.75316   3
  11   2   2 5.18210 2.12432   2
  11   2   2 6.80111 1.93703   4
 -12  -2  -2 7.66157 1.28196   4
  12   2   2 4.36137 1.92829   3
  12   2   2 7.33081 3.18495   2
  12   2   2 11.3451 2.65088   4
  13   2   2 48.9938 5.36082   3
  13   2   2 63.4925 5.97160   4
  15  -3  -2 13.3189 3.29759   3
  14  -3  -2 20.9019 3.00023   4
  14  -3  -2 17.5691 2.64787   2
  14  -3  -2 20.5214 3.94044   3
  13  -3  -2 5.44789 1.73906   3
  13  -3  -2 3.74495 1.72598   4
  12  -3  -2 11.8631 2.44028   3
  12  -3  -2 13.5287 2.14020   2
  12  -3  -2 15.2558 2.26430   4
  11  -3  -2 -1.3641 1.01941   4
  11  -3  -2 0.79032 1.39578   3
  11  -3  -2 1.55978 0.94774   2
  10  -3  -2 93.0433 7.26848   3
  10  -3  -2 99.1143 5.76959   4
   9  -3  -2 45.8571 3.47466   1
   9  -3  -2 41.8383 3.85903   3
   9  -3  -2 42.1288 2.86758   4
   8  -3  -2 723.688 46.3735   3
   8  -3  -2 724.018 53.1628   1
   8  -3  -2 767.247 39.3293   4
   7  -3  -2 43.1383 3.60109   3
   7  -3  -2 47.0595 2.61160   4
   7  -3  -2 40.8670 3.56392   1
   6  -3  -2 46.2792 2.51927   4
   6  -3  -2 40.3206 3.56525   1
   5  -3  -2 38.4845 2.06306   4
   5  -3  -2 33.9280 3.08159   1
  -5   3   2 34.5873 3.07556   1
   4  -3  -2 -0.4866 0.52800   1
   4  -3  -2 -0.1263 0.28952   2
  -4   3   2 -0.7519 0.49320   1
   3  -3  -2 -1.4386 0.26545   2
   3  -3  -2 -1.3476 0.53478   1
  -3   3   2 -1.3646 0.44287   1
  -3   3   2 -0.9361 0.21810   2
   2  -3  -2 66.2466 3.54601   2
   2  -3  -2 61.1281 5.26523   1
   2  -3  -2 73.6364 3.73193   4
  -2   3   2 74.2324 3.69792   4
  -2   3   2 58.6518 5.22960   1
  -2   3   2 66.1417 3.53302   2
   1  -3  -2 19.7817 2.14898   1
   1  -3  -2 22.1268 1.42796   2
   1  -3  -2 23.4168 1.49443   4
  -1   3   2 18.7783 2.11481   1
  -1   3   2 22.4796 1.44129   2
  -1   3   2 24.9203 1.47293   4
   0  -3  -2 24.8745 1.55401   2
   0  -3  -2 21.7585 2.24122   1
   0  -3  -2 23.2267 1.67692   4
   0  -3  -2 26.0248 1.85702   3
   0   3   2 23.5515 1.57495   2
   0   3   2 23.0517 1.64061   4
  -1  -3  -2 503.227 38.3449   1
  -1  -3  -2 530.021 33.0163   3
  -1  -3  -2 552.307 28.4022   4
   1   3   2 480.442 38.3450   1
   1   3   2 548.312 26.7300   2
   1   3   2 566.506 33.0041   3
   1   3   2 529.634 28.3609   4
  -2  -3  -2 2734.47 140.560   4
  -2  -3  -2 2545.48 162.828   3
  -2  -3  -2 2493.15 189.529   1
   2   3   2 2681.45 132.143   2
   2   3   2 2514.85 189.888   1
   2   3   2 2744.74 140.719   4
   2   3   2 2664.53 163.693   3
  -3  -3  -2 297.659 22.6228   1
  -3  -3  -2 316.420 16.9494   4
  -3  -3  -2 304.907 19.7413   3
   3   3   2 294.268 22.6756   1
   3   3   2 327.150 19.7323   3
   3   3   2 325.058 15.9910   2
   3   3   2 308.843 16.9474   4
  -4  -3  -2 4.29609 0.97769   1
  -4  -3  -2 3.49362 0.81131   4
  -4  -3  -2 4.61345 0.93770   3
   4   3   2 5.94565 0.92801   2
   4   3   2 4.66847 0.94990   4
   4   3   2 4.18383 0.96839   3
  -5  -3  -2 91.3926 6.25075   1
  -5  -3  -2 77.6162 5.86503   3
  -5  -3  -2 80.4678 4.99362   4
   5   3   2 79.4948 4.74594   2
   5   3   2 81.3609 5.91194   3
   5   3   2 77.9930 5.05060   4
  -6  -3  -2 329.226 17.7670   4
  -6  -3  -2 313.956 20.9068   3
   6   3   2 320.402 20.8599   3
   6   3   2 328.816 17.9287   4
  -7  -3  -2 250.334 17.3253   3
  -7  -3  -2 264.645 14.6268   4
   7   3   2 269.204 13.9852   2
   7   3   2 265.054 14.8768   4
   7   3   2 264.755 17.3089   3
  -8  -3  -2 29.8202 2.78285   4
  -8  -3  -2 38.8915 3.49325   3
  -8  -3  -2 31.0360 2.88504   4
   8   3   2 29.4259 3.32163   3
   8   3   2 30.8808 2.73301   2
   8   3   2 33.9962 3.09549   4
  -9  -3  -2 168.917 12.6575   3
  -9  -3  -2 182.952 10.5515   4
  -9  -3  -2 188.960 10.5198   4
   9   3   2 183.037 10.3498   2
   9   3   2 190.053 10.9662   4
   9   3   2 183.436 12.6887   3
 -10  -3  -2 70.2996 4.88321   4
 -10  -3  -2 60.1992 6.19172   3
 -10  -3  -2 78.7193 4.98446   4
  10   3   2 69.2205 5.21774   2
  10   3   2 82.2943 5.64616   4
  10   3   2 71.4053 5.98529   3
 -11  -3  -2 14.6194 2.22932   4
 -11  -3  -2 24.9481 2.87302   4
  11   3   2 16.2093 3.05309   2
  11   3   2 18.4253 2.94181   4
  11   3   2 22.5366 3.13564   3
  12   3   2 22.4091 3.58772   4
  12   3   2 18.9490 3.48488   3
  16  -4  -2 5.65529 3.15352   4
  16  -4  -2 2.31072 3.16669   3
  15  -4  -2 13.0374 2.70242   4
  15  -4  -2 14.1362 3.49954   3
  14  -4  -2 42.5101 4.12359   4
  14  -4  -2 48.7365 5.14275   3
  14  -4  -2 42.5828 3.95216   2
  13  -4  -2 5.17651 1.98662   3
  13  -4  -2 3.50126 1.47438   2
  13  -4  -2 3.87801 1.53647   4
  12  -4  -2 0.81420 1.10471   4
  12  -4  -2 3.93173 1.15614   2
  11  -4  -2 21.8878 3.32085   3
  11  -4  -2 26.7673 2.33586   4
  11  -4  -2 32.6091 2.55004   1
  10  -4  -2 1015.99 66.5405   3
  10  -4  -2 1087.30 76.4199   1
  10  -4  -2 1084.11 56.5503   4
   9  -4  -2 374.263 19.0221   4
   9  -4  -2 347.273 22.8358   3
   9  -4  -2 339.270 25.7666   1
   8  -4  -2 198.904 13.0696   3
   8  -4  -2 217.474 10.6448   4
   8  -4  -2 173.391 14.5769   1
   7  -4  -2 22.9410 2.37547   1
   6  -4  -2 268.873 20.2190   1
   6  -4  -2 266.155 14.6094   4
   6  -4  -2 287.776 13.8619   2
   5  -4  -2 646.558 30.6546   2
   5  -4  -2 576.064 44.3964   1
   4  -4  -2 484.905 22.8070   2
   4  -4  -2 435.372 33.0797   1
  -4   4   2 483.024 22.7668   2
  -4   4   2 412.348 33.0299   1
   3  -4  -2 99.1160 8.30865   1
   3  -4  -2 119.712 5.90139   4
   3  -4  -2 110.971 5.63579   2
  -3   4   2 114.740 5.61316   2
  -3   4   2 92.1187 8.23472   1
   2  -4  -2 51.8966 4.64267   1
   2  -4  -2 58.0767 3.15334   2
   2  -4  -2 59.9236 3.27020   4
  -2   4   2 56.3398 3.12043   2
  -2   4   2 62.5585 3.22376   4
  -2   4   2 48.6449 4.58326   1
   1  -4  -2 302.358 15.0905   2
   1  -4  -2 343.969 18.5972   3
   1  -4  -2 266.560 21.7552   1
   1  -4  -2 295.258 15.9864   4
  -1   4   2 249.164 21.7019   1
  -1   4   2 302.287 15.0892   2
  -1   4   2 313.530 15.9557   4
   0  -4  -2 468.624 25.4307   4
   0  -4  -2 467.036 23.9397   2
   0  -4  -2 441.105 34.4465   1
   0  -4  -2 481.941 29.5461   3
   0   4   2 428.570 34.4315   1
   0   4   2 478.084 25.3945   4
   0   4   2 547.227 29.5595   3
   0   4   2 475.639 23.9553   2
  -1  -4  -2 66.5937 5.98226   1
  -1  -4  -2 77.1021 4.24319   2
  -1  -4  -2 74.3384 4.49576   4
  -1  -4  -2 74.9085 5.15753   3
   1   4   2 78.6328 4.27225   2
   1   4   2 71.3415 5.99688   1
   1   4   2 83.1861 5.16059   3
   1   4   2 76.4640 4.49427   4
  -2  -4  -2 32.5480 3.05343   1
  -2  -4  -2 33.0422 2.72712   3
  -2  -4  -2 33.2571 2.38391   4
   2   4   2 34.8608 2.73923   3
   2   4   2 32.6011 2.38069   4
   2   4   2 35.4656 2.29409   2
   2   4   2 31.4953 3.04949   1
  -3  -4  -2 25.3211 2.32306   3
  -3  -4  -2 23.4483 2.02961   4
  -3  -4  -2 24.3973 2.52564   1
   3   4   2 25.5361 1.94210   2
   3   4   2 29.2858 2.43465   3
   3   4   2 28.8706 2.16373   4
  -4  -4  -2 19.6617 2.21083   1
  -4  -4  -2 19.7402 1.91717   4
  -4  -4  -2 21.3719 2.19298   3
   4   4   2 20.0080 2.02927   4
   4   4   2 23.9616 1.78978   2
   4   4   2 24.4436 2.29371   3
  -5  -4  -2 12.5105 1.70062   1
  -5  -4  -2 13.4196 1.66442   3
  -5  -4  -2 10.8724 1.70419   4
   5   4   2 9.22671 1.66494   4
   5   4   2 14.3670 1.97109   3
  -6  -4  -2 0.86836 0.67920   1
  -6  -4  -2 0.17004 0.75430   3
   6   4   2 -1.6891 0.89568   4
   6   4   2 -0.6220 0.73906   3
   6   4   2 1.06015 0.87954   2
  -7  -4  -2 145.552 9.38136   1
  -7  -4  -2 110.584 8.89356   3
   7   4   2 123.423 8.98652   3
   7   4   2 126.927 7.84137   4
   7   4   2 121.092 7.33046   2
  -8  -4  -2 13.0056 2.31677   4
   8   4   2 8.69833 1.70074   2
   8   4   2 13.9155 2.33653   4
  -9  -4  -2 30.6004 3.20926   4
  -9  -4  -2 20.6407 3.25859   3
  -9  -4  -2 25.6643 3.02590   4
   9   4   2 22.2023 3.24373   2
   9   4   2 26.0537 3.27755   3
   9   4   2 28.8061 3.29555   4
 -10  -4  -2 9.21871 2.19200   4
 -10  -4  -2 10.4596 2.17190   4
  10   4   2 15.6788 2.88486   3
  10   4   2 14.2523 2.57011   4
  10   4   2 9.87627 2.28438   2
 -11  -4  -2 1.80909 2.07490   4
  11   4   2 2.98989 2.25819   4
  12   4   2 2.06802 1.97821   3
  12   4   2 2.09312 2.75708   4
  16  -5  -2 29.5202 6.08693   3
  15  -5  -2 29.5313 4.03480   4
  15  -5  -2 37.3008 5.20290   3
  14  -5  -2 8.39133 2.39345   3
  14  -5  -2 12.8359 2.13860   2
  14  -5  -2 13.7779 2.15028   4
  13  -5  -2 60.7711 5.82229   3
  13  -5  -2 63.3107 4.32054   4
  12  -5  -2 101.695 7.39019   1
  12  -5  -2 96.6505 5.82640   4
  12  -5  -2 90.2538 7.63474   3
  11  -5  -2 98.9893 5.73288   4
  11  -5  -2 98.3295 7.66922   1
  11  -5  -2 98.6972 7.57080   3
  10  -5  -2 127.147 6.65603   4
  10  -5  -2 112.807 9.15349   1
  10  -5  -2 115.305 8.58146   3
   9  -5  -2 77.4645 6.67287   1
   9  -5  -2 89.0383 4.65841   4
   9  -5  -2 80.3389 6.26020   3
   9  -5  -2 83.2269 4.51314   2
   8  -5  -2 2.43319 0.56879   2
   8  -5  -2 0.50671 0.88912   1
   7  -5  -2 21.0070 1.34512   2
   7  -5  -2 14.2970 2.25006   1
   6  -5  -2 28.7358 1.75869   2
   6  -5  -2 27.0649 2.91770   1
   5  -5  -2 42.7438 2.35505   4
   5  -5  -2 37.8701 3.79364   1
   5  -5  -2 41.3277 2.39877   2
   4  -5  -2 99.1726 8.10121   1
   4  -5  -2 103.519 5.42868   2
   4  -5  -2 107.360 5.62345   4
  -4   5   2 109.430 5.38759   2
  -4   5   2 89.5990 7.97634   1
   3  -5  -2 1984.23 95.9390   2
   3  -5  -2 1999.57 101.495   4
   3  -5  -2 1802.23 136.774   1
  -3   5   2 1678.67 136.689   1
  -3   5   2 1918.17 95.4672   2
  -3   5   2 2029.05 101.365   4
   2  -5  -2 4200.63 210.230   4
   2  -5  -2 3599.95 283.641   1
   2  -5  -2 4040.92 197.480   2
  -2   5   2 4234.45 209.787   4
  -2   5   2 3956.94 197.312   2
  -2   5   2 3620.82 284.878   1
   1  -5  -2 182.906 15.6494   1
   1  -5  -2 211.710 11.5068   4
   1  -5  -2 212.449 10.8642   2
   1  -5  -2 233.749 13.3154   3
  -1   5   2 221.810 11.4458   4
  -1   5   2 181.979 15.6059   1
  -1   5   2 218.177 10.8795   2
   0  -5  -2 -0.0741 0.45503   3
   0  -5  -2 -0.5517 0.44875   4
   0  -5  -2 0.24017 0.77201   1
   0  -5  -2 -0.1392 0.55614   2
   0   5   2 -0.5229 0.45080   2
   0   5   2 -0.1389 0.45495   3
   0   5   2 0.32070 0.55084   1
   0   5   2 -0.5916 0.48588   4
  -1  -5  -2 12.2384 1.46460   3
  -1  -5  -2 9.41143 1.24673   2
  -1  -5  -2 13.3969 1.40236   4
   1   5   2 12.9233 1.33363   4
   1   5   2 11.2573 1.22302   2
   1   5   2 13.6216 1.49589   3
  -2  -5  -2 298.091 23.6328   1
  -2  -5  -2 318.544 20.4518   3
  -2  -5  -2 328.118 17.6564   4
   2   5   2 326.336 16.6283   2
   2   5   2 327.844 20.3757   3
   2   5   2 327.434 17.6170   4
  -3  -5  -2 111.238 9.32283   1
  -3  -5  -2 120.393 8.27867   3
  -3  -5  -2 122.658 7.15268   4
   3   5   2 123.533 7.20005   4
   3   5   2 125.417 8.22693   3
   3   5   2 122.322 6.73922   2
  -4  -5  -2 38.5046 3.08533   4
  -4  -5  -2 40.2820 3.64558   1
   4   5   2 41.3693 3.47464   3
   4   5   2 37.0068 3.14128   4
  -5  -5  -2 20.3999 2.37774   3
  -5  -5  -2 22.2328 2.28687   4
  -5  -5  -2 23.4242 2.51707   1
   5   5   2 20.7174 2.30964   4
   5   5   2 21.2175 2.04621   2
   5   5   2 22.7232 2.49009   3
  -6  -5  -2 0.02919 0.84684   1
  -6  -5  -2 -0.1626 0.96269   3
  -6  -5  -2 -1.1299 1.07456   4
   6   5   2 1.58737 1.08449   4
   6   5   2 -0.4406 0.88247   3
   6   5   2 0.71478 0.97808   2
  -7  -5  -2 48.7064 3.76906   1
  -7  -5  -2 46.2644 3.64408   4
  -7  -5  -2 35.4224 4.08508   3
   7   5   2 44.4772 3.75717   4
   7   5   2 41.6486 3.47670   2
  -8  -5  -2 138.015 10.8496   3
  -8  -5  -2 161.353 9.45152   4
   8   5   2 153.690 9.06160   2
   8   5   2 160.138 9.61379   4
   8   5   2 156.836 10.9474   3
  -9  -5  -2 26.1961 3.79110   4
  -9  -5  -2 26.5966 3.74920   4
   9   5   2 33.1155 3.47267   3
   9   5   2 28.2209 3.72065   2
   9   5   2 30.9032 3.62006   4
 -10  -5  -2 17.6474 2.96085   4
 -10  -5  -2 23.2099 4.17321   4
  10   5   2 23.0189 3.58114   3
  10   5   2 29.6201 3.68620   4
 -11  -5  -2 12.5033 2.90943   4
  11   5   2 12.0530 2.94497   4
  11   5   2 10.0489 2.53605   3
  16  -6  -2 -0.1780 3.03742   3
  15  -6  -2 -1.4076 1.72029   4
  15  -6  -2 -0.9836 2.32981   3
  15  -6  -2 -0.4788 1.39374   2
  14  -6  -2 122.471 10.0011   3
  14  -6  -2 129.260 7.20164   2
  14  -6  -2 134.329 7.78059   4
  13  -6  -2 266.573 14.6115   4
  13  -6  -2 250.365 17.9610   3
  13  -6  -2 278.740 19.4863   1
  13  -6  -2 260.645 13.7361   2
  12  -6  -2 186.324 9.85506   2
  12  -6  -2 184.350 14.1064   1
  12  -6  -2 189.717 10.3933   4
  12  -6  -2 188.477 13.1095   3
  11  -6  -2 7.43593 1.56395   1
  11  -6  -2 7.11227 1.07355   2
  11  -6  -2 8.00653 1.15871   4
  11  -6  -2 8.39003 1.87761   3
  10  -6  -2 25.7738 1.68852   4
  10  -6  -2 22.5331 3.01062   3
  10  -6  -2 21.6299 2.92988   1
  10  -6  -2 24.8224 1.82163   2
   9  -6  -2 201.292 10.0874   2
   9  -6  -2 185.517 14.8140   1
   9  -6  -2 196.351 10.4891   4
   8  -6  -2 321.178 15.7558   2
   8  -6  -2 296.984 23.0348   1
   7  -6  -2 82.7165 7.17091   1
   7  -6  -2 89.3768 4.70347   2
   6  -6  -2 150.429 12.2781   1
   6  -6  -2 159.611 8.26016   2
   6  -6  -2 163.565 8.55710   4
   5  -6  -2 1052.03 51.9140   2
   5  -6  -2 1074.26 55.3840   4
   5  -6  -2 955.488 75.0457   1
  -5   6   2 1063.54 51.8478   2
   4  -6  -2 186.648 9.91362   2
   4  -6  -2 186.206 14.5888   1
   4  -6  -2 195.059 10.3895   4
  -4   6   2 193.596 9.86485   2
   3  -6  -2 57.1651 5.52327   1
   3  -6  -2 74.0006 4.39917   3
   3  -6  -2 58.7332 3.76473   4
   3  -6  -2 63.1478 3.69800   2
  -3   6   2 63.8964 3.66232   4
  -3   6   2 64.0809 3.65143   2
   2  -6  -2 1.05626 0.53785   3
   2  -6  -2 1.24095 0.65529   2
   2  -6  -2 1.37612 0.55894   4
   2  -6  -2 1.15863 0.93980   1
  -2   6   2 1.73115 0.55279   4
  -2   6   2 1.62978 0.63909   2
   1  -6  -2 650.219 37.4339   3
   1  -6  -2 609.590 30.3856   2
   1  -6  -2 530.364 43.7262   1
   1  -6  -2 587.484 32.2173   4
  -1   6   2 613.712 32.1378   4
  -1   6   2 607.327 30.3773   2
   0  -6  -2 128.856 10.6666   1
   0  -6  -2 136.460 7.41833   2
   0  -6  -2 136.496 7.84968   4
   0  -6  -2 138.945 9.00754   3
   0   6   2 137.223 7.42102   2
   0   6   2 140.294 7.79883   4
  -1  -6  -2 10.7042 2.17729   1
  -1  -6  -2 13.3254 1.58232   4
  -1  -6  -2 14.6312 1.50896   2
  -1  -6  -2 14.7765 1.70406   3
   1   6   2 13.7008 1.55302   4
   1   6   2 14.8843 1.43128   2
   1   6   2 17.6646 1.72248   3
  -2  -6  -2 22.1380 2.67951   1
  -2  -6  -2 22.4751 2.26793   3
  -2  -6  -2 23.1634 2.05655   4
   2   6   2 23.8636 2.26849   3
   2   6   2 22.6820 1.96213   2
   2   6   2 19.6073 2.07507   4
  -3  -6  -2 22.1583 2.78787   1
  -3  -6  -2 19.5559 2.34964   3
   3   6   2 24.9011 1.98731   2
   3   6   2 21.2300 2.24489   4
   3   6   2 23.0744 2.41152   3
  -4  -6  -2 109.778 8.99570   1
  -4  -6  -2 108.009 8.05088   3
  -4  -6  -2 116.484 7.00710   4
   4   6   2 120.074 7.07519   4
   4   6   2 113.467 6.54348   2
   4   6   2 114.308 7.97153   3
  -5  -6  -2 1.29253 1.11030   1
  -5  -6  -2 2.09288 1.18263   4
  -5  -6  -2 2.82723 1.05615   3
   5   6   2 3.93578 1.19955   4
   5   6   2 1.80129 0.83052   2
   5   6   2 2.55287 1.13144   3
  -6  -6  -2 103.879 8.15868   3
  -6  -6  -2 108.377 7.05517   4
  -6  -6  -2 117.643 8.73809   1
   6   6   2 103.528 6.62896   2
   6   6   2 113.736 8.17538   3
   6   6   2 116.073 7.23283   4
  -7  -6  -2 4.45124 1.18855   1
  -7  -6  -2 6.16694 1.91522   4
  -7  -6  -2 1.88509 1.56573   3
   7   6   2 3.20651 1.31789   3
   7   6   2 6.01429 1.73436   4
   7   6   2 4.71078 1.43342   2
  -8  -6  -2 1.90958 2.17685   4
   8   6   2 1.63620 1.82181   2
   8   6   2 2.36951 1.58172   4
   8   6   2 2.22490 1.43225   3
  -9  -6  -2 1.84988 2.30010   4
  -9  -6  -2 -1.4240 2.36966   4
   9   6   2 -1.1900 1.66088   3
   9   6   2 2.85651 1.88224   4
 -10  -6  -2 19.4490 3.26788   4
  10   6   2 13.4332 2.74831   3
  16  -7  -2 7.91663 3.14783   3
  15  -7  -2 44.4383 3.71041   4
  15  -7  -2 37.4463 5.52788   3
  15  -7  -2 44.4599 3.52372   2
  14  -7  -2 74.8889 7.07735   3
  14  -7  -2 77.7978 4.88942   2
  14  -7  -2 80.7548 5.09075   4
  14  -7  -2 84.1519 6.67755   1
  13  -7  -2 1.41813 1.44614   1
  13  -7  -2 1.40280 1.12187   2
  13  -7  -2 1.18659 1.02956   4
  13  -7  -2 1.00511 1.77573   3
  12  -7  -2 2.47105 0.78760   4
  12  -7  -2 3.14833 1.66753   3
  12  -7  -2 1.43680 1.36448   1
  12  -7  -2 -0.9852 0.92004   2
  11  -7  -2 6.02521 1.04909   2
  11  -7  -2 6.18268 0.80739   4
  11  -7  -2 5.19275 1.62420   1
  11  -7  -2 3.61528 1.54536   3
  10  -7  -2 30.9099 1.96101   4
  10  -7  -2 30.2471 3.66011   1
  10  -7  -2 30.4337 3.41323   3
  10  -7  -2 32.3122 2.23258   2
   9  -7  -2 154.597 12.2385   1
   9  -7  -2 157.974 8.17950   2
   9  -7  -2 151.138 8.39663   4
   8  -7  -2 285.813 22.2131   1
   8  -7  -2 303.595 15.1302   2
   7  -7  -2 1529.34 78.5571   4
   7  -7  -2 1396.42 106.781   1
   7  -7  -2 1506.66 73.8810   2
   6  -7  -2 1913.99 100.215   4
   6  -7  -2 1901.37 94.0025   2
   6  -7  -2 1825.51 135.760   1
  -6   7   2 1888.57 94.3615   2
   5  -7  -2 64.8705 5.88867   1
   5  -7  -2 67.6625 3.82396   2
   5  -7  -2 61.7110 3.81942   4
  -5   7   2 67.0274 3.70734   2
   4  -7  -2 5.00495 0.93009   2
   4  -7  -2 4.77961 0.99482   3
   4  -7  -2 4.69924 0.82864   4
   4  -7  -2 4.20662 1.34402   1
  -4   7   2 5.69759 0.90748   2
  -4   7   2 4.37596 0.64437   4
   3  -7  -2 11.3906 1.32673   4
   3  -7  -2 14.5022 1.44645   3
   3  -7  -2 12.4431 2.34373   1
   3  -7  -2 12.2996 1.45324   2
  -3   7   2 15.3748 1.22964   4
  -3   7   2 13.4476 1.32089   2
   2  -7  -2 383.799 22.4785   3
   2  -7  -2 345.818 19.4052   4
   2  -7  -2 326.460 26.5051   1
   2  -7  -2 363.906 18.3725   2
  -2   7   2 370.949 19.2907   4
  -2   7   2 347.495 18.3129   2
   1  -7  -2 184.216 15.4685   1
   1  -7  -2 208.926 13.0559   3
   1  -7  -2 210.745 10.7737   2
   1  -7  -2 199.770 11.3480   4
  -1   7   2 205.358 11.2456   4
  -1   7   2 203.813 10.7310   2
   0  -7  -2 1.69650 0.68274   3
   0  -7  -2 0.60965 0.64923   4
   0  -7  -2 1.98864 0.82612   2
   0  -7  -2 0.81284 0.92181   1
   0   7   2 2.84510 0.74159   3
   0   7   2 2.80834 0.73217   2
   0   7   2 0.82993 0.76456   4
  -1  -7  -2 -0.0210 0.72299   2
  -1  -7  -2 1.11608 0.82571   3
  -1  -7  -2 -1.2203 0.95967   1
   1   7   2 -0.1508 0.72434   4
   1   7   2 0.39742 0.68017   3
  -2  -7  -2 1.63063 1.19400   1
  -2  -7  -2 1.76578 0.98175   3
   2   7   2 2.50486 1.02358   3
   2   7   2 3.77301 1.08462   4
   2   7   2 3.12493 0.93077   2
  -3  -7  -2 107.096 6.50639   4
  -3  -7  -2 96.7089 8.50203   1
  -3  -7  -2 99.8354 7.48081   3
   3   7   2 102.433 6.12774   2
   3   7   2 110.317 7.39830   3
   3   7   2 106.860 6.48674   4
  -4  -7  -2 31.1887 2.73379   4
  -4  -7  -2 23.6586 3.29590   1
  -4  -7  -2 23.1214 2.97381   3
   4   7   2 27.8330 2.35741   2
   4   7   2 30.7292 2.99268   3
   4   7   2 28.6678 2.68773   4
  -5  -7  -2 12.9044 2.56771   3
  -5  -7  -2 8.11565 1.75448   1
  -5  -7  -2 9.32018 1.82636   4
   5   7   2 8.35079 1.39594   2
   5   7   2 7.83678 1.76613   3
  -6  -7  -2 98.5705 7.50920   1
  -6  -7  -2 83.3421 7.18662   3
  -6  -7  -2 87.2079 6.24673   4
   6   7   2 86.1876 6.04388   4
   6   7   2 90.5833 6.96141   3
   6   7   2 89.1964 5.83406   2
  -7  -7  -2 33.7956 4.86135   3
  -7  -7  -2 37.6097 4.38741   4
  -7  -7  -2 51.0226 4.43623   1
   7   7   2 41.1334 4.50886   3
   7   7   2 49.6658 4.23300   2
   7   7   2 54.1470 4.12862   4
  -8  -7  -2 14.2424 2.42922   1
  -8  -7  -2 14.5017 3.25482   4
   8   7   2 18.2647 2.94058   4
  -9  -7  -2 21.3584 3.86290   4
  -9  -7  -2 25.9072 3.70393   4
   9   7   2 15.0797 2.78567   3
 -10  -7  -2 14.2522 3.57316   4
  16  -8  -2 12.8296 3.53144   3
  15  -8  -2 -2.1037 1.35158   4
  15  -8  -2 -0.0010 1.53492   2
  15  -8  -2 0.61538 2.37157   3
  15  -8  -2 0.99820 1.67574   1
  14  -8  -2 23.3201 3.77772   1
  14  -8  -2 26.1946 4.27673   3
  14  -8  -2 24.3161 2.33923   4
  14  -8  -2 22.0029 2.60678   2
  13  -8  -2 75.2907 6.87630   1
  13  -8  -2 77.7181 4.54079   4
  13  -8  -2 75.5203 4.66120   2
  12  -8  -2 6.32184 1.96062   1
  12  -8  -2 5.01695 1.95014   3
  12  -8  -2 5.40318 1.21678   2
  12  -8  -2 6.28531 0.91649   4
  11  -8  -2 3.81750 1.01976   2
  11  -8  -2 2.17887 1.56800   1
  11  -8  -2 3.62824 0.69406   4
  11  -8  -2 4.05148 1.59201   3
  10  -8  -2 309.744 15.4825   2
  10  -8  -2 292.524 22.7499   1
  10  -8  -2 296.886 16.0754   4
   9  -8  -2 473.121 24.8962   4
   9  -8  -2 449.335 34.7123   1
   9  -8  -2 478.254 23.7713   2
   8  -8  -2 74.8179 4.10016   4
   8  -8  -2 65.1895 6.56086   1
   8  -8  -2 72.8910 4.20974   2
   7  -8  -2 12.4978 1.44649   2
   7  -8  -2 10.3724 1.15272   4
   7  -8  -2 11.0374 2.65803   1
   6  -8  -2 0.69373 0.68669   2
   6  -8  -2 1.03016 0.55540   4
   6  -8  -2 1.27211 1.17201   1
  -6   8   2 0.78300 0.59337   2
   5  -8  -2 0.88413 0.56785   4
   5  -8  -2 1.00045 0.75941   2
   5  -8  -2 0.09871 0.98601   1
  -5   8   2 0.60358 0.61783   2
   4  -8  -2 50.3321 3.47290   3
   4  -8  -2 45.4930 3.06591   2
   4  -8  -2 45.4974 3.08226   4
   4  -8  -2 44.6554 4.71642   1
  -4   8   2 46.3976 2.83146   4
  -4   8   2 46.6762 2.98411   2
   3  -8  -2 99.5709 9.11450   1
   3  -8  -2 123.144 7.44389   3
   3  -8  -2 112.592 6.28430   2
   3  -8  -2 103.216 6.47923   4
  -3   8   2 109.240 6.18240   2
  -3   8   2 116.905 6.33526   4
   2  -8  -2 32.7331 2.65213   3
   2  -8  -2 28.3244 2.40131   4
   2  -8  -2 29.8108 3.55714   1
   2  -8  -2 32.0074 2.40405   2
  -2   8   2 31.2117 2.33666   2
  -2   8   2 28.8635 2.27569   4
   1  -8  -2 13.9947 1.77786   3
   1  -8  -2 12.0544 1.68720   4
   1  -8  -2 14.0752 1.64007   2
  -1   8   2 11.8415 1.59078   4
  -1   8   2 15.1433 1.47675   2
   0  -8  -2 133.373 7.88111   4
   0  -8  -2 120.700 10.6992   1
   0  -8  -2 133.040 8.98893   3
   0  -8  -2 135.738 7.48626   2
   0   8   2 134.102 7.44201   2
   0   8   2 136.405 7.77750   4
  -1  -8  -2 371.676 30.7172   1
  -1  -8  -2 439.047 21.5448   2
  -1  -8  -2 398.079 26.3574   3
  -1  -8  -2 402.856 22.8013   4
   1   8   2 452.912 26.2831   3
   1   8   2 419.506 22.7099   4
   1   8   2 412.287 21.4923   2
  -2  -8  -2 2.60100 1.07808   4
  -2  -8  -2 1.21096 1.26056   1
  -2  -8  -2 1.39487 1.10689   3
   2   8   2 0.47708 0.88689   3
   2   8   2 1.54628 0.93546   4
   2   8   2 1.74079 0.93484   2
  -3  -8  -2 6.16384 1.50641   3
  -3  -8  -2 6.92698 1.29948   4
  -3  -8  -2 3.87190 1.57114   1
   3   8   2 5.72545 1.40274   3
   3   8   2 7.52652 1.27058   2
   3   8   2 5.75002 1.31439   4
  -4  -8  -2 86.5580 5.72818   4
  -4  -8  -2 77.2457 6.47451   3
  -4  -8  -2 75.7952 7.10564   1
   4   8   2 82.7728 6.26014   3
   4   8   2 84.4606 5.22739   2
  -5  -8  -2 218.304 12.9939   4
  -5  -8  -2 205.019 15.0738   3
  -5  -8  -2 218.720 16.8177   1
   5   8   2 224.181 12.8780   4
   5   8   2 230.940 14.8454   3
   5   8   2 218.505 12.1814   2
  -6  -8  -2 86.8701 7.11796   1
  -6  -8  -2 77.4123 5.93017   4
  -6  -8  -2 64.3299 6.85125   3
   6   8   2 77.1477 6.49389   3
   6   8   2 86.4606 5.61966   4
   6   8   2 81.8092 5.54221   2
  -7  -8  -2 1.02937 1.57866   1
  -7  -8  -2 3.42614 2.62231   4
   7   8   2 -0.8574 1.38480   3
   8   8   2 2.71107 1.79575   3
  -9  -8  -2 14.6127 3.63679   4
   9   8   2 11.4275 2.85758   3
  16  -9  -2 3.90329 3.11788   3
  15  -9  -2 3.83509 1.76750   2
  15  -9  -2 2.36995 2.53469   3
  15  -9  -2 5.75393 1.36694   4
  15  -9  -2 1.00461 2.25443   1
  14  -9  -2 30.1263 2.53873   4
  14  -9  -2 33.9589 4.66508   1
  14  -9  -2 34.6303 4.85931   3
  14  -9  -2 34.1218 3.11339   2
  13  -9  -2 44.8714 3.33188   2
  13  -9  -2 43.4230 2.80728   4
  13  -9  -2 40.6997 5.25655   1
  12  -9  -2 168.234 12.0015   3
  12  -9  -2 167.210 9.30203   4
  12  -9  -2 181.818 9.28042   2
  12  -9  -2 165.251 13.7348   1
  11  -9  -2 431.600 23.0852   4
  11  -9  -2 439.064 27.8561   3
  11  -9  -2 427.559 23.1082   4
  11  -9  -2 439.675 22.1525   2
  11  -9  -2 423.813 32.4076   1
  10  -9  -2 208.894 16.9581   1
  10  -9  -2 216.525 11.3962   2
  10  -9  -2 219.825 11.6688   4
   9  -9  -2 10.2336 2.45693   1
   9  -9  -2 14.1273 1.72564   2
   9  -9  -2 12.7759 1.26313   4
   8  -9  -2 65.4812 3.96468   2
   8  -9  -2 64.5974 3.81883   4
   8  -9  -2 59.4409 6.23888   1
   7  -9  -2 0.06429 0.82915   2
   7  -9  -2 0.39213 0.62111   4
  -7   9   2 1.14078 0.61809   2
   6  -9  -2 119.617 6.82298   2
   6  -9  -2 123.346 7.01169   4
   6  -9  -2 122.335 10.2878   1
  -6   9   2 122.506 6.68193   2
   5  -9  -2 46.3591 3.34812   3
   5  -9  -2 42.2512 3.01675   2
   5  -9  -2 41.5820 4.66338   1
   5  -9  -2 43.4150 3.01181   4
  -5   9   2 40.8368 2.82517   2
   4  -9  -2 12.5547 2.62170   1
   4  -9  -2 9.43207 1.61013   2
   4  -9  -2 11.6825 1.58675   3
   4  -9  -2 10.0440 1.50597   4
  -4   9   2 12.5909 1.25278   4
  -4   9   2 10.9440 1.42497   2
   3  -9  -2 -0.6100 1.44224   1
   3  -9  -2 0.75528 0.89287   4
   3  -9  -2 3.23264 0.87565   3
   3  -9  -2 2.86006 1.09514   2
  -3   9   2 1.46628 0.83170   4
  -3   9   2 3.90320 1.04525   2
   2  -9  -2 5.07741 1.07499   2
   2  -9  -2 4.02515 1.11472   3
   2  -9  -2 4.27388 1.73839   1
   2  -9  -2 5.86114 1.30437   4
  -2   9   2 4.55632 1.07762   4
  -2   9   2 5.28382 1.20165   2
   1  -9  -2 43.3773 4.84368   1
   1  -9  -2 40.4629 3.67367   3
   1  -9  -2 44.8000 3.24905   2
   1  -9  -2 44.1144 3.24933   4
  -1   9   2 45.3950 3.15869   2
  -1   9   2 47.4042 3.23176   4
   0  -9  -2 9.40998 2.24178   1
   0  -9  -2 15.5558 1.86435   4
   0  -9  -2 13.8064 1.88521   2
   0   9   2 16.9374 1.91517   4
   0   9   2 13.3438 1.69653   2
   0   9   2 11.9042 2.04472   3
  -1  -9  -2 13.9788 1.98347   4
  -1  -9  -2 13.5956 2.10050   2
  -1  -9  -2 16.8993 2.50215   3
   1   9   2 20.4596 2.34679   3
   1   9   2 17.7667 1.92765   2
   1   9   2 17.9659 2.07995   4
  -2  -9  -2 2.59918 1.39048   3
  -2  -9  -2 4.56293 1.19647   4
  -2  -9  -2 1.57341 1.61500   1
   2   9   2 4.66503 1.31056   4
   2   9   2 2.96391 1.13546   2
   2   9   2 3.90058 1.28415   3
  -3  -9  -2 1.86323 1.63433   1
  -3  -9  -2 5.21872 1.46110   4
  -3  -9  -2 1.66848 1.43588   3
   3   9   2 3.23409 1.12759   2
   3   9   2 0.91122 1.09162   3
   3   9   2 3.09270 1.23807   4
  -4  -9  -2 0.42842 1.60483   4
  -4  -9  -2 2.29580 1.77337   1
  -4  -9  -2 2.00744 1.71514   3
   4   9   2 2.56827 1.14142   4
   4   9   2 2.57664 1.43342   3
  -5  -9  -2 39.2623 5.25597   3
  -5  -9  -2 46.3605 5.13677   1
  -5  -9  -2 38.7776 4.50585   4
   5   9   2 49.5398 3.75907   4
   5   9   2 43.8210 4.47232   3
  -6  -9  -2 3.64211 2.02422   1
   6   9   2 4.25133 1.76461   3
  -7  -9  -2 -0.0989 2.01100   1
   7   9   2 5.09377 1.76730   4
   7   9   2 1.79685 2.01186   3
   8   9   2 0.45725 2.26622   3
  16 -10  -2 47.1934 6.56587   3
  15 -10  -2 39.7149 5.93715   1
  15 -10  -2 39.5181 5.86367   3
  15 -10  -2 44.4242 4.00497   2
  14 -10  -2 25.8399 5.19905   1
  14 -10  -2 38.3919 4.74906   3
  14 -10  -2 27.4633 2.30961   4
  14 -10  -2 32.6153 3.29244   2
  14 -10  -2 32.8056 2.33096   4
  13 -10  -2 18.0321 1.84590   4
  13 -10  -2 28.2603 4.54227   1
  13 -10  -2 20.5523 3.77506   3
  13 -10  -2 23.3008 1.87441   4
  13 -10  -2 23.4834 2.77891   2
  12 -10  -2 54.3143 3.73170   2
  12 -10  -2 50.2110 5.01301   3
  12 -10  -2 51.2649 3.22850   4
  12 -10  -2 51.5302 3.18534   4
  12 -10  -2 47.3508 5.83849   1
  11 -10  -2 22.3255 2.40092   2
  11 -10  -2 25.2394 3.99950   1
  11 -10  -2 18.4669 1.75033   4
  10 -10  -2 85.3162 4.87527   4
  10 -10  -2 78.7846 7.87568   1
  10 -10  -2 83.8397 5.04424   2
   9 -10  -2 0.71175 0.72776   4
   9 -10  -2 0.00376 0.96223   2
   9 -10  -2 -0.9461 1.60650   1
   8 -10  -2 18.8617 1.79335   4
   8 -10  -2 16.7275 3.52511   1
   8 -10  -2 20.8006 2.17920   2
   7 -10  -2 11.2029 1.84489   2
   7 -10  -2 11.5171 1.58971   4
   7 -10  -2 13.4829 3.06590   1
  -7  10   2 10.8984 1.50781   2
   6 -10  -2 20.2226 2.16379   2
   6 -10  -2 21.5616 2.21259   3
   6 -10  -2 15.7767 3.31904   1
   6 -10  -2 22.3868 2.05751   4
  -6  10   2 19.6818 1.94945   2
   5 -10  -2 8.96351 1.47224   4
   5 -10  -2 10.3979 1.74946   3
   5 -10  -2 9.92929 1.59662   2
   5 -10  -2 7.51472 2.05687   1
  -5  10   2 11.7210 1.62342   2
  -5  10   2 11.7466 1.14683   4
   4 -10  -2 625.223 38.0342   3
   4 -10  -2 570.108 44.9948   1
   4 -10  -2 608.664 31.0842   2
  -4  10   2 596.139 30.9914   2
  -4  10   2 634.681 32.5443   4
   3 -10  -2 18.7200 2.45686   3
   3 -10  -2 25.6895 2.41530   2
   3 -10  -2 26.6492 3.69598   1
   3 -10  -2 24.4831 2.41211   4
  -3  10   2 25.7707 2.13841   4
  -3  10   2 24.4699 2.24546   2
   2 -10  -2 33.7215 2.80682   4
   2 -10  -2 33.8435 2.83317   2
   2 -10  -2 29.3833 4.08317   1
   2 -10  -2 28.1769 3.02671   3
  -2  10   2 34.9153 2.62841   4
  -2  10   2 28.9163 2.56246   2
   1 -10  -2 111.788 10.2609   1
   1 -10  -2 117.963 7.39585   4
   1 -10  -2 109.795 8.55618   3
   1 -10  -2 130.268 7.16750   2
  -1  10   2 128.778 7.26746   4
  -1  10   2 122.111 7.03937   2
   0 -10  -2 1.62915 1.23025   3
   0 -10  -2 4.03523 1.28098   2
   0 -10  -2 1.44859 1.01453   4
   0  10   2 1.98557 1.07424   4
   0  10   2 1.42021 1.07591   2
   0  10   2 2.56186 1.14362   3
  -1 -10  -2 14.5689 2.11886   4
  -1 -10  -2 10.4320 2.52395   1
  -1 -10  -2 13.7373 2.82956   3
   1  10   2 14.6088 2.11474   4
   1  10   2 15.4516 1.77659   2
   1  10   2 16.8476 2.42593   3
  -2 -10  -2 7.41177 2.12647   1
  -2 -10  -2 6.53050 1.84659   3
  -2 -10  -2 7.65881 1.56919   4
   2  10   2 7.96138 1.52852   2
   2  10   2 10.7152 1.85795   4
   2  10   2 8.79455 1.76342   3
  -3 -10  -2 6.06407 1.62656   4
  -3 -10  -2 3.06279 1.77952   3
  -3 -10  -2 3.13503 1.90657   1
   3  10   2 2.14552 1.41910   3
   3  10   2 4.80049 1.41210   4
  -4 -10  -2 37.3913 5.20419   3
  -4 -10  -2 48.0617 5.50675   1
   4  10   2 44.2105 4.48865   3
  -5 -10  -2 36.7587 5.05823   1
   5  10   2 30.5295 4.12365   3
   5  10   2 36.9980 3.23211   4
  -6 -10  -2 16.2196 3.26855   1
   6  10   2 16.9166 2.84527   4
   6  10   2 15.0228 2.94911   3
   7  10   2 -3.7441 2.21813   4
   7  10   2 -2.3834 2.28196   3
  16 -11  -2 47.4708 7.02479   3
  15 -11  -2 1.00554 2.04781   2
  15 -11  -2 -0.9550 2.74228   3
  14 -11  -2 -0.3863 1.07404   4
  14 -11  -2 2.11571 2.16371   3
  14 -11  -2 1.16480 1.00855   4
  14 -11  -2 0.13841 1.74504   2
  13 -11  -2 79.6605 7.41227   3
  13 -11  -2 92.2678 5.73312   2
  13 -11  -2 92.9516 5.26127   4
  13 -11  -2 90.5299 5.23816   4
  12 -11  -2 102.202 10.1672   1
  12 -11  -2 113.965 6.34686   4
  12 -11  -2 113.199 6.62627   2
  12 -11  -2 109.611 8.42383   3
  12 -11  -2 109.945 6.39477   4
  11 -11  -2 5.73630 1.45759   2
  11 -11  -2 2.52581 2.13218   1
  11 -11  -2 6.73209 1.13184   4
  10 -11  -2 23.8948 2.62096   2
  10 -11  -2 21.7796 4.39998   1
  10 -11  -2 26.9282 2.23331   4
   9 -11  -2 3.99579 1.42061   2
   9 -11  -2 3.96678 1.08742   4
   9 -11  -2 3.67371 1.97578   1
   8 -11  -2 0.93611 1.14254   2
   8 -11  -2 1.13632 1.05756   4
   8 -11  -2 -0.3340 1.52710   1
   7 -11  -2 1.57283 1.12531   4
   7 -11  -2 4.97834 1.32432   2
   7 -11  -2 1.22964 0.98554   3
   7 -11  -2 0.99462 1.70974   1
  -7  11   2 2.89632 1.00009   2
   6 -11  -2 10.6749 1.71043   2
   6 -11  -2 13.7402 3.13018   1
   6 -11  -2 13.6912 2.04904   3
  -6  11   2 13.5743 1.87135   2
   5 -11  -2 41.9572 3.45512   3
   5 -11  -2 38.9144 3.21428   4
   5 -11  -2 39.8451 3.21350   2
   5 -11  -2 34.4257 4.65272   1
  -5  11   2 41.3333 2.67156   4
  -5  11   2 41.0448 3.06641   2
   4 -11  -2 4.91300 1.34969   3
   4 -11  -2 8.94744 1.61852   2
   4 -11  -2 6.66917 2.01909   1
   4 -11  -2 8.59522 1.63932   4
  -4  11   2 8.03926 1.35328   4
   3 -11  -2 85.8765 5.51859   4
   3 -11  -2 75.8667 7.62843   1
   3 -11  -2 79.1280 6.01100   3
   3 -11  -2 78.6141 5.17511   2
  -3  11   2 86.0044 5.09401   4
  -3  11   2 80.1085 5.10205   2
   2 -11  -2 6.49722 2.30329   1
   2 -11  -2 7.83486 1.58240   2
  -2  11   2 11.0015 1.79433   4
   1 -11  -2 14.7038 3.21905   1
   1 -11  -2 16.4967 2.75000   3
   1 -11  -2 18.0556 2.16328   2
   1 -11  -2 16.4110 2.12505   4
  -1  11   2 19.6475 2.14710   2
  -1  11   2 17.0397 2.19997   4
   0 -11  -2 -0.0236 1.24148   2
   0 -11  -2 1.59843 1.77101   1
   0 -11  -2 -2.1767 1.16404   4
   0 -11  -2 1.08466 1.44966   3
   0  11   2 1.20840 1.27363   3
   0  11   2 1.26805 1.14030   4
   0  11   2 -0.3975 1.11024   2
  -1 -11  -2 51.4773 5.32653   3
  -1 -11  -2 59.0129 4.57445   4
  -1 -11  -2 53.6339 6.32604   1
   1  11   2 65.1929 4.51877   4
   1  11   2 69.6721 5.09863   3
   1  11   2 53.7960 4.05734   2
  -2 -11  -2 16.7906 4.17816   1
  -2 -11  -2 23.7943 2.95205   4
   2  11   2 23.7130 2.75283   4
   2  11   2 20.9627 3.14889   3
   2  11   2 26.7851 2.54276   2
  -3 -11  -2 -0.3806 2.19720   3
  -3 -11  -2 -1.5132 2.05339   1
   3  11   2 3.29902 1.41391   4
   3  11   2 1.34582 1.34415   3
  -4 -11  -2 72.3023 7.44880   1
   4  11   2 67.2233 6.23148   3
   4  11   2 72.7775 5.29785   4
  -5 -11  -2 15.7652 3.46903   1
   5  11   2 16.4279 2.69417   4
   5  11   2 10.8124 2.71518   3
   6  11   2 -2.5373 2.24454   3
  15 -12  -2 7.66017 3.08090   3
  15 -12  -2 1.08066 3.69702   1
  14 -12  -2 14.6176 2.09979   4
  14 -12  -2 14.3918 3.73026   1
  14 -12  -2 13.8467 2.96224   3
  13 -12  -2 35.5831 2.78483   4
  13 -12  -2 25.5884 4.46781   3
  13 -12  -2 29.2651 2.72533   4
  13 -12  -2 32.1605 5.86967   1
  13 -12  -2 27.4339 3.44396   2
  12 -12  -2 2.46976 2.38602   1
  12 -12  -2 1.58273 1.14926   4
  12 -12  -2 -3.1057 1.52209   2
  11 -12  -2 35.1185 2.86043   4
  11 -12  -2 32.0227 5.39640   1
  11 -12  -2 28.5701 3.27778   2
  10 -12  -2 12.8558 2.07576   4
  10 -12  -2 11.4560 3.33882   1
  10 -12  -2 7.41279 1.77061   2
   9 -12  -2 -2.7272 2.08984   1
   9 -12  -2 -0.1057 1.11343   4
   9 -12  -2 -0.6707 1.30614   2
   8 -12  -2 42.2595 3.51559   3
   8 -12  -2 33.8957 5.41932   1
   8 -12  -2 32.1425 3.13105   4
   8 -12  -2 34.2993 3.24613   2
  -8  12   2 38.1328 2.85153   2
   7 -12  -2 127.589 7.79446   4
   7 -12  -2 128.788 7.58335   2
   7 -12  -2 138.171 8.82767   3
  -7  12   2 120.048 7.29444   2
   6 -12  -2 202.072 11.7547   4
   6 -12  -2 207.128 13.3503   3
   6 -12  -2 206.552 11.2754   2
  -6  12   2 197.496 11.0841   2
   5 -12  -2 121.297 8.39997   3
   5 -12  -2 119.526 7.55966   4
   5 -12  -2 117.766 7.19908   2
  -5  12   2 125.781 6.94069   4
  -5  12   2 118.022 7.08466   2
   4 -12  -2 98.9439 6.67905   4
   4 -12  -2 103.989 6.37167   2
   4 -12  -2 97.7641 7.34617   3
  -4  12   2 107.077 6.16978   4
  -4  12   2 106.538 6.35880   2
   3 -12  -2 58.3033 4.45641   4
   3 -12  -2 57.9002 4.80115   3
   3 -12  -2 50.1584 4.34829   2
  -3  12   2 54.9151 4.11193   2
  -3  12   2 57.9352 3.94876   4
   2 -12  -2 16.1164 2.49673   4
   2 -12  -2 8.75451 2.68851   1
   2 -12  -2 8.86474 1.94625   3
   2 -12  -2 9.30480 1.91003   2
  -2  12   2 11.7443 2.03746   4
  -2  12   2 13.8047 2.26288   2
   1 -12  -2 57.6333 6.47483   1
   1 -12  -2 60.4836 5.37238   3
   1 -12  -2 59.5533 4.48655   4
   1 -12  -2 59.6678 4.42384   2
  -1  12   2 54.5912 4.31039   2
   0 -12  -2 57.4028 4.33945   2
   0 -12  -2 57.1281 5.64228   3
   0 -12  -2 56.1739 6.72927   1
   0  12   2 66.0769 4.35366   2
   0  12   2 62.6452 4.48071   4
  -1 -12  -2 49.6804 5.72040   3
  -1 -12  -2 51.6361 6.52720   1
   1  12   2 62.5840 4.56885   4
   1  12   2 65.2347 5.28236   3
  -2 -12  -2 36.1329 5.68204   1
  -2 -12  -2 34.1848 5.50190   3
   2  12   2 39.8938 3.78516   4
   2  12   2 43.8785 4.48927   3
  -3 -12  -2 0.44492 2.68453   1
   3  12   2 -0.1267 1.73729   4
   3  12   2 -0.6685 1.85401   3
  -4 -12  -2 -0.7359 2.88282   1
   4  12   2 2.38557 1.95154   4
   4  12   2 -1.3075 2.03142   3
  15 -13  -2 6.19214 3.20307   3
  15 -13  -2 -2.9947 3.82653   1
  14 -13  -2 1.66328 3.32673   1
  14 -13  -2 -2.1240 2.47113   3
  13 -13  -2 -0.2497 2.06521   2
  13 -13  -2 1.29483 1.58997   4
  13 -13  -2 1.46526 2.33030   3
  13 -13  -2 2.87771 1.58303   4
  13 -13  -2 3.76529 3.07048   1
  12 -13  -2 7.41648 1.80909   4
  12 -13  -2 5.66487 2.11953   2
  12 -13  -2 8.58908 3.07277   1
  11 -13  -2 94.5430 6.32846   2
  11 -13  -2 98.5638 9.86847   1
  10 -13  -2 103.055 6.93735   4
  10 -13  -2 110.350 6.93619   2
  10 -13  -2 120.971 8.09536   3
  10 -13  -2 110.317 10.5930   1
   9 -13  -2 6.19023 1.73365   2
   9 -13  -2 5.45029 1.61126   4
   9 -13  -2 4.32499 2.25256   1
   8 -13  -2 42.0753 3.78339   2
   8 -13  -2 44.8389 4.09063   3
   8 -13  -2 39.2921 5.49555   1
   8 -13  -2 46.7410 3.82120   4
  -8  13   2 37.6374 3.28669   2
   7 -13  -2 24.3803 2.97449   3
   7 -13  -2 27.9887 3.10304   4
   7 -13  -2 17.6057 2.83957   2
   7 -13  -2 21.2597 4.07406   1
  -7  13   2 15.3227 2.52497   2
   6 -13  -2 3.73287 1.99499   1
   6 -13  -2 6.54049 1.80470   4
   6 -13  -2 5.80110 1.69055   2
  -6  13   2 5.50192 1.57358   2
   5 -13  -2 7.55711 1.87931   4
   5 -13  -2 4.45488 1.92334   1
  -5  13   2 4.45505 1.13844   4
  -5  13   2 3.40104 1.56544   2
   4 -13  -2 10.0255 2.20719   4
   4 -13  -2 10.1597 2.05986   2
   4 -13  -2 6.80054 1.84278   3
   4 -13  -2 7.15172 2.27397   1
  -4  13   2 6.98771 1.36312   4
  -4  13   2 9.93777 1.87461   2
   3 -13  -2 211.999 14.8521   3
   3 -13  -2 221.854 13.2018   4
   3 -13  -2 228.215 12.4355   2
   3 -13  -2 215.237 18.0686   1
  -3  13   2 222.043 12.3761   2
  -3  13   2 228.926 12.6150   4
   2 -13  -2 38.0091 3.84369   4
   2 -13  -2 35.9364 3.45413   2
   2 -13  -2 31.2969 5.09869   1
   2 -13  -2 35.8095 4.42956   3
  -2  13   2 34.9085 3.50902   2
   1 -13  -2 48.5879 6.23463   1
   1 -13  -2 46.6126 4.12049   2
   1 -13  -2 43.8636 5.34073   3
  -1  13   2 51.9988 4.02977   4
   0 -13  -2 16.4638 3.01999   3
   0 -13  -2 21.2389 4.67951   1
  -1 -13  -2 0.14244 2.60186   1
  -1 -13  -2 -0.7383 2.70848   3
   1  13   2 2.34532 1.65303   4
  -2 -13  -2 -3.0380 2.85212   1
   2  13   2 -0.3976 1.80382   4
  -3 -13  -2 4.57058 3.48705   1
   3  13   2 4.96689 2.21629   4
   3  13   2 3.33749 2.42584   3
  14 -14  -2 5.89289 2.68752   2
  14 -14  -2 4.88067 4.03545   1
  14 -14  -2 0.40354 2.90854   3
  13 -14  -2 41.8860 7.80579   1
  13 -14  -2 50.8051 4.89097   2
  13 -14  -2 54.1982 4.53490   4
  13 -14  -2 48.6930 5.92136   3
  12 -14  -2 12.8717 2.38360   4
  12 -14  -2 12.2563 2.58477   2
  12 -14  -2 10.9353 3.90136   1
  11 -14  -2 136.630 8.34797   2
  11 -14  -2 141.019 9.78858   3
  11 -14  -2 135.905 12.7038   1
  11 -14  -2 127.787 8.45411   4
  10 -14  -2 359.281 21.8595   3
  10 -14  -2 323.083 18.9626   4
  10 -14  -2 340.987 18.1934   2
  10 -14  -2 327.601 26.7876   1
   9 -14  -2 172.910 15.1363   1
   9 -14  -2 182.214 10.5572   4
   9 -14  -2 186.832 11.8249   3
  -9  14   2 149.519 9.66103   2
   8 -14  -2 10.3254 2.32711   4
   8 -14  -2 6.45496 2.64812   1
   8 -14  -2 6.73145 1.89280   3
  -8  14   2 6.37529 1.82800   2
   7 -14  -2 3.41212 1.70793   3
   7 -14  -2 4.74913 2.13224   4
   7 -14  -2 0.73660 1.72696   2
   7 -14  -2 4.62300 2.13891   1
   6 -14  -2 11.5195 2.57753   4
   6 -14  -2 9.48204 2.02219   2
   6 -14  -2 6.97123 1.87336   3
  -6  14   2 5.27910 1.88947   2
   5 -14  -2 23.0365 4.56811   1
   5 -14  -2 18.5634 3.43445   3
   5 -14  -2 23.6252 3.88140   4
   5 -14  -2 21.6963 3.24479   2
  -5  14   2 18.2029 3.15734   2
  -5  14   2 23.0686 2.40839   4
   4 -14  -2 91.2077 8.78653   1
   4 -14  -2 86.7824 5.92754   2
   4 -14  -2 87.9591 6.53094   4
   4 -14  -2 78.0753 6.87836   3
  -4  14   2 83.2046 5.49094   4
  -4  14   2 78.6677 5.72027   2
   3 -14  -2 1.50778 1.96879   3
   3 -14  -2 5.38556 1.67386   2
   3 -14  -2 3.27244 2.45936   1
   2 -14  -2 12.6446 2.98751   3
   2 -14  -2 17.1087 2.79313   2
   2 -14  -2 14.2850 3.57296   1
  -2  14   2 22.9627 3.08208   4
   1 -14  -2 -3.3617 2.36300   1
   1 -14  -2 -2.6649 2.41392   3
  -1  14   2 0.33570 1.73022   4
   0 -14  -2 5.07737 3.04236   3
   0 -14  -2 4.15186 2.92117   1
   0  14   2 9.42710 2.38619   4
  -1 -14  -2 0.00510 3.25712   1
  -2 -14  -2 18.4079 4.83711   1
   2  14   2 24.6674 4.29231   4
  13 -15  -2 -3.6449 3.73479   1
  13 -15  -2 -0.2675 2.77454   3
  13 -15  -2 -1.8669 2.70982   2
  12 -15  -2 3.51589 2.66318   2
  12 -15  -2 1.59317 3.32391   1
  11 -15  -2 28.9987 4.48080   4
  11 -15  -2 38.9123 6.79351   1
  11 -15  -2 29.0805 5.10265   3
  11 -15  -2 35.4793 4.47861   2
  10 -15  -2 5.12520 2.54278   4
  10 -15  -2 4.61232 2.75172   1
  10 -15  -2 5.20935 2.28185   2
  10 -15  -2 3.38519 2.23734   3
   9 -15  -2 6.05420 2.05580   3
   9 -15  -2 8.62035 2.64743   4
   9 -15  -2 7.52855 2.90024   1
   9 -15  -2 3.34459 2.18907   2
  -9  15   2 2.90961 2.13029   2
   8 -15  -2 -1.4427 1.88811   3
   8 -15  -2 0.32259 1.87822   2
   8 -15  -2 0.43653 2.23809   1
   8 -15  -2 -1.5880 2.32621   4
  -8  15   2 0.87174 1.92252   2
   7 -15  -2 123.001 8.18955   4
   7 -15  -2 124.527 7.38489   2
   7 -15  -2 109.644 10.5711   1
   7 -15  -2 108.322 8.36912   3
  -7  15   2 96.4578 7.21840   2
   6 -15  -2 13.5108 2.59261   3
   6 -15  -2 14.1116 2.92029   2
   6 -15  -2 15.9489 3.43445   1
   5 -15  -2 -0.8316 2.04327   2
   5 -15  -2 2.59658 2.20864   3
   5 -15  -2 4.82963 2.35939   1
  -5  15   2 5.72161 1.52124   4
   4 -15  -2 3.87778 2.02272   2
   4 -15  -2 3.98725 2.55853   1
   4 -15  -2 0.38763 2.30760   3
  -4  15   2 1.36428 1.64744   4
   3 -15  -2 -1.1151 2.00452   2
   3 -15  -2 -0.3553 2.62833   3
   3 -15  -2 5.24388 2.99547   1
  -3  15   2 5.25845 1.89402   4
   2 -15  -2 -0.6314 2.82093   3
   2 -15  -2 -2.8054 2.04296   2
   2 -15  -2 -1.9924 2.75637   1
  -2  15   2 2.14021 2.22173   4
   1 -15  -2 7.52918 3.64716   3
   1 -15  -2 8.53269 3.54395   1
  -1  15   2 8.44379 2.61516   4
   0 -15  -2 15.2805 4.61592   1
   0  15   2 24.7547 4.18283   4
  12 -16  -2 3.69382 3.09346   2
  12 -16  -2 -2.5316 4.03722   1
  11 -16  -2 5.44403 2.91250   2
  11 -16  -2 3.43797 3.75696   1
  10 -16  -2 21.8595 4.00468   4
  10 -16  -2 22.0504 3.48135   2
   9 -16  -2 33.7188 6.28888   1
   9 -16  -2 42.9370 4.78461   2
   8 -16  -2 5.00011 2.43907   2
   8 -16  -2 7.27158 2.96824   1
   7 -16  -2 31.7644 4.60267   2
   7 -16  -2 24.8630 5.48378   1
   6 -16  -2 -2.1698 2.38490   2
   5 -16  -2 7.76649 3.10467   1
   5 -16  -2 6.18944 2.40877   2
  -5  16   2 3.42354 1.78571   4
   4 -16  -2 3.21952 3.32270   1
   4 -16  -2 8.07362 2.69383   2
  -4  16   2 4.24211 2.21037   4
   3 -16  -2 -0.4523 2.70880   2
   3 -16  -2 -1.7858 3.25780   1
  -3  16   2 3.49306 2.18419   4
   9 -17  -2 -2.4849 3.27503   2
   8 -17  -2 -1.0091 3.14020   2
   7 -17  -2 13.8117 3.46534   2
   6 -17  -2 5.68573 2.79740   2
   5 -17   3 3.05739 2.55090   2
   6 -17   3 9.49856 2.93425   2
   7 -17   3 -2.4872 2.63269   2
   8 -17   3 14.0780 3.74628   1
   8 -17   3 12.0705 3.36211   2
   9 -17   3 0.59935 2.88886   2
  10 -17   3 0.15657 3.00159   2
  -2  16  -3 20.7728 3.32747   4
   2 -16   3 13.8997 2.72929   2
   2 -16   3 21.8023 4.92921   1
  -3  16  -3 11.3729 2.53457   4
   3 -16   3 9.62961 3.65964   1
   3 -16   3 7.28728 2.59277   2
   4 -16   3 77.2717 9.74962   1
   4 -16   3 101.362 6.43412   2
  -5  16  -3 -2.0603 1.50506   4
   5 -16   3 4.43348 2.99478   1
   5 -16   3 1.50981 1.98321   2
   6 -16   3 -0.2627 2.09461   2
   7 -16   3 4.57810 2.68247   1
   8 -16   3 28.2610 4.17008   2
   9 -16   3 29.1842 6.04073   1
   9 -16   3 21.0403 3.63241   4
  10 -16   3 21.5681 3.52678   2
  10 -16   3 31.2337 4.86951   4
  10 -16   3 33.3610 6.64789   1
  11 -16   3 118.052 11.3616   1
  11 -16   3 82.2591 7.37329   2
  12 -16   3 15.4723 4.37698   1
  12 -16   3 2.63607 3.19619   2
   0  15  -3 6.51873 2.63561   4
   0 -15   3 1.78562 3.66120   1
   0 -15   3 -0.0635 1.86771   2
  -1  15  -3 2.35973 2.15667   4
   1 -15   3 0.64684 1.82725   2
   1 -15   3 2.82371 3.16511   1
  -2  15  -3 19.9240 3.52496   4
   2 -15   3 32.5696 5.92389   1
   2 -15   3 20.5665 3.05017   2
  -3  15  -3 21.1543 3.31380   4
   3 -15   3 31.9548 3.28051   2
   3 -15   3 31.0783 5.98399   1
  -4  15  -3 3.99439 1.74846   4
   4 -15   3 3.60383 1.84543   2
   4 -15   3 2.31145 2.37276   1
   4 -15   3 3.56039 1.69537   3
  -5  15  -3 16.3805 2.25823   4
   5 -15   3 11.5791 3.09513   1
   5 -15   3 15.2828 2.55758   2
   5 -15   3 14.5732 2.73044   3
   6 -15   3 0.97854 1.20278   3
   6 -15   3 1.81195 2.40148   4
   6 -15   3 1.63481 1.75303   2
   7 -15   3 52.6841 5.08047   4
   7 -15   3 56.2585 4.64049   2
   7 -15   3 44.6264 3.68872   3
   8 -15   3 42.8382 3.41787   3
   8 -15   3 58.6545 5.00204   4
   8 -15   3 56.8920 4.71570   2
   9 -15   3 26.7635 4.88207   1
   9 -15   3 17.1263 2.99406   2
   9 -15   3 24.8843 3.90421   4
  10 -15   3 36.4046 4.30428   4
  10 -15   3 41.4977 6.29772   1
  10 -15   3 29.1324 4.21883   2
  11 -15   3 137.168 9.05836   2
  11 -15   3 140.351 9.06117   4
  11 -15   3 153.368 13.7157   1
  12 -15   3 13.5734 2.99646   2
  12 -15   3 19.3860 4.87423   1
  13 -15   3 4.86868 2.98792   2
  13 -15   3 5.77122 3.97590   1
  14 -15   3 15.4991 3.68832   2
   2  14  -3 34.6604 5.06455   3
   2  14  -3 24.0931 4.26990   4
  -2 -14   3 21.5701 5.03111   1
   1  14  -3 47.7475 5.28747   3
   1  14  -3 57.5332 4.81185   4
  -1 -14   3 44.3116 4.23112   2
  -1 -14   3 39.5908 7.38923   1
  -1 -14   3 43.7446 7.06705   3
   0  14  -3 42.9907 4.07475   4
   0 -14   3 37.9928 6.47232   1
   0 -14   3 38.9186 5.77668   3
   0 -14   3 28.3167 3.32126   2
  -1  14  -3 3.00718 1.84050   4
   1 -14   3 6.28500 3.13023   1
   1 -14   3 3.33913 2.29927   3
   1 -14   3 -0.0937 1.57833   2
  -2  14  -3 15.9038 2.37736   4
   2 -14   3 13.1301 3.37040   1
   2 -14   3 16.7779 2.64886   2
  -3  14  -3 -1.0445 1.55837   4
   3 -14   3 -1.8287 1.43016   2
   3 -14   3 -0.8143 2.19907   1
   3 -14   3 -1.6229 1.40314   3
  -4  14  -3 8.07386 1.85413   2
  -4  14  -3 7.80911 1.63931   4
   4 -14   3 9.06803 2.24941   4
   4 -14   3 9.78454 2.02565   2
   4 -14   3 6.80325 2.85268   1
   4 -14   3 8.48106 1.67718   3
  -5  14  -3 38.7869 3.82320   2
  -5  14  -3 47.2997 3.27151   4
   5 -14   3 43.9073 3.75194   3
   5 -14   3 47.7983 4.44973   4
   5 -14   3 47.9535 4.07125   2
   5 -14   3 44.5983 5.73819   1
  -6  14  -3 39.5544 3.42526   2
   6 -14   3 29.5992 3.47872   2
   6 -14   3 36.9335 3.90295   4
   6 -14   3 31.6775 2.96436   3
   6 -14   3 37.8549 5.19356   1
  -7  14  -3 4.07982 1.52188   2
   7 -14   3 4.96455 1.03109   3
   7 -14   3 4.20819 1.84272   4
   7 -14   3 3.87213 2.15656   1
   7 -14   3 4.45876 1.83011   2
  -8  14  -3 -2.8758 1.29123   2
   8 -14   3 3.83941 2.19085   1
   8 -14   3 3.06748 1.86945   4
   8 -14   3 0.64294 1.73372   2
   9 -14   3 30.2667 5.23285   1
   9 -14   3 28.1114 2.41049   3
   9 -14   3 25.8271 3.47584   4
   9 -14   3 28.0019 2.43013   3
   9 -14   3 26.7024 3.37889   2
  10 -14   3 22.2398 2.32529   3
  10 -14   3 22.0969 2.27372   3
  10 -14   3 20.1881 2.93122   2
  10 -14   3 19.7326 3.19848   4
  10 -14   3 15.7216 3.69847   1
  11 -14   3 11.9527 2.14326   3
  11 -14   3 10.5088 3.47228   1
  11 -14   3 8.64499 1.53798   3
  11 -14   3 7.89264 2.38221   2
  11 -14   3 12.7600 2.11268   4
  12 -14   3 3.25574 3.34992   1
  12 -14   3 1.57930 1.35013   3
  12 -14   3 0.18271 2.06809   2
  13 -14   3 52.6137 5.13119   2
  13 -14   3 57.6521 7.98830   1
  13 -14   3 43.8297 4.52438   3
  14 -14   3 82.6991 6.75294   2
  14 -14   3 80.8910 10.1457   1
   3  13  -3 4.72848 2.11044   4
   3  13  -3 1.45092 2.16571   3
  -3 -13   3 1.87682 3.10014   1
   2  13  -3 9.20688 2.22602   4
   2  13  -3 4.40923 2.13255   3
  -2 -13   3 2.60899 1.77651   2
  -2 -13   3 2.23192 3.00484   1
  -2 -13   3 5.50722 3.10356   3
   1  13  -3 4.30312 1.68452   4
   1  13  -3 2.24505 1.74043   3
  -1 -13   3 4.43066 1.39557   2
  -1 -13   3 5.07587 2.60808   3
  -1 -13   3 4.08070 2.82277   1
   0  13  -3 0.44519 1.49777   4
   0  13  -3 -0.3927 1.43195   3
   0 -13   3 2.69935 2.32764   1
   0 -13   3 -2.3813 1.31671   2
   0 -13   3 1.61480 2.02492   3
  -1  13  -3 9.76411 1.90643   4
   1 -13   3 4.87576 2.56506   1
   1 -13   3 11.1094 1.76183   2
   1 -13   3 7.43397 1.99100   3
  -2  13  -3 3.58546 1.45234   4
  -2  13  -3 0.61230 1.29316   2
   2 -13   3 4.74314 1.45893   2
   2 -13   3 2.35750 1.47797   3
   2 -13   3 0.82232 1.67382   4
   2 -13   3 3.01513 2.37357   1
  -3  13  -3 141.379 8.06194   4
  -3  13  -3 139.644 7.91923   2
   3 -13   3 133.746 11.9152   1
   3 -13   3 123.159 9.11438   3
   3 -13   3 133.218 8.13811   2
   3 -13   3 133.557 8.49020   4
  -4  13  -3 109.180 6.52051   2
  -4  13  -3 112.294 6.40340   4
   4 -13   3 100.968 9.77068   1
   4 -13   3 103.687 6.99619   4
   4 -13   3 99.9912 7.22513   3
   4 -13   3 106.454 6.74488   2
  -5  13  -3 25.3918 2.67371   2
  -5  13  -3 29.0663 2.22615   4
   5 -13   3 27.7904 3.17299   4
   5 -13   3 27.4318 4.13662   1
   5 -13   3 21.9630 2.47671   3
   5 -13   3 26.6822 3.08690   2
  -6  13  -3 126.913 7.39755   2
   6 -13   3 124.067 8.29483   3
   6 -13   3 129.527 11.3880   1
   6 -13   3 128.187 7.68563   2
   6 -13   3 125.890 7.94379   4
  -7  13  -3 169.029 9.82942   2
   7 -13   3 178.986 14.9767   1
   7 -13   3 183.548 10.4683   4
   7 -13   3 176.704 11.2884   3
   8 -13   3 30.1132 2.45179   3
   8 -13   3 29.8653 4.83555   1
   8 -13   3 28.9220 3.14279   4
   9 -13   3 12.9315 1.95246   4
   9 -13   3 9.51276 2.85316   1
   9 -13   3 11.9912 1.85963   3
   9 -13   3 15.2304 1.75981   3
  10 -13   3 2.23744 0.99317   3
  10 -13   3 1.41350 2.26657   1
  10 -13   3 2.95736 1.06753   3
  10 -13   3 1.18626 1.38190   4
  11 -13   3 28.6051 3.04848   3
  11 -13   3 29.2398 2.88352   4
  11 -13   3 28.6987 5.48158   1
  12 -13   3 5.87461 1.43812   4
  12 -13   3 5.92296 2.90319   1
  12 -13   3 3.98912 2.15182   2
  12 -13   3 5.49750 1.52926   3
  13 -13   3 7.82120 3.24072   1
  13 -13   3 3.84367 1.73892   3
  13 -13   3 2.24361 2.14541   2
  14 -13   3 50.2169 5.21099   2
  14 -13   3 52.8074 5.38864   3
  14 -13   3 51.6587 7.94995   1
  15 -13   3 59.1011 9.30661   1
  15 -13   3 73.6230 6.30242   2
   5  12  -3 14.6430 3.25384   3
   4  12  -3 4.96256 2.40918   3
  -4 -12   3 2.51009 2.84219   1
   3  12  -3 0.22313 1.81460   3
  -3 -12   3 -2.9944 2.70129   3
  -3 -12   3 0.44485 2.72481   1
   2  12  -3 -1.1410 1.56240   3
   2  12  -3 3.28300 1.58539   4
  -2 -12   3 0.56839 1.38735   2
  -2 -12   3 0.65752 2.28561   3
  -2 -12   3 1.58815 2.46017   1
   1  12  -3 2.08999 1.44051   3
   1  12  -3 6.19134 1.71071   4
  -1 -12   3 4.39604 2.23985   1
  -1 -12   3 2.55528 2.06818   3
  -1 -12   3 1.50204 1.32437   2
   0  12  -3 33.8169 3.33264   4
   0  12  -3 30.9396 2.88032   2
   0 -12   3 29.5459 5.08343   1
   0 -12   3 34.3324 3.02205   4
   0 -12   3 33.7022 3.06281   2
   0 -12   3 29.8668 3.80285   3
  -1  12  -3 8.78900 1.69577   4
   1 -12   3 5.56983 1.57782   3
   1 -12   3 4.86660 1.45460   4
  -2  12  -3 19.1780 1.89626   2
  -2  12  -3 14.8808 2.20529   4
   2 -12   3 12.6276 2.40227   3
   2 -12   3 11.7518 1.96694   4
   2 -12   3 14.3675 1.98785   2
  -3  12  -3 3.41504 1.08062   2
  -3  12  -3 1.54323 1.13532   4
   3 -12   3 1.89542 1.41635   4
   3 -12   3 0.26695 0.93396   3
  -4  12  -3 32.7870 2.81799   2
  -4  12  -3 33.4880 2.61404   4
   4 -12   3 31.1352 3.07050   2
   4 -12   3 29.7725 2.77930   3
   4 -12   3 33.5818 3.12488   4
  -5  12  -3 15.0577 1.54649   4
  -5  12  -3 10.2195 1.65376   2
   5 -12   3 14.2313 2.14266   2
   5 -12   3 16.4541 1.79522   3
   5 -12   3 12.5314 1.99234   4
  -6  12  -3 0.30302 0.98449   2
   6 -12   3 3.54380 1.25289   4
   6 -12   3 1.62560 1.26635   2
   6 -12   3 1.99667 0.75316   3
  -7  12  -3 14.5429 2.11032   2
   7 -12   3 19.2497 1.77489   3
   7 -12   3 18.9491 2.42027   4
   7 -12   3 20.3393 2.50283   2
   8 -12   3 53.8099 4.11019   2
   8 -12   3 53.5116 3.88115   4
   8 -12   3 54.9974 3.82101   3
   9 -12   3 114.169 11.8203   1
   9 -12   3 120.431 7.42844   4
   9 -12   3 140.794 8.24608   3
   9 -12   3 129.620 7.51914   2
   9 -12   3 120.847 8.32241   3
  10 -12   3 91.7777 5.81672   4
  10 -12   3 95.8694 6.66162   3
  10 -12   3 102.536 9.50882   1
  10 -12   3 95.2201 6.12000   2
  11 -12   3 10.5785 1.81412   4
  11 -12   3 9.82756 2.03900   2
  11 -12   3 9.07771 1.60965   3
  11 -12   3 8.52929 2.83927   1
  12 -12   3 4.35093 2.40062   1
  12 -12   3 2.47375 1.46235   3
  12 -12   3 4.40691 1.09770   4
  12 -12   3 3.12901 1.76603   2
  13 -12   3 24.9753 2.08658   4
  13 -12   3 24.3285 3.55381   3
  13 -12   3 33.8057 5.67948   1
  14 -12   3 124.409 7.69901   2
  14 -12   3 109.207 11.4003   1
  14 -12   3 121.557 9.00800   3
  15 -12   3 1.00738 2.48540   2
  15 -12   3 -4.1711 3.31738   1
   6  11  -3 -1.0247 2.23411   3
   6  11  -3 7.77133 2.27364   4
   5  11  -3 4.80583 1.95846   4
   5  11  -3 -2.9010 1.91921   3
   4  11  -3 6.57290 1.71491   4
   4  11  -3 0.73244 1.70807   3
  -4 -11   3 2.93408 2.81065   3
  -4 -11   3 -1.4389 2.18056   1
   3  11  -3 22.8189 2.86613   4
  -3 -11   3 14.9334 2.44631   2
  -3 -11   3 16.9672 3.08511   3
  -3 -11   3 13.1104 3.12178   1
   2  11  -3 8.26256 1.72767   3
   2  11  -3 14.0217 2.04255   2
  -2 -11   3 9.48140 2.28356   3
  -2 -11   3 7.26779 2.50934   1
  -2 -11   3 7.23229 1.58901   4
   1  11  -3 147.293 8.65892   4
   1  11  -3 160.614 9.60383   3
   1  11  -3 140.304 8.00588   2
  -1 -11   3 122.464 8.43577   4
  -1 -11   3 125.657 9.77717   3
  -1 -11   3 128.564 11.7717   1
  -1 -11   3 142.494 8.28307   2
   0  11  -3 1.63073 0.99411   2
   0  11  -3 5.08759 1.32098   4
   0  11  -3 2.56935 1.14162   3
   0 -11   3 0.45062 1.23105   3
   0 -11   3 -0.2300 1.02331   4
   0 -11   3 4.01856 1.10677   2
   0 -11   3 2.94480 1.72165   1
   1 -11   3 4.61294 1.25566   3
   1 -11   3 5.04694 1.29488   4
   1 -11   3 7.91707 2.34833   1
   1 -11   3 5.97416 1.44317   2
  -2  11  -3 350.545 18.5195   4
  -2  11  -3 345.867 17.6807   2
   2 -11   3 340.490 17.8361   2
   2 -11   3 340.821 18.7783   4
   2 -11   3 312.252 25.6741   1
   2 -11   3 317.360 21.2462   3
  -3  11  -3 438.844 22.8132   4
  -3  11  -3 437.225 21.8297   2
   3 -11   3 389.536 31.6863   1
   3 -11   3 399.371 26.3074   3
   3 -11   3 417.731 21.9373   2
   3 -11   3 429.820 23.1584   4
  -4  11  -3 74.3845 4.47531   4
  -4  11  -3 77.1108 4.66118   2
   4 -11   3 70.9409 5.02709   3
   4 -11   3 72.5053 4.84764   2
   4 -11   3 69.6793 7.07298   1
   4 -11   3 71.8491 4.89701   4
  -5  11  -3 0.42911 0.88781   2
  -5  11  -3 2.19542 0.67262   4
   5 -11   3 2.49830 0.67440   3
   5 -11   3 1.37335 1.08362   4
   5 -11   3 2.63937 1.16563   2
   5 -11   3 1.12313 1.48474   1
  -6  11  -3 -0.8804 0.66277   2
   6 -11   3 -1.4231 0.90385   4
   6 -11   3 0.01654 0.52487   3
   6 -11   3 -0.0850 0.96897   2
   6 -11   3 -1.3354 1.39360   1
   7 -11   3 7.89595 1.30634   4
   7 -11   3 6.60221 1.49473   2
   7 -11   3 7.48596 1.17254   3
   8 -11   3 17.7986 1.98169   4
   8 -11   3 19.6141 1.77989   3
   8 -11   3 17.2327 3.55281   1
   8 -11   3 15.8646 2.29468   2
   9 -11   3 31.2072 4.73567   1
   9 -11   3 32.2838 2.81829   3
   9 -11   3 32.5843 2.51511   4
   9 -11   3 30.5314 2.97568   2
  10 -11   3 53.6451 3.56696   4
  10 -11   3 56.4756 4.03504   2
  10 -11   3 57.0321 4.35940   3
  10 -11   3 57.3115 6.50748   1
  11 -11   3 4.62310 1.51254   2
  11 -11   3 3.60888 1.28244   3
  11 -11   3 2.18555 0.87277   4
  11 -11   3 4.88339 2.47697   1
  12 -11   3 14.5432 2.63782   3
  12 -11   3 16.0382 2.52861   2
  12 -11   3 13.6452 3.13281   1
  12 -11   3 9.31124 1.31820   4
  13 -11   3 24.3509 3.23614   2
  13 -11   3 23.3958 3.49939   3
  13 -11   3 24.3729 1.64238   4
  13 -11   3 32.8989 5.63004   1
  14 -11   3 2.49435 2.11802   3
  15 -11   3 2.36396 2.52625   3
  15 -11   3 2.53681 2.27107   2
  16 -11   3 102.912 7.44014   2
  16 -11   3 110.443 9.48174   3
   7  10  -3 20.4786 3.59774   4
   6  10  -3 14.0762 2.34578   4
   6  10  -3 8.36649 2.45301   3
  -6 -10   3 9.02129 2.83776   1
   5  10  -3 18.8934 3.43508   3
  -5 -10   3 15.0182 3.38101   3
  -5 -10   3 15.3947 3.08952   1
   4  10  -3 5.24750 1.88292   2
   4  10  -3 6.04538 1.69349   4
   4  10  -3 3.50939 1.62574   3
  -4 -10   3 4.36708 2.17681   1
  -4 -10   3 4.95377 2.42561   3
  -4 -10   3 0.28865 1.69600   4
   3  10  -3 22.0187 2.71659   4
   3  10  -3 22.6436 2.62624   2
   3  10  -3 19.1841 2.91526   3
  -3 -10   3 22.0789 2.61186   2
  -3 -10   3 25.2192 2.75484   4
  -3 -10   3 19.5541 4.05579   1
  -3 -10   3 19.0526 3.64665   3
   2  10  -3 13.2969 1.94527   2
   2  10  -3 11.5288 2.26802   3
   2  10  -3 12.8708 2.20980   4
  -2 -10   3 7.10885 1.52244   4
  -2 -10   3 10.0541 2.46307   1
  -2 -10   3 12.4203 1.97970   2
  -2 -10   3 7.81891 1.87406   3
   1  10  -3 601.266 34.2675   3
   1  10  -3 524.974 28.0464   2
   1  10  -3 548.108 29.7832   4
  -1 -10   3 499.899 40.3409   1
  -1 -10   3 522.981 29.7883   4
  -1 -10   3 559.495 28.3092   2
   0  10  -3 128.521 7.83904   3
   0  10  -3 117.231 6.74331   2
   0  10  -3 121.537 7.13862   4
   0 -10   3 101.030 9.79973   1
   0 -10   3 103.453 7.92572   3
   0 -10   3 112.187 6.80029   2
   0 -10   3 112.398 7.02085   4
  -1  10  -3 65.1043 4.19942   4
  -1  10  -3 58.6501 3.90384   2
   1 -10   3 54.5678 6.03394   1
   1 -10   3 54.6292 4.47124   3
   1 -10   3 64.6168 4.21712   4
   1 -10   3 61.1783 4.18873   2
  -2  10  -3 6.17369 1.19247   4
  -2  10  -3 3.62291 0.94228   2
   2 -10   3 4.43030 0.97513   3
   2 -10   3 4.02162 1.71627   1
   2 -10   3 4.58018 1.25003   2
   2 -10   3 6.62743 1.31063   4
  -3  10  -3 13.7439 1.69572   2
  -3  10  -3 14.8144 1.73457   4
   3 -10   3 15.9629 1.70305   3
   3 -10   3 13.8234 3.11706   1
   3 -10   3 15.2480 1.95724   2
   3 -10   3 15.3983 1.95699   4
  -4  10  -3 17.4974 1.88179   2
  -4  10  -3 18.4342 1.63784   4
   4 -10   3 16.9846 2.07868   2
   4 -10   3 16.8262 2.07847   4
   4 -10   3 17.1625 1.67747   3
   4 -10   3 14.4908 3.11609   1
  -5  10  -3 69.9702 4.31211   2
  -5  10  -3 75.2500 3.97833   4
   5 -10   3 68.2328 4.51351   4
   5 -10   3 68.1631 4.68054   3
   5 -10   3 69.0979 6.82501   1
   5 -10   3 69.8897 4.57221   2
  -6  10  -3 122.915 6.95182   2
   6 -10   3 119.620 10.6210   1
   6 -10   3 132.801 7.98034   3
   6 -10   3 124.157 7.14329   2
   6 -10   3 121.462 7.26369   4
   7 -10   3 -0.1815 0.95218   2
   7 -10   3 0.52103 1.63074   1
   7 -10   3 0.69381 0.53357   3
   7 -10   3 1.53161 0.78041   4
   8 -10   3 1.03455 0.75520   3
   8 -10   3 1.99125 1.05187   2
   8 -10   3 4.22780 1.88241   1
   8 -10   3 2.72657 0.87410   4
   9 -10   3 65.8153 4.71697   3
   9 -10   3 65.7310 4.28014   2
   9 -10   3 63.7484 3.92802   4
   9 -10   3 62.9807 6.72790   1
  10 -10   3 137.880 7.61150   2
  10 -10   3 135.036 11.4801   1
  10 -10   3 129.087 7.35499   4
  10 -10   3 129.639 8.95866   3
  11 -10   3 11.9261 1.73691   2
  11 -10   3 8.24810 1.05022   4
  11 -10   3 6.44420 2.15097   1
  11 -10   3 11.7958 2.24553   3
  12 -10   3 0.81479 0.48129   4
  12 -10   3 0.50208 1.33237   2
  12 -10   3 1.24788 1.29716   3
  12 -10   3 2.49170 1.99856   1
  13 -10   3 4.04901 1.70783   3
  13 -10   3 3.50647 1.69274   2
  13 -10   3 7.41847 2.50968   1
  14 -10   3 17.9213 3.00172   3
  14 -10   3 18.3435 3.68608   1
  14 -10   3 18.9191 3.05594   2
  15 -10   3 26.8335 3.84813   2
  15 -10   3 28.4891 5.39964   1
  15 -10   3 31.3923 4.86846   3
  16 -10   3 88.1351 8.04532   3
  16 -10   3 69.6166 6.06668   2
   8   9  -3 9.69250 2.51641   4
   8   9  -3 -1.5060 2.32126   3
   7   9  -3 1.11489 2.17125   3
  -7  -9   3 5.51484 2.08429   1
   6   9  -3 9.92584 2.54495   3
  -6  -9   3 7.81224 2.23640   1
   5   9  -3 -3.3022 1.54756   2
   5   9  -3 2.70093 1.28176   4
   5   9  -3 0.93394 1.57366   3
  -5  -9   3 -1.2109 1.64726   4
  -5  -9   3 1.64344 1.78416   1
  -5  -9   3 1.24867 1.98468   3
   4   9  -3 27.3910 3.36350   3
   4   9  -3 32.7258 3.12108   4
   4   9  -3 34.3042 3.01203   2
  -4  -9   3 29.3022 4.12893   1
  -4  -9   3 22.3202 3.78213   3
  -4  -9   3 25.9078 2.77385   2
  -4  -9   3 31.5646 3.30176   4
   3   9  -3 38.2968 3.56340   3
   3   9  -3 41.6088 3.08853   2
  -3  -9   3 35.2905 3.88399   3
  -3  -9   3 32.7804 4.49324   1
  -3  -9   3 34.5592 3.00301   4
   2   9  -3 215.695 11.8838   2
   2   9  -3 237.234 12.7389   4
   2   9  -3 226.586 14.3263   3
  -2  -9   3 219.753 12.6017   4
  -2  -9   3 197.625 14.5340   3
  -2  -9   3 222.540 12.0278   2
  -2  -9   3 207.976 17.0271   1
   1   9  -3 20.2405 2.27879   3
   1   9  -3 23.0825 2.38966   4
   1   9  -3 21.0502 2.02550   2
  -1  -9   3 20.4818 2.07777   2
  -1  -9   3 13.9730 3.30494   1
  -1  -9   3 15.3808 2.44619   3
   0   9  -3 -0.3532 0.86870   4
   0   9  -3 -0.1560 0.69885   2
   0   9  -3 0.20135 0.72298   3
   0  -9   3 -0.7611 0.67064   4
   0  -9   3 0.80020 0.85836   3
   0  -9   3 -0.3715 0.82711   2
   0  -9   3 0.18735 1.23559   1
  -1   9  -3 84.8706 5.00264   2
  -1   9  -3 83.0695 5.19865   4
   1  -9   3 80.2444 5.72143   3
   1  -9   3 82.5193 5.23920   4
   1  -9   3 77.5310 7.41171   1
   1  -9   3 84.7252 5.09958   2
  -2   9  -3 72.4867 4.32651   2
  -2   9  -3 69.6076 4.52057   4
   2  -9   3 64.0243 6.62048   1
   2  -9   3 70.8570 4.92063   3
   2  -9   3 78.1652 4.61401   2
  -3   9  -3 52.5721 3.28250   4
   3  -9   3 51.8363 3.52200   4
   3  -9   3 40.2868 5.04728   1
   3  -9   3 54.5526 3.52668   2
   3  -9   3 50.2654 3.54682   3
  -4   9  -3 5.08668 1.03417   2
  -4   9  -3 6.27377 0.94069   4
   4  -9   3 4.83056 0.98223   4
   4  -9   3 4.22402 1.54906   1
   4  -9   3 4.43362 0.88745   3
   4  -9   3 3.64019 1.15959   2
  -5   9  -3 1.16279 0.70369   2
   5  -9   3 1.27662 0.44654   3
   5  -9   3 1.56655 1.21798   1
   5  -9   3 2.57428 0.77314   4
   5  -9   3 1.77385 0.92091   2
  -6   9  -3 1.95868 0.70822   2
   6  -9   3 2.43858 0.80744   4
   6  -9   3 2.56270 1.02843   2
   6  -9   3 2.41686 1.24234   1
   6  -9   3 1.82080 0.50253   3
   7  -9   3 186.819 9.89896   2
   7  -9   3 184.095 10.1069   4
   7  -9   3 176.495 14.6423   1
   8  -9   3 3.59643 0.92082   3
   8  -9   3 3.28232 0.78410   4
   8  -9   3 4.57618 1.16460   2
   8  -9   3 3.71932 1.66162   1
   9  -9   3 2.55886 1.02500   2
   9  -9   3 0.79453 1.59483   1
   9  -9   3 2.07018 0.90973   3
   9  -9   3 1.11247 0.56169   4
  10  -9   3 1.32549 0.96779   2
  10  -9   3 -0.3314 1.50571   1
  10  -9   3 1.73021 1.00048   3
  10  -9   3 1.13132 0.46763   4
  11  -9   3 69.7474 7.10534   1
  11  -9   3 73.3900 4.00165   4
  11  -9   3 76.6758 4.69955   2
  11  -9   3 72.7080 5.60043   3
  12  -9   3 265.046 17.3229   3
  12  -9   3 257.035 20.4279   1
  12  -9   3 266.986 14.0038   2
  13  -9   3 73.1649 4.78432   2
  13  -9   3 70.3275 5.97573   3
  13  -9   3 70.3562 7.18205   1
  14  -9   3 0.36982 2.08583   1
  14  -9   3 2.59950 1.58947   2
  15  -9   3 100.308 8.01918   3
  15  -9   3 82.2163 8.28915   1
  16  -9   3 3.29285 2.36501   2
  16  -9   3 4.06807 3.21431   3
   9   8  -3 14.4840 2.74643   4
   9   8  -3 17.2439 3.19941   3
   8   8  -3 2.36002 1.81855   3
   7   8  -3 1.55291 1.62825   3
  -7  -8   3 7.69187 2.42561   4
  -7  -8   3 2.11240 1.62353   1
   6   8  -3 47.5307 3.96281   4
   6   8  -3 51.0050 4.60359   3
   6   8  -3 38.4874 4.11187   2
  -6  -8   3 41.2101 4.68884   1
  -6  -8   3 44.7945 4.30637   4
   5   8  -3 66.4785 5.25141   3
   5   8  -3 65.1992 4.54827   4
   5   8  -3 60.0062 4.43749   2
  -5  -8   3 54.2044 5.71203   1
  -5  -8   3 62.1191 4.67055   4
  -5  -8   3 53.2180 5.45236   3
   4   8  -3 154.147 8.72774   2
   4   8  -3 162.231 10.5287   3
  -4  -8   3 155.553 8.72757   2
  -4  -8   3 157.253 9.20314   4
  -4  -8   3 142.889 10.6463   3
  -4  -8   3 139.607 12.0530   1
   3   8  -3 17.1800 2.31511   3
   3   8  -3 17.6031 1.89032   2
  -3  -8   3 13.8535 2.81043   1
  -3  -8   3 14.0833 1.93196   2
  -3  -8   3 13.9011 1.82971   4
  -3  -8   3 15.6266 2.63238   3
   2   8  -3 16.5044 1.75167   2
   2   8  -3 13.6207 1.93083   4
   2   8  -3 15.6814 2.09941   3
  -2  -8   3 14.6676 1.83200   2
  -2  -8   3 11.8441 2.17809   3
   1   8  -3 52.5883 3.70816   3
   1   8  -3 50.9750 3.27509   2
   1   8  -3 45.0617 3.50653   4
  -1  -8   3 39.4941 3.37120   4
  -1  -8   3 44.0122 3.78203   3
  -1  -8   3 46.9436 3.31476   2
   0   8  -3 15.1727 1.77117   4
   0   8  -3 18.8496 1.79037   3
   0   8  -3 15.1888 1.60745   2
   0  -8   3 11.6664 2.71062   1
   0  -8   3 16.6380 1.88893   2
   0  -8   3 15.8498 1.88363   3
  -1   8  -3 70.9325 4.19897   2
  -1   8  -3 65.7756 4.32412   4
   1  -8   3 65.2597 4.70342   3
   1  -8   3 70.9030 4.29105   2
   1  -8   3 67.3288 4.34344   4
   1  -8   3 65.6754 6.19464   1
  -2   8  -3 4.31133 0.88663   4
  -2   8  -3 3.77187 0.85639   2
   2  -8   3 2.68932 0.67620   3
   2  -8   3 2.97453 1.01385   2
   2  -8   3 3.75554 0.84373   4
  -3   8  -3 34.8579 2.39551   2
  -3   8  -3 37.5660 2.39392   4
   3  -8   3 34.2667 2.58842   2
   3  -8   3 36.0832 2.56689   4
   3  -8   3 32.6386 2.49854   3
  -4   8  -3 4.48184 0.75070   4
  -4   8  -3 3.95136 0.82843   2
   4  -8   3 4.54408 0.71825   3
   4  -8   3 3.25175 0.94273   2
   4  -8   3 4.39630 0.89812   4
  -5   8  -3 45.7701 2.96409   2
   5  -8   3 46.4678 3.15863   2
   5  -8   3 51.8675 3.17388   3
   5  -8   3 44.2504 3.04249   4
   6  -8   3 145.138 7.92928   2
   6  -8   3 145.302 8.07773   4
   7  -8   3 31.7839 2.17356   4
   7  -8   3 34.8801 2.66788   3
   7  -8   3 34.9810 2.51199   2
   8  -8   3 583.995 29.3722   2
   8  -8   3 576.634 42.6979   1
   8  -8   3 566.472 36.0607   3
   8  -8   3 582.268 30.6987   4
   9  -8   3 47.9422 3.82882   3
   9  -8   3 49.0350 2.71100   4
   9  -8   3 49.5537 3.25552   2
   9  -8   3 44.0828 5.14655   1
  10  -8   3 24.5301 2.66085   3
  10  -8   3 19.7759 3.63446   1
  10  -8   3 28.9551 2.30863   2
  11  -8   3 91.5913 8.24150   1
  11  -8   3 94.6242 6.88512   3
  11  -8   3 93.0234 5.51596   2
  12  -8   3 2.71371 1.71868   1
  12  -8   3 3.72564 1.41985   3
  12  -8   3 1.79533 1.16966   2
  12  -8   3 1.58282 0.48698   4
  13  -8   3 72.5917 4.70141   2
  13  -8   3 70.4077 6.78515   1
  13  -8   3 68.2154 6.04338   3
  13  -8   3 72.7817 4.10626   4
  14  -8   3 27.5433 4.30008   3
  14  -8   3 26.5747 4.16838   1
  14  -8   3 31.0328 3.14699   2
  14  -8   3 32.7412 2.31679   4
  15  -8   3 3.65485 2.34838   3
  15  -8   3 0.02850 1.80841   1
  15  -8   3 3.89701 1.21284   4
  16  -8   3 5.47695 2.96454   3
  16  -8   3 -0.4212 2.15570   2
  10   7  -3 1.84793 2.43605   3
  10   7  -3 3.12306 2.44787   4
   9   7  -3 2.57414 2.07806   4
   9   7  -3 2.39328 2.02806   3
  -9  -7   3 1.65072 2.78740   4
   8   7  -3 190.462 11.2557   4
   8   7  -3 175.001 10.8228   2
   8   7  -3 176.240 12.9592   3
  -8  -7   3 171.506 11.2297   4
  -8  -7   3 197.830 13.5689   1
   7   7  -3 9.25730 2.15858   2
   7   7  -3 6.64498 1.99093   3
  -7  -7   3 7.71099 2.13432   4
  -7  -7   3 7.45997 1.61152   1
   6   7  -3 14.2390 2.27372   4
   6   7  -3 19.3354 2.67399   2
  -6  -7   3 18.4500 2.72720   4
  -6  -7   3 15.9474 2.78677   1
   5   7  -3 1.36047 1.18651   3
   5   7  -3 3.01884 1.19091   2
   5   7  -3 2.33847 1.30249   4
  -5  -7   3 4.10876 1.31743   4
  -5  -7   3 0.95923 1.36363   3
  -5  -7   3 2.75403 1.28190   1
   4   7  -3 79.9872 4.77182   2
   4   7  -3 74.3973 5.03350   4
   4   7  -3 69.3629 5.52364   3
  -4  -7   3 73.1576 4.65326   2
  -4  -7   3 72.1262 4.86715   4
  -4  -7   3 71.2177 5.71908   3
  -4  -7   3 67.0058 6.30700   1
   3   7  -3 224.723 12.3680   4
   3   7  -3 221.906 11.5697   2
   3   7  -3 216.883 14.0202   3
  -3  -7   3 210.784 14.1217   3
  -3  -7   3 216.717 11.5659   2
  -3  -7   3 187.587 16.2826   1
  -3  -7   3 216.619 12.1989   4
   2   7  -3 126.729 7.77018   4
   2   7  -3 131.924 7.30227   2
   2   7  -3 137.235 8.73461   3
  -2  -7   3 141.507 7.39277   2
  -2  -7   3 119.154 10.3332   1
  -2  -7   3 124.544 7.65235   4
  -2  -7   3 123.853 8.77544   3
   1   7  -3 13.7926 1.44734   2
   1   7  -3 11.4233 1.67339   4
   1   7  -3 16.5853 1.67524   3
  -1  -7   3 11.2885 2.26448   1
  -1  -7   3 16.2003 1.65860   2
  -1  -7   3 11.8576 1.68159   3
  -1  -7   3 8.53683 1.52253   4
   0   7  -3 55.9370 3.66244   4
   0   7  -3 59.3248 3.91254   3
   0   7  -3 52.1416 3.41794   2
   0  -7   3 54.9495 3.59158   4
   0  -7   3 49.9969 3.93447   3
   0  -7   3 56.5709 3.55530   2
  -1   7  -3 63.2533 3.90194   3
  -1   7  -3 56.9633 3.50327   2
  -1   7  -3 56.4748 3.62944   4
   1  -7   3 52.0860 3.91166   3
   1  -7   3 53.9962 3.55828   2
   1  -7   3 55.2534 3.62508   4
  -2   7  -3 421.409 20.7730   2
  -2   7  -3 405.722 21.8682   4
   2  -7   3 411.791 20.8398   2
   2  -7   3 383.588 25.2183   3
   2  -7   3 404.721 21.9757   4
  -3   7  -3 616.900 31.2431   2
  -3   7  -3 633.228 32.9432   4
   3  -7   3 607.684 33.0951   4
   3  -7   3 615.188 31.3222   2
   3  -7   3 614.412 38.1937   3
  -4   7  -3 19.7270 1.56275   2
  -4   7  -3 20.9014 1.28200   4
   4  -7   3 21.5323 1.47532   3
   4  -7   3 18.8543 1.58945   4
   4  -7   3 18.5444 1.67982   2
  -5   7  -3 1.73354 0.55558   2
   5  -7   3 1.54907 0.56067   4
   5  -7   3 1.84138 0.70262   2
   6  -7   3 0.24062 0.40943   4
   6  -7   3 0.62286 0.48553   3
   6  -7   3 -0.0467 0.56906   2
   7  -7   3 63.1115 4.49440   3
   7  -7   3 62.8290 3.59687   4
   7  -7   3 66.8069 3.84849   2
   8  -7   3 107.431 9.12493   1
   8  -7   3 110.059 5.90616   4
   8  -7   3 109.927 7.42279   3
   8  -7   3 112.765 6.13011   2
   9  -7   3 6.03332 1.75002   1
   9  -7   3 7.87739 1.19877   2
   9  -7   3 6.29344 1.20956   3
  10  -7   3 42.8617 3.70188   3
  10  -7   3 42.6027 2.94303   2
  10  -7   3 39.2554 4.50819   1
  11  -7   3 326.980 21.3565   3
  11  -7   3 325.962 24.7978   1
  11  -7   3 337.133 17.1523   2
  12  -7   3 8.84241 1.98923   3
  12  -7   3 14.1238 3.00233   1
  12  -7   3 10.3466 1.22987   4
  12  -7   3 13.5190 1.90748   2
  13  -7   3 6.44119 1.09135   4
  13  -7   3 6.03624 2.08652   3
  13  -7   3 6.94028 1.88311   1
  13  -7   3 7.25333 1.44634   2
  14  -7   3 1.79430 2.04350   3
  14  -7   3 4.83755 1.48040   2
  14  -7   3 5.84938 1.26898   4
  14  -7   3 3.30058 1.57503   1
  15  -7   3 32.4278 4.83276   3
  15  -7   3 31.6471 2.96444   4
  15  -7   3 25.2260 3.46010   2
  16  -7   3 5.06141 2.21187   2
  16  -7   3 6.34410 3.21013   3
  11   6  -3 -2.3925 2.24527   3
  11   6  -3 5.35099 2.67357   4
  10   6  -3 1.71206 2.06217   3
 -10  -6   3 3.99526 2.66328   4
   9   6  -3 234.843 13.6597   2
   9   6  -3 248.449 14.3497   4
   9   6  -3 243.739 16.5386   3
  -9  -6   3 227.219 13.9075   4
   8   6  -3 122.923 9.05013   3
   8   6  -3 112.409 7.57211   2
   8   6  -3 127.926 8.00290   4
  -8  -6   3 112.588 7.67795   4
   7   6  -3 13.9800 2.32322   4
   7   6  -3 13.1404 2.65510   3
   7   6  -3 13.0772 2.25865   2
  -7  -6   3 20.9569 2.65637   4
  -7  -6   3 13.3592 2.13842   1
   6   6  -3 32.7552 2.85727   2
   6   6  -3 27.7364 3.34279   3
   6   6  -3 30.0346 2.95964   4
  -6  -6   3 27.9586 3.15225   1
  -6  -6   3 31.5036 2.82850   4
  -6  -6   3 23.1568 3.33316   3
   5   6  -3 6.44530 1.30387   2
   5   6  -3 6.39836 1.40621   4
   5   6  -3 4.53640 1.43782   3
  -5  -6   3 6.66274 1.41781   4
  -5  -6   3 5.87020 1.51377   3
  -5  -6   3 5.43385 1.39595   1
   4   6  -3 50.5741 3.67109   4
   4   6  -3 46.3741 4.00527   3
   4   6  -3 48.0961 3.37435   2
  -4  -6   3 51.3413 3.41449   2
  -4  -6   3 39.7411 4.38880   1
  -4  -6   3 46.3815 3.47805   4
   3   6  -3 39.7858 2.70823   2
   3   6  -3 41.7105 3.03809   4
   3   6  -3 36.7036 3.25698   3
  -3  -6   3 32.0845 3.80454   1
  -3  -6   3 37.9286 2.77835   2
  -3  -6   3 40.1172 3.37000   3
   2   6  -3 13.4139 1.67794   4
   2   6  -3 15.4989 1.73762   3
   2   6  -3 13.9335 1.38913   2
  -2  -6   3 13.8250 1.74855   3
  -2  -6   3 15.2977 1.60156   2
  -2  -6   3 10.8359 1.49428   4
   1   6  -3 20.2029 1.82005   3
   1   6  -3 18.6951 1.86192   4
   1   6  -3 17.4345 1.54446   2
  -1  -6   3 13.9117 1.59991   4
  -1  -6   3 19.5971 1.73282   2
  -1  -6   3 16.3709 1.84675   3
   0   6  -3 95.6727 5.76176   4
   0   6  -3 100.238 5.48259   2
   0   6  -3 97.9034 6.38729   3
   0  -6   3 100.118 5.76735   4
   0  -6   3 90.9566 6.42720   3
   0  -6   3 98.0225 5.53764   2
  -1   6  -3 126.006 6.70603   2
  -1   6  -3 114.310 6.98147   4
  -1   6  -3 139.549 7.88774   3
   1  -6   3 121.785 6.75032   2
   1  -6   3 119.658 7.03663   4
   1  -6   3 115.955 7.88591   3
  -2   6  -3 0.02586 0.45539   2
  -2   6  -3 -0.1821 0.45111   4
   2  -6   3 0.62569 0.30389   3
   2  -6   3 0.64103 0.60904   2
   2  -6   3 -0.1185 0.43028   4
  -3   6  -3 64.1586 3.74574   4
  -3   6  -3 66.2275 3.75613   2
   3  -6   3 68.6527 4.19265   3
   3  -6   3 63.6689 3.89890   4
   3  -6   3 65.2004 3.83609   2
  -4   6  -3 49.6824 2.86898   2
   4  -6   3 48.0430 2.95728   2
   4  -6   3 45.5364 2.88174   4
   5  -6   3 15.6938 1.17368   4
   5  -6   3 15.2840 1.35412   3
   5  -6   3 15.9753 1.37071   2
   6  -6   3 63.4947 3.73663   2
   6  -6   3 64.6217 4.39930   3
   6  -6   3 64.8650 3.56262   4
   7  -6   3 0.72209 0.60103   2
   7  -6   3 0.11868 0.60596   3
   8  -6   3 352.122 23.4844   3
   8  -6   3 391.270 19.0449   2
   9  -6   3 9.20107 0.63563   4
   9  -6   3 8.18165 0.63913   4
   9  -6   3 6.24789 1.67113   1
   9  -6   3 8.33080 1.43586   3
   9  -6   3 9.44569 1.30266   2
  10  -6   3 56.4190 5.39147   1
  10  -6   3 58.7356 4.72022   3
  11  -6   3 3.11693 1.29979   3
  11  -6   3 3.12793 1.33491   1
  11  -6   3 3.54832 0.72047   4
  12  -6   3 0.03942 1.37792   3
  12  -6   3 0.99659 0.74697   4
  12  -6   3 -0.0930 1.18010   1
  13  -6   3 79.9074 4.70936   4
  13  -6   3 69.7831 6.15134   1
  14  -6   3 4.88129 1.98328   3
  14  -6   3 5.04211 1.45248   4
  15  -6   3 29.6986 3.38510   4
  15  -6   3 35.0922 5.30372   3
  16  -6   3 1.94457 2.93167   3
  11   5  -3 3.83447 2.08089   3
  10   5  -3 62.6121 5.73791   2
  10   5  -3 73.6412 5.57785   4
  10   5  -3 65.7117 5.98212   3
 -10  -5   3 54.9950 5.16626   4
   9   5  -3 136.816 9.26250   4
   9   5  -3 149.434 10.8929   3
   9   5  -3 147.110 8.91711   2
  -9  -5   3 154.216 9.03352   4
   8   5  -3 3.57650 1.57389   3
   8   5  -3 4.58557 1.76534   4
   8   5  -3 -1.5339 1.50038   2
  -8  -5   3 2.10370 1.46763   4
   7   5  -3 4.30823 1.33702   4
   7   5  -3 1.48667 1.24101   3
   7   5  -3 4.45044 1.39473   2
  -7  -5   3 4.30188 1.30747   4
  -7  -5   3 2.49226 0.82913   1
   6   5  -3 65.0697 4.20810   2
   6   5  -3 66.2934 4.56821   4
   6   5  -3 61.4857 5.09288   3
  -6  -5   3 61.5671 4.23038   4
  -6  -5   3 56.4024 5.10415   1
   5   5  -3 101.755 6.18814   4
   5   5  -3 93.8812 5.81809   2
   5   5  -3 97.7843 7.00852   3
  -5  -5   3 87.7644 7.54798   1
  -5  -5   3 99.0692 5.96268   4
  -5  -5   3 94.6550 7.02113   3
   4   5  -3 30.1025 2.78952   4
   4   5  -3 32.9405 3.02457   3
   4   5  -3 33.5773 2.48209   2
  -4  -5   3 32.0429 3.02162   3
  -4  -5   3 34.4285 2.65572   4
  -4  -5   3 32.5845 2.44881   2
  -4  -5   3 30.5526 3.21465   1
   3   5  -3 360.691 23.2935   3
   3   5  -3 363.540 20.1722   4
   3   5  -3 383.957 18.9776   2
  -3  -5   3 354.345 23.3248   3
  -3  -5   3 370.880 18.9416   2
  -3  -5   3 368.694 20.0780   4
   2   5  -3 175.404 9.21114   2
   2   5  -3 171.217 11.2038   3
   2   5  -3 171.681 9.81402   4
  -2  -5   3 174.082 9.75509   4
  -2  -5   3 166.375 11.2323   3
  -2  -5   3 176.256 9.25148   2
   1   5  -3 189.420 9.66726   2
   1   5  -3 178.687 11.6767   3
   1   5  -3 180.570 10.2516   4
  -1  -5   3 195.218 9.72134   2
  -1  -5   3 170.327 11.6992   3
  -1  -5   3 181.577 10.2210   4
   0   5  -3 0.58513 0.50755   2
   0   5  -3 0.92655 0.60048   4
   0   5  -3 1.06816 0.38252   3
   0  -5   3 1.16885 0.46488   3
   0  -5   3 0.83538 0.51148   4
   0  -5   3 0.41654 0.60463   2
  -1   5  -3 127.829 7.39826   3
  -1   5  -3 118.079 6.27099   2
  -1   5  -3 112.539 6.57246   4
   1  -5   3 116.974 6.31507   2
   1  -5   3 113.663 6.60367   4
   1  -5   3 109.841 7.40225   3
  -2   5  -3 365.930 20.0902   4
  -2   5  -3 394.567 19.0701   2
   2  -5   3 383.956 19.1073   2
   2  -5   3 368.743 20.1582   4
   2  -5   3 357.263 23.1857   3
  -3   5  -3 120.442 6.47117   4
  -3   5  -3 127.134 6.35838   2
   3  -5   3 113.115 6.35817   2
   3  -5   3 116.433 6.60941   4
   4  -5   3 29.1304 1.95772   2
   4  -5   3 30.4058 1.84039   4
   5  -5   3 2.52487 0.43170   4
   5  -5   3 2.59245 0.54828   3
   5  -5   3 4.12110 0.67988   2
   6  -5   3 657.945 42.6749   3
   6  -5   3 716.132 34.5886   2
   7  -5   3 542.500 33.9434   3
   8  -5   3 100.488 7.42228   3
   8  -5   3 106.661 5.88432   4
   8  -5   3 118.936 5.87533   4
   9  -5   3 59.1918 5.33150   1
   9  -5   3 59.4363 4.68786   3
   9  -5   3 61.4000 3.47653   4
   9  -5   3 62.0240 3.45061   4
  10  -5   3 94.2646 5.25714   4
  10  -5   3 90.4477 6.82489   3
  10  -5   3 92.4270 7.53675   1
  11  -5   3 37.9706 3.66730   1
  11  -5   3 39.8283 3.84947   3
  11  -5   3 36.0240 2.57710   4
  12  -5   3 15.6344 1.83706   4
  12  -5   3 14.8361 2.05236   1
  12  -5   3 14.1847 2.93323   3
  13  -5   3 8.80398 1.56431   4
  13  -5   3 9.21557 2.25790   3
  14  -5   3 7.47993 1.78020   4
  15  -5   3 37.1563 3.86906   4
  15  -5   3 30.5381 5.14250   3
  16  -5   3 4.82741 3.00933   3
  12   4  -3 63.0221 5.83156   4
  12   4  -3 45.1021 5.57378   3
  11   4  -3 21.7875 3.81042   4
  11   4  -3 21.7973 3.47540   2
  11   4  -3 32.2763 4.22224   3
 -11  -4   3 28.7259 3.79599   4
  10   4  -3 5.39253 2.14764   2
  10   4  -3 0.98202 1.46987   3
  10   4  -3 3.44912 1.95869   4
 -10  -4   3 2.30934 1.66371   4
   9   4  -3 5.52470 1.75520   3
   9   4  -3 4.14557 1.63051   4
   9   4  -3 0.86041 1.68697   2
  -9  -4   3 5.21718 1.52639   4
   8   4  -3 2.70945 1.43872   2
   8   4  -3 3.22043 1.38456   4
  -8  -4   3 4.61330 1.33263   4
   7   4  -3 6.53054 1.37133   2
   7   4  -3 3.74466 1.48506   4
   7   4  -3 4.19948 1.35760   3
  -7  -4   3 4.88590 1.38983   4
   6   4  -3 3.21303 1.22392   4
   6   4  -3 4.58821 1.17285   3
  -6  -4   3 3.77487 1.09887   4
  -6  -4   3 3.26875 0.89264   1
   5   4  -3 21.0591 2.45944   3
   5   4  -3 22.9910 2.08759   2
   5   4  -3 20.0163 2.24618   4
  -5  -4   3 19.4829 1.96924   4
  -5  -4   3 20.5672 2.31514   3
   4   4  -3 32.2558 3.04304   3
   4   4  -3 35.4625 2.47711   2
   4   4  -3 33.9188 2.74968   4
  -4  -4   3 34.3251 2.40806   2
  -4  -4   3 35.1236 2.55856   4
  -4  -4   3 34.8764 3.02585   3
   3   4  -3 21.7472 2.13553   3
   3   4  -3 21.9141 1.97109   4
   3   4  -3 20.7253 1.66641   2
  -3  -4   3 19.8554 2.02802   3
  -3  -4   3 23.5222 1.81639   2
  -3  -4   3 22.1790 1.82525   4
   2   4  -3 -0.1816 0.59299   4
   2   4  -3 -0.3291 0.40109   2
   2   4  -3 -0.1366 0.45723   3
  -2  -4   3 -0.2128 0.52681   2
  -2  -4   3 0.08716 0.49564   3
   1   4  -3 0.54158 0.43426   3
   1   4  -3 0.22691 0.60392   4
   1   4  -3 0.64936 0.46829   2
  -1  -4   3 0.71811 0.54757   2
  -1  -4   3 -0.0226 0.49732   4
  -1  -4   3 0.47885 0.41926   3
   0   4  -3 878.369 41.7126   2
   0   4  -3 815.396 44.2591   4
   0   4  -3 797.877 51.6134   3
   0  -4   3 846.102 44.2692   4
   0  -4   3 851.600 41.7222   2
   0  -4   3 789.197 51.5142   3
  -1   4  -3 25.0978 1.55958   2
  -1   4  -3 18.3335 1.54265   4
   1  -4   3 22.4200 1.57517   2
   1  -4   3 20.8299 1.54333   4
   1  -4   3 21.5855 1.52417   3
  -2   4  -3 22.4491 1.45583   2
  -2   4  -3 20.2099 1.37647   4
   2  -4   3 19.9463 1.46143   2
   2  -4   3 20.2673 1.42836   4
   3  -4   3 0.99662 0.36007   4
   4  -4   3 75.5764 3.84777   4
   4  -4   3 66.3242 4.59023   3
   4  -4   3 67.8938 3.85883   4
   4  -4   3 72.6093 3.89837   2
   5  -4   3 60.8477 3.18091   4
   5  -4   3 57.0430 4.03230   3
   6  -4   3 8.04117 0.56665   4
   6  -4   3 9.83958 0.55732   4
   6  -4   3 7.55993 1.23878   3
   7  -4   3 145.547 10.0947   3
   7  -4   3 145.191 8.28697   4
   7  -4   3 170.308 8.27613   4
   8  -4   3 146.741 7.78624   4
   8  -4   3 140.922 7.76027   4
   8  -4   3 139.465 9.56385   3
   9  -4   3 168.481 9.07681   4
   9  -4   3 163.778 11.0974   3
   9  -4   3 162.532 12.4902   1
  10  -4   3 35.5564 3.38992   1
  10  -4   3 36.5125 3.68939   3
  10  -4   3 39.0503 2.57049   4
  11  -4   3 23.3300 2.08528   4
  11  -4   3 20.3952 2.17063   1
  11  -4   3 22.8622 3.01619   3
  12  -4   3 1.32391 0.99035   4
  12  -4   3 1.63212 1.40260   3
  13  -4   3 167.651 11.9533   3
  13  -4   3 164.784 9.69851   4
  14  -4   3 133.039 10.3515   3
  14  -4   3 140.178 8.49077   4
  15  -4   3 31.9004 5.31957   2
  15  -4   3 31.8578 5.23175   3
  15  -4   3 37.5217 4.26208   4
  13   3  -3 22.4746 3.99492   4
  12   3  -3 7.83575 2.30101   3
  12   3  -3 8.96128 2.87417   4
  12   3  -3 14.7556 3.23330   2
 -12  -3   3 10.7328 2.21412   4
  11   3  -3 6.98814 2.25452   4
  11   3  -3 5.92125 2.44486   2
  11   3  -3 6.60627 1.96641   3
  10   3  -3 109.115 6.95343   2
  10   3  -3 103.652 8.27517   3
  10   3  -3 115.364 7.41217   4
   9   3  -3 85.9975 6.01556   4
   9   3  -3 83.7297 6.83355   3
   9   3  -3 83.8359 5.60136   2
  -9  -3   3 91.6188 5.51275   4
   8   3  -3 20.4572 2.36956   2
   8   3  -3 16.5903 2.52576   3
   8   3  -3 17.5288 2.50936   4
  -8  -3   3 17.3964 2.00719   4
   7   3  -3 34.8694 3.44779   3
   7   3  -3 37.2288 2.80614   2
   7   3  -3 31.6019 2.99051   4
  -7  -3   3 31.1826 2.61644   4
   6   3  -3 57.0011 3.55959   2
   6   3  -3 53.1555 4.38197   3
   6   3  -3 54.4914 3.81485   4
  -6  -3   3 50.5102 4.19870   1
  -6  -3   3 54.2903 3.54391   4
   5   3  -3 15.6339 2.08931   3
   5   3  -3 18.1116 1.86417   4
   5   3  -3 20.3595 1.71810   2
  -5  -3   3 14.1163 1.77379   1
  -5  -3   3 19.0544 1.69431   4
   4   3  -3 9.42947 1.62112   3
   4   3  -3 13.2692 1.47287   4
   4   3  -3 12.9285 1.31676   2
  -4  -3   3 11.7694 1.29956   2
  -4  -3   3 12.0077 1.54512   3
  -4  -3   3 12.8092 1.30276   4
   3   3  -3 254.882 12.6928   2
   3   3  -3 234.077 15.6723   3
   3   3  -3 245.568 13.5413   4
  -3  -3   3 252.313 13.4549   4
  -3  -3   3 248.499 12.6675   2
  -3  -3   3 236.212 15.6712   3
   2   3  -3 564.665 29.7112   4
   2   3  -3 572.559 27.9290   2
   2   3  -3 510.481 34.4688   3
  -2  -3   3 543.996 34.4990   3
  -2  -3   3 565.822 27.9292   2
  -2  -3   3 560.020 29.6500   4
   1   3  -3 302.495 14.6485   2
   1   3  -3 269.344 17.9717   3
   1   3  -3 284.146 15.5570   4
  -1  -3   3 273.239 17.9795   3
  -1  -3   3 303.422 14.6645   2
  -1  -3   3 289.871 15.5344   4
   0   3  -3 31.1902 2.24593   3
   0   3  -3 34.2503 2.13159   4
   0   3  -3 33.3673 1.99159   2
   0  -3   3 31.7962 2.24936   3
   0  -3   3 31.7836 2.01129   2
   0  -3   3 34.0182 2.10810   4
  -1   3  -3 62.3949 3.73933   4
  -1   3  -3 69.3425 3.59295   2
   1  -3   3 64.8186 3.75143   4
   1  -3   3 66.9286 3.61454   2
  -2   3  -3 4161.65 209.665   2
   2  -3   3 4224.61 222.322   4
   2  -3   3 4182.21 209.914   2
   3  -3   3 593.349 31.2793   4
   3  -3   3 573.994 31.0878   4
   3  -3   3 586.716 29.3449   2
   4  -3   3 45.5191 3.31926   3
   4  -3   3 49.3260 2.67903   4
   4  -3   3 51.3741 2.68162   4
   5  -3   3 7.14346 1.03836   3
   5  -3   3 7.19279 0.59327   4
   5  -3   3 8.69568 0.57056   4
   6  -3   3 77.2855 4.02156   4
   6  -3   3 67.1225 5.02714   3
   7  -3   3 120.157 8.08385   3
   7  -3   3 121.244 6.60034   4
   7  -3   3 117.530 6.57385   4
   8  -3   3 10.9262 1.11041   4
   8  -3   3 9.76737 1.78578   3
   9  -3   3 1.33158 0.74668   1
   9  -3   3 0.24819 0.68400   4
   9  -3   3 2.06108 1.05779   3
  10  -3   3 1.39712 0.51525   1
  10  -3   3 1.97444 1.14834   3
  10  -3   3 -0.2420 0.76581   4
  11  -3   3 38.7893 3.93056   3
  11  -3   3 38.7998 2.99779   4
  12  -3   3 61.4072 4.21748   4
  12  -3   3 57.6440 5.37810   3
  13  -3   3 3.10564 1.54895   4
  13  -3   3 1.64863 1.55761   3
  14  -3   3 16.1814 2.56707   4
  14  -3   3 13.5551 2.94293   3
  14  -3   3 13.6005 2.82603   2
  15  -3   3 0.22168 2.49854   3
  15  -3   3 -5.6960 3.33718   2
  13   2  -3 5.30156 2.22922   3
  13   2  -3 8.63771 3.55212   2
  13   2  -3 0.06133 2.77615   4
  12   2  -3 0.89858 2.02137   4
  12   2  -3 3.27142 2.57551   2
  12   2  -3 3.87227 1.73342   3
 -12  -2   3 2.41169 1.40866   4
  11   2  -3 3.68196 2.01183   2
  11   2  -3 3.48863 1.82299   4
  11   2  -3 4.13701 1.51934   3
 -11  -2   3 3.14738 1.53098   4
 -11  -2   3 2.53944 1.31755   4
  10   2  -3 112.789 8.70287   3
  10   2  -3 117.216 7.58237   4
  10   2  -3 111.478 7.03959   2
 -10  -2   3 122.364 6.86375   4
   9   2  -3 107.154 8.25125   3
   9   2  -3 109.500 7.07387   4
   9   2  -3 109.819 6.52342   2
  -9  -2   3 111.994 6.46185   4
   8   2  -3 26.7224 2.85051   4
   8   2  -3 33.2596 2.64066   2
   8   2  -3 34.6047 3.38468   3
  -8  -2   3 29.1258 2.40552   4
   7   2  -3 61.2009 4.10064   4
   7   2  -3 55.3461 4.75348   3
   7   2  -3 59.4306 3.72173   2
  -7  -2   3 58.7178 3.71259   4
   6   2  -3 31.2111 3.07505   3
   6   2  -3 34.7372 2.74050   4
   6   2  -3 34.7857 2.43401   2
  -6  -2   3 33.8914 2.41505   4
  -6  -2   3 37.2743 2.66354   1
   5   2  -3 31.0469 2.94650   3
   5   2  -3 36.8771 2.35560   2
   5   2  -3 36.4153 2.59310   4
  -5  -2   3 34.8886 2.38306   4
   4   2  -3 11.4261 1.32631   4
   4   2  -3 9.27453 1.46806   3
   4   2  -3 11.3873 1.17228   2
  -4  -2   3 11.7742 1.17678   4
  -4  -2   3 10.7632 1.11756   2
   3   2  -3 234.307 16.2336   3
   3   2  -3 266.531 13.1042   2
   3   2  -3 255.472 13.9745   4
  -3  -2   3 257.505 13.8877   4
  -3  -2   3 264.624 13.0849   2
   2   2  -3 4.95037 0.73860   2
   2   2  -3 4.66288 0.90120   4
   2   2  -3 4.25506 0.82029   3
  -2  -2   3 5.21820 0.79317   4
  -2  -2   3 5.50156 0.81024   2
   1   2  -3 12.3397 1.00351   2
   1   2  -3 10.0903 1.16757   3
   1   2  -3 12.2318 1.10193   4
  -1  -2   3 11.3593 1.02936   2
  -1  -2   3 14.1042 1.12666   4
   0   2  -3 2950.06 158.716   4
   0   2  -3 2973.32 149.349   2
   0  -2   3 2977.53 149.405   2
   0  -2   3 3011.75 158.567   4
  -1   2  -3 297.392 16.0716   4
  -1   2  -3 297.920 15.1618   2
   1  -2   3 297.040 15.1736   2
   1  -2   3 308.368 16.0795   4
  -2   2  -3 2288.51 156.719   3
  -2   2  -3 2543.91 134.533   4
  -2   2  -3 2700.56 134.551   4
   2  -2   3 2476.14 156.746   3
   2  -2   3 2679.23 134.731   4
  -3   2  -3 0.01485 0.29252   3
   3  -2   3 -0.0630 0.18960   4
   3  -2   3 0.04870 0.28094   3
  -4   2  -3 53.7965 3.98326   3
   4  -2   3 65.8295 3.26352   4
   4  -2   3 55.8215 3.98771   3
  -5   2  -3 45.6621 3.36744   3
   5  -2   3 45.2412 3.36198   3
   5  -2   3 47.4945 2.65012   4
   5  -2   3 44.0364 2.65606   4
  -6   2  -3 74.5626 5.21136   3
   6  -2   3 72.0813 5.19541   3
   6  -2   3 73.9896 4.21116   4
  -7   2  -3 32.0608 2.83450   3
   7  -2   3 31.6254 2.17829   4
   7  -2   3 33.5533 2.86189   3
  -8   2  -3 126.030 8.63626   3
   8  -2   3 122.482 7.11308   4
   8  -2   3 126.228 8.63320   3
   9  -2   3 1371.39 85.6610   3
   9  -2   3 1379.79 73.1900   4
  10  -2   3 622.067 39.2909   3
  10  -2   3 615.975 33.3641   4
  11  -2   3 84.2073 5.34853   4
  11  -2   3 82.2155 6.61340   3
  12  -2   3 12.2638 2.33682   3
  13  -2   3 10.4171 2.38194   2
  13  -2   3 6.08408 1.98838   4
  13  -2   3 6.32295 1.98860   3
  14  -2   3 15.9416 3.12071   3
  14  -2   3 11.0423 2.89142   2
  15  -2   3 15.6499 3.38040   3
  15  -2   3 26.3307 4.67558   4
  14   1  -3 4.49890 3.19547   4
  13   1  -3 69.5397 6.58601   3
  13   1  -3 81.1579 6.40272   4
  13   1  -3 79.7208 6.68761   2
  12   1  -3 0.80651 2.08494   2
  12   1  -3 -0.3392 1.82866   4
  12   1  -3 -1.2066 1.45847   3
  11   1  -3 26.7369 3.33430   2
  11   1  -3 31.6924 3.56093   4
  11   1  -3 29.6105 3.56734   3
 -11  -1   3 33.6582 2.46033   4
 -11  -1   3 29.9094 2.34905   4
  10   1  -3 1.42445 1.25050   3
  10   1  -3 2.08332 1.44296   4
  10   1  -3 -0.0075 1.21603   2
 -10  -1   3 0.67672 0.82428   4
   9   1  -3 89.3823 7.38021   3
   9   1  -3 99.0039 6.35386   4
   9   1  -3 103.682 5.89467   2
  -9  -1   3 104.966 5.78064   4
   8   1  -3 29.4048 2.67196   4
   8   1  -3 30.6045 2.37811   2
   8   1  -3 26.8543 2.99728   3
  -8  -1   3 27.9422 2.11404   4
   7   1  -3 6.41171 1.44931   3
   7   1  -3 7.44496 1.10494   2
   7   1  -3 4.20443 1.17774   4
  -7  -1   3 5.67933 0.92094   4
   6   1  -3 -1.3326 0.65102   4
   6   1  -3 -0.0644 0.52932   2
   6   1  -3 -0.7186 0.67829   3
   5   1  -3 2.44689 0.84294   4
   5   1  -3 1.58636 0.82528   3
   5   1  -3 3.40244 0.67841   2
  -5  -1   3 2.96953 0.64446   4
  -5  -1   3 2.84914 0.54666   1
   4   1  -3 43.9418 2.86545   4
   4   1  -3 46.8856 2.63428   2
   4   1  -3 42.6671 3.40880   3
  -4  -1   3 45.7289 2.73962   4
   3   1  -3 27.5354 1.87198   4
   3   1  -3 26.6863 1.67783   2
   3   1  -3 24.5722 2.21005   3
  -3  -1   3 26.3644 1.64533   2
  -3  -1   3 26.7424 1.74299   4
   2   1  -3 1333.68 70.3552   4
   2   1  -3 1344.09 66.1610   2
  -2  -1   3 1265.97 65.7030   2
  -2  -1   3 1301.41 70.4066   4
   1   1  -3 62.4923 3.50065   4
   1   1  -3 59.5194 3.22682   2
  -1  -1   3 61.9866 3.46664   4
  -1  -1   3 58.3484 3.23910   2
   0   1  -3 1.58959 0.36166   4
   0   1  -3 1.78437 0.31657   2
   0  -1   3 1.49524 0.31717   2
  -1   1  -3 16.5851 1.15442   3
  -1   1  -3 14.5457 1.03650   4
   1  -1   3 18.0533 1.15455   3
   1  -1   3 15.5687 1.04427   4
  -2   1  -3 24.6940 1.57150   4
  -2   1  -3 25.1011 1.89014   3
   2  -1   3 26.3136 1.89131   3
   2  -1   3 30.0026 1.61242   4
  -3   1  -3 2.37857 0.55204   3
  -3   1  -3 2.22061 0.42250   4
   3  -1   3 2.52066 0.55844   3
   3  -1   3 2.59592 0.51673   4
   3  -1   3 2.55754 0.43547   4
  -4   1  -3 6.01428 0.98180   3
  -4   1  -3 7.36754 0.61659   4
   4  -1   3 7.80326 0.75787   4
   4  -1   3 6.76721 1.04689   3
   4  -1   3 7.81060 0.77271   4
  -5   1  -3 7.19214 0.62079   4
  -5   1  -3 5.69939 1.12879   3
  -5   1  -3 8.28695 0.68712   4
   5  -1   3 7.01718 0.88147   4
   5  -1   3 6.86609 0.96600   1
   5  -1   3 5.57673 1.11499   3
  -6   1  -3 0.74073 0.62318   3
  -6   1  -3 1.17031 0.28388   4
  -6   1  -3 1.07730 0.34978   4
   6  -1   3 -0.0193 0.51645   4
   6  -1   3 0.82035 0.43288   1
   6  -1   3 0.97593 0.66993   3
  -7   1  -3 22.5623 2.30155   3
   7  -1   3 19.5385 1.80928   4
   7  -1   3 23.2995 1.84378   1
   7  -1   3 21.2156 2.21527   3
   8  -1   3 27.1182 2.69369   3
   8  -1   3 23.7122 2.14141   4
  -9   1  -3 18.6200 2.57931   3
   9  -1   3 24.6473 2.81886   3
   9  -1   3 23.9734 2.18732   4
  10  -1   3 133.192 7.76086   4
  10  -1   3 126.892 9.32528   3
  11  -1   3 3.20505 1.46169   3
  11  -1   3 4.01765 1.35466   4
  12  -1   3 73.1230 6.29072   3
  12  -1   3 70.4029 5.26167   4
  12  -1   3 73.2827 5.16940   2
  13  -1   3 2.96423 2.23675   2
  13  -1   3 -0.3669 1.64741   3
  14  -1   3 29.3693 4.39064   4
  14  -1   3 21.0209 4.30142   3
  14   0  -3 55.2992 5.98974   3
  14   0  -3 64.0543 5.98650   4
  13   0  -3 71.1925 6.64935   3
  13   0  -3 73.9008 6.02201   2
  13   0  -3 76.2059 6.08534   4
  12   0  -3 1.16716 1.78235   4
  12   0  -3 -2.9723 1.56986   2
  12   0  -3 0.49842 1.42790   3
  11   0  -3 66.3623 5.64303   3
  11   0  -3 68.2604 4.60959   2
  11   0  -3 68.2481 5.01002   4
  10   0  -3 38.2697 3.16210   4
  10   0  -3 31.4237 3.47632   3
  10   0  -3 35.4276 2.84248   2
 -10   0   3 33.1501 2.18345   4
 -10   0   3 33.3427 2.27526   4
   9   0  -3 3.36557 1.29782   3
   9   0  -3 4.21646 1.28548   4
   9   0  -3 5.46736 1.09655   2
  -9   0   3 3.10114 0.71494   4
   8   0  -3 150.693 8.54756   4
   8   0  -3 140.861 10.1786   3
   8   0  -3 144.978 7.89669   2
  -8   0   3 150.351 8.08695   4
   7   0  -3 134.877 7.98525   4
   7   0  -3 132.868 9.55114   3
   7   0  -3 143.208 7.42516   2
  -7   0   3 144.491 7.67443   4
   6   0  -3 23.1710 1.87034   4
   6   0  -3 22.0939 2.40611   3
   6   0  -3 22.9898 1.63466   2
  -6   0   3 22.2787 1.59164   4
   5   0  -3 82.0872 4.78693   4
   5   0  -3 81.2751 5.78601   3
   5   0  -3 85.0300 4.42725   2
  -5   0   3 73.6349 6.04129   1
  -5   0   3 89.0449 4.63642   4
   4   0  -3 -0.2188 0.33873   2
   4   0  -3 -0.5585 0.48780   3
   4   0  -3 0.05085 0.43724   4
  -4   0   3 -0.2427 0.34459   4
  -4   0   3 -0.0124 0.31710   1
   3   0  -3 17.7893 1.16266   2
   3   0  -3 17.6126 1.34047   4
  -3   0   3 17.5948 1.25837   4
   2   0  -3 3732.43 194.730   4
   2   0  -3 3477.36 182.717   2
  -2   0   3 3938.63 263.511   1
  -2   0   3 3745.77 194.542   4
  -2   0   3 3429.85 182.702   2
   1   0  -3 207.714 13.5365   1
   1   0  -3 177.814 9.97524   4
  -1   0   3 164.255 9.31095   2
  -1   0   3 202.026 13.5249   1
  -1   0   3 178.227 9.96749   4
   0   0  -3 15.3882 1.14719   4
   0   0  -3 20.7662 1.63881   1
   0   0  -3 17.5986 1.17244   4
   0   0   3 16.4849 1.16644   4
   0   0   3 19.6218 1.62020   1
  -1   0  -3 201.727 11.6457   4
  -1   0  -3 218.272 13.5850   3
  -1   0  -3 206.571 11.6517   4
  -1   0  -3 237.410 15.8105   1
   1   0   3 226.990 13.5803   3
   1   0   3 197.444 11.6381   4
   1   0   3 241.382 15.8182   1
   1   0   3 212.377 11.6724   4
  -2   0  -3 135.982 6.75570   4
  -2   0  -3 117.254 6.73901   4
  -2   0  -3 119.228 7.90406   3
   2   0   3 123.206 6.76544   4
   2   0   3 120.560 7.88819   3
   2   0   3 125.114 6.75600   4
  -3   0  -3 51.0976 3.05095   4
  -3   0  -3 55.2821 3.04689   4
  -3   0  -3 50.4598 3.65961   3
   3   0   3 52.1621 3.65803   3
   3   0   3 53.2302 3.08988   4
  -4   0  -3 345.076 17.3096   4
  -4   0  -3 304.756 20.3485   3
  -4   0  -3 320.299 17.3103   4
   4   0   3 320.446 17.3783   4
   4   0   3 322.314 20.3566   3
  -5   0  -3 3061.54 154.415   4
  -5   0  -3 2686.00 178.942   3
  -5   0  -3 2859.41 153.914   4
   5   0   3 2829.25 180.093   3
   5   0   3 3068.27 208.695   1
   5   0   3 2891.86 154.635   4
  -6   0  -3 800.549 42.4269   4
  -6   0  -3 853.441 42.4412   4
  -6   0  -3 772.536 49.8428   3
   6   0   3 752.784 57.3257   1
   6   0   3 808.281 42.6334   4
   6   0   3 799.440 49.8441   3
  -7   0  -3 7.20221 0.97942   4
  -7   0  -3 5.16783 0.87661   4
   7   0   3 7.24853 1.26653   4
   7   0   3 8.01233 1.62477   3
  -8   0  -3 11.0532 1.10918   4
  -8   0  -3 9.49050 1.70224   3
  -8   0  -3 11.6304 1.16208   4
   8   0   3 13.2916 1.67524   4
   8   0   3 9.77949 1.92664   3
  -9   0  -3 5.11175 0.90116   4
  -9   0  -3 4.77571 1.39323   3
  -9   0  -3 3.52999 0.63311   4
   9   0   3 4.97116 1.16375   4
   9   0   3 2.91532 1.18317   3
 -10   0  -3 31.3450 3.77885   3
  10   0   3 44.2848 3.32458   2
  10   0   3 38.9927 3.89381   3
  10   0   3 42.0042 3.35014   4
  11   0   3 90.9197 7.01972   3
  11   0   3 91.1012 5.95897   4
  11   0   3 81.1864 5.66018   2
  12   0   3 119.287 7.89235   2
  12   0   3 129.055 9.57392   3
  12   0   3 128.748 8.32350   4
  13   0   3 132.306 9.81875   3
  13   0   3 129.876 8.52939   4
  13   0   3 115.921 8.38939   2
  14   0   3 2.98587 2.67773   4
  14   0   3 0.25601 2.20379   3
  15  -1  -3 0.06875 3.16154   4
  14  -1  -3 39.2887 5.47574   2
  14  -1  -3 37.7315 4.78808   4
  13  -1  -3 49.6309 5.02551   4
  13  -1  -3 42.8363 5.10982   3
  13  -1  -3 52.4913 4.42769   2
  12  -1  -3 22.1730 3.02178   4
  12  -1  -3 17.4785 2.85912   2
  12  -1  -3 20.6510 3.17749   3
  11  -1  -3 18.6790 2.31395   2
  11  -1  -3 18.0340 2.57975   4
  11  -1  -3 17.0796 2.86187   3
  10  -1  -3 9.39549 1.55344   4
  10  -1  -3 10.0188 1.38800   2
  10  -1  -3 7.11683 1.64262   3
   9  -1  -3 24.6209 2.25528   4
   9  -1  -3 23.8425 1.95011   2
   9  -1  -3 22.1539 2.77362   3
   8  -1  -3 9.24149 1.18484   2
   8  -1  -3 9.25468 1.89496   3
   8  -1  -3 9.14949 1.38009   4
  -8   1   3 8.10106 0.77876   4
   7  -1  -3 144.719 7.51948   2
   7  -1  -3 133.829 9.72971   3
   7  -1  -3 140.842 8.06494   4
  -7   1   3 151.400 7.75540   4
   6  -1  -3 39.0332 2.40123   2
   6  -1  -3 40.3950 2.64593   4
   6  -1  -3 39.5944 3.46319   3
  -6   1   3 44.9311 2.42548   4
   5  -1  -3 0.20236 0.58795   3
   5  -1  -3 0.66959 0.34284   2
   5  -1  -3 1.37386 0.42216   1
   5  -1  -3 0.63700 0.47098   4
  -5   1   3 0.61036 0.33011   4
  -5   1   3 0.44794 0.37807   1
   4  -1  -3 32.1249 1.89535   2
   4  -1  -3 35.8140 2.12606   4
  -4   1   3 36.8260 2.05568   4
   3  -1  -3 -0.0339 0.15066   2
   3  -1  -3 0.16008 0.34242   1
   3  -1  -3 -0.6092 0.29816   4
  -3   1   3 0.03585 0.27864   4
  -3   1   3 -0.0929 0.33463   1
   2  -1  -3 0.70115 0.51432   1
  -2   1   3 -0.1133 0.44791   1
  -2   1   3 0.02262 0.36994   4
   1  -1  -3 21.2960 1.85869   1
   1  -1  -3 20.1228 1.30124   4
   1  -1  -3 19.5543 1.32134   4
  -1   1   3 20.7198 1.35618   4
  -1   1   3 20.3834 1.86521   1
   0  -1  -3 0.25776 0.43900   4
   0  -1  -3 1.03742 0.41047   3
   0  -1  -3 0.79856 0.51437   1
   0  -1  -3 0.56467 0.39233   4
   0   1   3 0.22594 0.42409   4
   0   1   3 0.50204 0.48170   1
   0   1   3 0.67197 0.37845   4
  -1  -1  -3 2.47972 0.52601   4
  -1  -1  -3 4.35144 0.83387   1
  -1  -1  -3 2.53474 0.55875   4
   1   1   3 2.92229 0.52832   4
   1   1   3 4.51827 0.89915   1
  -2  -1  -3 25.4725 1.99570   1
  -2  -1  -3 21.2547 1.56017   4
  -2  -1  -3 22.3547 1.59025   4
  -2  -1  -3 21.3783 1.83064   3
   2   1   3 23.3753 2.00988   1
   2   1   3 23.0457 1.59456   4
   2   1   3 21.1561 1.82210   3
  -3  -1  -3 134.245 8.99288   3
  -3  -1  -3 131.721 7.63914   4
  -3  -1  -3 140.087 7.67679   4
   3   1   3 136.588 7.68672   4
   3   1   3 150.148 9.01815   3
   3   1   3 137.536 10.1988   1
  -4  -1  -3 6.57526 0.92001   4
  -4  -1  -3 6.43746 1.17326   3
  -4  -1  -3 5.90101 0.99202   4
  -4  -1  -3 8.43805 0.99759   1
   4   1   3 6.66282 0.99158   1
   4   1   3 6.74422 1.27891   3
   4   1   3 5.85389 1.09501   4
  -5  -1  -3 459.035 30.2145   3
  -5  -1  -3 487.801 25.7441   4
  -5  -1  -3 501.646 25.7714   4
   5   1   3 483.365 30.2172   3
   5   1   3 446.561 34.5764   1
   5   1   3 500.665 25.8765   4
  -6  -1  -3 483.168 24.9117   4
  -6  -1  -3 446.873 29.3382   3
  -6  -1  -3 468.467 24.9059   4
   6   1   3 444.127 33.3582   1
   6   1   3 471.962 29.3423   3
   6   1   3 464.527 25.0716   4
  -7  -1  -3 22.9316 1.86195   4
  -7  -1  -3 24.2784 1.87057   4
  -7  -1  -3 20.5375 2.27825   3
   7   1   3 23.6406 2.08509   4
   7   1   3 19.6106 2.48173   3
  -8  -1  -3 1.28706 0.78556   4
  -8  -1  -3 2.13862 0.75775   4
  -8  -1  -3 2.35025 0.97871   3
   8   1   3 0.96035 0.94426   3
   8   1   3 3.12587 1.11763   4
   8   1   3 2.00901 0.90284   2
  -9  -1  -3 21.4191 1.97247   4
  -9  -1  -3 18.9221 1.86515   4
  -9  -1  -3 23.3847 2.74294   3
   9   1   3 19.3629 2.45089   4
   9   1   3 23.2431 2.34857   2
   9   1   3 22.3191 2.78860   3
 -10  -1  -3 27.5165 3.05954   3
 -10  -1  -3 24.6342 2.00615   4
 -10  -1  -3 21.5293 1.90468   4
  10   1   3 19.5184 2.94381   3
  10   1   3 21.6037 2.66937   4
  10   1   3 22.6408 2.71303   2
 -11  -1  -3 24.7247 1.90288   4
 -11  -1  -3 24.6617 1.87987   4
  11   1   3 24.3635 3.35049   3
  11   1   3 27.5296 3.37036   2
  11   1   3 24.4308 3.31223   4
  12   1   3 47.6440 4.95986   2
  12   1   3 57.5725 5.52168   3
  12   1   3 66.1724 5.18959   4
  13   1   3 51.1736 5.17362   4
  13   1   3 46.4609 5.22735   3
  15  -2  -3 10.3610 2.90785   3
  15  -2  -3 16.9931 3.30469   4
  14  -2  -3 9.46411 2.45610   2
  14  -2  -3 6.88354 2.52333   3
  13  -2  -3 69.5986 5.16104   2
  13  -2  -3 71.1789 5.59647   4
  13  -2  -3 84.0067 6.71381   3
  12  -2  -3 56.0932 4.22686   4
  12  -2  -3 53.6007 3.85317   2
  12  -2  -3 49.1886 4.94383   3
  11  -2  -3 2.00437 1.35376   4
  11  -2  -3 3.18252 1.08328   2
  10  -2  -3 -0.1054 1.02103   3
  10  -2  -3 0.07383 0.81426   2
  10  -2  -3 -0.4008 0.90603   4
   9  -2  -3 21.0044 1.76725   2
   9  -2  -3 22.1200 2.00130   4
   9  -2  -3 20.2984 2.57767   3
   8  -2  -3 178.041 9.47659   4
   8  -2  -3 169.245 11.5024   3
   8  -2  -3 161.622 8.80859   2
   7  -2  -3 85.0523 5.08392   4
   7  -2  -3 100.496 6.66634   1
   7  -2  -3 78.4168 6.31758   3
   6  -2  -3 23.5353 1.96349   1
   6  -2  -3 22.3102 1.52052   4
  -6   2   3 17.0472 1.96823   1
   5  -2  -3 91.8261 4.63562   4
   5  -2  -3 85.2625 6.28216   1
  -5   2   3 71.2697 6.27752   1
   4  -2  -3 44.6888 2.36575   4
   4  -2  -3 41.4344 3.27959   1
  -4   2   3 35.2685 3.26033   1
   3  -2  -3 61.1478 3.05548   2
   3  -2  -3 59.0255 4.69680   1
   3  -2  -3 65.1721 3.39841   4
  -3   2   3 53.6677 4.68907   1
   2  -2  -3 125.929 9.56945   1
   2  -2  -3 132.803 6.99562   4
   2  -2  -3 126.559 6.48253   2
  -2   2   3 118.818 9.56428   1
  -2   2   3 132.079 6.49606   2
   1  -2  -3 414.885 20.1694   4
   1  -2  -3 360.902 20.1732   4
   1  -2  -3 364.973 27.3872   1
  -1   2   3 403.374 20.1494   4
  -1   2   3 352.173 27.3896   1
  -1   2   3 370.711 18.9403   2
   0  -2  -3 1371.20 78.2784   3
   0  -2  -3 1226.79 67.1604   4
   0  -2  -3 1163.61 91.4262   1
   0   2   3 1208.79 63.1844   2
   0   2   3 1122.07 91.2314   1
   0   2   3 1453.34 79.0914   3
   0   2   3 1276.41 67.4558   4
  -1  -2  -3 2013.12 118.291   3
  -1  -2  -3 1790.64 136.836   1
  -1  -2  -3 1900.79 101.524   4
   1   2   3 1726.88 137.169   1
   1   2   3 1902.20 101.182   4
   1   2   3 2042.89 117.920   3
  -2  -2  -3 48.2156 2.95134   4
  -2  -2  -3 47.8087 3.43437   3
  -2  -2  -3 48.9718 3.79244   1
   2   2   3 46.9019 2.92264   4
   2   2   3 43.7241 3.79571   1
   2   2   3 49.8678 3.40971   3
  -3  -2  -3 233.311 14.9338   3
  -3  -2  -3 232.781 12.7753   4
  -3  -2  -3 263.891 17.0640   1
   3   2   3 235.180 14.8836   3
   3   2   3 226.636 12.7665   4
   3   2   3 207.100 17.0389   1
  -4  -2  -3 50.3761 3.09976   4
  -4  -2  -3 53.0247 3.79795   1
  -4  -2  -3 45.2371 3.61768   3
   4   2   3 43.1109 3.81315   1
   4   2   3 46.0022 3.62462   3
   4   2   3 48.0872 3.13382   4
  -5  -2  -3 4.53502 0.97421   3
  -5  -2  -3 5.43445 0.92435   4
   5   2   3 3.72439 0.97451   3
   5   2   3 7.79668 1.02038   2
   5   2   3 7.30382 1.19725   4
   5   2   3 5.70772 1.03583   1
  -6  -2  -3 42.8341 3.03961   4
  -6  -2  -3 42.7503 3.00341   4
  -6  -2  -3 40.4233 3.93851   3
   6   2   3 44.7697 3.70813   3
   6   2   3 46.5306 3.17252   4
   6   2   3 46.7037 2.96795   2
  -7  -2  -3 47.3118 3.37305   4
  -7  -2  -3 51.8671 3.37022   4
  -7  -2  -3 45.2247 4.06650   3
   7   2   3 54.2561 3.44063   2
   7   2   3 51.8543 4.17802   3
   7   2   3 48.7605 3.56715   4
  -8  -2  -3 211.878 14.9423   3
  -8  -2  -3 220.244 12.4375   4
  -8  -2  -3 221.183 12.4495   4
   8   2   3 228.281 14.9723   3
   8   2   3 231.364 12.8235   4
   8   2   3 227.143 12.0653   2
  -9  -2  -3 27.4613 2.48228   4
  -9  -2  -3 29.7068 2.54794   4
  -9  -2  -3 28.5715 3.27023   3
   9   2   3 29.0732 2.98118   4
   9   2   3 29.3722 2.75828   2
 -10  -2  -3 54.5088 4.84889   3
 -10  -2  -3 53.5180 3.80567   4
 -10  -2  -3 58.9292 3.86724   4
  10   2   3 58.3057 5.03519   3
  10   2   3 56.0303 4.54101   4
  10   2   3 51.8993 4.27016   2
 -11  -2  -3 124.464 7.45399   4
 -11  -2  -3 136.568 7.51633   4
  11   2   3 116.580 7.93568   2
  11   2   3 134.359 8.48892   4
  11   2   3 132.609 9.66918   3
  12   2   3 -2.7913 1.68595   3
  12   2   3 3.26378 2.12293   4
  13   2   3 81.0582 6.72860   4
  13   2   3 62.1949 6.47535   3
  15  -3  -3 -0.9117 2.52293   4
  15  -3  -3 2.23779 2.53908   3
  14  -3  -3 2.10970 2.10854   4
  14  -3  -3 1.79005 1.93686   2
  13  -3  -3 16.1513 2.22038   2
  13  -3  -3 22.2015 3.27830   3
  13  -3  -3 20.4726 2.81473   4
  12  -3  -3 5.05281 1.31946   2
  12  -3  -3 6.71722 1.98919   3
  12  -3  -3 5.03569 1.49291   4
  11  -3  -3 204.696 10.4519   2
  11  -3  -3 195.072 11.1930   4
  11  -3  -3 190.872 13.6352   3
  10  -3  -3 427.422 22.4296   4
  10  -3  -3 406.213 26.7064   3
  10  -3  -3 405.504 21.0050   2
   9  -3  -3 1.32148 1.10875   3
   9  -3  -3 2.61149 0.77881   4
   8  -3  -3 32.3915 2.74919   1
   8  -3  -3 29.4160 3.06899   3
   8  -3  -3 30.3110 2.12321   4
   7  -3  -3 36.9592 2.20247   4
   7  -3  -3 32.8488 2.98943   1
   6  -3  -3 0.60007 0.39514   4
   6  -3  -3 1.40858 0.56793   1
  -6   3   3 0.85992 0.57452   1
   5  -3  -3 43.2753 2.36516   4
   5  -3  -3 38.9546 3.40872   1
  -5   3   3 35.2211 3.40495   1
   4  -3  -3 65.9951 5.43055   1
   4  -3  -3 70.8006 3.57703   2
   4  -3  -3 74.2598 3.85534   4
  -4   3   3 62.4121 5.41600   1
   3  -3  -3 1.50343 0.63491   1
  -3   3   3 0.48165 0.55565   1
  -3   3   3 1.21348 0.25322   2
   2  -3  -3 90.7514 4.77161   4
   2  -3  -3 77.6093 6.60987   1
   2  -3  -3 86.9319 4.47959   2
  -2   3   3 85.2018 4.48278   2
  -2   3   3 94.2823 4.75215   4
  -2   3   3 77.5249 6.61590   1
   1  -3  -3 36.9660 3.52775   1
   1  -3  -3 40.0136 2.36819   2
   1  -3  -3 44.3130 2.54557   4
  -1   3   3 41.8577 2.37994   2
  -1   3   3 46.6572 2.53211   4
   0  -3  -3 25.1333 1.79289   4
   0  -3  -3 25.3993 2.42517   1
   0  -3  -3 31.1947 2.08759   3
   0   3   3 23.5170 2.41409   1
   0   3   3 27.0566 1.69541   2
   0   3   3 25.3418 1.78635   4
  -1  -3  -3 469.872 28.4138   3
  -1  -3  -3 443.900 24.4040   4
  -1  -3  -3 415.797 32.9398   1
   1   3   3 452.646 22.9751   2
   1   3   3 442.382 24.3710   4
   1   3   3 502.286 28.3962   3
  -2  -3  -3 524.831 28.0414   4
  -2  -3  -3 508.916 37.7749   1
  -2  -3  -3 525.635 32.6534   3
   2   3   3 536.305 26.4089   2
   2   3   3 546.700 32.6124   3
   2   3   3 526.420 28.0201   4
   2   3   3 482.547 37.7962   1
  -3  -3  -3 136.967 10.1967   1
  -3  -3  -3 137.166 9.05805   3
  -3  -3  -3 138.908 7.78015   4
   3   3   3 121.229 10.2101   1
   3   3   3 137.798 7.77404   4
   3   3   3 136.941 7.32091   2
   3   3   3 144.545 9.02851   3
  -4  -3  -3 -0.1733 0.49120   1
  -4  -3  -3 -0.5544 0.55733   4
  -4  -3  -3 -0.6346 0.43476   3
   4   3   3 -0.4177 0.39163   2
   4   3   3 -0.2891 0.48652   3
   4   3   3 -0.0723 0.50041   1
   4   3   3 -0.9005 0.54795   4
  -5  -3  -3 46.9459 3.43641   4
  -5  -3  -3 59.8931 4.17844   1
  -5  -3  -3 44.9380 3.99778   3
   5   3   3 53.8218 3.31586   2
   5   3   3 52.7902 4.09316   3
   5   3   3 48.0961 3.52344   4
  -6  -3  -3 3.77228 1.11491   4
  -6  -3  -3 3.35611 1.12281   3
   6   3   3 8.33429 1.38166   2
   6   3   3 4.95014 1.27490   4
   6   3   3 4.86346 1.18586   3
  -7  -3  -3 14.5124 2.18928   4
  -7  -3  -3 17.1825 2.06903   4
  -7  -3  -3 18.6129 2.55304   3
   7   3   3 18.2706 2.42687   4
   7   3   3 22.5109 2.18445   2
   7   3   3 22.6964 2.60580   3
  -8  -3  -3 78.0485 5.15267   4
  -8  -3  -3 74.8926 6.24295   3
  -8  -3  -3 81.6891 5.17581   4
   8   3   3 82.0503 5.47261   4
   8   3   3 77.7651 5.06515   2
   8   3   3 80.7415 6.22904   3
  -9  -3  -3 106.422 6.56754   4
  -9  -3  -3 116.073 6.63620   4
  -9  -3  -3 99.9421 7.95174   3
   9   3   3 112.141 7.01937   4
   9   3   3 97.6710 6.48641   2
   9   3   3 105.751 7.92642   3
 -10  -3  -3 21.5307 2.77856   4
 -10  -3  -3 14.5714 2.75192   4
  10   3   3 17.9668 2.74261   2
  10   3   3 22.8723 3.21911   4
  10   3   3 24.8755 3.03038   3
 -11  -3  -3 2.16261 1.75040   4
 -11  -3  -3 0.89608 1.64276   4
  11   3   3 1.83787 1.62054   3
  11   3   3 0.73909 1.93067   4
  12   3   3 9.29576 2.12149   3
  12   3   3 10.3451 2.86643   4
  16  -4  -3 0.89534 3.50076   3
  15  -4  -3 -2.4452 2.24874   4
  15  -4  -3 -1.2315 2.33422   3
  14  -4  -3 2.58648 1.78639   2
  14  -4  -3 5.10287 1.87780   4
  14  -4  -3 5.41479 2.22351   3
  13  -4  -3 9.81752 1.91276   4
  13  -4  -3 14.9796 2.35318   2
  13  -4  -3 12.7778 2.69088   3
  12  -4  -3 73.3524 4.59146   4
  12  -4  -3 66.3327 4.20523   2
  12  -4  -3 62.3835 5.93055   3
  11  -4  -3 29.0738 3.63139   3
  11  -4  -3 34.8288 2.80532   1
  11  -4  -3 30.3204 2.61559   4
  10  -4  -3 657.406 45.5130   1
  10  -4  -3 626.759 33.7342   4
  10  -4  -3 605.428 39.9929   3
   9  -4  -3 0.31731 1.00704   3
   9  -4  -3 1.07018 0.61838   4
   9  -4  -3 0.41544 0.75921   1
   8  -4  -3 18.0622 1.30574   4
   8  -4  -3 13.7669 1.92786   1
   7  -4  -3 2.74020 0.46280   2
   7  -4  -3 2.21887 0.84012   1
   7  -4  -3 2.45578 0.50138   4
   6  -4  -3 249.158 19.0492   1
   6  -4  -3 278.806 13.8277   4
   6  -4  -3 272.472 13.0201   2
  -6   4   3 230.568 19.0337   1
   5  -4  -3 86.2650 4.14807   2
   5  -4  -3 80.6848 4.39025   4
   5  -4  -3 76.0622 6.29936   1
  -5   4   3 71.7403 6.27056   1
   4  -4  -3 17.7389 2.04135   1
   4  -4  -3 17.0689 1.14752   2
  -4   4   3 17.8371 1.10556   2
  -4   4   3 14.7381 1.92259   1
   3  -4  -3 834.088 39.3614   2
   3  -4  -3 829.114 41.8896   4
   3  -4  -3 749.151 56.8900   1
  -3   4   3 814.360 39.3387   2
  -3   4   3 707.123 56.8474   1
   2  -4  -3 6.04446 0.76702   2
   2  -4  -3 6.29136 0.76121   4
   2  -4  -3 5.54436 1.30371   1
  -2   4   3 5.94334 0.73740   2
  -2   4   3 7.22804 0.73262   4
  -2   4   3 6.00993 1.25260   1
   1  -4  -3 84.0646 4.68744   4
   1  -4  -3 84.5297 4.43462   2
   1  -4  -3 72.1328 6.40623   1
  -1   4   3 85.6166 4.44485   2
  -1   4   3 70.7737 6.40092   1
  -1   4   3 90.5052 4.66420   4
   0  -4  -3 41.8555 2.88959   3
   0  -4  -3 36.5762 3.44347   1
   0  -4  -3 39.1521 2.38897   2
   0  -4  -3 39.7284 2.54287   4
   0   4   3 40.1673 2.49076   4
   0   4   3 35.5393 3.38966   1
   0   4   3 37.8535 2.39056   2
  -1  -4  -3 40.3950 2.97054   3
  -1  -4  -3 33.9052 3.38884   1
  -1  -4  -3 37.3242 2.56106   4
   1   4   3 34.3064 3.36370   1
   1   4   3 44.5591 2.95787   3
   1   4   3 39.1047 2.55295   4
   1   4   3 37.8268 2.41343   2
  -2  -4  -3 60.2606 3.72870   4
  -2  -4  -3 61.5744 4.30933   3
  -2  -4  -3 54.5050 4.83081   1
   2   4   3 61.0744 3.72646   4
   2   4   3 59.0546 3.52793   2
   2   4   3 61.9051 4.24497   3
   2   4   3 54.6661 4.86430   1
  -3  -4  -3 239.242 16.1672   3
  -3  -4  -3 245.085 18.5149   1
  -3  -4  -3 259.829 13.9516   4
   3   4   3 252.857 13.1233   2
   3   4   3 270.160 16.1740   3
   3   4   3 231.584 18.5642   1
   3   4   3 259.542 13.9316   4
  -4  -4  -3 81.1106 6.41883   1
  -4  -4  -3 78.7961 5.87480   3
  -4  -4  -3 82.1505 5.09768   4
   4   4   3 81.0913 5.12169   4
   4   4   3 83.5040 5.86979   3
   4   4   3 82.8622 4.77183   2
  -5  -4  -3 24.4429 2.46764   4
  -5  -4  -3 25.3344 2.68166   3
   5   4   3 31.4363 2.76154   3
   5   4   3 29.7092 2.16939   2
   5   4   3 24.8815 2.59970   4
  -6  -4  -3 52.4894 4.04339   4
  -6  -4  -3 56.2131 4.62451   3
   6   4   3 54.0598 4.13229   4
   6   4   3 62.6929 4.74338   3
   6   4   3 61.1162 3.84233   2
  -7  -4  -3 87.5839 6.10946   1
  -7  -4  -3 77.4740 5.19116   4
  -7  -4  -3 70.0437 6.03344   3
   7   4   3 75.4009 6.06505   3
   7   4   3 83.3836 5.45130   4
   7   4   3 78.1274 5.06836   2
  -8  -4  -3 112.198 6.88628   4
  -8  -4  -3 108.546 8.17225   3
  -8  -4  -3 108.219 6.90588   4
   8   4   3 104.002 6.68216   2
   8   4   3 109.463 8.09271   3
   8   4   3 115.977 7.17683   4
  -9  -4  -3 142.837 8.62821   4
  -9  -4  -3 129.592 10.0530   3
  -9  -4  -3 142.901 8.64576   4
   9   4   3 131.760 8.34857   2
   9   4   3 146.512 10.2446   3
   9   4   3 152.732 9.00014   4
 -10  -4  -3 7.17120 2.22420   4
 -10  -4  -3 8.78332 2.18985   4
  10   4   3 9.34834 2.31564   4
  10   4   3 7.56812 2.81752   2
  10   4   3 6.47152 1.64489   3
 -11  -4  -3 2.83498 2.09085   4
  11   4   3 3.59204 2.11814   4
  11   4   3 0.67272 1.61659   3
  12   4   3 9.83242 2.91513   4
  16  -5  -3 3.62642 3.38761   3
  15  -5  -3 51.7853 4.80269   4
  15  -5  -3 55.8622 6.05891   3
  14  -5  -3 70.9201 4.90087   4
  14  -5  -3 68.5378 4.56406   2
  14  -5  -3 56.4138 6.14538   3
  13  -5  -3 11.1420 1.65557   2
  13  -5  -3 15.6747 2.15749   4
  13  -5  -3 6.36432 2.30926   3
  12  -5  -3 86.1266 6.13819   1
  12  -5  -3 68.3382 4.85154   4
  11  -5  -3 23.8748 2.02807   4
  11  -5  -3 24.3444 2.59013   1
  11  -5  -3 20.0841 3.08135   3
  10  -5  -3 1.32260 0.57155   2
  10  -5  -3 0.20885 0.90087   1
  10  -5  -3 -0.4950 1.20612   3
  10  -5  -3 0.76932 0.64283   4
   9  -5  -3 62.5808 3.56990   4
   9  -5  -3 60.5700 5.01532   3
   9  -5  -3 62.3255 3.39818   2
   9  -5  -3 57.5060 5.14079   1
   8  -5  -3 0.61169 0.42829   4
   8  -5  -3 1.12509 0.47059   2
   8  -5  -3 0.37280 0.73630   1
   7  -5  -3 73.8351 3.86388   2
   7  -5  -3 74.3166 4.03163   4
   7  -5  -3 66.6906 5.92387   1
   6  -5  -3 0.40111 0.38121   2
   6  -5  -3 0.18236 0.71218   1
  -6   5   3 -0.2850 0.57622   1
   4  -5  -3 23.0375 1.51849   2
   4  -5  -3 20.1335 2.50935   1
   4  -5  -3 22.3048 1.48867   4
  -4   5   3 22.3267 1.43336   2
  -4   5   3 19.9013 2.37585   1
   3  -5  -3 352.243 16.9935   2
   3  -5  -3 347.424 17.9762   4
   3  -5  -3 306.086 24.6417   1
  -3   5   3 358.454 17.8934   4
  -3   5   3 347.362 16.9669   2
  -3   5   3 292.902 24.5826   1
   2  -5  -3 380.367 19.0683   2
   2  -5  -3 397.890 20.2335   4
   2  -5  -3 358.318 27.6089   1
  -2   5   3 403.515 20.1503   4
  -2   5   3 324.838 27.5134   1
  -2   5   3 384.700 19.0737   2
   1  -5  -3 103.657 5.44082   2
   1  -5  -3 96.9095 5.71526   4
   1  -5  -3 89.2940 7.83575   1
   1  -5  -3 115.153 6.63186   3
  -1   5   3 97.5815 5.40958   2
  -1   5   3 105.150 5.67386   4
  -1   5   3 86.1477 7.77944   1
   0  -5  -3 23.9656 2.73471   1
   0  -5  -3 26.8966 1.90881   2
   0  -5  -3 29.3284 2.26175   3
   0  -5  -3 26.1943 1.97238   4
   0   5   3 27.3494 1.98610   4
   0   5   3 27.3704 1.90030   2
   0   5   3 22.2976 2.60061   1
  -1  -5  -3 6.98651 1.64762   1
  -1  -5  -3 9.02769 1.18020   4
  -1  -5  -3 10.5492 1.30394   3
   1   5   3 9.56824 1.17949   4
   1   5   3 9.66027 1.60604   1
   1   5   3 10.8110 1.36188   3
   1   5   3 8.39235 1.09481   2
  -2  -5  -3 13.6504 1.49803   4
  -2  -5  -3 13.4737 1.85829   1
  -2  -5  -3 9.55502 1.46052   3
   2   5   3 12.2664 1.79182   1
   2   5   3 12.7058 1.50201   3
   2   5   3 11.7326 1.41498   4
   2   5   3 11.0777 1.29669   2
  -3  -5  -3 138.450 10.7232   1
  -3  -5  -3 134.131 9.42716   3
  -3  -5  -3 138.795 8.16373   4
   3   5   3 146.988 9.39923   3
   3   5   3 138.139 8.14603   4
   3   5   3 141.308 7.69914   2
  -4  -5  -3 195.664 14.0020   3
  -4  -5  -3 212.547 12.0960   4
  -4  -5  -3 215.754 15.8555   1
   4   5   3 221.205 13.9641   3
   4   5   3 218.316 11.3908   2
   4   5   3 207.692 12.0631   4
  -5  -5  -3 10.8756 1.75243   3
  -5  -5  -3 9.41226 1.56675   4
  -5  -5  -3 11.2416 1.92087   1
   5   5   3 10.2933 1.44481   2
   5   5   3 11.0428 2.00555   3
   5   5   3 12.3937 1.75373   4
  -6  -5  -3 91.6148 6.58191   1
  -6  -5  -3 76.3926 6.27757   3
  -6  -5  -3 74.4351 5.37266   4
   6   5   3 82.4909 5.43191   4
   6   5   3 81.0631 6.26396   3
   6   5   3 83.6954 5.17212   2
  -7  -5  -3 16.8524 2.49678   4
  -7  -5  -3 22.8747 2.32541   1
  -7  -5  -3 15.2448 2.67191   3
   7   5   3 20.3028 2.30711   2
   7   5   3 18.3058 2.52656   4
  -8  -5  -3 5.20055 1.86906   4
  -8  -5  -3 4.33239 1.89140   4
  -8  -5  -3 -0.3784 1.56528   3
   8   5   3 2.65957 1.56346   2
   8   5   3 2.35495 1.46080   3
   8   5   3 4.15372 1.57400   4
  -9  -5  -3 23.9780 3.75061   4
   9   5   3 25.0761 3.44124   4
   9   5   3 22.5466 3.28831   3
   9   5   3 20.7864 3.59413   2
 -10  -5  -3 9.80924 2.43091   4
 -10  -5  -3 13.9300 2.85424   4
  10   5   3 9.18306 2.22776   3
 -11  -5  -3 27.0619 4.52086   4
  11   5   3 37.5939 4.55914   4
  16  -6  -3 62.6137 7.19507   3
  15  -6  -3 56.1835 4.33838   4
  15  -6  -3 48.8872 3.63482   2
  15  -6  -3 39.3916 5.80367   3
  14  -6  -3 5.18203 1.26624   2
  14  -6  -3 1.22989 1.97533   3
  14  -6  -3 7.65447 1.63589   2
  14  -6  -3 5.97435 1.62138   4
  13  -6  -3 3.75972 1.97798   3
  13  -6  -3 2.30030 1.33681   4
  13  -6  -3 3.83122 1.09140   2
  13  -6  -3 4.49212 1.29182   1
  12  -6  -3 25.6259 3.54718   3
  12  -6  -3 24.4882 2.21864   4
  12  -6  -3 23.5594 2.02869   2
  12  -6  -3 26.6394 3.05902   1
  11  -6  -3 99.4291 7.92190   3
  11  -6  -3 112.580 6.02014   4
  11  -6  -3 102.848 8.41827   1
  11  -6  -3 105.744 5.71476   2
  10  -6  -3 26.6659 3.16149   3
  10  -6  -3 22.0195 2.96053   1
  10  -6  -3 26.0163 1.80516   2
  10  -6  -3 23.6193 1.76753   4
   9  -6  -3 4.83066 0.70746   4
   9  -6  -3 5.02256 0.77811   2
   9  -6  -3 5.66681 1.42931   1
   8  -6  -3 21.1058 2.81801   1
   8  -6  -3 23.6484 1.57204   4
   8  -6  -3 24.2801 1.65359   2
   7  -6  -3 220.069 17.2993   1
   7  -6  -3 237.014 11.7295   2
   6  -6  -3 37.5541 2.26375   4
   6  -6  -3 35.7434 3.74564   1
   6  -6  -3 37.6805 2.30530   2
   5  -6  -3 63.1373 3.59324   2
   5  -6  -3 65.9352 3.68038   4
   5  -6  -3 60.8989 5.59462   1
  -5   6   3 68.1827 3.52665   2
  -5   6   3 57.7016 5.36788   1
   4  -6  -3 201.744 10.6176   4
   4  -6  -3 182.237 14.8005   1
   4  -6  -3 202.854 10.1071   2
  -4   6   3 203.502 10.0566   2
  -4   6   3 179.560 14.7171   1
   3  -6  -3 6.83967 1.03806   2
   3  -6  -3 3.84529 1.23968   1
   3  -6  -3 6.66709 1.03866   3
   3  -6  -3 5.17001 0.86085   4
  -3   6   3 6.09605 0.93999   2
  -3   6   3 7.90612 0.84214   4
  -3   6   3 5.60030 1.33242   1
   2  -6  -3 50.0090 4.76457   1
   2  -6  -3 56.6641 3.80158   3
   2  -6  -3 53.0857 3.29766   4
   2  -6  -3 54.5788 3.20787   2
  -2   6   3 56.9176 3.24094   4
  -2   6   3 52.1748 3.16906   2
  -2   6   3 45.7746 4.56707   1
   1  -6  -3 178.209 11.0840   3
   1  -6  -3 180.084 9.11220   2
   1  -6  -3 157.216 13.1219   1
   1  -6  -3 171.775 9.61634   4
  -1   6   3 178.073 9.10519   2
  -1   6   3 179.536 9.53797   4
  -1   6   3 151.775 13.0279   1
   0  -6  -3 6.48905 1.20617   3
   0  -6  -3 7.16826 1.22088   2
   0  -6  -3 6.64193 1.06132   4
   0   6   3 6.46960 1.47407   1
   0   6   3 8.11672 1.24308   3
   0   6   3 6.74818 1.01063   2
   0   6   3 6.71705 1.14901   4
  -1  -6  -3 0.48734 0.58879   3
  -1  -6  -3 0.40318 0.88025   1
   1   6   3 0.16185 0.49302   2
   1   6   3 -1.1047 0.66882   4
   1   6   3 0.23519 0.61032   3
  -2  -6  -3 0.75648 0.77187   3
  -2  -6  -3 0.95827 0.91656   1
  -2  -6  -3 0.05012 0.72382   4
   2   6   3 -0.6167 0.73953   4
   2   6   3 0.53007 0.69597   2
   2   6   3 0.60723 0.73678   3
  -3  -6  -3 34.3853 3.72222   1
  -3  -6  -3 39.1385 2.98965   4
   3   6   3 39.8846 2.81260   2
   3   6   3 33.4631 3.21572   3
   3   6   3 39.1305 3.00665   4
  -4  -6  -3 272.546 19.1321   3
  -4  -6  -3 290.930 21.8548   1
  -4  -6  -3 296.494 16.5244   4
   4   6   3 312.536 19.1081   3
   4   6   3 304.717 16.5289   4
   4   6   3 287.452 15.5502   2
  -5  -6  -3 425.454 29.3317   3
  -5  -6  -3 460.890 25.2197   4
  -5  -6  -3 464.226 33.4942   1
   5   6   3 468.999 25.2557   4
   5   6   3 471.011 29.2618   3
   5   6   3 453.940 23.7948   2
  -6  -6  -3 24.5210 3.03452   3
  -6  -6  -3 20.6831 2.92630   4
  -6  -6  -3 29.0654 3.07281   1
   6   6   3 28.8831 2.71405   2
  -7  -6  -3 33.1497 3.67614   4
  -7  -6  -3 42.2773 3.68890   1
   7   6   3 36.8997 3.43950   4
   7   6   3 31.3144 3.65564   3
   7   6   3 39.6248 3.45396   2
  -8  -6  -3 -0.9602 1.87821   4
  -8  -6  -3 -1.9258 2.07181   4
   8   6   3 2.14393 1.71962   2
   8   6   3 0.02147 1.44060   4
  -9  -6  -3 54.6495 5.03207   4
  -9  -6  -3 52.8747 5.46845   4
   9   6   3 42.5582 4.93650   3
   9   6   3 62.0156 4.78396   4
 -10  -6  -3 9.43164 2.90197   4
  16  -7  -3 50.0756 6.78083   3
  15  -7  -3 2.41279 1.48360   2
  15  -7  -3 1.80332 2.47388   3
  15  -7  -3 1.46093 1.71051   4
  14  -7  -3 0.89274 1.31955   4
  14  -7  -3 0.11695 1.37689   1
  14  -7  -3 -1.4669 1.16220   2
  14  -7  -3 0.03045 2.12419   3
  13  -7  -3 3.99993 1.22829   4
  13  -7  -3 3.46164 1.93568   3
  13  -7  -3 4.98958 1.62807   1
  13  -7  -3 4.05605 1.17240   2
  12  -7  -3 5.89160 1.11270   2
  12  -7  -3 3.70859 1.95075   3
  12  -7  -3 5.17808 1.70675   1
  12  -7  -3 6.53606 1.02877   4
  11  -7  -3 1.75547 1.45709   3
  11  -7  -3 -0.1049 0.62403   4
  11  -7  -3 0.56279 0.76084   2
  11  -7  -3 -0.0265 1.28146   1
  10  -7  -3 9.61864 2.03162   1
  10  -7  -3 10.0347 1.31611   2
  10  -7  -3 9.95179 1.12254   4
   9  -7  -3 2.51123 0.72385   2
   9  -7  -3 2.67354 0.61074   4
   9  -7  -3 3.03243 1.32703   1
   8  -7  -3 36.2820 3.90136   1
   8  -7  -3 36.1697 2.34247   2
   8  -7  -3 33.4239 2.16875   4
   7  -7  -3 13.8079 1.20075   4
   7  -7  -3 13.9116 1.39874   2
   7  -7  -3 13.8412 2.62537   1
   6  -7  -3 221.818 11.4379   2
   6  -7  -3 213.488 16.9069   1
   6  -7  -3 232.195 11.9857   4
  -6   7   3 213.889 11.3186   2
   5  -7  -3 145.511 12.1652   1
   5  -7  -3 158.504 8.56537   4
   5  -7  -3 158.668 8.21819   2
  -5   7   3 155.334 8.12204   2
   4  -7  -3 1.46628 0.67318   2
   4  -7  -3 1.06962 0.96794   1
   4  -7  -3 1.29197 0.55976   4
  -4   7   3 1.81342 0.44134   4
  -4   7   3 0.91681 0.55562   2
   3  -7  -3 19.8853 1.83520   3
   3  -7  -3 20.6835 1.70688   2
   3  -7  -3 16.5517 2.68169   1
   3  -7  -3 17.4775 1.61833   4
  -3   7   3 17.9235 2.26894   1
  -3   7   3 21.5273 1.52860   4
  -3   7   3 21.5379 1.64970   2
   2  -7  -3 61.4813 3.68216   2
   2  -7  -3 55.0953 5.36700   1
   2  -7  -3 65.7529 4.33864   3
   2  -7  -3 59.8380 3.79647   4
  -2   7   3 60.4722 3.65172   2
  -2   7   3 63.7932 3.69439   4
  -2   7   3 52.4145 5.14038   1
   1  -7  -3 98.4210 6.52735   3
   1  -7  -3 87.8813 7.86783   1
   1  -7  -3 92.9428 5.70270   4
   1  -7  -3 96.6430 5.43552   2
  -1   7   3 95.8334 5.60380   4
  -1   7   3 97.9146 5.43340   2
   0  -7  -3 0.65405 0.65264   3
   0  -7  -3 -0.3611 0.87310   1
   0  -7  -3 -0.8722 0.55124   4
   0  -7  -3 0.86332 0.72498   2
   0   7   3 0.50837 0.59026   2
   0   7   3 0.80512 0.64716   3
   0   7   3 -0.5710 0.68253   4
  -1  -7  -3 191.181 16.2923   1
  -1  -7  -3 207.287 13.9959   3
   1   7   3 214.808 12.0690   4
   1   7   3 242.465 13.9705   3
  -2  -7  -3 583.871 31.5991   4
  -2  -7  -3 527.351 42.4703   1
   2   7   3 583.023 29.7676   2
   2   7   3 610.400 36.5518   3
   2   7   3 598.240 31.5262   4
  -3  -7  -3 1.93821 0.93576   4
  -3  -7  -3 -0.3861 1.07975   1
  -3  -7  -3 1.68041 0.99710   3
   3   7   3 1.61801 0.78840   2
   3   7   3 1.06608 0.97065   3
   3   7   3 2.15662 0.92450   4
  -4  -7  -3 0.75340 1.09793   1
  -4  -7  -3 0.89861 1.11543   4
  -4  -7  -3 -0.2185 1.04655   3
   4   7   3 1.12045 0.94097   4
   4   7   3 -0.1868 0.94304   3
   4   7   3 1.07607 0.83192   2
  -5  -7  -3 13.3674 2.61128   1
  -5  -7  -3 14.9180 2.57524   4
  -5  -7  -3 11.7362 2.12930   3
   5   7   3 10.9609 1.96175   3
   5   7   3 10.9091 1.70325   2
  -6  -7  -3 5.72979 1.64269   1
  -6  -7  -3 5.15027 1.91179   4
  -6  -7  -3 6.04821 1.86143   3
   6   7   3 4.86330 1.52176   3
   6   7   3 7.41167 1.63218   2
  -7  -7  -3 6.81459 2.58127   3
  -7  -7  -3 8.83176 2.34830   4
   7   7   3 11.1229 2.28447   3
   7   7   3 13.0082 2.35854   2
  -8  -7  -3 28.8318 4.16376   4
  -8  -7  -3 31.1290 4.87971   4
   8   7   3 34.1036 3.62518   4
  -9  -7  -3 120.106 9.32261   4
  -9  -7  -3 131.755 8.87315   4
   9   7   3 120.557 9.69042   3
   9   7   3 130.645 8.40592   4
  16  -8  -3 8.88204 3.20273   3
  15  -8  -3 6.88835 1.64779   4
  15  -8  -3 3.06258 1.83757   1
  15  -8  -3 3.33625 2.63658   3
  15  -8  -3 2.12474 1.51254   2
  14  -8  -3 108.768 9.09395   3
  14  -8  -3 113.058 9.34130   1
  14  -8  -3 114.413 6.37264   2
  14  -8  -3 109.830 6.62725   4
  13  -8  -3 53.1788 3.50993   2
  13  -8  -3 47.7735 5.31544   3
  13  -8  -3 53.5437 5.40112   1
  13  -8  -3 53.2774 3.41381   4
  12  -8  -3 33.6197 2.43271   4
  12  -8  -3 36.4931 4.20010   3
  12  -8  -3 34.3338 4.29499   1
  12  -8  -3 37.1748 2.67099   2
  11  -8  -3 135.085 7.54807   4
  11  -8  -3 141.545 7.39932   2
  11  -8  -3 140.254 9.82524   3
  11  -8  -3 129.645 11.1057   1
  10  -8  -3 28.8056 2.25057   2
  10  -8  -3 28.9537 2.02593   4
  10  -8  -3 29.3627 3.89619   1
   9  -8  -3 24.3683 3.53050   1
   9  -8  -3 26.1617 2.01642   2
   9  -8  -3 22.9505 1.83322   4
   9  -8  -3 23.6018 1.70824   4
   8  -8  -3 41.0446 2.72435   2
   8  -8  -3 41.1856 2.56271   4
   8  -8  -3 39.4045 4.46433   1
   7  -8  -3 -1.2194 1.14024   1
   7  -8  -3 -0.2456 0.62933   2
   7  -8  -3 -0.9209 0.46445   4
  -7   8   3 0.95552 0.48880   2
   6  -8  -3 -0.2949 0.65731   2
   6  -8  -3 0.37415 0.52156   4
   6  -8  -3 -0.4314 0.95558   1
  -6   8   3 -0.6791 0.46302   2
   5  -8  -3 58.6965 5.86284   1
   5  -8  -3 64.6164 3.88265   4
   5  -8  -3 65.7060 3.82773   2
  -5   8   3 61.9719 3.68741   2
   4  -8  -3 16.7504 1.68918   2
   4  -8  -3 13.5607 2.58756   1
   4  -8  -3 17.6125 1.77939   3
   4  -8  -3 15.3856 1.56660   4
  -4   8   3 18.2155 1.36480   4
  -4   8   3 15.5242 1.54043   2
   3  -8  -3 33.6125 4.07873   1
   3  -8  -3 37.6937 2.70702   2
   3  -8  -3 35.2793 2.77362   4
   3  -8  -3 42.6433 3.09506   3
  -3   8   3 40.9807 2.60110   4
  -3   8   3 39.5357 2.68974   2
   2  -8  -3 1.44204 0.97363   2
   2  -8  -3 2.89077 0.78565   3
   2  -8  -3 0.17687 0.76345   4
   2  -8  -3 1.31876 1.20873   1
  -2   8   3 1.02327 0.72432   4
  -2   8   3 2.19293 0.76795   2
   1  -8  -3 69.4482 6.69353   1
   1  -8  -3 76.4081 4.56562   2
   1  -8  -3 75.2446 5.41557   3
  -1   8   3 79.3168 4.59003   2
  -1   8   3 73.5963 4.65957   4
   0  -8  -3 268.520 14.1093   2
   0  -8  -3 259.263 14.9438   4
   0  -8  -3 260.776 17.2372   3
   0  -8  -3 243.291 20.2251   1
   0   8   3 259.952 14.8045   4
   0   8   3 308.808 17.2202   3
   0   8   3 263.376 14.0985   2
  -1  -8  -3 164.088 9.89568   4
  -1  -8  -3 149.361 13.2248   1
   1   8   3 189.296 11.2805   3
   1   8   3 166.899 9.76534   4
   1   8   3 171.855 9.32862   2
  -2  -8  -3 7.92194 1.87122   1
  -2  -8  -3 12.9083 1.73045   4
  -2  -8  -3 8.19313 1.71982   3
   2   8   3 12.1128 1.72116   2
   2   8   3 8.83059 1.82694   3
   2   8   3 8.92980 1.54801   4
  -3  -8  -3 2.97123 1.27576   3
  -3  -8  -3 5.10205 1.33153   4
  -3  -8  -3 2.84598 1.56188   1
   3   8   3 3.49866 1.30151   3
   3   8   3 5.30162 1.28659   2
   3   8   3 4.19264 1.23336   4
  -4  -8  -3 36.3854 4.09824   3
  -4  -8  -3 39.8021 3.70627   4
  -4  -8  -3 41.4537 4.47918   1
   4   8   3 45.0406 3.25583   2
   4   8   3 39.3326 3.39810   4
   4   8   3 44.6499 3.92146   3
  -5  -8  -3 5.77596 1.91380   4
  -5  -8  -3 7.07782 1.92571   1
   5   8   3 12.7773 2.52430   3
   5   8   3 6.91779 1.34597   2
  -6  -8  -3 8.30031 2.37899   3
  -6  -8  -3 5.76346 2.45153   4
  -6  -8  -3 13.2781 3.11050   1
   6   8   3 7.00294 1.90795   3
  -7  -8  -3 0.22772 1.66080   1
  -7  -8  -3 2.28396 2.47789   4
   7   8   3 4.42623 1.56805   4
  -8  -8  -3 17.6678 3.31649   4
   8   8   3 13.2759 2.71367   3
  -9  -8  -3 26.3559 4.27217   4
   9   8   3 29.5069 4.30800   4
  16  -9  -3 1.27848 3.15359   3
  15  -9  -3 6.13049 2.47776   1
  15  -9  -3 4.71711 1.53085   4
  15  -9  -3 5.33785 1.73857   2
  15  -9  -3 2.99616 2.60037   3
  14  -9  -3 55.7138 5.50963   3
  14  -9  -3 44.3547 5.55715   1
  14  -9  -3 43.2393 3.26669   4
  14  -9  -3 46.5926 3.58384   2
  13  -9  -3 46.8825 5.85301   3
  13  -9  -3 57.5002 3.69152   4
  13  -9  -3 62.9524 3.97179   2
  13  -9  -3 64.5599 6.21801   1
  12  -9  -3 57.7499 3.73508   2
  12  -9  -3 55.4432 3.46215   4
  12  -9  -3 55.0901 5.35014   3
  12  -9  -3 56.0462 5.92407   1
  11  -9  -3 7.36732 1.20654   4
  11  -9  -3 12.5559 1.80058   2
  11  -9  -3 8.63135 2.34215   1
  10  -9  -3 61.6548 6.20766   1
  10  -9  -3 61.4442 3.81300   2
  10  -9  -3 61.4720 3.66221   4
  10  -9  -3 59.1378 3.75189   4
   9  -9  -3 56.8564 3.54725   2
   9  -9  -3 51.5483 5.68165   1
   9  -9  -3 56.0203 3.40116   4
   8  -9  -3 106.138 5.85837   4
   8  -9  -3 94.1034 8.88431   1
   8  -9  -3 103.611 5.78278   2
   7  -9  -3 196.205 16.2399   1
   7  -9  -3 207.188 11.3351   4
   7  -9  -3 211.621 10.9056   2
  -7   9   3 204.897 10.7237   2
   6  -9  -3 118.890 6.44071   2
   6  -9  -3 114.273 6.61033   4
   6  -9  -3 107.750 9.62949   1
  -6   9   3 114.010 6.27805   2
   5  -9  -3 1.13703 1.29554   1
   5  -9  -3 0.96883 0.80099   3
   5  -9  -3 -0.3194 0.82155   2
   5  -9  -3 0.93258 0.75485   4
  -5   9   3 0.73909 0.75012   2
   4  -9  -3 106.461 6.90837   3
   4  -9  -3 101.545 5.85934   2
   4  -9  -3 95.8000 8.68280   1
   4  -9  -3 98.6998 6.06232   4
  -4   9   3 103.426 5.77409   4
  -4   9   3 95.6179 5.72199   2
   3  -9  -3 682.126 55.4813   1
   3  -9  -3 809.604 47.3059   3
   3  -9  -3 716.726 40.7389   4
   3  -9  -3 782.084 38.4653   2
  -3   9   3 758.465 38.4077   2
  -3   9   3 793.291 40.5263   4
   2  -9  -3 661.419 51.6053   1
   2  -9  -3 689.133 37.9411   4
   2  -9  -3 705.516 43.9753   3
   2  -9  -3 727.377 35.8017   2
  -2   9   3 692.963 35.8182   2
  -2   9   3 737.912 37.7390   4
   1  -9  -3 10.1519 1.58382   4
   1  -9  -3 6.90468 1.48854   3
   1  -9  -3 12.3109 1.74941   2
   1  -9  -3 9.43785 2.12426   1
  -1   9   3 13.1766 1.70343   4
  -1   9   3 10.9951 1.66082   2
   0  -9  -3 4.81382 1.42679   3
   0  -9  -3 7.62366 1.45953   2
   0  -9  -3 7.29321 1.32880   4
   0  -9  -3 6.72422 1.85803   1
   0   9   3 10.1863 1.56307   4
   0   9   3 10.1161 1.83685   3
   0   9   3 5.54328 1.29839   2
  -1  -9  -3 28.5632 3.12810   3
  -1  -9  -3 25.8538 2.69172   4
   1   9   3 26.2793 2.37175   2
   1   9   3 28.1771 2.58793   4
   1   9   3 33.4611 2.98286   3
  -2  -9  -3 36.2957 2.94317   4
  -2  -9  -3 31.0359 3.69771   3
  -2  -9  -3 33.0215 4.17571   1
   2   9   3 31.7412 3.24479   3
   2   9   3 33.9173 2.72579   2
   2   9   3 32.4011 2.96869   4
  -3  -9  -3 18.2206 3.07006   3
  -3  -9  -3 18.4041 2.58988   4
  -3  -9  -3 14.5443 3.37326   1
   3   9   3 21.8251 2.28069   2
   3   9   3 12.7636 2.45953   3
   3   9   3 14.7764 2.16767   4
  -4  -9  -3 107.569 8.79735   3
  -4  -9  -3 116.646 9.68079   1
  -4  -9  -3 109.761 7.55725   4
   4   9   3 120.274 8.41080   3
   4   9   3 120.609 7.37450   4
   4   9   3 109.529 6.83459   2
  -5  -9  -3 312.430 23.0181   1
  -5  -9  -3 271.605 20.4001   3
  -5  -9  -3 281.521 17.4811   4
   5   9   3 317.386 17.4259   4
   5   9   3 330.877 20.1677   3
  -6  -9  -3 136.542 11.1595   1
   6   9   3 131.212 8.55650   4
   6   9   3 136.844 10.0585   3
  -7  -9  -3 26.7540 4.54011   1
   7   9   3 20.5507 4.01106   3
   7   9   3 31.6572 3.47438   4
  -8  -9  -3 15.4083 3.89712   4
   8   9   3 7.73014 2.59101   3
  16 -10  -3 3.31892 3.42192   3
  15 -10  -3 32.0278 5.50854   1
  15 -10  -3 33.0673 5.45937   3
  15 -10  -3 30.1152 3.33759   2
  14 -10  -3 52.9456 3.81762   2
  14 -10  -3 40.5979 3.25957   4
  14 -10  -3 49.2960 5.65217   3
  14 -10  -3 56.9469 6.38890   1
  14 -10  -3 49.8912 3.32973   4
  13 -10  -3 51.3796 3.56065   4
  13 -10  -3 61.1739 3.98248   2
  13 -10  -3 56.6686 6.52019   1
  13 -10  -3 55.3800 3.56246   4
  12 -10  -3 6.01100 2.20917   1
  12 -10  -3 7.29460 1.11470   4
  12 -10  -3 6.62271 1.50431   2
  12 -10  -3 7.32400 1.17046   4
  11 -10  -3 3.24034 2.11205   1
  11 -10  -3 3.99727 1.29701   2
  11 -10  -3 5.14975 1.08340   4
  11 -10  -3 4.84196 0.98958   4
  10 -10  -3 -0.9146 0.95927   2
  10 -10  -3 -0.4322 0.75217   4
  10 -10  -3 -1.1800 1.59275   1
   9 -10  -3 28.6167 4.51265   1
   9 -10  -3 31.0149 2.65943   2
   9 -10  -3 35.3608 2.44557   4
   8 -10  -3 11.6405 1.50888   4
   8 -10  -3 8.94384 1.39918   2
   8 -10  -3 9.43227 2.51980   1
  -8  10   3 7.57817 1.13543   2
   7 -10  -3 2.33670 0.89128   4
   7 -10  -3 0.79456 1.01142   2
   7 -10  -3 2.06519 1.66834   1
  -7  10   3 2.40099 0.82050   2
   6 -10  -3 10.2168 1.59991   4
   6 -10  -3 7.12323 2.13727   1
   6 -10  -3 11.4135 1.87375   3
   6 -10  -3 10.7513 1.78362   2
  -6  10   3 11.0663 1.65666   2
   5 -10  -3 13.3133 1.92932   2
   5 -10  -3 12.9663 1.94949   4
   5 -10  -3 13.6539 2.00302   3
  -5  10   3 16.8187 1.84532   2
  -5  10   3 15.7501 1.39110   4
   4 -10  -3 5.42105 1.14777   3
   4 -10  -3 3.17624 1.58005   1
   4 -10  -3 7.68730 1.40546   2
   4 -10  -3 3.60854 1.20060   4
  -4  10   3 4.59691 0.97423   4
  -4  10   3 6.70115 1.28238   2
   3 -10  -3 156.098 10.1984   3
   3 -10  -3 155.538 8.55701   2
   3 -10  -3 147.825 8.94531   4
   3 -10  -3 139.124 12.4111   1
  -3  10   3 156.136 8.66392   4
  -3  10   3 153.142 8.49070   2
   2 -10  -3 73.9815 4.69883   2
   2 -10  -3 70.3329 5.50299   3
[truncated: 1,370,555 more chars]
